# Supplementary material for: A functional map of CDK-drug interactions at single amino acid resolution
Source: bioRxiv. 2025 Nov 3:2025.11.02.685764. Preprint. [Version 1] doi: 10.1101/2025.11.02.685764 (PMC12637707; doi:10.1101/2025.11.02.685764)
Supplement: Supplement 1 [file media-1.csv]

gRNA_id	Gene	protospacer	proto_G+19	chrom	exon	proto_start	proto_end	PAM	PAM_start	PAM_end	ideal_start	ideal_end	ideal_window	strand	sensor_wt	CDS_hit	ABE_amenable	CBE_amenable	classification	nearest_exon_distance	Pool	Hamming_BC	gRNA_oligo	RE_sites	gRNA_id_OLD
gRNA_CDK7_targ_1	CDK7	CCGGATGGCTCTGGACGTGA	GCGGATGGCTCTGGACGTGA	5.0	1	69234972.0	69234991.0	AG	69234992.0	69234993.0	69234975.0	69234979.0	GATGG	+	TTGCCCGAGACTTCACGTCCAGAGCCATCCGGCGCCGTAAAG	True	True	False	targeting		F1-R1	CACATACGCACTA	AGGCACTTGCTCGTACGACGAGCGTACACGTCTCACACCGCGGATGGCTCTGGACGTGAGTTTAAGAGCTATGCTGGAAACAGCATAGCAAGTTTAAATAAGGCTAGTCCGTTATCAACTTGAAAAAGTGGCACCGAGTCGGTGCTTTTTTTTTGCCCGAGACTTCACGTCCAGAGCCATCCGGCGCCGTAAAGCACATACGCACTAGAATTCTAGATCCGGTCGTCAACTTAAGGTGCCGGGCCCACAT	2	gRNA_1
gRNA_CDK7_targ_2	CDK7	TGGCTCTGGACGTGAAGTCT	GGGCTCTGGACGTGAAGTCT	5.0	1	69234977.0	69234996.0	CG	69234997.0	69234998.0	69234980.0	69234984.0	CTCTG	+	ACGCTTTGCCCGAGACTTCACGTCCAGAGCCATCCGGCGCCG	True	False	True	targeting		F1-R1	CCTATACCCGAAT	AGGCACTTGCTCGTACGACGAGCGTACACGTCTCACACCGGGCTCTGGACGTGAAGTCTGTTTAAGAGCTATGCTGGAAACAGCATAGCAAGTTTAAATAAGGCTAGTCCGTTATCAACTTGAAAAAGTGGCACCGAGTCGGTGCTTTTTTTACGCTTTGCCCGAGACTTCACGTCCAGAGCCATCCGGCGCCGCCTATACCCGAATGAATTCTAGATCCGGTCGTCAACTTAAGGTGCCGGGCCCACAT	2	gRNA_2
gRNA_CDK7_targ_3	CDK7	GGCTCTGGACGTGAAGTCTC	GGCTCTGGACGTGAAGTCTC	5.0	1	69234978.0	69234997.0	GG	69234998.0	69234999.0	69234981.0	69234985.0	TCTGG	+	AACGCTTTGCCCGAGACTTCACGTCCAGAGCCATCCGGCGCC	True	False	True	targeting		F1-R1	TATACAATTCGCA	AGGCACTTGCTCGTACGACGAGCGTACACGTCTCACACCGGCTCTGGACGTGAAGTCTCGTTTAAGAGCTATGCTGGAAACAGCATAGCAAGTTTAAATAAGGCTAGTCCGTTATCAACTTGAAAAAGTGGCACCGAGTCGGTGCTTTTTTTAACGCTTTGCCCGAGACTTCACGTCCAGAGCCATCCGGCGCCTATACAATTCGCAGAATTCTAGATCCGGTCGTCAACTTAAGGTGCCGGGCCCACAT	2	gRNA_3
gRNA_CDK7_targ_4	CDK7	GCTCTGGACGTGAAGTCTCG	GCTCTGGACGTGAAGTCTCG	5.0	1	69234979.0	69234998.0	GG	69234999.0	69235000.0	69234982.0	69234986.0	CTGGA	+	TAACGCTTTGCCCGAGACTTCACGTCCAGAGCCATCCGGCGC	True	True	True	targeting		F1-R1	CCGGAGTAGGTCC	AGGCACTTGCTCGTACGACGAGCGTACACGTCTCACACCGCTCTGGACGTGAAGTCTCGGTTTAAGAGCTATGCTGGAAACAGCATAGCAAGTTTAAATAAGGCTAGTCCGTTATCAACTTGAAAAAGTGGCACCGAGTCGGTGCTTTTTTTTAACGCTTTGCCCGAGACTTCACGTCCAGAGCCATCCGGCGCCCGGAGTAGGTCCGAATTCTAGATCCGGTCGTCAACTTAAGGTGCCGGGCCCACAT	2	gRNA_4
gRNA_CDK7_targ_5	CDK7	GGACGTGAAGTCTCGGGCAA	GGACGTGAAGTCTCGGGCAA	5.0	1	69234984.0	69235003.0	AG	69235004.0	69235005.0	69234987.0	69234991.0	CGTGA	+	TCTCATAACGCTTTGCCCGAGACTTCACGTCCAGAGCCATCC	True	True	True	targeting		F1-R1	ATTGCAAGGGCCC	AGGCACTTGCTCGTACGACGAGCGTACACGTCTCACACCGGACGTGAAGTCTCGGGCAAGTTTAAGAGCTATGCTGGAAACAGCATAGCAAGTTTAAATAAGGCTAGTCCGTTATCAACTTGAAAAAGTGGCACCGAGTCGGTGCTTTTTTTTCTCATAACGCTTTGCCCGAGACTTCACGTCCAGAGCCATCCATTGCAAGGGCCCGAATTCTAGATCCGGTCGTCAACTTAAGGTGCCGGGCCCACAT	2	gRNA_5
gRNA_CDK7_targ_6	CDK7	ACGTGAAGTCTCGGGCAAAG	GCGTGAAGTCTCGGGCAAAG	5.0	1	69234986.0	69235005.0	CG	69235006.0	69235007.0	69234989.0	69234993.0	TGAAG	+	CTTCTCATAACGCTTTGCCCGAGACTTCACGTCCAGAGCCAT	True	True	False	targeting		F1-R1	TCCCGTCGTCCAC	AGGCACTTGCTCGTACGACGAGCGTACACGTCTCACACCGCGTGAAGTCTCGGGCAAAGGTTTAAGAGCTATGCTGGAAACAGCATAGCAAGTTTAAATAAGGCTAGTCCGTTATCAACTTGAAAAAGTGGCACCGAGTCGGTGCTTTTTTTCTTCTCATAACGCTTTGCCCGAGACTTCACGTCCAGAGCCATTCCCGTCGTCCACGAATTCTAGATCCGGTCGTCAACTTAAGGTGCCGGGCCCACAT	2	gRNA_6
gRNA_CDK7_targ_7	CDK7	AAGTCTCGGGCAAAGCGTTA	GAGTCTCGGGCAAAGCGTTA	5.0	1	69234991.0	69235010.0	TG	69235011.0	69235012.0	69234994.0	69234998.0	TCTCG	+	TCCAGCTTCTCATAACGCTTTGCCCGAGACTTCACGTCCAGA	True	False	True	targeting		F1-R1	TGCGTGACAAGCT	AGGCACTTGCTCGTACGACGAGCGTACACGTCTCACACCGAGTCTCGGGCAAAGCGTTAGTTTAAGAGCTATGCTGGAAACAGCATAGCAAGTTTAAATAAGGCTAGTCCGTTATCAACTTGAAAAAGTGGCACCGAGTCGGTGCTTTTTTTTCCAGCTTCTCATAACGCTTTGCCCGAGACTTCACGTCCAGATGCGTGACAAGCTGAATTCTAGATCCGGTCGTCAACTTAAGGTGCCGGGCCCACAT	2	gRNA_7
gRNA_CDK7_targ_8	CDK7	TCGGGCAAAGCGTTATGAGA	GCGGGCAAAGCGTTATGAGA	5.0	1	69234996.0	69235015.0	AG	69235016.0	69235017.0	69234999.0	69235003.0	GGCAA	+	GGAAGTCCAGCTTCTCATAACGCTTTGCCCGAGACTTCACGT	True	True	True	targeting		F1-R1	GCTTTGAATACTA	AGGCACTTGCTCGTACGACGAGCGTACACGTCTCACACCGCGGGCAAAGCGTTATGAGAGTTTAAGAGCTATGCTGGAAACAGCATAGCAAGTTTAAATAAGGCTAGTCCGTTATCAACTTGAAAAAGTGGCACCGAGTCGGTGCTTTTTTTGGAAGTCCAGCTTCTCATAACGCTTTGCCCGAGACTTCACGTGCTTTGAATACTAGAATTCTAGATCCGGTCGTCAACTTAAGGTGCCGGGCCCACAT	2	gRNA_9
gRNA_CDK7_targ_9	CDK7	GGCAAAGCGTTATGAGAAGC	GGCAAAGCGTTATGAGAAGC	5.0	1	69234999.0	69235018.0	TG	69235019.0	69235020.0	69235002.0	69235006.0	AAAGC	+	CAAGGAAGTCCAGCTTCTCATAACGCTTTGCCCGAGACTTCA	True	True	True	targeting		F1-R1	CCCACTCGTAAAC	AGGCACTTGCTCGTACGACGAGCGTACACGTCTCACACCGGCAAAGCGTTATGAGAAGCGTTTAAGAGCTATGCTGGAAACAGCATAGCAAGTTTAAATAAGGCTAGTCCGTTATCAACTTGAAAAAGTGGCACCGAGTCGGTGCTTTTTTTCAAGGAAGTCCAGCTTCTCATAACGCTTTGCCCGAGACTTCACCCACTCGTAAACGAATTCTAGATCCGGTCGTCAACTTAAGGTGCCGGGCCCACAT	2	gRNA_10
gRNA_CDK7_targ_10	CDK7	GCAAAGCGTTATGAGAAGCT	GCAAAGCGTTATGAGAAGCT	5.0	1	69235000.0	69235019.0	GG	69235020.0	69235021.0	69235003.0	69235007.0	AAGCG	+	CCAAGGAAGTCCAGCTTCTCATAACGCTTTGCCCGAGACTTC	True	True	True	targeting		F1-R1	CTTTGGAAGTGAG	AGGCACTTGCTCGTACGACGAGCGTACACGTCTCACACCGCAAAGCGTTATGAGAAGCTGTTTAAGAGCTATGCTGGAAACAGCATAGCAAGTTTAAATAAGGCTAGTCCGTTATCAACTTGAAAAAGTGGCACCGAGTCGGTGCTTTTTTTCCAAGGAAGTCCAGCTTCTCATAACGCTTTGCCCGAGACTTCCTTTGGAAGTGAGGAATTCTAGATCCGGTCGTCAACTTAAGGTGCCGGGCCCACAT	2	gRNA_11
gRNA_CDK7_targ_11	CDK7	TATGAGAAGCTGGACTTCCT	GATGAGAAGCTGGACTTCCT	5.0	1	69235009.0	69235028.0	TG	69235029.0	69235030.0	69235012.0	69235016.0	GAGAA	+	TGTCCCTCCCCAAGGAAGTCCAGCTTCTCATAACGCTTTGCC	True	True	False	targeting		F1-R1	CAGTGACACTGTT	AGGCACTTGCTCGTACGACGAGCGTACACGTCTCACACCGATGAGAAGCTGGACTTCCTGTTTAAGAGCTATGCTGGAAACAGCATAGCAAGTTTAAATAAGGCTAGTCCGTTATCAACTTGAAAAAGTGGCACCGAGTCGGTGCTTTTTTTTGTCCCTCCCCAAGGAAGTCCAGCTTCTCATAACGCTTTGCCCAGTGACACTGTTGAATTCTAGATCCGGTCGTCAACTTAAGGTGCCGGGCCCACAT	2	gRNA_12
gRNA_CDK7_targ_12	CDK7	ATGAGAAGCTGGACTTCCTT	GTGAGAAGCTGGACTTCCTT	5.0	1	69235010.0	69235029.0	GG	69235030.0	69235031.0	69235013.0	69235017.0	AGAAG	+	CTGTCCCTCCCCAAGGAAGTCCAGCTTCTCATAACGCTTTGC	True	True	False	targeting		F1-R1	TCGACGTACGTAT	AGGCACTTGCTCGTACGACGAGCGTACACGTCTCACACCGTGAGAAGCTGGACTTCCTTGTTTAAGAGCTATGCTGGAAACAGCATAGCAAGTTTAAATAAGGCTAGTCCGTTATCAACTTGAAAAAGTGGCACCGAGTCGGTGCTTTTTTTCTGTCCCTCCCCAAGGAAGTCCAGCTTCTCATAACGCTTTGCTCGACGTACGTATGAATTCTAGATCCGGTCGTCAACTTAAGGTGCCGGGCCCACAT	2	gRNA_13
gRNA_CDK7_targ_13	CDK7	TGAGAAGCTGGACTTCCTTG	GGAGAAGCTGGACTTCCTTG	5.0	1	69235011.0	69235030.0	GG	69235031.0	69235032.0	69235014.0	69235018.0	GAAGC	+	CCTGTCCCTCCCCAAGGAAGTCCAGCTTCTCATAACGCTTTG	True	True	True	targeting		F1-R1	TGGTAGTTGATCT	AGGCACTTGCTCGTACGACGAGCGTACACGTCTCACACCGGAGAAGCTGGACTTCCTTGGTTTAAGAGCTATGCTGGAAACAGCATAGCAAGTTTAAATAAGGCTAGTCCGTTATCAACTTGAAAAAGTGGCACCGAGTCGGTGCTTTTTTTCCTGTCCCTCCCCAAGGAAGTCCAGCTTCTCATAACGCTTTGTGGTAGTTGATCTGAATTCTAGATCCGGTCGTCAACTTAAGGTGCCGGGCCCACAT	2	gRNA_14
gRNA_CDK7_targ_14	CDK7	GAGAAGCTGGACTTCCTTGG	GAGAAGCTGGACTTCCTTGG	5.0	1	69235012.0	69235031.0	GG	69235032.0	69235033.0	69235015.0	69235019.0	AAGCT	+	ACCTGTCCCTCCCCAAGGAAGTCCAGCTTCTCATAACGCTTT	True	True	True	targeting		F1-R1	ATGGCGCCGTATG	AGGCACTTGCTCGTACGACGAGCGTACACGTCTCACACCGAGAAGCTGGACTTCCTTGGGTTTAAGAGCTATGCTGGAAACAGCATAGCAAGTTTAAATAAGGCTAGTCCGTTATCAACTTGAAAAAGTGGCACCGAGTCGGTGCTTTTTTTACCTGTCCCTCCCCAAGGAAGTCCAGCTTCTCATAACGCTTTATGGCGCCGTATGGAATTCTAGATCCGGTCGTCAACTTAAGGTGCCGGGCCCACAT	2	gRNA_15
gRNA_CDK7_targ_15	CDK7	GAAGCTGGACTTCCTTGGGG	GAAGCTGGACTTCCTTGGGG	5.0	1	69235014.0	69235033.0	AG	69235034.0	69235035.0	69235017.0	69235021.0	GCTGG	+	TCACCTGTCCCTCCCCAAGGAAGTCCAGCTTCTCATAACGCT	True	False	True	targeting		F1-R1	ATTGCGGGACAGG	AGGCACTTGCTCGTACGACGAGCGTACACGTCTCACACCGAAGCTGGACTTCCTTGGGGGTTTAAGAGCTATGCTGGAAACAGCATAGCAAGTTTAAATAAGGCTAGTCCGTTATCAACTTGAAAAAGTGGCACCGAGTCGGTGCTTTTTTTTCACCTGTCCCTCCCCAAGGAAGTCCAGCTTCTCATAACGCTATTGCGGGACAGGGAATTCTAGATCCGGTCGTCAACTTAAGGTGCCGGGCCCACAT	2	gRNA_16
gRNA_CDK7_targ_16	CDK7	AAGCTGGACTTCCTTGGGGA	GAGCTGGACTTCCTTGGGGA	5.0	1	69235015.0	69235034.0	GG	69235035.0	69235036.0	69235018.0	69235022.0	CTGGA	+	CTCACCTGTCCCTCCCCAAGGAAGTCCAGCTTCTCATAACGC	True	True	True	targeting		F1-R1	ATCGATGCAGATC	AGGCACTTGCTCGTACGACGAGCGTACACGTCTCACACCGAGCTGGACTTCCTTGGGGAGTTTAAGAGCTATGCTGGAAACAGCATAGCAAGTTTAAATAAGGCTAGTCCGTTATCAACTTGAAAAAGTGGCACCGAGTCGGTGCTTTTTTTCTCACCTGTCCCTCCCCAAGGAAGTCCAGCTTCTCATAACGCATCGATGCAGATCGAATTCTAGATCCGGTCGTCAACTTAAGGTGCCGGGCCCACAT	2	gRNA_17
gRNA_CDK7_targ_17	CDK7	AGCTGGACTTCCTTGGGGAG	GGCTGGACTTCCTTGGGGAG	5.0	1	69235016.0	69235035.0	GG	69235036.0	69235037.0	69235019.0	69235023.0	TGGAC	+	CCTCACCTGTCCCTCCCCAAGGAAGTCCAGCTTCTCATAACG	True	True	True	targeting		F1-R1	GACTCCCGGCCTA	AGGCACTTGCTCGTACGACGAGCGTACACGTCTCACACCGGCTGGACTTCCTTGGGGAGGTTTAAGAGCTATGCTGGAAACAGCATAGCAAGTTTAAATAAGGCTAGTCCGTTATCAACTTGAAAAAGTGGCACCGAGTCGGTGCTTTTTTTCCTCACCTGTCCCTCCCCAAGGAAGTCCAGCTTCTCATAACGGACTCCCGGCCTAGAATTCTAGATCCGGTCGTCAACTTAAGGTGCCGGGCCCACAT	2	gRNA_18
gRNA_CDK7_targ_18	CDK7	GGACTTCCTTGGGGAGGGAC	GGACTTCCTTGGGGAGGGAC	5.0	1	69235020.0	69235039.0	AG	69235040.0	69235041.0	69235023.0	69235027.0	CTTCC	+	AGAGCCTCACCTGTCCCTCCCCAAGGAAGTCCAGCTTCTCAT	True	False	True	targeting		F1-R1	GGTCGGATCACAT	AGGCACTTGCTCGTACGACGAGCGTACACGTCTCACACCGGACTTCCTTGGGGAGGGACGTTTAAGAGCTATGCTGGAAACAGCATAGCAAGTTTAAATAAGGCTAGTCCGTTATCAACTTGAAAAAGTGGCACCGAGTCGGTGCTTTTTTTAGAGCCTCACCTGTCCCTCCCCAAGGAAGTCCAGCTTCTCATGGTCGGATCACATGAATTCTAGATCCGGTCGTCAACTTAAGGTGCCGGGCCCACAT	2	gRNA_19
gRNA_CDK7_targ_19	CDK7	GACTTCCTTGGGGAGGGACA	GACTTCCTTGGGGAGGGACA	5.0	1	69235021.0	69235040.0	GG	69235041.0	69235042.0	69235024.0	69235028.0	TTCCT	+	GAGAGCCTCACCTGTCCCTCCCCAAGGAAGTCCAGCTTCTCA	True	False	True	targeting		F1-R1	TGAAGCGGGTGAC	AGGCACTTGCTCGTACGACGAGCGTACACGTCTCACACCGACTTCCTTGGGGAGGGACAGTTTAAGAGCTATGCTGGAAACAGCATAGCAAGTTTAAATAAGGCTAGTCCGTTATCAACTTGAAAAAGTGGCACCGAGTCGGTGCTTTTTTTGAGAGCCTCACCTGTCCCTCCCCAAGGAAGTCCAGCTTCTCATGAAGCGGGTGACGAATTCTAGATCCGGTCGTCAACTTAAGGTGCCGGGCCCACAT	2	gRNA_20
gRNA_CDK7_targ_20	CDK7	CTTCCTTGGGGAGGGACAGG	GTTCCTTGGGGAGGGACAGG	5.0	1	69235023.0	69235042.0	TG	69235043.0	69235044.0	69235026.0	69235030.0	CCTTG	+	CAGAGAGCCTCACCTGTCCCTCCCCAAGGAAGTCCAGCTTCT	True	False	True	targeting		F1-R1	AAGACATACGCAA	AGGCACTTGCTCGTACGACGAGCGTACACGTCTCACACCGTTCCTTGGGGAGGGACAGGGTTTAAGAGCTATGCTGGAAACAGCATAGCAAGTTTAAATAAGGCTAGTCCGTTATCAACTTGAAAAAGTGGCACCGAGTCGGTGCTTTTTTTCAGAGAGCCTCACCTGTCCCTCCCCAAGGAAGTCCAGCTTCTAAGACATACGCAAGAATTCTAGATCCGGTCGTCAACTTAAGGTGCCGGGCCCACAT	2	gRNA_21
gRNA_CDK7_targ_21	CDK7	TCCTTGGGGAGGGACAGGTG	GCCTTGGGGAGGGACAGGTG	5.0	1	69235025.0	69235044.0	AG	69235045.0	69235046.0	69235028.0	69235032.0	TTGGG	+	TCCAGAGAGCCTCACCTGTCCCTCCCCAAGGAAGTCCAGCTT	True	False	False	targeting		F1-R1	TCATCGTTCACTT	AGGCACTTGCTCGTACGACGAGCGTACACGTCTCACACCGCCTTGGGGAGGGACAGGTGGTTTAAGAGCTATGCTGGAAACAGCATAGCAAGTTTAAATAAGGCTAGTCCGTTATCAACTTGAAAAAGTGGCACCGAGTCGGTGCTTTTTTTTCCAGAGAGCCTCACCTGTCCCTCCCCAAGGAAGTCCAGCTTTCATCGTTCACTTGAATTCTAGATCCGGTCGTCAACTTAAGGTGCCGGGCCCACAT	2	gRNA_22
gRNA_CDK7_targ_22	CDK7	CCTTGGGGAGGGACAGGTGA	GCTTGGGGAGGGACAGGTGA	5.0	1	69235026.0	69235045.0	GG	69235046.0	69235047.0	69235029.0	69235033.0	TGGGG	+	TTCCAGAGAGCCTCACCTGTCCCTCCCCAAGGAAGTCCAGCT	True	False	False	targeting		F1-R1	ACCCATAATACTT	AGGCACTTGCTCGTACGACGAGCGTACACGTCTCACACCGCTTGGGGAGGGACAGGTGAGTTTAAGAGCTATGCTGGAAACAGCATAGCAAGTTTAAATAAGGCTAGTCCGTTATCAACTTGAAAAAGTGGCACCGAGTCGGTGCTTTTTTTTTCCAGAGAGCCTCACCTGTCCCTCCCCAAGGAAGTCCAGCTACCCATAATACTTGAATTCTAGATCCGGTCGTCAACTTAAGGTGCCGGGCCCACAT	2	gRNA_23
gRNA_CDK7_targ_23	CDK7	GAGGGACAGGTGAGGCTCTC	GAGGGACAGGTGAGGCTCTC	5.0	1	69235033.0	69235052.0	TG	69235053.0	69235054.0	69235036.0	69235040.0	GGACA	+	CCCGTCCTTCCAGAGAGCCTCACCTGTCCCTCCCCAAGGAAG	True	True	True	targeting		F1-R1	TGTAAGCTGCCCG	AGGCACTTGCTCGTACGACGAGCGTACACGTCTCACACCGAGGGACAGGTGAGGCTCTCGTTTAAGAGCTATGCTGGAAACAGCATAGCAAGTTTAAATAAGGCTAGTCCGTTATCAACTTGAAAAAGTGGCACCGAGTCGGTGCTTTTTTTCCCGTCCTTCCAGAGAGCCTCACCTGTCCCTCCCCAAGGAAGTGTAAGCTGCCCGGAATTCTAGATCCGGTCGTCAACTTAAGGTGCCGGGCCCACAT	2	gRNA_24
gRNA_CDK7_targ_24	CDK7	AGGGACAGGTGAGGCTCTCT	GGGGACAGGTGAGGCTCTCT	5.0	1	69235034.0	69235053.0	GG	69235054.0	69235055.0	69235037.0	69235041.0	GACAG	+	CCCCGTCCTTCCAGAGAGCCTCACCTGTCCCTCCCCAAGGAA	True	True	True	targeting		F1-R1	AGCCGGTAGAGAG	AGGCACTTGCTCGTACGACGAGCGTACACGTCTCACACCGGGGACAGGTGAGGCTCTCTGTTTAAGAGCTATGCTGGAAACAGCATAGCAAGTTTAAATAAGGCTAGTCCGTTATCAACTTGAAAAAGTGGCACCGAGTCGGTGCTTTTTTTCCCCGTCCTTCCAGAGAGCCTCACCTGTCCCTCCCCAAGGAAAGCCGGTAGAGAGGAATTCTAGATCCGGTCGTCAACTTAAGGTGCCGGGCCCACAT	2	gRNA_25
gRNA_CDK7_targ_25	CDK7	GACAGGTGAGGCTCTCTGGA	GACAGGTGAGGCTCTCTGGA	5.0	1	69235037.0	69235056.0	AG	69235057.0	69235058.0	69235040.0	69235044.0	AGGTG	+	CCTCCCCGTCCTTCCAGAGAGCCTCACCTGTCCCTCCCCAAG	True	True	False	targeting		F1-R1	AGAATTTCTCACT	AGGCACTTGCTCGTACGACGAGCGTACACGTCTCACACCGACAGGTGAGGCTCTCTGGAGTTTAAGAGCTATGCTGGAAACAGCATAGCAAGTTTAAATAAGGCTAGTCCGTTATCAACTTGAAAAAGTGGCACCGAGTCGGTGCTTTTTTTCCTCCCCGTCCTTCCAGAGAGCCTCACCTGTCCCTCCCCAAGAGAATTTCTCACTGAATTCTAGATCCGGTCGTCAACTTAAGGTGCCGGGCCCACAT	2	gRNA_26
gRNA_CDK7_targ_26	CDK7	ACAGGTGAGGCTCTCTGGAA	GCAGGTGAGGCTCTCTGGAA	5.0	1	69235038.0	69235057.0	GG	69235058.0	69235059.0	69235041.0	69235045.0	GGTGA	+	CCCTCCCCGTCCTTCCAGAGAGCCTCACCTGTCCCTCCCCAA	True	True	False	targeting		F1-R1	TGTTTATCGAGCA	AGGCACTTGCTCGTACGACGAGCGTACACGTCTCACACCGCAGGTGAGGCTCTCTGGAAGTTTAAGAGCTATGCTGGAAACAGCATAGCAAGTTTAAATAAGGCTAGTCCGTTATCAACTTGAAAAAGTGGCACCGAGTCGGTGCTTTTTTTCCCTCCCCGTCCTTCCAGAGAGCCTCACCTGTCCCTCCCCAATGTTTATCGAGCAGAATTCTAGATCCGGTCGTCAACTTAAGGTGCCGGGCCCACAT	2	gRNA_27
gRNA_CDK7_targ_27	CDK7	CTAGTTTGCCACCGTTTACA	GTAGTTTGCCACCGTTTACA	5.0	2	69235390.0	69235409.0	AG	69235410.0	69235411.0	69235393.0	69235397.0	GTTTG	+	TATCTCTGGCCTTGTAAACGGTGGCAAACTAGAAAGAAAAAT	True	False	False	targeting		F1-R1	CATGGCAACCTCG	AGGCACTTGCTCGTACGACGAGCGTACACGTCTCACACCGTAGTTTGCCACCGTTTACAGTTTAAGAGCTATGCTGGAAACAGCATAGCAAGTTTAAATAAGGCTAGTCCGTTATCAACTTGAAAAAGTGGCACCGAGTCGGTGCTTTTTTTTATCTCTGGCCTTGTAAACGGTGGCAAACTAGAAAGAAAAATCATGGCAACCTCGGAATTCTAGATCCGGTCGTCAACTTAAGGTGCCGGGCCCACAT	2	gRNA_28
gRNA_CDK7_targ_28	CDK7	TAGTTTGCCACCGTTTACAA	GAGTTTGCCACCGTTTACAA	5.0	2	69235391.0	69235410.0	GG	69235411.0	69235412.0	69235394.0	69235398.0	TTTGC	+	TTATCTCTGGCCTTGTAAACGGTGGCAAACTAGAAAGAAAAA	True	False	True	targeting		F1-R1	CGGTAGGTTGTCC	AGGCACTTGCTCGTACGACGAGCGTACACGTCTCACACCGAGTTTGCCACCGTTTACAAGTTTAAGAGCTATGCTGGAAACAGCATAGCAAGTTTAAATAAGGCTAGTCCGTTATCAACTTGAAAAAGTGGCACCGAGTCGGTGCTTTTTTTTTATCTCTGGCCTTGTAAACGGTGGCAAACTAGAAAGAAAAACGGTAGGTTGTCCGAATTCTAGATCCGGTCGTCAACTTAAGGTGCCGGGCCCACAT	2	gRNA_29
gRNA_CDK7_targ_29	CDK7	TTGCCACCGTTTACAAGGCC	GTGCCACCGTTTACAAGGCC	5.0	2	69235395.0	69235414.0	AG	69235415.0	69235416.0	69235398.0	69235402.0	CCACC	+	GTTCTTATCTCTGGCCTTGTAAACGGTGGCAAACTAGAAAGA	True	True	True	targeting		F1-R1	CCTTAACGAGAAT	AGGCACTTGCTCGTACGACGAGCGTACACGTCTCACACCGTGCCACCGTTTACAAGGCCGTTTAAGAGCTATGCTGGAAACAGCATAGCAAGTTTAAATAAGGCTAGTCCGTTATCAACTTGAAAAAGTGGCACCGAGTCGGTGCTTTTTTTGTTCTTATCTCTGGCCTTGTAAACGGTGGCAAACTAGAAAGACCTTAACGAGAATGAATTCTAGATCCGGTCGTCAACTTAAGGTGCCGGGCCCACAT	2	gRNA_30
gRNA_CDK7_targ_30	CDK7	GCCACCGTTTACAAGGCCAG	GCCACCGTTTACAAGGCCAG	5.0	2	69235397.0	69235416.0	AG	69235417.0	69235418.0	69235400.0	69235404.0	ACCGT	+	GTGTTCTTATCTCTGGCCTTGTAAACGGTGGCAAACTAGAAA	True	True	True	targeting		F1-R1	CCAAGATGGGTTC	AGGCACTTGCTCGTACGACGAGCGTACACGTCTCACACCGCCACCGTTTACAAGGCCAGGTTTAAGAGCTATGCTGGAAACAGCATAGCAAGTTTAAATAAGGCTAGTCCGTTATCAACTTGAAAAAGTGGCACCGAGTCGGTGCTTTTTTTGTGTTCTTATCTCTGGCCTTGTAAACGGTGGCAAACTAGAAACCAAGATGGGTTCGAATTCTAGATCCGGTCGTCAACTTAAGGTGCCGGGCCCACAT	2	gRNA_31
gRNA_CDK7_targ_31	CDK7	CGTTTACAAGGCCAGAGATA	GGTTTACAAGGCCAGAGATA	5.0	2	69235402.0	69235421.0	AG	69235422.0	69235423.0	69235405.0	69235409.0	TTACA	+	GGTTGGTGTTCTTATCTCTGGCCTTGTAAACGGTGGCAAACT	True	True	True	targeting		F1-R1	CCCTGATAAGGGT	AGGCACTTGCTCGTACGACGAGCGTACACGTCTCACACCGGTTTACAAGGCCAGAGATAGTTTAAGAGCTATGCTGGAAACAGCATAGCAAGTTTAAATAAGGCTAGTCCGTTATCAACTTGAAAAAGTGGCACCGAGTCGGTGCTTTTTTTGGTTGGTGTTCTTATCTCTGGCCTTGTAAACGGTGGCAAACTCCCTGATAAGGGTGAATTCTAGATCCGGTCGTCAACTTAAGGTGCCGGGCCCACAT	2	gRNA_32
gRNA_CDK7_targ_32	CDK7	GATAAGAACACCAACCAAAT	GATAAGAACACCAACCAAAT	5.0	2	69235418.0	69235437.0	TG	69235438.0	69235439.0	69235421.0	69235425.0	AAGAA	+	TTAATGGCGACAATTTGGTTGGTGTTCTTATCTCTGGCCTTG	True	True	False	targeting		F1-R1	TTCGTGATTTGAA	AGGCACTTGCTCGTACGACGAGCGTACACGTCTCACACCGATAAGAACACCAACCAAATGTTTAAGAGCTATGCTGGAAACAGCATAGCAAGTTTAAATAAGGCTAGTCCGTTATCAACTTGAAAAAGTGGCACCGAGTCGGTGCTTTTTTTTTAATGGCGACAATTTGGTTGGTGTTCTTATCTCTGGCCTTGTTCGTGATTTGAAGAATTCTAGATCCGGTCGTCAACTTAAGGTGCCGGGCCCACAT	2	gRNA_33
gRNA_CDK7_targ_33	CDK7	AAGAACACCAACCAAATTGT	GAGAACACCAACCAAATTGT	5.0	2	69235421.0	69235440.0	CG	69235441.0	69235442.0	69235424.0	69235428.0	AACAC	+	TTCTTAATGGCGACAATTTGGTTGGTGTTCTTATCTCTGGCC	True	True	True	targeting		F1-R1	GGAGGTGACCTAG	AGGCACTTGCTCGTACGACGAGCGTACACGTCTCACACCGAGAACACCAACCAAATTGTGTTTAAGAGCTATGCTGGAAACAGCATAGCAAGTTTAAATAAGGCTAGTCCGTTATCAACTTGAAAAAGTGGCACCGAGTCGGTGCTTTTTTTTTCTTAATGGCGACAATTTGGTTGGTGTTCTTATCTCTGGCCGGAGGTGACCTAGGAATTCTAGATCCGGTCGTCAACTTAAGGTGCCGGGCCCACAT	2	gRNA_34
gRNA_CDK7_targ_34	CDK7	CAACCAAATTGTCGCCATTA	GAACCAAATTGTCGCCATTA	5.0	2	69235429.0	69235448.0	AG	69235449.0	69235450.0	69235432.0	69235436.0	CCAAA	+	AACTCACTTTCTTAATGGCGACAATTTGGTTGGTGTTCTTAT	True	True	True	targeting		F1-R1	AAGCACCAACGCT	AGGCACTTGCTCGTACGACGAGCGTACACGTCTCACACCGAACCAAATTGTCGCCATTAGTTTAAGAGCTATGCTGGAAACAGCATAGCAAGTTTAAATAAGGCTAGTCCGTTATCAACTTGAAAAAGTGGCACCGAGTCGGTGCTTTTTTTAACTCACTTTCTTAATGGCGACAATTTGGTTGGTGTTCTTATAAGCACCAACGCTGAATTCTAGATCCGGTCGTCAACTTAAGGTGCCGGGCCCACAT	2	gRNA_35
gRNA_CDK7_targ_35	CDK7	CAAATTGTCGCCATTAAGAA	GAAATTGTCGCCATTAAGAA	5.0	2	69235433.0	69235452.0	AG	69235453.0	69235454.0	69235436.0	69235440.0	ATTGT	+	AGGTAACTCACTTTCTTAATGGCGACAATTTGGTTGGTGTTC	True	True	False	targeting		F1-R1	GGTGCTCAACGGT	AGGCACTTGCTCGTACGACGAGCGTACACGTCTCACACCGAAATTGTCGCCATTAAGAAGTTTAAGAGCTATGCTGGAAACAGCATAGCAAGTTTAAATAAGGCTAGTCCGTTATCAACTTGAAAAAGTGGCACCGAGTCGGTGCTTTTTTTAGGTAACTCACTTTCTTAATGGCGACAATTTGGTTGGTGTTCGGTGCTCAACGGTGAATTCTAGATCCGGTCGTCAACTTAAGGTGCCGGGCCCACAT	2	gRNA_36
gRNA_CDK7_targ_36	CDK7	AATTGTCGCCATTAAGAAAG	GATTGTCGCCATTAAGAAAG	5.0	2	69235435.0	69235454.0	TG	69235455.0	69235456.0	69235438.0	69235442.0	TGTCG	+	AAAGGTAACTCACTTTCTTAATGGCGACAATTTGGTTGGTGT	True	False	True	targeting		F1-R1	CAAACTATGCGAG	AGGCACTTGCTCGTACGACGAGCGTACACGTCTCACACCGATTGTCGCCATTAAGAAAGGTTTAAGAGCTATGCTGGAAACAGCATAGCAAGTTTAAATAAGGCTAGTCCGTTATCAACTTGAAAAAGTGGCACCGAGTCGGTGCTTTTTTTAAAGGTAACTCACTTTCTTAATGGCGACAATTTGGTTGGTGTCAAACTATGCGAGGAATTCTAGATCCGGTCGTCAACTTAAGGTGCCGGGCCCACAT	2	gRNA_37
gRNA_CDK7_targ_37	CDK7	TTGTCGCCATTAAGAAAGTG	GTGTCGCCATTAAGAAAGTG	5.0	2	69235437.0	69235456.0	AG	69235457.0	69235458.0	69235440.0	69235444.0	TCGCC	+	AAAAAGGTAACTCACTTTCTTAATGGCGACAATTTGGTTGGT	True	False	True	targeting		F1-R1	AAAGCAAAGCACC	AGGCACTTGCTCGTACGACGAGCGTACACGTCTCACACCGTGTCGCCATTAAGAAAGTGGTTTAAGAGCTATGCTGGAAACAGCATAGCAAGTTTAAATAAGGCTAGTCCGTTATCAACTTGAAAAAGTGGCACCGAGTCGGTGCTTTTTTTAAAAAGGTAACTCACTTTCTTAATGGCGACAATTTGGTTGGTAAAGCAAAGCACCGAATTCTAGATCCGGTCGTCAACTTAAGGTGCCGGGCCCACAT	2	gRNA_38
gRNA_CDK7_targ_38	CDK7	GAAAGTGAGTTACCTTTTTA	GAAAGTGAGTTACCTTTTTA	5.0	2	69235450.0	69235469.0	TG	69235470.0	69235471.0	69235453.0	69235457.0	AGTGA	+	TTAAAAACAACATAAAAAGGTAACTCACTTTCTTAATGGCGA	True	True	False	targeting		F1-R1	TAAGTGCGAAGGT	AGGCACTTGCTCGTACGACGAGCGTACACGTCTCACACCGAAAGTGAGTTACCTTTTTAGTTTAAGAGCTATGCTGGAAACAGCATAGCAAGTTTAAATAAGGCTAGTCCGTTATCAACTTGAAAAAGTGGCACCGAGTCGGTGCTTTTTTTTTAAAAACAACATAAAAAGGTAACTCACTTTCTTAATGGCGATAAGTGCGAAGGTGAATTCTAGATCCGGTCGTCAACTTAAGGTGCCGGGCCCACAT	2	gRNA_39
gRNA_CDK7_targ_39	CDK7	ACCAGATCAAACTTGGACAT	GCCAGATCAAACTTGGACAT	5.0	3	69252413.0	69252432.0	AG	69252433.0	69252434.0	69252416.0	69252420.0	AGATC	+	AGCTTCTGATCTATGTCCAAGTTTGATCTGGTAGAAACGGAA	True	True	True	targeting		F1-R1	GGAGGGTATAGAA	AGGCACTTGCTCGTACGACGAGCGTACACGTCTCACACCGCCAGATCAAACTTGGACATGTTTAAGAGCTATGCTGGAAACAGCATAGCAAGTTTAAATAAGGCTAGTCCGTTATCAACTTGAAAAAGTGGCACCGAGTCGGTGCTTTTTTTAGCTTCTGATCTATGTCCAAGTTTGATCTGGTAGAAACGGAAGGAGGGTATAGAAGAATTCTAGATCCGGTCGTCAACTTAAGGTGCCGGGCCCACAT	2	gRNA_40
gRNA_CDK7_targ_40	CDK7	ATCAAACTTGGACATAGATC	GTCAAACTTGGACATAGATC	5.0	3	69252418.0	69252437.0	AG	69252438.0	69252439.0	69252421.0	69252425.0	AAACT	+	TCTTTAGCTTCTGATCTATGTCCAAGTTTGATCTGGTAGAAA	True	True	True	targeting		F1-R1	CCTTCGTAGTACG	AGGCACTTGCTCGTACGACGAGCGTACACGTCTCACACCGTCAAACTTGGACATAGATCGTTTAAGAGCTATGCTGGAAACAGCATAGCAAGTTTAAATAAGGCTAGTCCGTTATCAACTTGAAAAAGTGGCACCGAGTCGGTGCTTTTTTTTCTTTAGCTTCTGATCTATGTCCAAGTTTGATCTGGTAGAAACCTTCGTAGTACGGAATTCTAGATCCGGTCGTCAACTTAAGGTGCCGGGCCCACAT	2	gRNA_41
gRNA_CDK7_targ_41	CDK7	AAACTTGGACATAGATCAGA	GAACTTGGACATAGATCAGA	5.0	3	69252421.0	69252440.0	AG	69252441.0	69252442.0	69252424.0	69252428.0	CTTGG	+	CCATCTTTAGCTTCTGATCTATGTCCAAGTTTGATCTGGTAG	True	False	True	targeting		F1-R1	GAAGTCGAAGGAT	AGGCACTTGCTCGTACGACGAGCGTACACGTCTCACACCGAACTTGGACATAGATCAGAGTTTAAGAGCTATGCTGGAAACAGCATAGCAAGTTTAAATAAGGCTAGTCCGTTATCAACTTGAAAAAGTGGCACCGAGTCGGTGCTTTTTTTCCATCTTTAGCTTCTGATCTATGTCCAAGTTTGATCTGGTAGGAAGTCGAAGGATGAATTCTAGATCCGGTCGTCAACTTAAGGTGCCGGGCCCACAT	2	gRNA_42
gRNA_CDK7_targ_42	CDK7	GGACATAGATCAGAAGCTAA	GGACATAGATCAGAAGCTAA	5.0	3	69252427.0	69252446.0	AG	69252447.0	69252448.0	69252430.0	69252434.0	CATAG	+	TACTTACCATCTTTAGCTTCTGATCTATGTCCAAGTTTGATC	True	True	True	targeting		F1-R1	TGACGTGTGATGA	AGGCACTTGCTCGTACGACGAGCGTACACGTCTCACACCGGACATAGATCAGAAGCTAAGTTTAAGAGCTATGCTGGAAACAGCATAGCAAGTTTAAATAAGGCTAGTCCGTTATCAACTTGAAAAAGTGGCACCGAGTCGGTGCTTTTTTTTACTTACCATCTTTAGCTTCTGATCTATGTCCAAGTTTGATCTGACGTGTGATGAGAATTCTAGATCCGGTCGTCAACTTAAGGTGCCGGGCCCACAT	2	gRNA_43
gRNA_CDK7_targ_43	CDK7	CATAGATCAGAAGCTAAAGA	GATAGATCAGAAGCTAAAGA	5.0	3	69252430.0	69252449.0	TG	69252450.0	69252451.0	69252433.0	69252437.0	AGATC	+	AAATACTTACCATCTTTAGCTTCTGATCTATGTCCAAGTTTG	True	True	True	targeting		F1-R1	GGAGCAATATCTA	AGGCACTTGCTCGTACGACGAGCGTACACGTCTCACACCGATAGATCAGAAGCTAAAGAGTTTAAGAGCTATGCTGGAAACAGCATAGCAAGTTTAAATAAGGCTAGTCCGTTATCAACTTGAAAAAGTGGCACCGAGTCGGTGCTTTTTTTAAATACTTACCATCTTTAGCTTCTGATCTATGTCCAAGTTTGGGAGCAATATCTAGAATTCTAGATCCGGTCGTCAACTTAAGGTGCCGGGCCCACAT	2	gRNA_44
gRNA_CDK7_targ_44	CDK7	ATAGATCAGAAGCTAAAGAT	GTAGATCAGAAGCTAAAGAT	5.0	3	69252431.0	69252450.0	GG	69252451.0	69252452.0	69252434.0	69252438.0	GATCA	+	GAAATACTTACCATCTTTAGCTTCTGATCTATGTCCAAGTTT	True	True	True	targeting		F1-R1	TGAGATCCGTACG	AGGCACTTGCTCGTACGACGAGCGTACACGTCTCACACCGTAGATCAGAAGCTAAAGATGTTTAAGAGCTATGCTGGAAACAGCATAGCAAGTTTAAATAAGGCTAGTCCGTTATCAACTTGAAAAAGTGGCACCGAGTCGGTGCTTTTTTTGAAATACTTACCATCTTTAGCTTCTGATCTATGTCCAAGTTTTGAGATCCGTACGGAATTCTAGATCCGGTCGTCAACTTAAGGTGCCGGGCCCACAT	2	gRNA_45
gRNA_CDK7_targ_45	CDK7	ATCAGAAGCTAAAGATGGTA	GTCAGAAGCTAAAGATGGTA	5.0	3	69252435.0	69252454.0	AG	69252455.0	69252456.0	69252438.0	69252442.0	AGAAG	+	ACATGAAATACTTACCATCTTTAGCTTCTGATCTATGTCCAA	True	True	False	targeting		F1-R1	AAAGTCCTCCGCC	AGGCACTTGCTCGTACGACGAGCGTACACGTCTCACACCGTCAGAAGCTAAAGATGGTAGTTTAAGAGCTATGCTGGAAACAGCATAGCAAGTTTAAATAAGGCTAGTCCGTTATCAACTTGAAAAAGTGGCACCGAGTCGGTGCTTTTTTTACATGAAATACTTACCATCTTTAGCTTCTGATCTATGTCCAAAAAGTCCTCCGCCGAATTCTAGATCCGGTCGTCAACTTAAGGTGCCGGGCCCACAT	2	gRNA_46
gRNA_CDK7_targ_46	CDK7	TAAAGATGGTAAGTATTTCA	GAAAGATGGTAAGTATTTCA	5.0	3	69252444.0	69252463.0	TG	69252464.0	69252465.0	69252447.0	69252451.0	AGATG	+	TGTCAGATTACATGAAATACTTACCATCTTTAGCTTCTGATC	True	True	False	targeting		F1-R1	GTCGTGTATTAGA	AGGCACTTGCTCGTACGACGAGCGTACACGTCTCACACCGAAAGATGGTAAGTATTTCAGTTTAAGAGCTATGCTGGAAACAGCATAGCAAGTTTAAATAAGGCTAGTCCGTTATCAACTTGAAAAAGTGGCACCGAGTCGGTGCTTTTTTTTGTCAGATTACATGAAATACTTACCATCTTTAGCTTCTGATCGTCGTGTATTAGAGAATTCTAGATCCGGTCGTCAACTTAAGGTGCCGGGCCCACAT	2	gRNA_47
gRNA_CDK7_targ_47	CDK7	GTATAAATAGAACCGCCTTA	GTATAAATAGAACCGCCTTA	5.0	4	69254602.0	69254621.0	AG	69254622.0	69254623.0	69254605.0	69254609.0	TAAAT	+	TTTTATCTCTCTTAAGGCGGTTCTATTTATACCTATATAAAA	True	True	False	targeting		F1-R1	TGTTGAGTAAAGG	AGGCACTTGCTCGTACGACGAGCGTACACGTCTCACACCGTATAAATAGAACCGCCTTAGTTTAAGAGCTATGCTGGAAACAGCATAGCAAGTTTAAATAAGGCTAGTCCGTTATCAACTTGAAAAAGTGGCACCGAGTCGGTGCTTTTTTTTTTTATCTCTCTTAAGGCGGTTCTATTTATACCTATATAAAATGTTGAGTAAAGGGAATTCTAGATCCGGTCGTCAACTTAAGGTGCCGGGCCCACAT	2	gRNA_48
gRNA_CDK7_targ_48	CDK7	ATAAATAGAACCGCCTTAAG	GTAAATAGAACCGCCTTAAG	5.0	4	69254604.0	69254623.0	AG	69254624.0	69254625.0	69254607.0	69254611.0	AATAG	+	AATTTTATCTCTCTTAAGGCGGTTCTATTTATACCTATATAA	True	True	False	targeting		F1-R1	CCCACTAGTCGAA	AGGCACTTGCTCGTACGACGAGCGTACACGTCTCACACCGTAAATAGAACCGCCTTAAGGTTTAAGAGCTATGCTGGAAACAGCATAGCAAGTTTAAATAAGGCTAGTCCGTTATCAACTTGAAAAAGTGGCACCGAGTCGGTGCTTTTTTTAATTTTATCTCTCTTAAGGCGGTTCTATTTATACCTATATAACCCACTAGTCGAAGAATTCTAGATCCGGTCGTCAACTTAAGGTGCCGGGCCCACAT	2	gRNA_49
gRNA_CDK7_targ_49	CDK7	AAATAGAACCGCCTTAAGAG	GAATAGAACCGCCTTAAGAG	5.0	4	69254606.0	69254625.0	AG	69254626.0	69254627.0	69254609.0	69254613.0	TAGAA	+	ATAATTTTATCTCTCTTAAGGCGGTTCTATTTATACCTATAT	True	True	False	targeting		F1-R1	TGTCCTTGAGATG	AGGCACTTGCTCGTACGACGAGCGTACACGTCTCACACCGAATAGAACCGCCTTAAGAGGTTTAAGAGCTATGCTGGAAACAGCATAGCAAGTTTAAATAAGGCTAGTCCGTTATCAACTTGAAAAAGTGGCACCGAGTCGGTGCTTTTTTTATAATTTTATCTCTCTTAAGGCGGTTCTATTTATACCTATATTGTCCTTGAGATGGAATTCTAGATCCGGTCGTCAACTTAAGGTGCCGGGCCCACAT	2	gRNA_50
gRNA_CDK7_targ_50	CDK7	AAGAGAGATAAAATTATTAC	GAGAGAGATAAAATTATTAC	5.0	4	69254621.0	69254640.0	AG	69254641.0	69254642.0	69254624.0	69254628.0	AGAGA	+	GACTTAGCTCCTGTAATAATTTTATCTCTCTTAAGGCGGTTC	True	True	False	targeting		F1-R1	TCCGAGGATCGGC	AGGCACTTGCTCGTACGACGAGCGTACACGTCTCACACCGAGAGAGATAAAATTATTACGTTTAAGAGCTATGCTGGAAACAGCATAGCAAGTTTAAATAAGGCTAGTCCGTTATCAACTTGAAAAAGTGGCACCGAGTCGGTGCTTTTTTTGACTTAGCTCCTGTAATAATTTTATCTCTCTTAAGGCGGTTCTCCGAGGATCGGCGAATTCTAGATCCGGTCGTCAACTTAAGGTGCCGGGCCCACAT	2	gRNA_51
gRNA_CDK7_targ_51	CDK7	AGAGAGATAAAATTATTACA	GGAGAGATAAAATTATTACA	5.0	4	69254622.0	69254641.0	GG	69254642.0	69254643.0	69254625.0	69254629.0	GAGAT	+	TGACTTAGCTCCTGTAATAATTTTATCTCTCTTAAGGCGGTT	True	True	False	targeting		F1-R1	AGGATGCGACTGT	AGGCACTTGCTCGTACGACGAGCGTACACGTCTCACACCGGAGAGATAAAATTATTACAGTTTAAGAGCTATGCTGGAAACAGCATAGCAAGTTTAAATAAGGCTAGTCCGTTATCAACTTGAAAAAGTGGCACCGAGTCGGTGCTTTTTTTTGACTTAGCTCCTGTAATAATTTTATCTCTCTTAAGGCGGTTAGGATGCGACTGTGAATTCTAGATCCGGTCGTCAACTTAAGGTGCCGGGCCCACAT	2	gRNA_52
gRNA_CDK7_targ_52	CDK7	AGAGATAAAATTATTACAGG	GGAGATAAAATTATTACAGG	5.0	4	69254624.0	69254643.0	AG	69254644.0	69254645.0	69254627.0	69254631.0	GATAA	+	GATGACTTAGCTCCTGTAATAATTTTATCTCTCTTAAGGCGG	True	True	False	targeting		F1-R1	CTGGGAACGGTAG	AGGCACTTGCTCGTACGACGAGCGTACACGTCTCACACCGGAGATAAAATTATTACAGGGTTTAAGAGCTATGCTGGAAACAGCATAGCAAGTTTAAATAAGGCTAGTCCGTTATCAACTTGAAAAAGTGGCACCGAGTCGGTGCTTTTTTTGATGACTTAGCTCCTGTAATAATTTTATCTCTCTTAAGGCGGCTGGGAACGGTAGGAATTCTAGATCCGGTCGTCAACTTAAGGTGCCGGGCCCACAT	2	gRNA_53
gRNA_CDK7_targ_53	CDK7	TAAAATTATTACAGGAGCTA	GAAAATTATTACAGGAGCTA	5.0	4	69254629.0	69254648.0	AG	69254649.0	69254650.0	69254632.0	69254636.0	AATTA	+	ATTTGGATGACTTAGCTCCTGTAATAATTTTATCTCTCTTAA	True	True	False	targeting		F1-R1	GCCGGGACCCTTT	AGGCACTTGCTCGTACGACGAGCGTACACGTCTCACACCGAAAATTATTACAGGAGCTAGTTTAAGAGCTATGCTGGAAACAGCATAGCAAGTTTAAATAAGGCTAGTCCGTTATCAACTTGAAAAAGTGGCACCGAGTCGGTGCTTTTTTTATTTGGATGACTTAGCTCCTGTAATAATTTTATCTCTCTTAAGCCGGGACCCTTTGAATTCTAGATCCGGTCGTCAACTTAAGGTGCCGGGCCCACAT	2	gRNA_54
gRNA_CDK7_targ_54	CDK7	CTAAGTCATCCAAATATAAT	GTAAGTCATCCAAATATAAT	5.0	4	69254646.0	69254665.0	TG	69254666.0	69254667.0	69254649.0	69254653.0	AGTCA	+	ATACTCACACCAATTATATTTGGATGACTTAGCTCCTGTAAT	True	True	True	targeting		F1-R1	GCACCCTAAGATG	AGGCACTTGCTCGTACGACGAGCGTACACGTCTCACACCGTAAGTCATCCAAATATAATGTTTAAGAGCTATGCTGGAAACAGCATAGCAAGTTTAAATAAGGCTAGTCCGTTATCAACTTGAAAAAGTGGCACCGAGTCGGTGCTTTTTTTATACTCACACCAATTATATTTGGATGACTTAGCTCCTGTAATGCACCCTAAGATGGAATTCTAGATCCGGTCGTCAACTTAAGGTGCCGGGCCCACAT	2	gRNA_55
gRNA_CDK7_targ_55	CDK7	TAAGTCATCCAAATATAATT	GAAGTCATCCAAATATAATT	5.0	4	69254647.0	69254666.0	GG	69254667.0	69254668.0	69254650.0	69254654.0	GTCAT	+	CATACTCACACCAATTATATTTGGATGACTTAGCTCCTGTAA	True	True	True	targeting		F1-R1	CCCTAGAGGTGGG	AGGCACTTGCTCGTACGACGAGCGTACACGTCTCACACCGAAGTCATCCAAATATAATTGTTTAAGAGCTATGCTGGAAACAGCATAGCAAGTTTAAATAAGGCTAGTCCGTTATCAACTTGAAAAAGTGGCACCGAGTCGGTGCTTTTTTTCATACTCACACCAATTATATTTGGATGACTTAGCTCCTGTAACCCTAGAGGTGGGGAATTCTAGATCCGGTCGTCAACTTAAGGTGCCGGGCCCACAT	2	gRNA_56
gRNA_CDK7_targ_56	CDK7	AGTCATCCAAATATAATTGG	GGTCATCCAAATATAATTGG	5.0	4	69254649.0	69254668.0	TG	69254669.0	69254670.0	69254652.0	69254656.0	CATCC	+	ATCATACTCACACCAATTATATTTGGATGACTTAGCTCCTGT	True	True	True	targeting		F1-R1	AACTCGGATCACC	AGGCACTTGCTCGTACGACGAGCGTACACGTCTCACACCGGTCATCCAAATATAATTGGGTTTAAGAGCTATGCTGGAAACAGCATAGCAAGTTTAAATAAGGCTAGTCCGTTATCAACTTGAAAAAGTGGCACCGAGTCGGTGCTTTTTTTATCATACTCACACCAATTATATTTGGATGACTTAGCTCCTGTAACTCGGATCACCGAATTCTAGATCCGGTCGTCAACTTAAGGTGCCGGGCCCACAT	2	gRNA_57
gRNA_CDK7_targ_57	CDK7	TCATCCAAATATAATTGGTG	GCATCCAAATATAATTGGTG	5.0	4	69254651.0	69254670.0	TG	69254671.0	69254672.0	69254654.0	69254658.0	TCCAA	+	TGATCATACTCACACCAATTATATTTGGATGACTTAGCTCCT	True	True	True	targeting		F1-R1	TTCCTCCTGACAC	AGGCACTTGCTCGTACGACGAGCGTACACGTCTCACACCGCATCCAAATATAATTGGTGGTTTAAGAGCTATGCTGGAAACAGCATAGCAAGTTTAAATAAGGCTAGTCCGTTATCAACTTGAAAAAGTGGCACCGAGTCGGTGCTTTTTTTTGATCATACTCACACCAATTATATTTGGATGACTTAGCTCCTTTCCTCCTGACACGAATTCTAGATCCGGTCGTCAACTTAAGGTGCCGGGCCCACAT	2	gRNA_58
gRNA_CDK7_targ_58	CDK7	ATCCAAATATAATTGGTGTG	GTCCAAATATAATTGGTGTG	5.0	4	69254653.0	69254672.0	AG	69254673.0	69254674.0	69254656.0	69254660.0	CAAAT	+	TTTGATCATACTCACACCAATTATATTTGGATGACTTAGCTC	True	True	True	targeting		F1-R1	ACAACCTCTGTTG	AGGCACTTGCTCGTACGACGAGCGTACACGTCTCACACCGTCCAAATATAATTGGTGTGGTTTAAGAGCTATGCTGGAAACAGCATAGCAAGTTTAAATAAGGCTAGTCCGTTATCAACTTGAAAAAGTGGCACCGAGTCGGTGCTTTTTTTTTTGATCATACTCACACCAATTATATTTGGATGACTTAGCTCACAACCTCTGTTGGAATTCTAGATCCGGTCGTCAACTTAAGGTGCCGGGCCCACAT	2	gRNA_59
gRNA_CDK7_targ_59	CDK7	AAATATAATTGGTGTGAGTA	GAATATAATTGGTGTGAGTA	5.0	4	69254657.0	69254676.0	TG	69254677.0	69254678.0	69254660.0	69254664.0	TATAA	+	CAGTTTTGATCATACTCACACCAATTATATTTGGATGACTTA	True	True	False	targeting		F1-R1	CCGAGTCACCACC	AGGCACTTGCTCGTACGACGAGCGTACACGTCTCACACCGAATATAATTGGTGTGAGTAGTTTAAGAGCTATGCTGGAAACAGCATAGCAAGTTTAAATAAGGCTAGTCCGTTATCAACTTGAAAAAGTGGCACCGAGTCGGTGCTTTTTTTCAGTTTTGATCATACTCACACCAATTATATTTGGATGACTTACCGAGTCACCACCGAATTCTAGATCCGGTCGTCAACTTAAGGTGCCGGGCCCACAT	2	gRNA_60
gRNA_CDK7_targ_60	CDK7	TTGCAGCTCCTTGATGCTTT	GTGCAGCTCCTTGATGCTTT	5.0	5	69255454.0	69255473.0	TG	69255474.0	69255475.0	69255457.0	69255461.0	CAGCT	+	GATTTATGTCCAAAAGCATCAAGGAGCTGCAAAGTTAAAAAA	True	True	True	targeting		F1-R1	AGCGCGCAATTAG	AGGCACTTGCTCGTACGACGAGCGTACACGTCTCACACCGTGCAGCTCCTTGATGCTTTGTTTAAGAGCTATGCTGGAAACAGCATAGCAAGTTTAAATAAGGCTAGTCCGTTATCAACTTGAAAAAGTGGCACCGAGTCGGTGCTTTTTTTGATTTATGTCCAAAAGCATCAAGGAGCTGCAAAGTTAAAAAAAGCGCGCAATTAGGAATTCTAGATCCGGTCGTCAACTTAAGGTGCCGGGCCCACAT	2	gRNA_61
gRNA_CDK7_targ_61	CDK7	TGCAGCTCCTTGATGCTTTT	GGCAGCTCCTTGATGCTTTT	5.0	5	69255455.0	69255474.0	GG	69255475.0	69255476.0	69255458.0	69255462.0	AGCTC	+	AGATTTATGTCCAAAAGCATCAAGGAGCTGCAAAGTTAAAAA	True	True	True	targeting		F1-R1	TCCAACGGGTACA	AGGCACTTGCTCGTACGACGAGCGTACACGTCTCACACCGGCAGCTCCTTGATGCTTTTGTTTAAGAGCTATGCTGGAAACAGCATAGCAAGTTTAAATAAGGCTAGTCCGTTATCAACTTGAAAAAGTGGCACCGAGTCGGTGCTTTTTTTAGATTTATGTCCAAAAGCATCAAGGAGCTGCAAAGTTAAAAATCCAACGGGTACAGAATTCTAGATCCGGTCGTCAACTTAAGGTGCCGGGCCCACAT	2	gRNA_62
gRNA_CDK7_targ_62	CDK7	TTGGACATAAATCTAATATT	GTGGACATAAATCTAATATT	5.0	5	69255473.0	69255492.0	AG	69255493.0	69255494.0	69255476.0	69255480.0	GACAT	+	AAAGACAAGGCTAATATTAGATTTATGTCCAAAAGCATCAAG	True	True	True	targeting		F1-R1	ACTGAATACGGTT	AGGCACTTGCTCGTACGACGAGCGTACACGTCTCACACCGTGGACATAAATCTAATATTGTTTAAGAGCTATGCTGGAAACAGCATAGCAAGTTTAAATAAGGCTAGTCCGTTATCAACTTGAAAAAGTGGCACCGAGTCGGTGCTTTTTTTAAAGACAAGGCTAATATTAGATTTATGTCCAAAAGCATCAAGACTGAATACGGTTGAATTCTAGATCCGGTCGTCAACTTAAGGTGCCGGGCCCACAT	2	gRNA_63
gRNA_CDK7_targ_63	CDK7	CATAAATCTAATATTAGCCT	GATAAATCTAATATTAGCCT	5.0	5	69255478.0	69255497.0	TG	69255498.0	69255499.0	69255481.0	69255485.0	AAATC	+	AAATCAAAGACAAGGCTAATATTAGATTTATGTCCAAAAGCA	True	True	True	targeting		F1-R1	CCATAAGTCGTGC	AGGCACTTGCTCGTACGACGAGCGTACACGTCTCACACCGATAAATCTAATATTAGCCTGTTTAAGAGCTATGCTGGAAACAGCATAGCAAGTTTAAATAAGGCTAGTCCGTTATCAACTTGAAAAAGTGGCACCGAGTCGGTGCTTTTTTTAAATCAAAGACAAGGCTAATATTAGATTTATGTCCAAAAGCACCATAAGTCGTGCGAATTCTAGATCCGGTCGTCAACTTAAGGTGCCGGGCCCACAT	2	gRNA_64
gRNA_CDK7_targ_64	CDK7	TCTAATATTAGCCTTGTCTT	GCTAATATTAGCCTTGTCTT	5.0	5	69255484.0	69255503.0	TG	69255504.0	69255505.0	69255487.0	69255491.0	AATAT	+	TCCATAAAATCAAAGACAAGGCTAATATTAGATTTATGTCCA	True	True	False	targeting		F1-R1	ACTGCAAAGTGGA	AGGCACTTGCTCGTACGACGAGCGTACACGTCTCACACCGCTAATATTAGCCTTGTCTTGTTTAAGAGCTATGCTGGAAACAGCATAGCAAGTTTAAATAAGGCTAGTCCGTTATCAACTTGAAAAAGTGGCACCGAGTCGGTGCTTTTTTTTCCATAAAATCAAAGACAAGGCTAATATTAGATTTATGTCCAACTGCAAAGTGGAGAATTCTAGATCCGGTCGTCAACTTAAGGTGCCGGGCCCACAT	2	gRNA_65
gRNA_CDK7_targ_65	CDK7	TAGCCTTGTCTTTGATTTTA	GAGCCTTGTCTTTGATTTTA	5.0	5	69255492.0	69255511.0	TG	69255512.0	69255513.0	69255495.0	69255499.0	CCTTG	+	GATCAGTTTCCATAAAATCAAAGACAAGGCTAATATTAGATT	True	False	True	targeting		F1-R1	AATGATGCATTTA	AGGCACTTGCTCGTACGACGAGCGTACACGTCTCACACCGAGCCTTGTCTTTGATTTTAGTTTAAGAGCTATGCTGGAAACAGCATAGCAAGTTTAAATAAGGCTAGTCCGTTATCAACTTGAAAAAGTGGCACCGAGTCGGTGCTTTTTTTGATCAGTTTCCATAAAATCAAAGACAAGGCTAATATTAGATTAATGATGCATTTAGAATTCTAGATCCGGTCGTCAACTTAAGGTGCCGGGCCCACAT	2	gRNA_66
gRNA_CDK7_targ_66	CDK7	AGCCTTGTCTTTGATTTTAT	GGCCTTGTCTTTGATTTTAT	5.0	5	69255493.0	69255512.0	GG	69255513.0	69255514.0	69255496.0	69255500.0	CTTGT	+	AGATCAGTTTCCATAAAATCAAAGACAAGGCTAATATTAGAT	True	False	True	targeting		F1-R1	GAAGATCGAGGTT	AGGCACTTGCTCGTACGACGAGCGTACACGTCTCACACCGGCCTTGTCTTTGATTTTATGTTTAAGAGCTATGCTGGAAACAGCATAGCAAGTTTAAATAAGGCTAGTCCGTTATCAACTTGAAAAAGTGGCACCGAGTCGGTGCTTTTTTTAGATCAGTTTCCATAAAATCAAAGACAAGGCTAATATTAGATGAAGATCGAGGTTGAATTCTAGATCCGGTCGTCAACTTAAGGTGCCGGGCCCACAT	2	gRNA_67
gRNA_CDK7_targ_67	CDK7	GTCTTTGATTTTATGGAAAC	GTCTTTGATTTTATGGAAAC	5.0	5	69255499.0	69255518.0	TG	69255519.0	69255520.0	69255502.0	69255506.0	TTTGA	+	ACCTCTAGATCAGTTTCCATAAAATCAAAGACAAGGCTAATA	True	True	False	targeting		F1-R1	CATACCGGTATGT	AGGCACTTGCTCGTACGACGAGCGTACACGTCTCACACCGTCTTTGATTTTATGGAAACGTTTAAGAGCTATGCTGGAAACAGCATAGCAAGTTTAAATAAGGCTAGTCCGTTATCAACTTGAAAAAGTGGCACCGAGTCGGTGCTTTTTTTACCTCTAGATCAGTTTCCATAAAATCAAAGACAAGGCTAATACATACCGGTATGTGAATTCTAGATCCGGTCGTCAACTTAAGGTGCCGGGCCCACAT	2	gRNA_68
gRNA_CDK7_targ_68	CDK7	GATTTTATGGAAACTGATCT	GATTTTATGGAAACTGATCT	5.0	5	69255505.0	69255524.0	AG	69255525.0	69255526.0	69255508.0	69255512.0	TTTAT	+	AATCTTACCTCTAGATCAGTTTCCATAAAATCAAAGACAAGG	True	True	False	targeting		F1-R1	GGGAGTAATCCGG	AGGCACTTGCTCGTACGACGAGCGTACACGTCTCACACCGATTTTATGGAAACTGATCTGTTTAAGAGCTATGCTGGAAACAGCATAGCAAGTTTAAATAAGGCTAGTCCGTTATCAACTTGAAAAAGTGGCACCGAGTCGGTGCTTTTTTTAATCTTACCTCTAGATCAGTTTCCATAAAATCAAAGACAAGGGGGAGTAATCCGGGAATTCTAGATCCGGTCGTCAACTTAAGGTGCCGGGCCCACAT	2	gRNA_69
gRNA_CDK7_targ_69	CDK7	TTTTATGGAAACTGATCTAG	GTTTATGGAAACTGATCTAG	5.0	5	69255507.0	69255526.0	AG	69255527.0	69255528.0	69255510.0	69255514.0	TATGG	+	TTAATCTTACCTCTAGATCAGTTTCCATAAAATCAAAGACAA	True	True	False	targeting		F1-R1	ACACTGCCTATGG	AGGCACTTGCTCGTACGACGAGCGTACACGTCTCACACCGTTTATGGAAACTGATCTAGGTTTAAGAGCTATGCTGGAAACAGCATAGCAAGTTTAAATAAGGCTAGTCCGTTATCAACTTGAAAAAGTGGCACCGAGTCGGTGCTTTTTTTTTAATCTTACCTCTAGATCAGTTTCCATAAAATCAAAGACAAACACTGCCTATGGGAATTCTAGATCCGGTCGTCAACTTAAGGTGCCGGGCCCACAT	2	gRNA_70
gRNA_CDK7_targ_70	CDK7	TTTATGGAAACTGATCTAGA	GTTATGGAAACTGATCTAGA	5.0	5	69255508.0	69255527.0	GG	69255528.0	69255529.0	69255511.0	69255515.0	ATGGA	+	CTTAATCTTACCTCTAGATCAGTTTCCATAAAATCAAAGACA	True	True	False	targeting		F1-R1	TCCCGAACTGCAG	AGGCACTTGCTCGTACGACGAGCGTACACGTCTCACACCGTTATGGAAACTGATCTAGAGTTTAAGAGCTATGCTGGAAACAGCATAGCAAGTTTAAATAAGGCTAGTCCGTTATCAACTTGAAAAAGTGGCACCGAGTCGGTGCTTTTTTTCTTAATCTTACCTCTAGATCAGTTTCCATAAAATCAAAGACATCCCGAACTGCAGGAATTCTAGATCCGGTCGTCAACTTAAGGTGCCGGGCCCACAT	2	gRNA_71
gRNA_CDK7_targ_71	CDK7	TGGAAACTGATCTAGAGGTA	GGGAAACTGATCTAGAGGTA	5.0	5	69255512.0	69255531.0	AG	69255532.0	69255533.0	69255515.0	69255519.0	AAACT	+	GAATCTTAATCTTACCTCTAGATCAGTTTCCATAAAATCAAA	True	True	True	targeting		F1-R1	ACATTGTGAACTC	AGGCACTTGCTCGTACGACGAGCGTACACGTCTCACACCGGGAAACTGATCTAGAGGTAGTTTAAGAGCTATGCTGGAAACAGCATAGCAAGTTTAAATAAGGCTAGTCCGTTATCAACTTGAAAAAGTGGCACCGAGTCGGTGCTTTTTTTGAATCTTAATCTTACCTCTAGATCAGTTTCCATAAAATCAAAACATTGTGAACTCGAATTCTAGATCCGGTCGTCAACTTAAGGTGCCGGGCCCACAT	2	gRNA_72
gRNA_CDK7_targ_72	CDK7	CTGATCTAGAGGTAAGATTA	GTGATCTAGAGGTAAGATTA	5.0	5	69255518.0	69255537.0	AG	69255538.0	69255539.0	69255521.0	69255525.0	ATCTA	+	CTCCAGGAATCTTAATCTTACCTCTAGATCAGTTTCCATAAA	True	True	True	targeting		F1-R1	CTTATGGTCTAAG	AGGCACTTGCTCGTACGACGAGCGTACACGTCTCACACCGTGATCTAGAGGTAAGATTAGTTTAAGAGCTATGCTGGAAACAGCATAGCAAGTTTAAATAAGGCTAGTCCGTTATCAACTTGAAAAAGTGGCACCGAGTCGGTGCTTTTTTTCTCCAGGAATCTTAATCTTACCTCTAGATCAGTTTCCATAAACTTATGGTCTAAGGAATTCTAGATCCGGTCGTCAACTTAAGGTGCCGGGCCCACAT	2	gRNA_73
gRNA_CDK7_targ_73	CDK7	AGAGGTAAGATTAAGATTCC	GGAGGTAAGATTAAGATTCC	5.0	5	69255525.0	69255544.0	TG	69255545.0	69255546.0	69255528.0	69255532.0	GGTAA	+	GGAATTTCTCCAGGAATCTTAATCTTACCTCTAGATCAGTTT	True	True	False	targeting		F1-R1	ACCGTGTTAGCAA	AGGCACTTGCTCGTACGACGAGCGTACACGTCTCACACCGGAGGTAAGATTAAGATTCCGTTTAAGAGCTATGCTGGAAACAGCATAGCAAGTTTAAATAAGGCTAGTCCGTTATCAACTTGAAAAAGTGGCACCGAGTCGGTGCTTTTTTTGGAATTTCTCCAGGAATCTTAATCTTACCTCTAGATCAGTTTACCGTGTTAGCAAGAATTCTAGATCCGGTCGTCAACTTAAGGTGCCGGGCCCACAT	2	gRNA_74
gRNA_CDK7_targ_74	CDK7	AGGTTATAATAAAGGATAAT	GGGTTATAATAAAGGATAAT	5.0	6	69258041.0	69258060.0	AG	69258061.0	69258062.0	69258044.0	69258048.0	TTATA	+	CAGCACAAGACTATTATCCTTTATTATAACCTGTAAAGCAAG	True	True	False	targeting		F1-R1	TAACATGCGCGTT	AGGCACTTGCTCGTACGACGAGCGTACACGTCTCACACCGGGTTATAATAAAGGATAATGTTTAAGAGCTATGCTGGAAACAGCATAGCAAGTTTAAATAAGGCTAGTCCGTTATCAACTTGAAAAAGTGGCACCGAGTCGGTGCTTTTTTTCAGCACAAGACTATTATCCTTTATTATAACCTGTAAAGCAAGTAACATGCGCGTTGAATTCTAGATCCGGTCGTCAACTTAAGGTGCCGGGCCCACAT	2	gRNA_75
gRNA_CDK7_targ_75	CDK7	ATAATAAAGGATAATAGTCT	GTAATAAAGGATAATAGTCT	5.0	6	69258046.0	69258065.0	TG	69258066.0	69258067.0	69258049.0	69258053.0	ATAAA	+	GGTGTCAGCACAAGACTATTATCCTTTATTATAACCTGTAAA	True	True	False	targeting		F1-R1	CTGTCAGTAATCT	AGGCACTTGCTCGTACGACGAGCGTACACGTCTCACACCGTAATAAAGGATAATAGTCTGTTTAAGAGCTATGCTGGAAACAGCATAGCAAGTTTAAATAAGGCTAGTCCGTTATCAACTTGAAAAAGTGGCACCGAGTCGGTGCTTTTTTTGGTGTCAGCACAAGACTATTATCCTTTATTATAACCTGTAAACTGTCAGTAATCTGAATTCTAGATCCGGTCGTCAACTTAAGGTGCCGGGCCCACAT	2	gRNA_76
gRNA_CDK7_targ_76	CDK7	AATAAAGGATAATAGTCTTG	GATAAAGGATAATAGTCTTG	5.0	6	69258048.0	69258067.0	TG	69258068.0	69258069.0	69258051.0	69258055.0	AAAGG	+	ATGGTGTCAGCACAAGACTATTATCCTTTATTATAACCTGTA	True	True	False	targeting		F1-R1	GGTCGCAAGGACT	AGGCACTTGCTCGTACGACGAGCGTACACGTCTCACACCGATAAAGGATAATAGTCTTGGTTTAAGAGCTATGCTGGAAACAGCATAGCAAGTTTAAATAAGGCTAGTCCGTTATCAACTTGAAAAAGTGGCACCGAGTCGGTGCTTTTTTTATGGTGTCAGCACAAGACTATTATCCTTTATTATAACCTGTAGGTCGCAAGGACTGAATTCTAGATCCGGTCGTCAACTTAAGGTGCCGGGCCCACAT	2	gRNA_77
gRNA_CDK7_targ_77	CDK7	AAAGGATAATAGTCTTGTGC	GAAGGATAATAGTCTTGTGC	5.0	6	69258051.0	69258070.0	TG	69258071.0	69258072.0	69258054.0	69258058.0	GGATA	+	GTGATGGTGTCAGCACAAGACTATTATCCTTTATTATAACCT	True	True	False	targeting		F1-R1	TCAGCCCTCTGTA	AGGCACTTGCTCGTACGACGAGCGTACACGTCTCACACCGAAGGATAATAGTCTTGTGCGTTTAAGAGCTATGCTGGAAACAGCATAGCAAGTTTAAATAAGGCTAGTCCGTTATCAACTTGAAAAAGTGGCACCGAGTCGGTGCTTTTTTTGTGATGGTGTCAGCACAAGACTATTATCCTTTATTATAACCTTCAGCCCTCTGTAGAATTCTAGATCCGGTCGTCAACTTAAGGTGCCGGGCCCACAT	2	gRNA_78
gRNA_CDK7_targ_78	CDK7	CTGACACCATCACACATCAA	GTGACACCATCACACATCAA	5.0	6	69258070.0	69258089.0	AG	69258090.0	69258091.0	69258073.0	69258077.0	ACACC	+	AACATGTAGGCTTTGATGTGTGATGGTGTCAGCACAAGACTA	True	True	True	targeting		F1-R1	GTTTCTATCCGGT	AGGCACTTGCTCGTACGACGAGCGTACACGTCTCACACCGTGACACCATCACACATCAAGTTTAAGAGCTATGCTGGAAACAGCATAGCAAGTTTAAATAAGGCTAGTCCGTTATCAACTTGAAAAAGTGGCACCGAGTCGGTGCTTTTTTTAACATGTAGGCTTTGATGTGTGATGGTGTCAGCACAAGACTAGTTTCTATCCGGTGAATTCTAGATCCGGTCGTCAACTTAAGGTGCCGGGCCCACAT	2	gRNA_79
gRNA_CDK7_targ_79	CDK7	ATCACACATCAAAGCCTACA	GTCACACATCAAAGCCTACA	5.0	6	69258078.0	69258097.0	TG	69258098.0	69258099.0	69258081.0	69258085.0	ACACA	+	GAGTCATCAACATGTAGGCTTTGATGTGTGATGGTGTCAGCA	True	True	True	targeting		F1-R1	CAACTTGGGTGTG	AGGCACTTGCTCGTACGACGAGCGTACACGTCTCACACCGTCACACATCAAAGCCTACAGTTTAAGAGCTATGCTGGAAACAGCATAGCAAGTTTAAATAAGGCTAGTCCGTTATCAACTTGAAAAAGTGGCACCGAGTCGGTGCTTTTTTTGAGTCATCAACATGTAGGCTTTGATGTGTGATGGTGTCAGCACAACTTGGGTGTGGAATTCTAGATCCGGTCGTCAACTTAAGGTGCCGGGCCCACAT	2	gRNA_80
gRNA_CDK7_targ_80	CDK7	ACACATCAAAGCCTACATGT	GCACATCAAAGCCTACATGT	5.0	6	69258081.0	69258100.0	TG	69258101.0	69258102.0	69258084.0	69258088.0	CATCA	+	GAAGAGTCATCAACATGTAGGCTTTGATGTGTGATGGTGTCA	True	True	True	targeting		F1-R1	GGCAAGAACCAAA	AGGCACTTGCTCGTACGACGAGCGTACACGTCTCACACCGCACATCAAAGCCTACATGTGTTTAAGAGCTATGCTGGAAACAGCATAGCAAGTTTAAATAAGGCTAGTCCGTTATCAACTTGAAAAAGTGGCACCGAGTCGGTGCTTTTTTTGAAGAGTCATCAACATGTAGGCTTTGATGTGTGATGGTGTCAGGCAAGAACCAAAGAATTCTAGATCCGGTCGTCAACTTAAGGTGCCGGGCCCACAT	2	gRNA_81
gRNA_CDK7_targ_81	CDK7	CATCAAAGCCTACATGTTGA	GATCAAAGCCTACATGTTGA	5.0	6	69258084.0	69258103.0	TG	69258104.0	69258105.0	69258087.0	69258091.0	CAAAG	+	CTTGAAGAGTCATCAACATGTAGGCTTTGATGTGTGATGGTG	True	True	True	targeting		F1-R1	CCGTAAACATTAG	AGGCACTTGCTCGTACGACGAGCGTACACGTCTCACACCGATCAAAGCCTACATGTTGAGTTTAAGAGCTATGCTGGAAACAGCATAGCAAGTTTAAATAAGGCTAGTCCGTTATCAACTTGAAAAAGTGGCACCGAGTCGGTGCTTTTTTTCTTGAAGAGTCATCAACATGTAGGCTTTGATGTGTGATGGTGCCGTAAACATTAGGAATTCTAGATCCGGTCGTCAACTTAAGGTGCCGGGCCCACAT	2	gRNA_82
gRNA_CDK7_targ_82	CDK7	TACATGTTGATGACTCTTCA	GACATGTTGATGACTCTTCA	5.0	6	69258094.0	69258113.0	AG	69258114.0	69258115.0	69258097.0	69258101.0	ATGTT	+	TATTCTAATCCTTGAAGAGTCATCAACATGTAGGCTTTGATG	True	True	False	targeting		F1-R1	GGCACTGTCCCAA	AGGCACTTGCTCGTACGACGAGCGTACACGTCTCACACCGACATGTTGATGACTCTTCAGTTTAAGAGCTATGCTGGAAACAGCATAGCAAGTTTAAATAAGGCTAGTCCGTTATCAACTTGAAAAAGTGGCACCGAGTCGGTGCTTTTTTTTATTCTAATCCTTGAAGAGTCATCAACATGTAGGCTTTGATGGGCACTGTCCCAAGAATTCTAGATCCGGTCGTCAACTTAAGGTGCCGGGCCCACAT	2	gRNA_83
gRNA_CDK7_targ_83	CDK7	ACATGTTGATGACTCTTCAA	GCATGTTGATGACTCTTCAA	5.0	6	69258095.0	69258114.0	GG	69258115.0	69258116.0	69258098.0	69258102.0	TGTTG	+	ATATTCTAATCCTTGAAGAGTCATCAACATGTAGGCTTTGAT	True	False	False	targeting		F1-R1	TGTACTGCGGCTA	AGGCACTTGCTCGTACGACGAGCGTACACGTCTCACACCGCATGTTGATGACTCTTCAAGTTTAAGAGCTATGCTGGAAACAGCATAGCAAGTTTAAATAAGGCTAGTCCGTTATCAACTTGAAAAAGTGGCACCGAGTCGGTGCTTTTTTTATATTCTAATCCTTGAAGAGTCATCAACATGTAGGCTTTGATTGTACTGCGGCTAGAATTCTAGATCCGGTCGTCAACTTAAGGTGCCGGGCCCACAT	2	gRNA_84
gRNA_CDK7_targ_84	CDK7	TTGATGACTCTTCAAGGATT	GTGATGACTCTTCAAGGATT	5.0	6	69258100.0	69258119.0	AG	69258120.0	69258121.0	69258103.0	69258107.0	ATGAC	+	TGTAAATATTCTAATCCTTGAAGAGTCATCAACATGTAGGCT	True	True	True	targeting		F1-R1	TGCAAGCATTCAT	AGGCACTTGCTCGTACGACGAGCGTACACGTCTCACACCGTGATGACTCTTCAAGGATTGTTTAAGAGCTATGCTGGAAACAGCATAGCAAGTTTAAATAAGGCTAGTCCGTTATCAACTTGAAAAAGTGGCACCGAGTCGGTGCTTTTTTTTGTAAATATTCTAATCCTTGAAGAGTCATCAACATGTAGGCTTGCAAGCATTCATGAATTCTAGATCCGGTCGTCAACTTAAGGTGCCGGGCCCACAT	2	gRNA_85
gRNA_CDK7_targ_85	CDK7	TAGAATATTTACATCAACAT	GAGAATATTTACATCAACAT	5.0	6	69258119.0	69258138.0	TG	69258139.0	69258140.0	69258122.0	69258126.0	AATAT	+	ATGTAGGATCCAATGTTGATGTAAATATTCTAATCCTTGAAG	True	True	False	targeting		F1-R1	AGCGTCCAACGAC	AGGCACTTGCTCGTACGACGAGCGTACACGTCTCACACCGAGAATATTTACATCAACATGTTTAAGAGCTATGCTGGAAACAGCATAGCAAGTTTAAATAAGGCTAGTCCGTTATCAACTTGAAAAAGTGGCACCGAGTCGGTGCTTTTTTTATGTAGGATCCAATGTTGATGTAAATATTCTAATCCTTGAAGAGCGTCCAACGACGAATTCTAGATCCGGTCGTCAACTTAAGGTGCCGGGCCCACAT	2	gRNA_86
gRNA_CDK7_targ_86	CDK7	AGAATATTTACATCAACATT	GGAATATTTACATCAACATT	5.0	6	69258120.0	69258139.0	GG	69258140.0	69258141.0	69258123.0	69258127.0	ATATT	+	TATGTAGGATCCAATGTTGATGTAAATATTCTAATCCTTGAA	True	True	False	targeting		F1-R1	TTGGATGATTCGC	AGGCACTTGCTCGTACGACGAGCGTACACGTCTCACACCGGAATATTTACATCAACATTGTTTAAGAGCTATGCTGGAAACAGCATAGCAAGTTTAAATAAGGCTAGTCCGTTATCAACTTGAAAAAGTGGCACCGAGTCGGTGCTTTTTTTTATGTAGGATCCAATGTTGATGTAAATATTCTAATCCTTGAATTGGATGATTCGCGAATTCTAGATCCGGTCGTCAACTTAAGGTGCCGGGCCCACAT	2	gRNA_87
gRNA_CDK7_targ_87	CDK7	TCAACATTGGATCCTACATA	GCAACATTGGATCCTACATA	5.0	6	69258132.0	69258151.0	GG	69258152.0	69258153.0	69258135.0	69258139.0	ACATT	+	AAAACCTTACCCTATGTAGGATCCAATGTTGATGTAAATATT	True	True	True	targeting		F1-R1	TCTGCATCCGGGT	AGGCACTTGCTCGTACGACGAGCGTACACGTCTCACACCGCAACATTGGATCCTACATAGTTTAAGAGCTATGCTGGAAACAGCATAGCAAGTTTAAATAAGGCTAGTCCGTTATCAACTTGAAAAAGTGGCACCGAGTCGGTGCTTTTTTTAAAACCTTACCCTATGTAGGATCCAATGTTGATGTAAATATTTCTGCATCCGGGTGAATTCTAGATCCGGTCGTCAACTTAAGGTGCCGGGCCCACAT	2	gRNA_89
gRNA_CDK7_targ_88	CDK7	CAACATTGGATCCTACATAG	GAACATTGGATCCTACATAG	5.0	6	69258133.0	69258152.0	GG	69258153.0	69258154.0	69258136.0	69258140.0	CATTG	+	AAAAACCTTACCCTATGTAGGATCCAATGTTGATGTAAATAT	True	True	True	targeting		F1-R1	GTTAAAGTGTGGC	AGGCACTTGCTCGTACGACGAGCGTACACGTCTCACACCGAACATTGGATCCTACATAGGTTTAAGAGCTATGCTGGAAACAGCATAGCAAGTTTAAATAAGGCTAGTCCGTTATCAACTTGAAAAAGTGGCACCGAGTCGGTGCTTTTTTTAAAAACCTTACCCTATGTAGGATCCAATGTTGATGTAAATATGTTAAAGTGTGGCGAATTCTAGATCCGGTCGTCAACTTAAGGTGCCGGGCCCACAT	2	gRNA_90
gRNA_CDK7_targ_89	CDK7	ATTGGATCCTACATAGGGTA	GTTGGATCCTACATAGGGTA	5.0	6	69258137.0	69258156.0	AG	69258157.0	69258158.0	69258140.0	69258144.0	GGATC	+	TATTAAAAACCTTACCCTATGTAGGATCCAATGTTGATGTAA	True	True	True	targeting		F1-R1	GTAGTTGGTCACG	AGGCACTTGCTCGTACGACGAGCGTACACGTCTCACACCGTTGGATCCTACATAGGGTAGTTTAAGAGCTATGCTGGAAACAGCATAGCAAGTTTAAATAAGGCTAGTCCGTTATCAACTTGAAAAAGTGGCACCGAGTCGGTGCTTTTTTTTATTAAAAACCTTACCCTATGTAGGATCCAATGTTGATGTAAGTAGTTGGTCACGGAATTCTAGATCCGGTCGTCAACTTAAGGTGCCGGGCCCACAT	2	gRNA_91
gRNA_CDK7_targ_90	CDK7	TTGGATCCTACATAGGGTAA	GTGGATCCTACATAGGGTAA	5.0	6	69258138.0	69258157.0	GG	69258158.0	69258159.0	69258141.0	69258145.0	GATCC	+	ATATTAAAAACCTTACCCTATGTAGGATCCAATGTTGATGTA	True	True	True	targeting		F1-R1	CTTGCGGTGGAGT	AGGCACTTGCTCGTACGACGAGCGTACACGTCTCACACCGTGGATCCTACATAGGGTAAGTTTAAGAGCTATGCTGGAAACAGCATAGCAAGTTTAAATAAGGCTAGTCCGTTATCAACTTGAAAAAGTGGCACCGAGTCGGTGCTTTTTTTATATTAAAAACCTTACCCTATGTAGGATCCAATGTTGATGTACTTGCGGTGGAGTGAATTCTAGATCCGGTCGTCAACTTAAGGTGCCGGGCCCACAT	2	gRNA_92
gRNA_CDK7_targ_91	CDK7	TAGGGTAAGGTTTTTAATAT	GAGGGTAAGGTTTTTAATAT	5.0	6	69258150.0	69258169.0	TG	69258170.0	69258171.0	69258153.0	69258157.0	GGTAA	+	TATAAAGAAGCAATATTAAAAACCTTACCCTATGTAGGATCC	True	True	False	targeting		F1-R1	TGTGAACGGCGCC	AGGCACTTGCTCGTACGACGAGCGTACACGTCTCACACCGAGGGTAAGGTTTTTAATATGTTTAAGAGCTATGCTGGAAACAGCATAGCAAGTTTAAATAAGGCTAGTCCGTTATCAACTTGAAAAAGTGGCACCGAGTCGGTGCTTTTTTTTATAAAGAAGCAATATTAAAAACCTTACCCTATGTAGGATCCTGTGAACGGCGCCGAATTCTAGATCCGGTCGTCAACTTAAGGTGCCGGGCCCACAT	2	gRNA_93
gRNA_CDK7_targ_92	CDK7	GGATCTGAAACCAAACAACT	GGATCTGAAACCAAACAACT	5.0	7	69259817.0	69259836.0	TG	69259837.0	69259838.0	69259820.0	69259824.0	TCTGA	+	CATCTAGCAACAAGTTGTTTGGTTTCAGATCCTATATGACGG	True	True	True	targeting		F1-R1	AACCAGCCCGACC	AGGCACTTGCTCGTACGACGAGCGTACACGTCTCACACCGGATCTGAAACCAAACAACTGTTTAAGAGCTATGCTGGAAACAGCATAGCAAGTTTAAATAAGGCTAGTCCGTTATCAACTTGAAAAAGTGGCACCGAGTCGGTGCTTTTTTTCATCTAGCAACAAGTTGTTTGGTTTCAGATCCTATATGACGGAACCAGCCCGACCGAATTCTAGATCCGGTCGTCAACTTAAGGTGCCGGGCCCACAT	2	gRNA_94
gRNA_CDK7_targ_93	CDK7	TCTGAAACCAAACAACTTGT	GCTGAAACCAAACAACTTGT	5.0	7	69259820.0	69259839.0	TG	69259840.0	69259841.0	69259823.0	69259827.0	GAAAC	+	TTTCATCTAGCAACAAGTTGTTTGGTTTCAGATCCTATATGA	True	True	True	targeting		F1-R1	ACGAAGACATGAA	AGGCACTTGCTCGTACGACGAGCGTACACGTCTCACACCGCTGAAACCAAACAACTTGTGTTTAAGAGCTATGCTGGAAACAGCATAGCAAGTTTAAATAAGGCTAGTCCGTTATCAACTTGAAAAAGTGGCACCGAGTCGGTGCTTTTTTTTTTCATCTAGCAACAAGTTGTTTGGTTTCAGATCCTATATGAACGAAGACATGAAGAATTCTAGATCCGGTCGTCAACTTAAGGTGCCGGGCCCACAT	2	gRNA_95
gRNA_CDK7_targ_94	CDK7	AAACCAAACAACTTGTTGCT	GAACCAAACAACTTGTTGCT	5.0	7	69259824.0	69259843.0	AG	69259844.0	69259845.0	69259827.0	69259831.0	CCAAA	+	CCATTTTCATCTAGCAACAAGTTGTTTGGTTTCAGATCCTAT	True	True	True	targeting		F1-R1	TAGTTAAAGTCTC	AGGCACTTGCTCGTACGACGAGCGTACACGTCTCACACCGAACCAAACAACTTGTTGCTGTTTAAGAGCTATGCTGGAAACAGCATAGCAAGTTTAAATAAGGCTAGTCCGTTATCAACTTGAAAAAGTGGCACCGAGTCGGTGCTTTTTTTCCATTTTCATCTAGCAACAAGTTGTTTGGTTTCAGATCCTATTAGTTAAAGTCTCGAATTCTAGATCCGGTCGTCAACTTAAGGTGCCGGGCCCACAT	2	gRNA_96
gRNA_CDK7_targ_95	CDK7	CCAAACAACTTGTTGCTAGA	GCAAACAACTTGTTGCTAGA	5.0	7	69259827.0	69259846.0	TG	69259847.0	69259848.0	69259830.0	69259834.0	AACAA	+	ACTCCATTTTCATCTAGCAACAAGTTGTTTGGTTTCAGATCC	True	True	True	targeting		F1-R1	ATGCTTGGCAGCG	AGGCACTTGCTCGTACGACGAGCGTACACGTCTCACACCGCAAACAACTTGTTGCTAGAGTTTAAGAGCTATGCTGGAAACAGCATAGCAAGTTTAAATAAGGCTAGTCCGTTATCAACTTGAAAAAGTGGCACCGAGTCGGTGCTTTTTTTACTCCATTTTCATCTAGCAACAAGTTGTTTGGTTTCAGATCCATGCTTGGCAGCGGAATTCTAGATCCGGTCGTCAACTTAAGGTGCCGGGCCCACAT	2	gRNA_97
gRNA_CDK7_targ_96	CDK7	AACTTGTTGCTAGATGAAAA	GACTTGTTGCTAGATGAAAA	5.0	7	69259833.0	69259852.0	TG	69259853.0	69259854.0	69259836.0	69259840.0	TTGTT	+	TTTAGAACTCCATTTTCATCTAGCAACAAGTTGTTTGGTTTC	True	False	False	targeting		F1-R1	ACTTTATAGCGGT	AGGCACTTGCTCGTACGACGAGCGTACACGTCTCACACCGACTTGTTGCTAGATGAAAAGTTTAAGAGCTATGCTGGAAACAGCATAGCAAGTTTAAATAAGGCTAGTCCGTTATCAACTTGAAAAAGTGGCACCGAGTCGGTGCTTTTTTTTTTAGAACTCCATTTTCATCTAGCAACAAGTTGTTTGGTTTCACTTTATAGCGGTGAATTCTAGATCCGGTCGTCAACTTAAGGTGCCGGGCCCACAT	2	gRNA_98
gRNA_CDK7_targ_97	CDK7	ACTTGTTGCTAGATGAAAAT	GCTTGTTGCTAGATGAAAAT	5.0	7	69259834.0	69259853.0	GG	69259854.0	69259855.0	69259837.0	69259841.0	TGTTG	+	TTTTAGAACTCCATTTTCATCTAGCAACAAGTTGTTTGGTTT	True	False	False	targeting		F1-R1	GCCGGCTCGGTAT	AGGCACTTGCTCGTACGACGAGCGTACACGTCTCACACCGCTTGTTGCTAGATGAAAATGTTTAAGAGCTATGCTGGAAACAGCATAGCAAGTTTAAATAAGGCTAGTCCGTTATCAACTTGAAAAAGTGGCACCGAGTCGGTGCTTTTTTTTTTTAGAACTCCATTTTCATCTAGCAACAAGTTGTTTGGTTTGCCGGCTCGGTATGAATTCTAGATCCGGTCGTCAACTTAAGGTGCCGGGCCCACAT	2	gRNA_99
gRNA_CDK7_targ_98	CDK7	TTGTTGCTAGATGAAAATGG	GTGTTGCTAGATGAAAATGG	5.0	7	69259836.0	69259855.0	AG	69259856.0	69259857.0	69259839.0	69259843.0	TTGCT	+	AGTTTTAGAACTCCATTTTCATCTAGCAACAAGTTGTTTGGT	True	False	True	targeting		F1-R1	CTCCATCCAAAGC	AGGCACTTGCTCGTACGACGAGCGTACACGTCTCACACCGTGTTGCTAGATGAAAATGGGTTTAAGAGCTATGCTGGAAACAGCATAGCAAGTTTAAATAAGGCTAGTCCGTTATCAACTTGAAAAAGTGGCACCGAGTCGGTGCTTTTTTTAGTTTTAGAACTCCATTTTCATCTAGCAACAAGTTGTTTGGTCTCCATCCAAAGCGAATTCTAGATCCGGTCGTCAACTTAAGGTGCCGGGCCCACAT	2	gRNA_100
gRNA_CDK7_targ_99	CDK7	TGAAAATGGAGTTCTAAAAC	GGAAAATGGAGTTCTAAAAC	5.0	7	69259847.0	69259866.0	TG	69259867.0	69259868.0	69259850.0	69259854.0	AAATG	+	CAAAATCTGCCAGTTTTAGAACTCCATTTTCATCTAGCAACA	True	True	False	targeting		F1-R1	AGAAGTACCATCG	AGGCACTTGCTCGTACGACGAGCGTACACGTCTCACACCGGAAAATGGAGTTCTAAAACGTTTAAGAGCTATGCTGGAAACAGCATAGCAAGTTTAAATAAGGCTAGTCCGTTATCAACTTGAAAAAGTGGCACCGAGTCGGTGCTTTTTTTCAAAATCTGCCAGTTTTAGAACTCCATTTTCATCTAGCAACAAGAAGTACCATCGGAATTCTAGATCCGGTCGTCAACTTAAGGTGCCGGGCCCACAT	2	gRNA_101
gRNA_CDK7_targ_100	CDK7	GAAAATGGAGTTCTAAAACT	GAAAATGGAGTTCTAAAACT	5.0	7	69259848.0	69259867.0	GG	69259868.0	69259869.0	69259851.0	69259855.0	AATGG	+	CCAAAATCTGCCAGTTTTAGAACTCCATTTTCATCTAGCAAC	True	True	False	targeting		F1-R1	CCTCATCAGTACC	AGGCACTTGCTCGTACGACGAGCGTACACGTCTCACACCGAAAATGGAGTTCTAAAACTGTTTAAGAGCTATGCTGGAAACAGCATAGCAAGTTTAAATAAGGCTAGTCCGTTATCAACTTGAAAAAGTGGCACCGAGTCGGTGCTTTTTTTCCAAAATCTGCCAGTTTTAGAACTCCATTTTCATCTAGCAACCCTCATCAGTACCGAATTCTAGATCCGGTCGTCAACTTAAGGTGCCGGGCCCACAT	2	gRNA_102
gRNA_CDK7_targ_101	CDK7	AATGGAGTTCTAAAACTGGC	GATGGAGTTCTAAAACTGGC	5.0	7	69259851.0	69259870.0	AG	69259871.0	69259872.0	69259854.0	69259858.0	GGAGT	+	AGGCCAAAATCTGCCAGTTTTAGAACTCCATTTTCATCTAGC	True	True	False	targeting		F1-R1	AGCTGATTGCGTG	AGGCACTTGCTCGTACGACGAGCGTACACGTCTCACACCGATGGAGTTCTAAAACTGGCGTTTAAGAGCTATGCTGGAAACAGCATAGCAAGTTTAAATAAGGCTAGTCCGTTATCAACTTGAAAAAGTGGCACCGAGTCGGTGCTTTTTTTAGGCCAAAATCTGCCAGTTTTAGAACTCCATTTTCATCTAGCAGCTGATTGCGTGGAATTCTAGATCCGGTCGTCAACTTAAGGTGCCGGGCCCACAT	2	gRNA_103
gRNA_CDK7_targ_102	CDK7	GTTCTAAAACTGGCAGATTT	GTTCTAAAACTGGCAGATTT	5.0	7	69259857.0	69259876.0	TG	69259877.0	69259878.0	69259860.0	69259864.0	CTAAA	+	TTGGCCAGGCCAAAATCTGCCAGTTTTAGAACTCCATTTTCA	True	True	True	targeting		F1-R1	CCGTCTATGTTGT	AGGCACTTGCTCGTACGACGAGCGTACACGTCTCACACCGTTCTAAAACTGGCAGATTTGTTTAAGAGCTATGCTGGAAACAGCATAGCAAGTTTAAATAAGGCTAGTCCGTTATCAACTTGAAAAAGTGGCACCGAGTCGGTGCTTTTTTTTTGGCCAGGCCAAAATCTGCCAGTTTTAGAACTCCATTTTCACCGTCTATGTTGTGAATTCTAGATCCGGTCGTCAACTTAAGGTGCCGGGCCCACAT	2	gRNA_104
gRNA_CDK7_targ_103	CDK7	TTCTAAAACTGGCAGATTTT	GTCTAAAACTGGCAGATTTT	5.0	7	69259858.0	69259877.0	GG	69259878.0	69259879.0	69259861.0	69259865.0	TAAAA	+	TTTGGCCAGGCCAAAATCTGCCAGTTTTAGAACTCCATTTTC	True	True	False	targeting		F1-R1	TCGGCGCGATCAA	AGGCACTTGCTCGTACGACGAGCGTACACGTCTCACACCGTCTAAAACTGGCAGATTTTGTTTAAGAGCTATGCTGGAAACAGCATAGCAAGTTTAAATAAGGCTAGTCCGTTATCAACTTGAAAAAGTGGCACCGAGTCGGTGCTTTTTTTTTTGGCCAGGCCAAAATCTGCCAGTTTTAGAACTCCATTTTCTCGGCGCGATCAAGAATTCTAGATCCGGTCGTCAACTTAAGGTGCCGGGCCCACAT	2	gRNA_105
gRNA_CDK7_targ_104	CDK7	AAAACTGGCAGATTTTGGCC	GAAACTGGCAGATTTTGGCC	5.0	7	69259862.0	69259881.0	TG	69259882.0	69259883.0	69259865.0	69259869.0	ACTGG	+	AAGATTTGGCCAGGCCAAAATCTGCCAGTTTTAGAACTCCAT	True	True	True	targeting		F1-R1	TAGACTGGAGGTG	AGGCACTTGCTCGTACGACGAGCGTACACGTCTCACACCGAAACTGGCAGATTTTGGCCGTTTAAGAGCTATGCTGGAAACAGCATAGCAAGTTTAAATAAGGCTAGTCCGTTATCAACTTGAAAAAGTGGCACCGAGTCGGTGCTTTTTTTAAGATTTGGCCAGGCCAAAATCTGCCAGTTTTAGAACTCCATTAGACTGGAGGTGGAATTCTAGATCCGGTCGTCAACTTAAGGTGCCGGGCCCACAT	2	gRNA_106
gRNA_CDK7_targ_105	CDK7	AAACTGGCAGATTTTGGCCT	GAACTGGCAGATTTTGGCCT	5.0	7	69259863.0	69259882.0	GG	69259883.0	69259884.0	69259866.0	69259870.0	CTGGC	+	AAAGATTTGGCCAGGCCAAAATCTGCCAGTTTTAGAACTCCA	True	False	True	targeting		F1-R1	TGGCGATACCACC	AGGCACTTGCTCGTACGACGAGCGTACACGTCTCACACCGAACTGGCAGATTTTGGCCTGTTTAAGAGCTATGCTGGAAACAGCATAGCAAGTTTAAATAAGGCTAGTCCGTTATCAACTTGAAAAAGTGGCACCGAGTCGGTGCTTTTTTTAAAGATTTGGCCAGGCCAAAATCTGCCAGTTTTAGAACTCCATGGCGATACCACCGAATTCTAGATCCGGTCGTCAACTTAAGGTGCCGGGCCCACAT	2	gRNA_107
gRNA_CDK7_targ_106	CDK7	TTTGGCCTGGCCAAATCTTT	GTTGGCCTGGCCAAATCTTT	5.0	7	69259875.0	69259894.0	TG	69259895.0	69259896.0	69259878.0	69259882.0	GGCCT	+	TTGGGGCTCCCAAAAGATTTGGCCAGGCCAAAATCTGCCAGT	True	False	True	targeting		F1-R1	GGGATCCCTGTAG	AGGCACTTGCTCGTACGACGAGCGTACACGTCTCACACCGTTGGCCTGGCCAAATCTTTGTTTAAGAGCTATGCTGGAAACAGCATAGCAAGTTTAAATAAGGCTAGTCCGTTATCAACTTGAAAAAGTGGCACCGAGTCGGTGCTTTTTTTTTGGGGCTCCCAAAAGATTTGGCCAGGCCAAAATCTGCCAGTGGGATCCCTGTAGGAATTCTAGATCCGGTCGTCAACTTAAGGTGCCGGGCCCACAT	2	gRNA_108
gRNA_CDK7_targ_107	CDK7	TTGGCCTGGCCAAATCTTTT	GTGGCCTGGCCAAATCTTTT	5.0	7	69259876.0	69259895.0	GG	69259896.0	69259897.0	69259879.0	69259883.0	GCCTG	+	ATTGGGGCTCCCAAAAGATTTGGCCAGGCCAAAATCTGCCAG	True	False	True	targeting		F1-R1	TGCTTCGACCTGT	AGGCACTTGCTCGTACGACGAGCGTACACGTCTCACACCGTGGCCTGGCCAAATCTTTTGTTTAAGAGCTATGCTGGAAACAGCATAGCAAGTTTAAATAAGGCTAGTCCGTTATCAACTTGAAAAAGTGGCACCGAGTCGGTGCTTTTTTTATTGGGGCTCCCAAAAGATTTGGCCAGGCCAAAATCTGCCAGTGCTTCGACCTGTGAATTCTAGATCCGGTCGTCAACTTAAGGTGCCGGGCCCACAT	2	gRNA_109
gRNA_CDK7_targ_108	CDK7	TGGCCTGGCCAAATCTTTTG	GGGCCTGGCCAAATCTTTTG	5.0	7	69259877.0	69259896.0	GG	69259897.0	69259898.0	69259880.0	69259884.0	CCTGG	+	TATTGGGGCTCCCAAAAGATTTGGCCAGGCCAAAATCTGCCA	True	False	True	targeting		F1-R1	GTATCCAGCCCGT	AGGCACTTGCTCGTACGACGAGCGTACACGTCTCACACCGGGCCTGGCCAAATCTTTTGGTTTAAGAGCTATGCTGGAAACAGCATAGCAAGTTTAAATAAGGCTAGTCCGTTATCAACTTGAAAAAGTGGCACCGAGTCGGTGCTTTTTTTTATTGGGGCTCCCAAAAGATTTGGCCAGGCCAAAATCTGCCAGTATCCAGCCCGTGAATTCTAGATCCGGTCGTCAACTTAAGGTGCCGGGCCCACAT	2	gRNA_110
gRNA_CDK7_targ_109	CDK7	GCCTGGCCAAATCTTTTGGG	GCCTGGCCAAATCTTTTGGG	5.0	7	69259879.0	69259898.0	AG	69259899.0	69259900.0	69259882.0	69259886.0	TGGCC	+	TCTATTGGGGCTCCCAAAAGATTTGGCCAGGCCAAAATCTGC	True	False	True	targeting		F1-R1	AAACTGTCCCGAT	AGGCACTTGCTCGTACGACGAGCGTACACGTCTCACACCGCCTGGCCAAATCTTTTGGGGTTTAAGAGCTATGCTGGAAACAGCATAGCAAGTTTAAATAAGGCTAGTCCGTTATCAACTTGAAAAAGTGGCACCGAGTCGGTGCTTTTTTTTCTATTGGGGCTCCCAAAAGATTTGGCCAGGCCAAAATCTGCAAACTGTCCCGATGAATTCTAGATCCGGTCGTCAACTTAAGGTGCCGGGCCCACAT	2	gRNA_111
gRNA_CDK7_targ_110	CDK7	AATCTTTTGGGAGCCCCAAT	GATCTTTTGGGAGCCCCAAT	5.0	7	69259888.0	69259907.0	AG	69259908.0	69259909.0	69259891.0	69259895.0	CTTTT	+	TGTATAAGCTCTATTGGGGCTCCCAAAAGATTTGGCCAGGCC	True	False	True	targeting		F1-R1	TCACTATCAGAAT	AGGCACTTGCTCGTACGACGAGCGTACACGTCTCACACCGATCTTTTGGGAGCCCCAATGTTTAAGAGCTATGCTGGAAACAGCATAGCAAGTTTAAATAAGGCTAGTCCGTTATCAACTTGAAAAAGTGGCACCGAGTCGGTGCTTTTTTTTGTATAAGCTCTATTGGGGCTCCCAAAAGATTTGGCCAGGCCTCACTATCAGAATGAATTCTAGATCCGGTCGTCAACTTAAGGTGCCGGGCCCACAT	2	gRNA_112
gRNA_CDK7_targ_111	CDK7	TCTTTTGGGAGCCCCAATAG	GCTTTTGGGAGCCCCAATAG	5.0	7	69259890.0	69259909.0	AG	69259910.0	69259911.0	69259893.0	69259897.0	TTTGG	+	TGTGTATAAGCTCTATTGGGGCTCCCAAAAGATTTGGCCAGG	True	False	False	targeting		F1-R1	GAGCGATCCGGTA	AGGCACTTGCTCGTACGACGAGCGTACACGTCTCACACCGCTTTTGGGAGCCCCAATAGGTTTAAGAGCTATGCTGGAAACAGCATAGCAAGTTTAAATAAGGCTAGTCCGTTATCAACTTGAAAAAGTGGCACCGAGTCGGTGCTTTTTTTTGTGTATAAGCTCTATTGGGGCTCCCAAAAGATTTGGCCAGGGAGCGATCCGGTAGAATTCTAGATCCGGTCGTCAACTTAAGGTGCCGGGCCCACAT	2	gRNA_113
gRNA_CDK7_targ_112	CDK7	CAATAGAGCTTATACACATC	GAATAGAGCTTATACACATC	5.0	7	69259904.0	69259923.0	AG	69259924.0	69259925.0	69259907.0	69259911.0	TAGAG	+	TGGTTACAACCTGATGTGTATAAGCTCTATTGGGGCTCCCAA	True	True	False	targeting		F1-R1	GTGCACAGTGTTG	AGGCACTTGCTCGTACGACGAGCGTACACGTCTCACACCGAATAGAGCTTATACACATCGTTTAAGAGCTATGCTGGAAACAGCATAGCAAGTTTAAATAAGGCTAGTCCGTTATCAACTTGAAAAAGTGGCACCGAGTCGGTGCTTTTTTTTGGTTACAACCTGATGTGTATAAGCTCTATTGGGGCTCCCAAGTGCACAGTGTTGGAATTCTAGATCCGGTCGTCAACTTAAGGTGCCGGGCCCACAT	2	gRNA_114
gRNA_CDK7_targ_113	CDK7	AATAGAGCTTATACACATCA	GATAGAGCTTATACACATCA	5.0	7	69259905.0	69259924.0	GG	69259925.0	69259926.0	69259908.0	69259912.0	AGAGC	+	CTGGTTACAACCTGATGTGTATAAGCTCTATTGGGGCTCCCA	True	True	True	targeting		F1-R1	CTACCTCTTAATG	AGGCACTTGCTCGTACGACGAGCGTACACGTCTCACACCGATAGAGCTTATACACATCAGTTTAAGAGCTATGCTGGAAACAGCATAGCAAGTTTAAATAAGGCTAGTCCGTTATCAACTTGAAAAAGTGGCACCGAGTCGGTGCTTTTTTTCTGGTTACAACCTGATGTGTATAAGCTCTATTGGGGCTCCCACTACCTCTTAATGGAATTCTAGATCCGGTCGTCAACTTAAGGTGCCGGGCCCACAT	2	gRNA_115
gRNA_CDK7_targ_114	CDK7	AGAGCTTATACACATCAGGT	GGAGCTTATACACATCAGGT	5.0	7	69259908.0	69259927.0	TG	69259928.0	69259929.0	69259911.0	69259915.0	GCTTA	+	TACCTGGTTACAACCTGATGTGTATAAGCTCTATTGGGGCTC	True	True	True	targeting		F1-R1	ACCATACGAAGAC	AGGCACTTGCTCGTACGACGAGCGTACACGTCTCACACCGGAGCTTATACACATCAGGTGTTTAAGAGCTATGCTGGAAACAGCATAGCAAGTTTAAATAAGGCTAGTCCGTTATCAACTTGAAAAAGTGGCACCGAGTCGGTGCTTTTTTTTACCTGGTTACAACCTGATGTGTATAAGCTCTATTGGGGCTCACCATACGAAGACGAATTCTAGATCCGGTCGTCAACTTAAGGTGCCGGGCCCACAT	2	gRNA_116
gRNA_CDK7_targ_115	CDK7	ATACACATCAGGTTGTAACC	GTACACATCAGGTTGTAACC	5.0	7	69259915.0	69259934.0	AG	69259935.0	69259936.0	69259918.0	69259922.0	CACAT	+	AGATTCTTACCTGGTTACAACCTGATGTGTATAAGCTCTATT	True	True	True	targeting		F1-R1	AAGACAGCAGAAT	AGGCACTTGCTCGTACGACGAGCGTACACGTCTCACACCGTACACATCAGGTTGTAACCGTTTAAGAGCTATGCTGGAAACAGCATAGCAAGTTTAAATAAGGCTAGTCCGTTATCAACTTGAAAAAGTGGCACCGAGTCGGTGCTTTTTTTAGATTCTTACCTGGTTACAACCTGATGTGTATAAGCTCTATTAAGACAGCAGAATGAATTCTAGATCCGGTCGTCAACTTAAGGTGCCGGGCCCACAT	2	gRNA_117
gRNA_CDK7_targ_116	CDK7	TACACATCAGGTTGTAACCA	GACACATCAGGTTGTAACCA	5.0	7	69259916.0	69259935.0	GG	69259936.0	69259937.0	69259919.0	69259923.0	ACATC	+	GAGATTCTTACCTGGTTACAACCTGATGTGTATAAGCTCTAT	True	True	True	targeting		F1-R1	ACGTTGGGACTTG	AGGCACTTGCTCGTACGACGAGCGTACACGTCTCACACCGACACATCAGGTTGTAACCAGTTTAAGAGCTATGCTGGAAACAGCATAGCAAGTTTAAATAAGGCTAGTCCGTTATCAACTTGAAAAAGTGGCACCGAGTCGGTGCTTTTTTTGAGATTCTTACCTGGTTACAACCTGATGTGTATAAGCTCTATACGTTGGGACTTGGAATTCTAGATCCGGTCGTCAACTTAAGGTGCCGGGCCCACAT	2	gRNA_118
gRNA_CDK7_targ_117	CDK7	CATCAGGTTGTAACCAGGTA	GATCAGGTTGTAACCAGGTA	5.0	7	69259920.0	69259939.0	AG	69259940.0	69259941.0	69259923.0	69259927.0	CAGGT	+	TTAAGAGATTCTTACCTGGTTACAACCTGATGTGTATAAGCT	True	True	True	targeting		F1-R1	AGCTAAGAGCGGC	AGGCACTTGCTCGTACGACGAGCGTACACGTCTCACACCGATCAGGTTGTAACCAGGTAGTTTAAGAGCTATGCTGGAAACAGCATAGCAAGTTTAAATAAGGCTAGTCCGTTATCAACTTGAAAAAGTGGCACCGAGTCGGTGCTTTTTTTTTAAGAGATTCTTACCTGGTTACAACCTGATGTGTATAAGCTAGCTAAGAGCGGCGAATTCTAGATCCGGTCGTCAACTTAAGGTGCCGGGCCCACAT	2	gRNA_119
gRNA_CDK7_targ_118	CDK7	TTTAGGTGGTATCGGGCCCC	GTTAGGTGGTATCGGGCCCC	5.0	8	69262200.0	69262219.0	CG	69262220.0	69262221.0	69262203.0	69262207.0	AGGTG	+	AATAGTAACTCGGGGGCCCGATACCACCTAAAGAACAAAAAG	True	True	False	targeting		F1-R1	TATCAGAGGTACA	AGGCACTTGCTCGTACGACGAGCGTACACGTCTCACACCGTTAGGTGGTATCGGGCCCCGTTTAAGAGCTATGCTGGAAACAGCATAGCAAGTTTAAATAAGGCTAGTCCGTTATCAACTTGAAAAAGTGGCACCGAGTCGGTGCTTTTTTTAATAGTAACTCGGGGGCCCGATACCACCTAAAGAACAAAAAGTATCAGAGGTACAGAATTCTAGATCCGGTCGTCAACTTAAGGTGCCGGGCCCACAT	2	gRNA_121
gRNA_CDK7_targ_119	CDK7	TAGGTGGTATCGGGCCCCCG	GAGGTGGTATCGGGCCCCCG	5.0	8	69262202.0	69262221.0	AG	69262222.0	69262223.0	69262205.0	69262209.0	GTGGT	+	CAAATAGTAACTCGGGGGCCCGATACCACCTAAAGAACAAAA	True	False	False	targeting		F1-R1	GCAGCTGCCTTCT	AGGCACTTGCTCGTACGACGAGCGTACACGTCTCACACCGAGGTGGTATCGGGCCCCCGGTTTAAGAGCTATGCTGGAAACAGCATAGCAAGTTTAAATAAGGCTAGTCCGTTATCAACTTGAAAAAGTGGCACCGAGTCGGTGCTTTTTTTCAAATAGTAACTCGGGGGCCCGATACCACCTAAAGAACAAAAGCAGCTGCCTTCTGAATTCTAGATCCGGTCGTCAACTTAAGGTGCCGGGCCCACAT	2	gRNA_122
gRNA_CDK7_targ_120	CDK7	CGGGCCCCCGAGTTACTATT	GGGGCCCCCGAGTTACTATT	5.0	8	69262212.0	69262231.0	TG	69262232.0	69262233.0	69262215.0	69262219.0	GCCCC	+	ATCCTAGCTCCAAATAGTAACTCGGGGGCCCGATACCACCTA	True	False	True	targeting		F1-R1	GGCACATATCACG	AGGCACTTGCTCGTACGACGAGCGTACACGTCTCACACCGGGGCCCCCGAGTTACTATTGTTTAAGAGCTATGCTGGAAACAGCATAGCAAGTTTAAATAAGGCTAGTCCGTTATCAACTTGAAAAAGTGGCACCGAGTCGGTGCTTTTTTTATCCTAGCTCCAAATAGTAACTCGGGGGCCCGATACCACCTAGGCACATATCACGGAATTCTAGATCCGGTCGTCAACTTAAGGTGCCGGGCCCACAT	2	gRNA_123
gRNA_CDK7_targ_121	CDK7	GGGCCCCCGAGTTACTATTT	GGGCCCCCGAGTTACTATTT	5.0	8	69262213.0	69262232.0	GG	69262233.0	69262234.0	69262216.0	69262220.0	CCCCC	+	CATCCTAGCTCCAAATAGTAACTCGGGGGCCCGATACCACCT	True	False	True	targeting		F1-R1	GACCTCAAGGCCT	AGGCACTTGCTCGTACGACGAGCGTACACGTCTCACACCGGGCCCCCGAGTTACTATTTGTTTAAGAGCTATGCTGGAAACAGCATAGCAAGTTTAAATAAGGCTAGTCCGTTATCAACTTGAAAAAGTGGCACCGAGTCGGTGCTTTTTTTCATCCTAGCTCCAAATAGTAACTCGGGGGCCCGATACCACCTGACCTCAAGGCCTGAATTCTAGATCCGGTCGTCAACTTAAGGTGCCGGGCCCACAT	2	gRNA_124
gRNA_CDK7_targ_122	CDK7	GCCCCCGAGTTACTATTTGG	GCCCCCGAGTTACTATTTGG	5.0	8	69262215.0	69262234.0	AG	69262235.0	69262236.0	69262218.0	69262222.0	CCCGA	+	TACATCCTAGCTCCAAATAGTAACTCGGGGGCCCGATACCAC	True	True	True	targeting		F1-R1	GCTCAGGATAGCA	AGGCACTTGCTCGTACGACGAGCGTACACGTCTCACACCGCCCCCGAGTTACTATTTGGGTTTAAGAGCTATGCTGGAAACAGCATAGCAAGTTTAAATAAGGCTAGTCCGTTATCAACTTGAAAAAGTGGCACCGAGTCGGTGCTTTTTTTTACATCCTAGCTCCAAATAGTAACTCGGGGGCCCGATACCACGCTCAGGATAGCAGAATTCTAGATCCGGTCGTCAACTTAAGGTGCCGGGCCCACAT	2	gRNA_125
gRNA_CDK7_targ_123	CDK7	CCGAGTTACTATTTGGAGCT	GCGAGTTACTATTTGGAGCT	5.0	8	69262219.0	69262238.0	AG	69262239.0	69262240.0	69262222.0	69262226.0	AGTTA	+	ACCATACATCCTAGCTCCAAATAGTAACTCGGGGGCCCGATA	True	True	False	targeting		F1-R1	TACACATCCAGCC	AGGCACTTGCTCGTACGACGAGCGTACACGTCTCACACCGCGAGTTACTATTTGGAGCTGTTTAAGAGCTATGCTGGAAACAGCATAGCAAGTTTAAATAAGGCTAGTCCGTTATCAACTTGAAAAAGTGGCACCGAGTCGGTGCTTTTTTTACCATACATCCTAGCTCCAAATAGTAACTCGGGGGCCCGATATACACATCCAGCCGAATTCTAGATCCGGTCGTCAACTTAAGGTGCCGGGCCCACAT	2	gRNA_126
gRNA_CDK7_targ_124	CDK7	CGAGTTACTATTTGGAGCTA	GGAGTTACTATTTGGAGCTA	5.0	8	69262220.0	69262239.0	GG	69262240.0	69262241.0	69262223.0	69262227.0	GTTAC	+	CACCATACATCCTAGCTCCAAATAGTAACTCGGGGGCCCGAT	True	True	True	targeting		F1-R1	GAGCTATCCTGAT	AGGCACTTGCTCGTACGACGAGCGTACACGTCTCACACCGGAGTTACTATTTGGAGCTAGTTTAAGAGCTATGCTGGAAACAGCATAGCAAGTTTAAATAAGGCTAGTCCGTTATCAACTTGAAAAAGTGGCACCGAGTCGGTGCTTTTTTTCACCATACATCCTAGCTCCAAATAGTAACTCGGGGGCCCGATGAGCTATCCTGATGAATTCTAGATCCGGTCGTCAACTTAAGGTGCCGGGCCCACAT	2	gRNA_127
gRNA_CDK7_targ_125	CDK7	GTTACTATTTGGAGCTAGGA	GTTACTATTTGGAGCTAGGA	5.0	8	69262223.0	69262242.0	TG	69262243.0	69262244.0	69262226.0	69262230.0	ACTAT	+	CTACACCATACATCCTAGCTCCAAATAGTAACTCGGGGGCCC	True	True	True	targeting		F1-R1	GTTGTTGCCCTTG	AGGCACTTGCTCGTACGACGAGCGTACACGTCTCACACCGTTACTATTTGGAGCTAGGAGTTTAAGAGCTATGCTGGAAACAGCATAGCAAGTTTAAATAAGGCTAGTCCGTTATCAACTTGAAAAAGTGGCACCGAGTCGGTGCTTTTTTTCTACACCATACATCCTAGCTCCAAATAGTAACTCGGGGGCCCGTTGTTGCCCTTGGAATTCTAGATCCGGTCGTCAACTTAAGGTGCCGGGCCCACAT	2	gRNA_128
gRNA_CDK7_targ_126	CDK7	CTATTTGGAGCTAGGATGTA	GTATTTGGAGCTAGGATGTA	5.0	8	69262227.0	69262246.0	TG	69262247.0	69262248.0	69262230.0	69262234.0	TTTGG	+	ACACCTACACCATACATCCTAGCTCCAAATAGTAACTCGGGG	True	False	False	targeting		F1-R1	ATGCATACTGGTC	AGGCACTTGCTCGTACGACGAGCGTACACGTCTCACACCGTATTTGGAGCTAGGATGTAGTTTAAGAGCTATGCTGGAAACAGCATAGCAAGTTTAAATAAGGCTAGTCCGTTATCAACTTGAAAAAGTGGCACCGAGTCGGTGCTTTTTTTACACCTACACCATACATCCTAGCTCCAAATAGTAACTCGGGGATGCATACTGGTCGAATTCTAGATCCGGTCGTCAACTTAAGGTGCCGGGCCCACAT	2	gRNA_129
gRNA_CDK7_targ_127	CDK7	TATTTGGAGCTAGGATGTAT	GATTTGGAGCTAGGATGTAT	5.0	8	69262228.0	69262247.0	GG	69262248.0	69262249.0	69262231.0	69262235.0	TTGGA	+	CACACCTACACCATACATCCTAGCTCCAAATAGTAACTCGGG	True	True	False	targeting		F1-R1	TGTCGCTCTATGT	AGGCACTTGCTCGTACGACGAGCGTACACGTCTCACACCGATTTGGAGCTAGGATGTATGTTTAAGAGCTATGCTGGAAACAGCATAGCAAGTTTAAATAAGGCTAGTCCGTTATCAACTTGAAAAAGTGGCACCGAGTCGGTGCTTTTTTTCACACCTACACCATACATCCTAGCTCCAAATAGTAACTCGGGTGTCGCTCTATGTGAATTCTAGATCCGGTCGTCAACTTAAGGTGCCGGGCCCACAT	2	gRNA_130
gRNA_CDK7_targ_128	CDK7	TTTGGAGCTAGGATGTATGG	GTTGGAGCTAGGATGTATGG	5.0	8	69262230.0	69262249.0	TG	69262250.0	69262251.0	69262233.0	69262237.0	GGAGC	+	TCCACACCTACACCATACATCCTAGCTCCAAATAGTAACTCG	True	True	True	targeting		F1-R1	TTTGCTTCAGGTA	AGGCACTTGCTCGTACGACGAGCGTACACGTCTCACACCGTTGGAGCTAGGATGTATGGGTTTAAGAGCTATGCTGGAAACAGCATAGCAAGTTTAAATAAGGCTAGTCCGTTATCAACTTGAAAAAGTGGCACCGAGTCGGTGCTTTTTTTTCCACACCTACACCATACATCCTAGCTCCAAATAGTAACTCGTTTGCTTCAGGTAGAATTCTAGATCCGGTCGTCAACTTAAGGTGCCGGGCCCACAT	2	gRNA_131
gRNA_CDK7_targ_129	CDK7	GGAGCTAGGATGTATGGTGT	GGAGCTAGGATGTATGGTGT	5.0	8	69262233.0	69262252.0	AG	69262253.0	69262254.0	69262236.0	69262240.0	GCTAG	+	ATGTCCACACCTACACCATACATCCTAGCTCCAAATAGTAAC	True	True	True	targeting		F1-R1	CCGCTGTATGACA	AGGCACTTGCTCGTACGACGAGCGTACACGTCTCACACCGGAGCTAGGATGTATGGTGTGTTTAAGAGCTATGCTGGAAACAGCATAGCAAGTTTAAATAAGGCTAGTCCGTTATCAACTTGAAAAAGTGGCACCGAGTCGGTGCTTTTTTTATGTCCACACCTACACCATACATCCTAGCTCCAAATAGTAACCCGCTGTATGACAGAATTCTAGATCCGGTCGTCAACTTAAGGTGCCGGGCCCACAT	2	gRNA_132
gRNA_CDK7_targ_130	CDK7	GAGCTAGGATGTATGGTGTA	GAGCTAGGATGTATGGTGTA	5.0	8	69262234.0	69262253.0	GG	69262254.0	69262255.0	69262237.0	69262241.0	CTAGG	+	CATGTCCACACCTACACCATACATCCTAGCTCCAAATAGTAA	True	True	True	targeting		F1-R1	TGTTAGCCGATCA	AGGCACTTGCTCGTACGACGAGCGTACACGTCTCACACCGAGCTAGGATGTATGGTGTAGTTTAAGAGCTATGCTGGAAACAGCATAGCAAGTTTAAATAAGGCTAGTCCGTTATCAACTTGAAAAAGTGGCACCGAGTCGGTGCTTTTTTTCATGTCCACACCTACACCATACATCCTAGCTCCAAATAGTAATGTTAGCCGATCAGAATTCTAGATCCGGTCGTCAACTTAAGGTGCCGGGCCCACAT	2	gRNA_133
gRNA_CDK7_targ_131	CDK7	GCTAGGATGTATGGTGTAGG	GCTAGGATGTATGGTGTAGG	5.0	8	69262236.0	69262255.0	TG	69262256.0	69262257.0	69262239.0	69262243.0	AGGAT	+	CACATGTCCACACCTACACCATACATCCTAGCTCCAAATAGT	True	True	False	targeting		F1-R1	GGCAGGAGTATTC	AGGCACTTGCTCGTACGACGAGCGTACACGTCTCACACCGCTAGGATGTATGGTGTAGGGTTTAAGAGCTATGCTGGAAACAGCATAGCAAGTTTAAATAAGGCTAGTCCGTTATCAACTTGAAAAAGTGGCACCGAGTCGGTGCTTTTTTTCACATGTCCACACCTACACCATACATCCTAGCTCCAAATAGTGGCAGGAGTATTCGAATTCTAGATCCGGTCGTCAACTTAAGGTGCCGGGCCCACAT	2	gRNA_134
gRNA_CDK7_targ_132	CDK7	TAGGATGTATGGTGTAGGTG	GAGGATGTATGGTGTAGGTG	5.0	8	69262238.0	69262257.0	TG	69262258.0	69262259.0	69262241.0	69262245.0	GATGT	+	CCCACATGTCCACACCTACACCATACATCCTAGCTCCAAATA	True	True	False	targeting		F1-R1	ATGCGTGCGACAT	AGGCACTTGCTCGTACGACGAGCGTACACGTCTCACACCGAGGATGTATGGTGTAGGTGGTTTAAGAGCTATGCTGGAAACAGCATAGCAAGTTTAAATAAGGCTAGTCCGTTATCAACTTGAAAAAGTGGCACCGAGTCGGTGCTTTTTTTCCCACATGTCCACACCTACACCATACATCCTAGCTCCAAATAATGCGTGCGACATGAATTCTAGATCCGGTCGTCAACTTAAGGTGCCGGGCCCACAT	2	gRNA_135
gRNA_CDK7_targ_133	CDK7	AGGATGTATGGTGTAGGTGT	GGGATGTATGGTGTAGGTGT	5.0	8	69262239.0	69262258.0	GG	69262259.0	69262260.0	69262242.0	69262246.0	ATGTA	+	GCCCACATGTCCACACCTACACCATACATCCTAGCTCCAAAT	True	True	False	targeting		F1-R1	CACGTTACTCTTC	AGGCACTTGCTCGTACGACGAGCGTACACGTCTCACACCGGGATGTATGGTGTAGGTGTGTTTAAGAGCTATGCTGGAAACAGCATAGCAAGTTTAAATAAGGCTAGTCCGTTATCAACTTGAAAAAGTGGCACCGAGTCGGTGCTTTTTTTGCCCACATGTCCACACCTACACCATACATCCTAGCTCCAAATCACGTTACTCTTCGAATTCTAGATCCGGTCGTCAACTTAAGGTGCCGGGCCCACAT	2	gRNA_136
gRNA_CDK7_targ_134	CDK7	GTATGGTGTAGGTGTGGACA	GTATGGTGTAGGTGTGGACA	5.0	8	69262244.0	69262263.0	TG	69262264.0	69262265.0	69262247.0	69262251.0	TGGTG	+	CAACAGCCCACATGTCCACACCTACACCATACATCCTAGCTC	True	False	False	targeting		F1-R1	TCGGATATACCCG	AGGCACTTGCTCGTACGACGAGCGTACACGTCTCACACCGTATGGTGTAGGTGTGGACAGTTTAAGAGCTATGCTGGAAACAGCATAGCAAGTTTAAATAAGGCTAGTCCGTTATCAACTTGAAAAAGTGGCACCGAGTCGGTGCTTTTTTTCAACAGCCCACATGTCCACACCTACACCATACATCCTAGCTCTCGGATATACCCGGAATTCTAGATCCGGTCGTCAACTTAAGGTGCCGGGCCCACAT	2	gRNA_137
gRNA_CDK7_targ_135	CDK7	ATGGTGTAGGTGTGGACATG	GTGGTGTAGGTGTGGACATG	5.0	8	69262246.0	69262265.0	TG	69262266.0	69262267.0	69262249.0	69262253.0	GTGTA	+	GCCAACAGCCCACATGTCCACACCTACACCATACATCCTAGC	True	True	False	targeting		F1-R1	TGTATCGAGCTGA	AGGCACTTGCTCGTACGACGAGCGTACACGTCTCACACCGTGGTGTAGGTGTGGACATGGTTTAAGAGCTATGCTGGAAACAGCATAGCAAGTTTAAATAAGGCTAGTCCGTTATCAACTTGAAAAAGTGGCACCGAGTCGGTGCTTTTTTTGCCAACAGCCCACATGTCCACACCTACACCATACATCCTAGCTGTATCGAGCTGAGAATTCTAGATCCGGTCGTCAACTTAAGGTGCCGGGCCCACAT	2	gRNA_138
gRNA_CDK7_targ_136	CDK7	TGGTGTAGGTGTGGACATGT	GGGTGTAGGTGTGGACATGT	5.0	8	69262247.0	69262266.0	GG	69262267.0	69262268.0	69262250.0	69262254.0	TGTAG	+	AGCCAACAGCCCACATGTCCACACCTACACCATACATCCTAG	True	True	False	targeting		F1-R1	TATCCCAACAGCG	AGGCACTTGCTCGTACGACGAGCGTACACGTCTCACACCGGGTGTAGGTGTGGACATGTGTTTAAGAGCTATGCTGGAAACAGCATAGCAAGTTTAAATAAGGCTAGTCCGTTATCAACTTGAAAAAGTGGCACCGAGTCGGTGCTTTTTTTAGCCAACAGCCCACATGTCCACACCTACACCATACATCCTAGTATCCCAACAGCGGAATTCTAGATCCGGTCGTCAACTTAAGGTGCCGGGCCCACAT	2	gRNA_139
gRNA_CDK7_targ_137	CDK7	GGTGTAGGTGTGGACATGTG	GGTGTAGGTGTGGACATGTG	5.0	8	69262248.0	69262267.0	GG	69262268.0	69262269.0	69262251.0	69262255.0	GTAGG	+	CAGCCAACAGCCCACATGTCCACACCTACACCATACATCCTA	True	True	False	targeting		F1-R1	AGGCGTCGATGCC	AGGCACTTGCTCGTACGACGAGCGTACACGTCTCACACCGGTGTAGGTGTGGACATGTGGTTTAAGAGCTATGCTGGAAACAGCATAGCAAGTTTAAATAAGGCTAGTCCGTTATCAACTTGAAAAAGTGGCACCGAGTCGGTGCTTTTTTTCAGCCAACAGCCCACATGTCCACACCTACACCATACATCCTAAGGCGTCGATGCCGAATTCTAGATCCGGTCGTCAACTTAAGGTGCCGGGCCCACAT	2	gRNA_140
gRNA_CDK7_targ_138	CDK7	GTAGGTGTGGACATGTGGGC	GTAGGTGTGGACATGTGGGC	5.0	8	69262251.0	69262270.0	TG	69262271.0	69262272.0	69262254.0	69262258.0	GGTGT	+	ATACAGCCAACAGCCCACATGTCCACACCTACACCATACATC	True	False	False	targeting		F1-R1	CTCTTAGTGTAGT	AGGCACTTGCTCGTACGACGAGCGTACACGTCTCACACCGTAGGTGTGGACATGTGGGCGTTTAAGAGCTATGCTGGAAACAGCATAGCAAGTTTAAATAAGGCTAGTCCGTTATCAACTTGAAAAAGTGGCACCGAGTCGGTGCTTTTTTTATACAGCCAACAGCCCACATGTCCACACCTACACCATACATCCTCTTAGTGTAGTGAATTCTAGATCCGGTCGTCAACTTAAGGTGCCGGGCCCACAT	2	gRNA_141
gRNA_CDK7_targ_139	CDK7	GGTGTGGACATGTGGGCTGT	GGTGTGGACATGTGGGCTGT	5.0	8	69262254.0	69262273.0	TG	69262274.0	69262275.0	69262257.0	69262261.0	GTGGA	+	AATATACAGCCAACAGCCCACATGTCCACACCTACACCATAC	True	True	False	targeting		F1-R1	TTTAGTGATGGTC	AGGCACTTGCTCGTACGACGAGCGTACACGTCTCACACCGGTGTGGACATGTGGGCTGTGTTTAAGAGCTATGCTGGAAACAGCATAGCAAGTTTAAATAAGGCTAGTCCGTTATCAACTTGAAAAAGTGGCACCGAGTCGGTGCTTTTTTTAATATACAGCCAACAGCCCACATGTCCACACCTACACCATACTTTAGTGATGGTCGAATTCTAGATCCGGTCGTCAACTTAAGGTGCCGGGCCCACAT	2	gRNA_142
gRNA_CDK7_targ_140	CDK7	GTGTGGACATGTGGGCTGTT	GTGTGGACATGTGGGCTGTT	5.0	8	69262255.0	69262274.0	GG	69262275.0	69262276.0	69262258.0	69262262.0	TGGAC	+	TAATATACAGCCAACAGCCCACATGTCCACACCTACACCATA	True	True	True	targeting		F1-R1	ATGTCCTCTGGAC	AGGCACTTGCTCGTACGACGAGCGTACACGTCTCACACCGTGTGGACATGTGGGCTGTTGTTTAAGAGCTATGCTGGAAACAGCATAGCAAGTTTAAATAAGGCTAGTCCGTTATCAACTTGAAAAAGTGGCACCGAGTCGGTGCTTTTTTTTAATATACAGCCAACAGCCCACATGTCCACACCTACACCATAATGTCCTCTGGACGAATTCTAGATCCGGTCGTCAACTTAAGGTGCCGGGCCCACAT	2	gRNA_143
gRNA_CDK7_targ_141	CDK7	TGGACATGTGGGCTGTTGGC	GGGACATGTGGGCTGTTGGC	5.0	8	69262258.0	69262277.0	TG	69262278.0	69262279.0	69262261.0	69262265.0	ACATG	+	TGCTAATATACAGCCAACAGCCCACATGTCCACACCTACACC	True	True	True	targeting		F1-R1	CGTTACCGAATCA	AGGCACTTGCTCGTACGACGAGCGTACACGTCTCACACCGGGACATGTGGGCTGTTGGCGTTTAAGAGCTATGCTGGAAACAGCATAGCAAGTTTAAATAAGGCTAGTCCGTTATCAACTTGAAAAAGTGGCACCGAGTCGGTGCTTTTTTTTGCTAATATACAGCCAACAGCCCACATGTCCACACCTACACCCGTTACCGAATCAGAATTCTAGATCCGGTCGTCAACTTAAGGTGCCGGGCCCACAT	2	gRNA_144
gRNA_CDK7_targ_142	CDK7	TGGGCTGTTGGCTGTATATT	GGGGCTGTTGGCTGTATATT	5.0	8	69262266.0	69262285.0	AG	69262286.0	69262287.0	69262269.0	69262273.0	GCTGT	+	AGTAACTCTGCTAATATACAGCCAACAGCCCACATGTCCACA	True	False	True	targeting		F1-R1	GCGCACAGCTAGT	AGGCACTTGCTCGTACGACGAGCGTACACGTCTCACACCGGGGCTGTTGGCTGTATATTGTTTAAGAGCTATGCTGGAAACAGCATAGCAAGTTTAAATAAGGCTAGTCCGTTATCAACTTGAAAAAGTGGCACCGAGTCGGTGCTTTTTTTAGTAACTCTGCTAATATACAGCCAACAGCCCACATGTCCACAGCGCACAGCTAGTGAATTCTAGATCCGGTCGTCAACTTAAGGTGCCGGGCCCACAT	2	gRNA_145
gRNA_CDK7_targ_143	CDK7	GCTGTTGGCTGTATATTAGC	GCTGTTGGCTGTATATTAGC	5.0	8	69262269.0	69262288.0	AG	69262289.0	69262290.0	69262272.0	69262276.0	GTTGG	+	AGAAGTAACTCTGCTAATATACAGCCAACAGCCCACATGTCC	True	False	False	targeting		F1-R1	ACGTTAGCTGGCA	AGGCACTTGCTCGTACGACGAGCGTACACGTCTCACACCGCTGTTGGCTGTATATTAGCGTTTAAGAGCTATGCTGGAAACAGCATAGCAAGTTTAAATAAGGCTAGTCCGTTATCAACTTGAAAAAGTGGCACCGAGTCGGTGCTTTTTTTAGAAGTAACTCTGCTAATATACAGCCAACAGCCCACATGTCCACGTTAGCTGGCAGAATTCTAGATCCGGTCGTCAACTTAAGGTGCCGGGCCCACAT	2	gRNA_146
gRNA_CDK7_targ_144	CDK7	TGTTGGCTGTATATTAGCAG	GGTTGGCTGTATATTAGCAG	5.0	8	69262271.0	69262290.0	AG	69262291.0	69262292.0	69262274.0	69262278.0	TGGCT	+	TTAGAAGTAACTCTGCTAATATACAGCCAACAGCCCACATGT	True	False	True	targeting		F1-R1	TCAATAGGTTCGA	AGGCACTTGCTCGTACGACGAGCGTACACGTCTCACACCGGTTGGCTGTATATTAGCAGGTTTAAGAGCTATGCTGGAAACAGCATAGCAAGTTTAAATAAGGCTAGTCCGTTATCAACTTGAAAAAGTGGCACCGAGTCGGTGCTTTTTTTTTAGAAGTAACTCTGCTAATATACAGCCAACAGCCCACATGTTCAATAGGTTCGAGAATTCTAGATCCGGTCGTCAACTTAAGGTGCCGGGCCCACAT	2	gRNA_147
gRNA_CDK7_targ_145	CDK7	TATTAGCAGAGTTACTTCTA	GATTAGCAGAGTTACTTCTA	5.0	8	69262282.0	69262301.0	AG	69262302.0	69262303.0	69262285.0	69262289.0	TAGCA	+	TAGACTTACCCTTAGAAGTAACTCTGCTAATATACAGCCAAC	True	True	True	targeting		F1-R1	GCATGGGATCCAG	AGGCACTTGCTCGTACGACGAGCGTACACGTCTCACACCGATTAGCAGAGTTACTTCTAGTTTAAGAGCTATGCTGGAAACAGCATAGCAAGTTTAAATAAGGCTAGTCCGTTATCAACTTGAAAAAGTGGCACCGAGTCGGTGCTTTTTTTTAGACTTACCCTTAGAAGTAACTCTGCTAATATACAGCCAACGCATGGGATCCAGGAATTCTAGATCCGGTCGTCAACTTAAGGTGCCGGGCCCACAT	2	gRNA_148
gRNA_CDK7_targ_146	CDK7	ATTAGCAGAGTTACTTCTAA	GTTAGCAGAGTTACTTCTAA	5.0	8	69262283.0	69262302.0	GG	69262303.0	69262304.0	69262286.0	69262290.0	AGCAG	+	TTAGACTTACCCTTAGAAGTAACTCTGCTAATATACAGCCAA	True	True	True	targeting		F1-R1	AAGCTGATGACTA	AGGCACTTGCTCGTACGACGAGCGTACACGTCTCACACCGTTAGCAGAGTTACTTCTAAGTTTAAGAGCTATGCTGGAAACAGCATAGCAAGTTTAAATAAGGCTAGTCCGTTATCAACTTGAAAAAGTGGCACCGAGTCGGTGCTTTTTTTTTAGACTTACCCTTAGAAGTAACTCTGCTAATATACAGCCAAAAGCTGATGACTAGAATTCTAGATCCGGTCGTCAACTTAAGGTGCCGGGCCCACAT	2	gRNA_149
gRNA_CDK7_targ_147	CDK7	TTAGCAGAGTTACTTCTAAG	GTAGCAGAGTTACTTCTAAG	5.0	8	69262284.0	69262303.0	GG	69262304.0	69262305.0	69262287.0	69262291.0	GCAGA	+	TTTAGACTTACCCTTAGAAGTAACTCTGCTAATATACAGCCA	True	True	True	targeting		F1-R1	TGGAATACGAATC	AGGCACTTGCTCGTACGACGAGCGTACACGTCTCACACCGTAGCAGAGTTACTTCTAAGGTTTAAGAGCTATGCTGGAAACAGCATAGCAAGTTTAAATAAGGCTAGTCCGTTATCAACTTGAAAAAGTGGCACCGAGTCGGTGCTTTTTTTTTTAGACTTACCCTTAGAAGTAACTCTGCTAATATACAGCCATGGAATACGAATCGAATTCTAGATCCGGTCGTCAACTTAAGGTGCCGGGCCCACAT	2	gRNA_150
gRNA_CDK7_targ_148	CDK7	CAGAGTTACTTCTAAGGGTA	GAGAGTTACTTCTAAGGGTA	5.0	8	69262288.0	69262307.0	AG	69262308.0	69262309.0	69262291.0	69262295.0	AGTTA	+	TTAATTTAGACTTACCCTTAGAAGTAACTCTGCTAATATACA	True	True	False	targeting		F1-R1	TTGGTCCTGGACC	AGGCACTTGCTCGTACGACGAGCGTACACGTCTCACACCGAGAGTTACTTCTAAGGGTAGTTTAAGAGCTATGCTGGAAACAGCATAGCAAGTTTAAATAAGGCTAGTCCGTTATCAACTTGAAAAAGTGGCACCGAGTCGGTGCTTTTTTTTTAATTTAGACTTACCCTTAGAAGTAACTCTGCTAATATACATTGGTCCTGGACCGAATTCTAGATCCGGTCGTCAACTTAAGGTGCCGGGCCCACAT	2	gRNA_151
gRNA_CDK7_targ_149	CDK7	TAAGGGTAAGTCTAAATTAA	GAAGGGTAAGTCTAAATTAA	5.0	8	69262300.0	69262319.0	TG	69262320.0	69262321.0	69262303.0	69262307.0	GGGTA	+	AAAGTGCGTACATTAATTTAGACTTACCCTTAGAAGTAACTC	True	True	False	targeting		F1-R1	TCGAAGATGACAA	AGGCACTTGCTCGTACGACGAGCGTACACGTCTCACACCGAAGGGTAAGTCTAAATTAAGTTTAAGAGCTATGCTGGAAACAGCATAGCAAGTTTAAATAAGGCTAGTCCGTTATCAACTTGAAAAAGTGGCACCGAGTCGGTGCTTTTTTTAAAGTGCGTACATTAATTTAGACTTACCCTTAGAAGTAACTCTCGAAGATGACAAGAATTCTAGATCCGGTCGTCAACTTAAGGTGCCGGGCCCACAT	2	gRNA_152
gRNA_CDK7_targ_150	CDK7	TTTCAGGTTCCTTTTTTGCC	GTTCAGGTTCCTTTTTTGCC	5.0	9	69269201.0	69269220.0	AG	69269221.0	69269222.0	69269204.0	69269208.0	CAGGT	+	TCTGAATCTCCTGGCAAAAAAGGAACCTGAAAGAAAGTAAGA	True	True	True	targeting		F1-R1	CTGCTGGCTGGGT	AGGCACTTGCTCGTACGACGAGCGTACACGTCTCACACCGTTCAGGTTCCTTTTTTGCCGTTTAAGAGCTATGCTGGAAACAGCATAGCAAGTTTAAATAAGGCTAGTCCGTTATCAACTTGAAAAAGTGGCACCGAGTCGGTGCTTTTTTTTCTGAATCTCCTGGCAAAAAAGGAACCTGAAAGAAAGTAAGACTGCTGGCTGGGTGAATTCTAGATCCGGTCGTCAACTTAAGGTGCCGGGCCCACAT	2	gRNA_153
gRNA_CDK7_targ_151	CDK7	TTCAGGTTCCTTTTTTGCCA	GTCAGGTTCCTTTTTTGCCA	5.0	9	69269202.0	69269221.0	GG	69269222.0	69269223.0	69269205.0	69269209.0	AGGTT	+	GTCTGAATCTCCTGGCAAAAAAGGAACCTGAAAGAAAGTAAG	True	True	False	targeting		F1-R1	GGAGCGATGAAAT	AGGCACTTGCTCGTACGACGAGCGTACACGTCTCACACCGTCAGGTTCCTTTTTTGCCAGTTTAAGAGCTATGCTGGAAACAGCATAGCAAGTTTAAATAAGGCTAGTCCGTTATCAACTTGAAAAAGTGGCACCGAGTCGGTGCTTTTTTTGTCTGAATCTCCTGGCAAAAAAGGAACCTGAAAGAAAGTAAGGGAGCGATGAAATGAATTCTAGATCCGGTCGTCAACTTAAGGTGCCGGGCCCACAT	2	gRNA_154
gRNA_CDK7_targ_152	CDK7	CAGGTTCCTTTTTTGCCAGG	GAGGTTCCTTTTTTGCCAGG	5.0	9	69269204.0	69269223.0	AG	69269224.0	69269225.0	69269207.0	69269211.0	GTTCC	+	AGGTCTGAATCTCCTGGCAAAAAAGGAACCTGAAAGAAAGTA	True	False	True	targeting		F1-R1	CGGCTACCTTGCA	AGGCACTTGCTCGTACGACGAGCGTACACGTCTCACACCGAGGTTCCTTTTTTGCCAGGGTTTAAGAGCTATGCTGGAAACAGCATAGCAAGTTTAAATAAGGCTAGTCCGTTATCAACTTGAAAAAGTGGCACCGAGTCGGTGCTTTTTTTAGGTCTGAATCTCCTGGCAAAAAAGGAACCTGAAAGAAAGTACGGCTACCTTGCAGAATTCTAGATCCGGTCGTCAACTTAAGGTGCCGGGCCCACAT	2	gRNA_155
gRNA_CDK7_targ_153	CDK7	CCTTTTTTGCCAGGAGATTC	GCTTTTTTGCCAGGAGATTC	5.0	9	69269210.0	69269229.0	AG	69269230.0	69269231.0	69269213.0	69269217.0	TTTTT	+	TGATCAAGGTCTGAATCTCCTGGCAAAAAAGGAACCTGAAAG	True	False	False	targeting		F1-R1	AGTTAGACTACGC	AGGCACTTGCTCGTACGACGAGCGTACACGTCTCACACCGCTTTTTTGCCAGGAGATTCGTTTAAGAGCTATGCTGGAAACAGCATAGCAAGTTTAAATAAGGCTAGTCCGTTATCAACTTGAAAAAGTGGCACCGAGTCGGTGCTTTTTTTTGATCAAGGTCTGAATCTCCTGGCAAAAAAGGAACCTGAAAGAGTTAGACTACGCGAATTCTAGATCCGGTCGTCAACTTAAGGTGCCGGGCCCACAT	2	gRNA_156
gRNA_CDK7_targ_154	CDK7	TTGCCAGGAGATTCAGACCT	GTGCCAGGAGATTCAGACCT	5.0	9	69269216.0	69269235.0	TG	69269236.0	69269237.0	69269219.0	69269223.0	CCAGG	+	GTTAGCTGATCAAGGTCTGAATCTCCTGGCAAAAAAGGAACC	True	True	True	targeting		F1-R1	CGTATCTGTTTAA	AGGCACTTGCTCGTACGACGAGCGTACACGTCTCACACCGTGCCAGGAGATTCAGACCTGTTTAAGAGCTATGCTGGAAACAGCATAGCAAGTTTAAATAAGGCTAGTCCGTTATCAACTTGAAAAAGTGGCACCGAGTCGGTGCTTTTTTTGTTAGCTGATCAAGGTCTGAATCTCCTGGCAAAAAAGGAACCCGTATCTGTTTAAGAATTCTAGATCCGGTCGTCAACTTAAGGTGCCGGGCCCACAT	2	gRNA_157
gRNA_CDK7_targ_155	CDK7	AGGAGATTCAGACCTTGATC	GGGAGATTCAGACCTTGATC	5.0	9	69269221.0	69269240.0	AG	69269241.0	69269242.0	69269224.0	69269228.0	AGATT	+	TTCTTGTTAGCTGATCAAGGTCTGAATCTCCTGGCAAAAAAG	True	True	False	targeting		F1-R1	GTGGAGCTACCTG	AGGCACTTGCTCGTACGACGAGCGTACACGTCTCACACCGGGAGATTCAGACCTTGATCGTTTAAGAGCTATGCTGGAAACAGCATAGCAAGTTTAAATAAGGCTAGTCCGTTATCAACTTGAAAAAGTGGCACCGAGTCGGTGCTTTTTTTTTCTTGTTAGCTGATCAAGGTCTGAATCTCCTGGCAAAAAAGGTGGAGCTACCTGGAATTCTAGATCCGGTCGTCAACTTAAGGTGCCGGGCCCACAT	2	gRNA_158
gRNA_CDK7_targ_156	CDK7	CAGACCTTGATCAGCTAACA	GAGACCTTGATCAGCTAACA	5.0	9	69269229.0	69269248.0	AG	69269249.0	69269250.0	69269232.0	69269236.0	ACCTT	+	TTCAAATATTCTTGTTAGCTGATCAAGGTCTGAATCTCCTGG	True	True	True	targeting		F1-R1	AGAGAGCAGCGAT	AGGCACTTGCTCGTACGACGAGCGTACACGTCTCACACCGAGACCTTGATCAGCTAACAGTTTAAGAGCTATGCTGGAAACAGCATAGCAAGTTTAAATAAGGCTAGTCCGTTATCAACTTGAAAAAGTGGCACCGAGTCGGTGCTTTTTTTTTCAAATATTCTTGTTAGCTGATCAAGGTCTGAATCTCCTGGAGAGAGCAGCGATGAATTCTAGATCCGGTCGTCAACTTAAGGTGCCGGGCCCACAT	2	gRNA_159
gRNA_CDK7_targ_157	CDK7	GATCAGCTAACAAGAATATT	GATCAGCTAACAAGAATATT	5.0	9	69269237.0	69269256.0	TG	69269257.0	69269258.0	69269240.0	69269244.0	CAGCT	+	CCCAAAGTTTCAAATATTCTTGTTAGCTGATCAAGGTCTGAA	True	True	True	targeting		F1-R1	TGATTGACAGCGC	AGGCACTTGCTCGTACGACGAGCGTACACGTCTCACACCGATCAGCTAACAAGAATATTGTTTAAGAGCTATGCTGGAAACAGCATAGCAAGTTTAAATAAGGCTAGTCCGTTATCAACTTGAAAAAGTGGCACCGAGTCGGTGCTTTTTTTCCCAAAGTTTCAAATATTCTTGTTAGCTGATCAAGGTCTGAATGATTGACAGCGCGAATTCTAGATCCGGTCGTCAACTTAAGGTGCCGGGCCCACAT	2	gRNA_160
gRNA_CDK7_targ_158	CDK7	AACAAGAATATTTGAAACTT	GACAAGAATATTTGAAACTT	5.0	9	69269245.0	69269264.0	TG	69269265.0	69269266.0	69269248.0	69269252.0	AAGAA	+	TTGGTGTGCCCAAAGTTTCAAATATTCTTGTTAGCTGATCAA	True	True	False	targeting		F1-R1	TGAGGCAACGGGA	AGGCACTTGCTCGTACGACGAGCGTACACGTCTCACACCGACAAGAATATTTGAAACTTGTTTAAGAGCTATGCTGGAAACAGCATAGCAAGTTTAAATAAGGCTAGTCCGTTATCAACTTGAAAAAGTGGCACCGAGTCGGTGCTTTTTTTTTGGTGTGCCCAAAGTTTCAAATATTCTTGTTAGCTGATCAATGAGGCAACGGGAGAATTCTAGATCCGGTCGTCAACTTAAGGTGCCGGGCCCACAT	2	gRNA_161
gRNA_CDK7_targ_159	CDK7	ACAAGAATATTTGAAACTTT	GCAAGAATATTTGAAACTTT	5.0	9	69269246.0	69269265.0	GG	69269266.0	69269267.0	69269249.0	69269253.0	AGAAT	+	GTTGGTGTGCCCAAAGTTTCAAATATTCTTGTTAGCTGATCA	True	True	False	targeting		F1-R1	CGTAACGTAGGCA	AGGCACTTGCTCGTACGACGAGCGTACACGTCTCACACCGCAAGAATATTTGAAACTTTGTTTAAGAGCTATGCTGGAAACAGCATAGCAAGTTTAAATAAGGCTAGTCCGTTATCAACTTGAAAAAGTGGCACCGAGTCGGTGCTTTTTTTGTTGGTGTGCCCAAAGTTTCAAATATTCTTGTTAGCTGATCACGTAACGTAGGCAGAATTCTAGATCCGGTCGTCAACTTAAGGTGCCGGGCCCACAT	2	gRNA_162
gRNA_CDK7_targ_160	CDK7	CAAGAATATTTGAAACTTTG	GAAGAATATTTGAAACTTTG	5.0	9	69269247.0	69269266.0	GG	69269267.0	69269268.0	69269250.0	69269254.0	GAATA	+	AGTTGGTGTGCCCAAAGTTTCAAATATTCTTGTTAGCTGATC	True	True	False	targeting		F1-R1	TTGTAGGCAAGCT	AGGCACTTGCTCGTACGACGAGCGTACACGTCTCACACCGAAGAATATTTGAAACTTTGGTTTAAGAGCTATGCTGGAAACAGCATAGCAAGTTTAAATAAGGCTAGTCCGTTATCAACTTGAAAAAGTGGCACCGAGTCGGTGCTTTTTTTAGTTGGTGTGCCCAAAGTTTCAAATATTCTTGTTAGCTGATCTTGTAGGCAAGCTGAATTCTAGATCCGGTCGTCAACTTAAGGTGCCGGGCCCACAT	2	gRNA_163
gRNA_CDK7_targ_161	CDK7	GAAACTTTGGGCACACCAAC	GAAACTTTGGGCACACCAAC	5.0	9	69269258.0	69269277.0	TG	69269278.0	69269279.0	69269261.0	69269265.0	ACTTT	+	CACTGTTCCTCAGTTGGTGTGCCCAAAGTTTCAAATATTCTT	True	True	True	targeting		F1-R1	GCGCATTGGGCTG	AGGCACTTGCTCGTACGACGAGCGTACACGTCTCACACCGAAACTTTGGGCACACCAACGTTTAAGAGCTATGCTGGAAACAGCATAGCAAGTTTAAATAAGGCTAGTCCGTTATCAACTTGAAAAAGTGGCACCGAGTCGGTGCTTTTTTTCACTGTTCCTCAGTTGGTGTGCCCAAAGTTTCAAATATTCTTGCGCATTGGGCTGGAATTCTAGATCCGGTCGTCAACTTAAGGTGCCGGGCCCACAT	2	gRNA_164
gRNA_CDK7_targ_162	CDK7	AACTTTGGGCACACCAACTG	GACTTTGGGCACACCAACTG	5.0	9	69269260.0	69269279.0	AG	69269280.0	69269281.0	69269263.0	69269267.0	TTTGG	+	GCCACTGTTCCTCAGTTGGTGTGCCCAAAGTTTCAAATATTC	True	False	False	targeting		F1-R1	AGGGCCTCATTAT	AGGCACTTGCTCGTACGACGAGCGTACACGTCTCACACCGACTTTGGGCACACCAACTGGTTTAAGAGCTATGCTGGAAACAGCATAGCAAGTTTAAATAAGGCTAGTCCGTTATCAACTTGAAAAAGTGGCACCGAGTCGGTGCTTTTTTTGCCACTGTTCCTCAGTTGGTGTGCCCAAAGTTTCAAATATTCAGGGCCTCATTATGAATTCTAGATCCGGTCGTCAACTTAAGGTGCCGGGCCCACAT	2	gRNA_165
gRNA_CDK7_targ_163	CDK7	ACTTTGGGCACACCAACTGA	GCTTTGGGCACACCAACTGA	5.0	9	69269261.0	69269280.0	GG	69269281.0	69269282.0	69269264.0	69269268.0	TTGGG	+	GGCCACTGTTCCTCAGTTGGTGTGCCCAAAGTTTCAAATATT	True	False	False	targeting		F1-R1	CCTGCACGAAGTA	AGGCACTTGCTCGTACGACGAGCGTACACGTCTCACACCGCTTTGGGCACACCAACTGAGTTTAAGAGCTATGCTGGAAACAGCATAGCAAGTTTAAATAAGGCTAGTCCGTTATCAACTTGAAAAAGTGGCACCGAGTCGGTGCTTTTTTTGGCCACTGTTCCTCAGTTGGTGTGCCCAAAGTTTCAAATATTCCTGCACGAAGTAGAATTCTAGATCCGGTCGTCAACTTAAGGTGCCGGGCCCACAT	2	gRNA_166
gRNA_CDK7_targ_164	CDK7	GGGCACACCAACTGAGGAAC	GGGCACACCAACTGAGGAAC	5.0	9	69269266.0	69269285.0	AG	69269286.0	69269287.0	69269269.0	69269273.0	CACAC	+	TTACCGGCCACTGTTCCTCAGTTGGTGTGCCCAAAGTTTCAA	True	True	True	targeting		F1-R1	TTCAGACTCTACA	AGGCACTTGCTCGTACGACGAGCGTACACGTCTCACACCGGGCACACCAACTGAGGAACGTTTAAGAGCTATGCTGGAAACAGCATAGCAAGTTTAAATAAGGCTAGTCCGTTATCAACTTGAAAAAGTGGCACCGAGTCGGTGCTTTTTTTTTACCGGCCACTGTTCCTCAGTTGGTGTGCCCAAAGTTTCAATTCAGACTCTACAGAATTCTAGATCCGGTCGTCAACTTAAGGTGCCGGGCCCACAT	2	gRNA_167
gRNA_CDK7_targ_165	CDK7	GCACACCAACTGAGGAACAG	GCACACCAACTGAGGAACAG	5.0	9	69269268.0	69269287.0	TG	69269288.0	69269289.0	69269271.0	69269275.0	CACCA	+	GCTTACCGGCCACTGTTCCTCAGTTGGTGTGCCCAAAGTTTC	True	True	True	targeting		F1-R1	TGATGAGTGAGGC	AGGCACTTGCTCGTACGACGAGCGTACACGTCTCACACCGCACACCAACTGAGGAACAGGTTTAAGAGCTATGCTGGAAACAGCATAGCAAGTTTAAATAAGGCTAGTCCGTTATCAACTTGAAAAAGTGGCACCGAGTCGGTGCTTTTTTTGCTTACCGGCCACTGTTCCTCAGTTGGTGTGCCCAAAGTTTCTGATGAGTGAGGCGAATTCTAGATCCGGTCGTCAACTTAAGGTGCCGGGCCCACAT	2	gRNA_168
gRNA_CDK7_targ_166	CDK7	CACACCAACTGAGGAACAGT	GACACCAACTGAGGAACAGT	5.0	9	69269269.0	69269288.0	GG	69269289.0	69269290.0	69269272.0	69269276.0	ACCAA	+	GGCTTACCGGCCACTGTTCCTCAGTTGGTGTGCCCAAAGTTT	True	True	True	targeting		F1-R1	GAAGGACTGTCAA	AGGCACTTGCTCGTACGACGAGCGTACACGTCTCACACCGACACCAACTGAGGAACAGTGTTTAAGAGCTATGCTGGAAACAGCATAGCAAGTTTAAATAAGGCTAGTCCGTTATCAACTTGAAAAAGTGGCACCGAGTCGGTGCTTTTTTTGGCTTACCGGCCACTGTTCCTCAGTTGGTGTGCCCAAAGTTTGAAGGACTGTCAAGAATTCTAGATCCGGTCGTCAACTTAAGGTGCCGGGCCCACAT	2	gRNA_169
gRNA_CDK7_targ_167	CDK7	ACCAACTGAGGAACAGTGGC	GCCAACTGAGGAACAGTGGC	5.0	9	69269272.0	69269291.0	CG	69269292.0	69269293.0	69269275.0	69269279.0	AACTG	+	AAAGGCTTACCGGCCACTGTTCCTCAGTTGGTGTGCCCAAAG	True	True	True	targeting		F1-R1	CCGAGCTGGAGTA	AGGCACTTGCTCGTACGACGAGCGTACACGTCTCACACCGCCAACTGAGGAACAGTGGCGTTTAAGAGCTATGCTGGAAACAGCATAGCAAGTTTAAATAAGGCTAGTCCGTTATCAACTTGAAAAAGTGGCACCGAGTCGGTGCTTTTTTTAAAGGCTTACCGGCCACTGTTCCTCAGTTGGTGTGCCCAAAGCCGAGCTGGAGTAGAATTCTAGATCCGGTCGTCAACTTAAGGTGCCGGGCCCACAT	2	gRNA_170
gRNA_CDK7_targ_168	CDK7	CCAACTGAGGAACAGTGGCC	GCAACTGAGGAACAGTGGCC	5.0	9	69269273.0	69269292.0	GG	69269293.0	69269294.0	69269276.0	69269280.0	ACTGA	+	TAAAGGCTTACCGGCCACTGTTCCTCAGTTGGTGTGCCCAAA	True	True	True	targeting		F1-R1	GGTATGACCGCTG	AGGCACTTGCTCGTACGACGAGCGTACACGTCTCACACCGCAACTGAGGAACAGTGGCCGTTTAAGAGCTATGCTGGAAACAGCATAGCAAGTTTAAATAAGGCTAGTCCGTTATCAACTTGAAAAAGTGGCACCGAGTCGGTGCTTTTTTTTAAAGGCTTACCGGCCACTGTTCCTCAGTTGGTGTGCCCAAAGGTATGACCGCTGGAATTCTAGATCCGGTCGTCAACTTAAGGTGCCGGGCCCACAT	2	gRNA_171
gRNA_CDK7_targ_169	CDK7	CTGAGGAACAGTGGCCGGTA	GTGAGGAACAGTGGCCGGTA	5.0	9	69269277.0	69269296.0	AG	69269297.0	69269298.0	69269280.0	69269284.0	AGGAA	+	TGCATAAAGGCTTACCGGCCACTGTTCCTCAGTTGGTGTGCC	True	True	False	targeting		F1-R1	AGTAAAGTTAACA	AGGCACTTGCTCGTACGACGAGCGTACACGTCTCACACCGTGAGGAACAGTGGCCGGTAGTTTAAGAGCTATGCTGGAAACAGCATAGCAAGTTTAAATAAGGCTAGTCCGTTATCAACTTGAAAAAGTGGCACCGAGTCGGTGCTTTTTTTTGCATAAAGGCTTACCGGCCACTGTTCCTCAGTTGGTGTGCCAGTAAAGTTAACAGAATTCTAGATCCGGTCGTCAACTTAAGGTGCCGGGCCCACAT	2	gRNA_172
gRNA_CDK7_targ_170	CDK7	CAGTGGCCGGTAAGCCTTTA	GAGTGGCCGGTAAGCCTTTA	5.0	9	69269285.0	69269304.0	TG	69269305.0	69269306.0	69269288.0	69269292.0	TGGCC	+	AAAGAAAATGCATAAAGGCTTACCGGCCACTGTTCCTCAGTT	True	False	True	targeting		F1-R1	GGAGTAAGCGACG	AGGCACTTGCTCGTACGACGAGCGTACACGTCTCACACCGAGTGGCCGGTAAGCCTTTAGTTTAAGAGCTATGCTGGAAACAGCATAGCAAGTTTAAATAAGGCTAGTCCGTTATCAACTTGAAAAAGTGGCACCGAGTCGGTGCTTTTTTTAAAGAAAATGCATAAAGGCTTACCGGCCACTGTTCCTCAGTTGGAGTAAGCGACGGAATTCTAGATCCGGTCGTCAACTTAAGGTGCCGGGCCCACAT	2	gRNA_173
gRNA_CDK7_targ_171	CDK7	CAGGACATGTGTAGTCTTCC	GAGGACATGTGTAGTCTTCC	5.0	10	69272889.0	69272908.0	AG	69272909.0	69272910.0	69272892.0	69272896.0	GACAT	+	GTCACATAATCTGGAAGACTACACATGTCCTGTAAAAATAAT	True	True	True	targeting		F1-R1	TATATGCGAGGAA	AGGCACTTGCTCGTACGACGAGCGTACACGTCTCACACCGAGGACATGTGTAGTCTTCCGTTTAAGAGCTATGCTGGAAACAGCATAGCAAGTTTAAATAAGGCTAGTCCGTTATCAACTTGAAAAAGTGGCACCGAGTCGGTGCTTTTTTTGTCACATAATCTGGAAGACTACACATGTCCTGTAAAAATAATTATATGCGAGGAAGAATTCTAGATCCGGTCGTCAACTTAAGGTGCCGGGCCCACAT	2	gRNA_174
gRNA_CDK7_targ_172	CDK7	ATGTGTAGTCTTCCAGATTA	GTGTGTAGTCTTCCAGATTA	5.0	10	69272895.0	69272914.0	TG	69272915.0	69272916.0	69272898.0	69272902.0	TGTAG	+	TTAAATGTCACATAATCTGGAAGACTACACATGTCCTGTAAA	True	True	False	targeting		F1-R1	TGAATACCTCTAT	AGGCACTTGCTCGTACGACGAGCGTACACGTCTCACACCGTGTGTAGTCTTCCAGATTAGTTTAAGAGCTATGCTGGAAACAGCATAGCAAGTTTAAATAAGGCTAGTCCGTTATCAACTTGAAAAAGTGGCACCGAGTCGGTGCTTTTTTTTTAAATGTCACATAATCTGGAAGACTACACATGTCCTGTAAATGAATACCTCTATGAATTCTAGATCCGGTCGTCAACTTAAGGTGCCGGGCCCACAT	2	gRNA_175
gRNA_CDK7_targ_173	CDK7	GTGTAGTCTTCCAGATTATG	GTGTAGTCTTCCAGATTATG	5.0	10	69272897.0	69272916.0	TG	69272917.0	69272918.0	69272900.0	69272904.0	TAGTC	+	TCTTAAATGTCACATAATCTGGAAGACTACACATGTCCTGTA	True	True	True	targeting		F1-R1	GCGGGTCTTAGCA	AGGCACTTGCTCGTACGACGAGCGTACACGTCTCACACCGTGTAGTCTTCCAGATTATGGTTTAAGAGCTATGCTGGAAACAGCATAGCAAGTTTAAATAAGGCTAGTCCGTTATCAACTTGAAAAAGTGGCACCGAGTCGGTGCTTTTTTTTCTTAAATGTCACATAATCTGGAAGACTACACATGTCCTGTAGCGGGTCTTAGCAGAATTCTAGATCCGGTCGTCAACTTAAGGTGCCGGGCCCACAT	2	gRNA_176
gRNA_CDK7_targ_174	CDK7	TCCAGATTATGTGACATTTA	GCCAGATTATGTGACATTTA	5.0	10	69272906.0	69272925.0	AG	69272926.0	69272927.0	69272909.0	69272913.0	AGATT	+	CAGGGAAACTCTTAAATGTCACATAATCTGGAAGACTACACA	True	True	False	targeting		F1-R1	CGGTTTGGCTCAG	AGGCACTTGCTCGTACGACGAGCGTACACGTCTCACACCGCCAGATTATGTGACATTTAGTTTAAGAGCTATGCTGGAAACAGCATAGCAAGTTTAAATAAGGCTAGTCCGTTATCAACTTGAAAAAGTGGCACCGAGTCGGTGCTTTTTTTCAGGGAAACTCTTAAATGTCACATAATCTGGAAGACTACACACGGTTTGGCTCAGGAATTCTAGATCCGGTCGTCAACTTAAGGTGCCGGGCCCACAT	2	gRNA_177
gRNA_CDK7_targ_175	CDK7	CAGATTATGTGACATTTAAG	GAGATTATGTGACATTTAAG	5.0	10	69272908.0	69272927.0	AG	69272928.0	69272929.0	69272911.0	69272915.0	ATTAT	+	TCCAGGGAAACTCTTAAATGTCACATAATCTGGAAGACTACA	True	True	False	targeting		F1-R1	CGGAGATCCTAGT	AGGCACTTGCTCGTACGACGAGCGTACACGTCTCACACCGAGATTATGTGACATTTAAGGTTTAAGAGCTATGCTGGAAACAGCATAGCAAGTTTAAATAAGGCTAGTCCGTTATCAACTTGAAAAAGTGGCACCGAGTCGGTGCTTTTTTTTCCAGGGAAACTCTTAAATGTCACATAATCTGGAAGACTACACGGAGATCCTAGTGAATTCTAGATCCGGTCGTCAACTTAAGGTGCCGGGCCCACAT	2	gRNA_178
gRNA_CDK7_targ_176	CDK7	GTGACATTTAAGAGTTTCCC	GTGACATTTAAGAGTTTCCC	5.0	10	69272916.0	69272935.0	TG	69272936.0	69272937.0	69272919.0	69272923.0	ACATT	+	AAAGGTATTCCAGGGAAACTCTTAAATGTCACATAATCTGGA	True	True	True	targeting		F1-R1	GAAAGTAATAGCT	AGGCACTTGCTCGTACGACGAGCGTACACGTCTCACACCGTGACATTTAAGAGTTTCCCGTTTAAGAGCTATGCTGGAAACAGCATAGCAAGTTTAAATAAGGCTAGTCCGTTATCAACTTGAAAAAGTGGCACCGAGTCGGTGCTTTTTTTAAAGGTATTCCAGGGAAACTCTTAAATGTCACATAATCTGGAGAAAGTAATAGCTGAATTCTAGATCCGGTCGTCAACTTAAGGTGCCGGGCCCACAT	2	gRNA_179
gRNA_CDK7_targ_177	CDK7	TGACATTTAAGAGTTTCCCT	GGACATTTAAGAGTTTCCCT	5.0	10	69272917.0	69272936.0	GG	69272937.0	69272938.0	69272920.0	69272924.0	CATTT	+	CAAAGGTATTCCAGGGAAACTCTTAAATGTCACATAATCTGG	True	True	True	targeting		F1-R1	ATATTACCATTGC	AGGCACTTGCTCGTACGACGAGCGTACACGTCTCACACCGGACATTTAAGAGTTTCCCTGTTTAAGAGCTATGCTGGAAACAGCATAGCAAGTTTAAATAAGGCTAGTCCGTTATCAACTTGAAAAAGTGGCACCGAGTCGGTGCTTTTTTTCAAAGGTATTCCAGGGAAACTCTTAAATGTCACATAATCTGGATATTACCATTGCGAATTCTAGATCCGGTCGTCAACTTAAGGTGCCGGGCCCACAT	2	gRNA_180
gRNA_CDK7_targ_178	CDK7	GAGTTTCCCTGGAATACCTT	GAGTTTCCCTGGAATACCTT	5.0	10	69272927.0	69272946.0	TG	69272947.0	69272948.0	69272930.0	69272934.0	TTTCC	+	AGATGTGATGCAAAGGTATTCCAGGGAAACTCTTAAATGTCA	True	False	True	targeting		F1-R1	TACTTTGAAGCAG	AGGCACTTGCTCGTACGACGAGCGTACACGTCTCACACCGAGTTTCCCTGGAATACCTTGTTTAAGAGCTATGCTGGAAACAGCATAGCAAGTTTAAATAAGGCTAGTCCGTTATCAACTTGAAAAAGTGGCACCGAGTCGGTGCTTTTTTTAGATGTGATGCAAAGGTATTCCAGGGAAACTCTTAAATGTCATACTTTGAAGCAGGAATTCTAGATCCGGTCGTCAACTTAAGGTGCCGGGCCCACAT	2	gRNA_181
gRNA_CDK7_targ_179	CDK7	TACCTTTGCATCACATCTTC	GACCTTTGCATCACATCTTC	5.0	10	69272941.0	69272960.0	AG	69272961.0	69272962.0	69272944.0	69272948.0	CTTTG	+	TCCTGCTGCACTGAAGATGTGATGCAAAGGTATTCCAGGGAA	True	False	True	targeting		F1-R1	CCATCCCAACCTA	AGGCACTTGCTCGTACGACGAGCGTACACGTCTCACACCGACCTTTGCATCACATCTTCGTTTAAGAGCTATGCTGGAAACAGCATAGCAAGTTTAAATAAGGCTAGTCCGTTATCAACTTGAAAAAGTGGCACCGAGTCGGTGCTTTTTTTTCCTGCTGCACTGAAGATGTGATGCAAAGGTATTCCAGGGAACCATCCCAACCTAGAATTCTAGATCCGGTCGTCAACTTAAGGTGCCGGGCCCACAT	2	gRNA_182
gRNA_CDK7_targ_180	CDK7	CCTTTGCATCACATCTTCAG	GCTTTGCATCACATCTTCAG	5.0	10	69272943.0	69272962.0	TG	69272963.0	69272964.0	69272946.0	69272950.0	TTGCA	+	TCTCCTGCTGCACTGAAGATGTGATGCAAAGGTATTCCAGGG	True	True	True	targeting		F1-R1	TCGAGTAGGGTGA	AGGCACTTGCTCGTACGACGAGCGTACACGTCTCACACCGCTTTGCATCACATCTTCAGGTTTAAGAGCTATGCTGGAAACAGCATAGCAAGTTTAAATAAGGCTAGTCCGTTATCAACTTGAAAAAGTGGCACCGAGTCGGTGCTTTTTTTTCTCCTGCTGCACTGAAGATGTGATGCAAAGGTATTCCAGGGTCGAGTAGGGTGAGAATTCTAGATCCGGTCGTCAACTTAAGGTGCCGGGCCCACAT	2	gRNA_183
gRNA_CDK7_targ_181	CDK7	GCTTATTCTTATTTAATCCA	GCTTATTCTTATTTAATCCA	5.0	10	69272998.0	69273017.0	TG	69273018.0	69273019.0	69273001.0	69273005.0	TATTC	+	AATTCGAGCACATGGATTAAATAAGAATAAGCCTTGTATGAG	True	True	True	targeting		F1-R1	TCCTGTGAACCAT	AGGCACTTGCTCGTACGACGAGCGTACACGTCTCACACCGCTTATTCTTATTTAATCCAGTTTAAGAGCTATGCTGGAAACAGCATAGCAAGTTTAAATAAGGCTAGTCCGTTATCAACTTGAAAAAGTGGCACCGAGTCGGTGCTTTTTTTAATTCGAGCACATGGATTAAATAAGAATAAGCCTTGTATGAGTCCTGTGAACCATGAATTCTAGATCCGGTCGTCAACTTAAGGTGCCGGGCCCACAT	2	gRNA_192
gRNA_CDK7_targ_182	CDK7	TTATTCTTATTTAATCCATG	GTATTCTTATTTAATCCATG	5.0	10	69273000.0	69273019.0	TG	69273020.0	69273021.0	69273003.0	69273007.0	TTCTT	+	GTAATTCGAGCACATGGATTAAATAAGAATAAGCCTTGTATG	True	False	True	targeting		F1-R1	ATGGAGAACGCGA	AGGCACTTGCTCGTACGACGAGCGTACACGTCTCACACCGTATTCTTATTTAATCCATGGTTTAAGAGCTATGCTGGAAACAGCATAGCAAGTTTAAATAAGGCTAGTCCGTTATCAACTTGAAAAAGTGGCACCGAGTCGGTGCTTTTTTTGTAATTCGAGCACATGGATTAAATAAGAATAAGCCTTGTATGATGGAGAACGCGAGAATTCTAGATCCGGTCGTCAACTTAAGGTGCCGGGCCCACAT	2	gRNA_193
gRNA_CDK7_targ_183	CDK7	TCTTATTTAATCCATGTGCT	GCTTATTTAATCCATGTGCT	5.0	10	69273004.0	69273023.0	CG	69273024.0	69273025.0	69273007.0	69273011.0	TATTT	+	GGCCGTAATTCGAGCACATGGATTAAATAAGAATAAGCCTTG	True	True	False	targeting		F1-R1	AATGGTGTAGAAC	AGGCACTTGCTCGTACGACGAGCGTACACGTCTCACACCGCTTATTTAATCCATGTGCTGTTTAAGAGCTATGCTGGAAACAGCATAGCAAGTTTAAATAAGGCTAGTCCGTTATCAACTTGAAAAAGTGGCACCGAGTCGGTGCTTTTTTTGGCCGTAATTCGAGCACATGGATTAAATAAGAATAAGCCTTGAATGGTGTAGAACGAATTCTAGATCCGGTCGTCAACTTAAGGTGCCGGGCCCACAT	2	gRNA_194
gRNA_CDK7_targ_184	CDK7	TAATCCATGTGCTCGAATTA	GAATCCATGTGCTCGAATTA	5.0	10	69273011.0	69273030.0	CG	69273031.0	69273032.0	69273014.0	69273018.0	TCCAT	+	CCTGTGTGGCCGTAATTCGAGCACATGGATTAAATAAGAATA	True	True	True	targeting		F1-R1	GAGAAGAATGCCA	AGGCACTTGCTCGTACGACGAGCGTACACGTCTCACACCGAATCCATGTGCTCGAATTAGTTTAAGAGCTATGCTGGAAACAGCATAGCAAGTTTAAATAAGGCTAGTCCGTTATCAACTTGAAAAAGTGGCACCGAGTCGGTGCTTTTTTTCCTGTGTGGCCGTAATTCGAGCACATGGATTAAATAAGAATAGAGAAGAATGCCAGAATTCTAGATCCGGTCGTCAACTTAAGGTGCCGGGCCCACAT	2	gRNA_195
gRNA_CDK7_targ_185	CDK7	AATCCATGTGCTCGAATTAC	GATCCATGTGCTCGAATTAC	5.0	10	69273012.0	69273031.0	GG	69273032.0	69273033.0	69273015.0	69273019.0	CCATG	+	ACCTGTGTGGCCGTAATTCGAGCACATGGATTAAATAAGAAT	True	True	True	targeting		F1-R1	AATAACCTGTGAA	AGGCACTTGCTCGTACGACGAGCGTACACGTCTCACACCGATCCATGTGCTCGAATTACGTTTAAGAGCTATGCTGGAAACAGCATAGCAAGTTTAAATAAGGCTAGTCCGTTATCAACTTGAAAAAGTGGCACCGAGTCGGTGCTTTTTTTACCTGTGTGGCCGTAATTCGAGCACATGGATTAAATAAGAATAATAACCTGTGAAGAATTCTAGATCCGGTCGTCAACTTAAGGTGCCGGGCCCACAT	2	gRNA_196
gRNA_CDK7_targ_186	CDK7	TGCTCGAATTACGGCCACAC	GGCTCGAATTACGGCCACAC	5.0	10	69273020.0	69273039.0	AG	69273040.0	69273041.0	69273023.0	69273027.0	TCGAA	+	ACCAAAATACCTGTGTGGCCGTAATTCGAGCACATGGATTAA	True	True	True	targeting		F1-R1	GAATGTACGGTCT	AGGCACTTGCTCGTACGACGAGCGTACACGTCTCACACCGGCTCGAATTACGGCCACACGTTTAAGAGCTATGCTGGAAACAGCATAGCAAGTTTAAATAAGGCTAGTCCGTTATCAACTTGAAAAAGTGGCACCGAGTCGGTGCTTTTTTTACCAAAATACCTGTGTGGCCGTAATTCGAGCACATGGATTAAGAATGTACGGTCTGAATTCTAGATCCGGTCGTCAACTTAAGGTGCCGGGCCCACAT	2	gRNA_197
gRNA_CDK7_targ_187	CDK7	GCTCGAATTACGGCCACACA	GCTCGAATTACGGCCACACA	5.0	10	69273021.0	69273040.0	GG	69273041.0	69273042.0	69273024.0	69273028.0	CGAAT	+	CACCAAAATACCTGTGTGGCCGTAATTCGAGCACATGGATTA	True	True	True	targeting		F1-R1	TTGGAGTCCCACT	AGGCACTTGCTCGTACGACGAGCGTACACGTCTCACACCGCTCGAATTACGGCCACACAGTTTAAGAGCTATGCTGGAAACAGCATAGCAAGTTTAAATAAGGCTAGTCCGTTATCAACTTGAAAAAGTGGCACCGAGTCGGTGCTTTTTTTCACCAAAATACCTGTGTGGCCGTAATTCGAGCACATGGATTATTGGAGTCCCACTGAATTCTAGATCCGGTCGTCAACTTAAGGTGCCGGGCCCACAT	2	gRNA_198
gRNA_CDK7_targ_188	CDK7	TTACGGCCACACAGGTATTT	GTACGGCCACACAGGTATTT	5.0	10	69273028.0	69273047.0	TG	69273048.0	69273049.0	69273031.0	69273035.0	CGGCC	+	AAAGATACACCAAAATACCTGTGTGGCCGTAATTCGAGCACA	True	False	True	targeting		F1-R1	CTAGTGCGTATAC	AGGCACTTGCTCGTACGACGAGCGTACACGTCTCACACCGTACGGCCACACAGGTATTTGTTTAAGAGCTATGCTGGAAACAGCATAGCAAGTTTAAATAAGGCTAGTCCGTTATCAACTTGAAAAAGTGGCACCGAGTCGGTGCTTTTTTTAAAGATACACCAAAATACCTGTGTGGCCGTAATTCGAGCACACTAGTGCGTATACGAATTCTAGATCCGGTCGTCAACTTAAGGTGCCGGGCCCACAT	2	gRNA_199
gRNA_CDK7_targ_189	CDK7	TACGGCCACACAGGTATTTT	GACGGCCACACAGGTATTTT	5.0	10	69273029.0	69273048.0	GG	69273049.0	69273050.0	69273032.0	69273036.0	GGCCA	+	AAAAGATACACCAAAATACCTGTGTGGCCGTAATTCGAGCAC	True	True	True	targeting		F1-R1	CCTCGACATTGGA	AGGCACTTGCTCGTACGACGAGCGTACACGTCTCACACCGACGGCCACACAGGTATTTTGTTTAAGAGCTATGCTGGAAACAGCATAGCAAGTTTAAATAAGGCTAGTCCGTTATCAACTTGAAAAAGTGGCACCGAGTCGGTGCTTTTTTTAAAAGATACACCAAAATACCTGTGTGGCCGTAATTCGAGCACCCTCGACATTGGAGAATTCTAGATCCGGTCGTCAACTTAAGGTGCCGGGCCCACAT	2	gRNA_200
gRNA_CDK7_targ_190	CDK7	CGGCCACACAGGTATTTTGG	GGGCCACACAGGTATTTTGG	5.0	10	69273031.0	69273050.0	TG	69273051.0	69273052.0	69273034.0	69273038.0	CCACA	+	AAAAAAGATACACCAAAATACCTGTGTGGCCGTAATTCGAGC	True	True	True	targeting		F1-R1	TAGCAATGTGCAA	AGGCACTTGCTCGTACGACGAGCGTACACGTCTCACACCGGGCCACACAGGTATTTTGGGTTTAAGAGCTATGCTGGAAACAGCATAGCAAGTTTAAATAAGGCTAGTCCGTTATCAACTTGAAAAAGTGGCACCGAGTCGGTGCTTTTTTTAAAAAAGATACACCAAAATACCTGTGTGGCCGTAATTCGAGCTAGCAATGTGCAAGAATTCTAGATCCGGTCGTCAACTTAAGGTGCCGGGCCCACAT	2	gRNA_201
gRNA_CDK7_targ_191	CDK7	CACTGAAAATGAAGTATTTC	GACTGAAAATGAAGTATTTC	5.0	11	69276544.0	69276563.0	AG	69276564.0	69276565.0	69276547.0	69276551.0	TGAAA	+	TGGCCGATTACTGAAATACTTCATTTTCAGTGCCTTTTAAAA	True	True	False	targeting		F1-R1	ACCGCCGAGGGTA	AGGCACTTGCTCGTACGACGAGCGTACACGTCTCACACCGACTGAAAATGAAGTATTTCGTTTAAGAGCTATGCTGGAAACAGCATAGCAAGTTTAAATAAGGCTAGTCCGTTATCAACTTGAAAAAGTGGCACCGAGTCGGTGCTTTTTTTTGGCCGATTACTGAAATACTTCATTTTCAGTGCCTTTTAAAAACCGCCGAGGGTAGAATTCTAGATCCGGTCGTCAACTTAAGGTGCCGGGCCCACAT	2	gRNA_202
gRNA_CDK7_targ_192	CDK7	AAATGAAGTATTTCAGTAAT	GAATGAAGTATTTCAGTAAT	5.0	11	69276550.0	69276569.0	CG	69276570.0	69276571.0	69276553.0	69276557.0	TGAAG	+	TGGCCCTGGCCGATTACTGAAATACTTCATTTTCAGTGCCTT	True	True	False	targeting		F1-R1	GTGTTAGAAGGGC	AGGCACTTGCTCGTACGACGAGCGTACACGTCTCACACCGAATGAAGTATTTCAGTAATGTTTAAGAGCTATGCTGGAAACAGCATAGCAAGTTTAAATAAGGCTAGTCCGTTATCAACTTGAAAAAGTGGCACCGAGTCGGTGCTTTTTTTTGGCCCTGGCCGATTACTGAAATACTTCATTTTCAGTGCCTTGTGTTAGAAGGGCGAATTCTAGATCCGGTCGTCAACTTAAGGTGCCGGGCCCACAT	2	gRNA_203
gRNA_CDK7_targ_193	CDK7	AATGAAGTATTTCAGTAATC	GATGAAGTATTTCAGTAATC	5.0	11	69276551.0	69276570.0	GG	69276571.0	69276572.0	69276554.0	69276558.0	GAAGT	+	TTGGCCCTGGCCGATTACTGAAATACTTCATTTTCAGTGCCT	True	True	False	targeting		F1-R1	TACATGCGCTAGT	AGGCACTTGCTCGTACGACGAGCGTACACGTCTCACACCGATGAAGTATTTCAGTAATCGTTTAAGAGCTATGCTGGAAACAGCATAGCAAGTTTAAATAAGGCTAGTCCGTTATCAACTTGAAAAAGTGGCACCGAGTCGGTGCTTTTTTTTTGGCCCTGGCCGATTACTGAAATACTTCATTTTCAGTGCCTTACATGCGCTAGTGAATTCTAGATCCGGTCGTCAACTTAAGGTGCCGGGCCCACAT	2	gRNA_204
gRNA_CDK7_targ_194	CDK7	AAGTATTTCAGTAATCGGCC	GAGTATTTCAGTAATCGGCC	5.0	11	69276555.0	69276574.0	AG	69276575.0	69276576.0	69276558.0	69276562.0	TATTT	+	GGTGTTGGCCCTGGCCGATTACTGAAATACTTCATTTTCAGT	True	True	False	targeting		F1-R1	TTAGTCGCACGTG	AGGCACTTGCTCGTACGACGAGCGTACACGTCTCACACCGAGTATTTCAGTAATCGGCCGTTTAAGAGCTATGCTGGAAACAGCATAGCAAGTTTAAATAAGGCTAGTCCGTTATCAACTTGAAAAAGTGGCACCGAGTCGGTGCTTTTTTTGGTGTTGGCCCTGGCCGATTACTGAAATACTTCATTTTCAGTTTAGTCGCACGTGGAATTCTAGATCCGGTCGTCAACTTAAGGTGCCGGGCCCACAT	2	gRNA_205
gRNA_CDK7_targ_195	CDK7	AGTATTTCAGTAATCGGCCA	GGTATTTCAGTAATCGGCCA	5.0	11	69276556.0	69276575.0	GG	69276576.0	69276577.0	69276559.0	69276563.0	ATTTC	+	AGGTGTTGGCCCTGGCCGATTACTGAAATACTTCATTTTCAG	True	True	True	targeting		F1-R1	TGGTATATGACGA	AGGCACTTGCTCGTACGACGAGCGTACACGTCTCACACCGGTATTTCAGTAATCGGCCAGTTTAAGAGCTATGCTGGAAACAGCATAGCAAGTTTAAATAAGGCTAGTCCGTTATCAACTTGAAAAAGTGGCACCGAGTCGGTGCTTTTTTTAGGTGTTGGCCCTGGCCGATTACTGAAATACTTCATTTTCAGTGGTATATGACGAGAATTCTAGATCCGGTCGTCAACTTAAGGTGCCGGGCCCACAT	2	gRNA_206
gRNA_CDK7_targ_196	CDK7	GTATTTCAGTAATCGGCCAG	GTATTTCAGTAATCGGCCAG	5.0	11	69276557.0	69276576.0	GG	69276577.0	69276578.0	69276560.0	69276564.0	TTTCA	+	CAGGTGTTGGCCCTGGCCGATTACTGAAATACTTCATTTTCA	True	True	True	targeting		F1-R1	CGTATATGATCCC	AGGCACTTGCTCGTACGACGAGCGTACACGTCTCACACCGTATTTCAGTAATCGGCCAGGTTTAAGAGCTATGCTGGAAACAGCATAGCAAGTTTAAATAAGGCTAGTCCGTTATCAACTTGAAAAAGTGGCACCGAGTCGGTGCTTTTTTTCAGGTGTTGGCCCTGGCCGATTACTGAAATACTTCATTTTCACGTATATGATCCCGAATTCTAGATCCGGTCGTCAACTTAAGGTGCCGGGCCCACAT	2	gRNA_207
gRNA_CDK7_targ_197	CDK7	AATCGGCCAGGGCCAACACC	GATCGGCCAGGGCCAACACC	5.0	11	69276567.0	69276586.0	TG	69276587.0	69276588.0	69276570.0	69276574.0	CGGCC	+	AGCTGACATCCAGGTGTTGGCCCTGGCCGATTACTGAAATAC	True	False	True	targeting		F1-R1	ACGGGTAGATGGG	AGGCACTTGCTCGTACGACGAGCGTACACGTCTCACACCGATCGGCCAGGGCCAACACCGTTTAAGAGCTATGCTGGAAACAGCATAGCAAGTTTAAATAAGGCTAGTCCGTTATCAACTTGAAAAAGTGGCACCGAGTCGGTGCTTTTTTTAGCTGACATCCAGGTGTTGGCCCTGGCCGATTACTGAAATACACGGGTAGATGGGGAATTCTAGATCCGGTCGTCAACTTAAGGTGCCGGGCCCACAT	2	gRNA_208
gRNA_CDK7_targ_198	CDK7	ATCGGCCAGGGCCAACACCT	GTCGGCCAGGGCCAACACCT	5.0	11	69276568.0	69276587.0	GG	69276588.0	69276589.0	69276571.0	69276575.0	GGCCA	+	CAGCTGACATCCAGGTGTTGGCCCTGGCCGATTACTGAAATA	True	True	True	targeting		F1-R1	GAGTGAAAGATTC	AGGCACTTGCTCGTACGACGAGCGTACACGTCTCACACCGTCGGCCAGGGCCAACACCTGTTTAAGAGCTATGCTGGAAACAGCATAGCAAGTTTAAATAAGGCTAGTCCGTTATCAACTTGAAAAAGTGGCACCGAGTCGGTGCTTTTTTTCAGCTGACATCCAGGTGTTGGCCCTGGCCGATTACTGAAATAGAGTGAAAGATTCGAATTCTAGATCCGGTCGTCAACTTAAGGTGCCGGGCCCACAT	2	gRNA_209
gRNA_CDK7_targ_199	CDK7	GGCCAGGGCCAACACCTGGA	GGCCAGGGCCAACACCTGGA	5.0	11	69276571.0	69276590.0	TG	69276591.0	69276592.0	69276574.0	69276578.0	CAGGG	+	TGGCAGCTGACATCCAGGTGTTGGCCCTGGCCGATTACTGAA	True	True	True	targeting		F1-R1	CTTGGGAACGTCG	AGGCACTTGCTCGTACGACGAGCGTACACGTCTCACACCGGCCAGGGCCAACACCTGGAGTTTAAGAGCTATGCTGGAAACAGCATAGCAAGTTTAAATAAGGCTAGTCCGTTATCAACTTGAAAAAGTGGCACCGAGTCGGTGCTTTTTTTTGGCAGCTGACATCCAGGTGTTGGCCCTGGCCGATTACTGAACTTGGGAACGTCGGAATTCTAGATCCGGTCGTCAACTTAAGGTGCCGGGCCCACAT	2	gRNA_210
gRNA_CDK7_targ_200	CDK7	AGGGCCAACACCTGGATGTC	GGGGCCAACACCTGGATGTC	5.0	11	69276575.0	69276594.0	AG	69276595.0	69276596.0	69276578.0	69276582.0	GCCAA	+	GTCTTGGCAGCTGACATCCAGGTGTTGGCCCTGGCCGATTAC	True	True	True	targeting		F1-R1	AAGCGTTCCGCTT	AGGCACTTGCTCGTACGACGAGCGTACACGTCTCACACCGGGGCCAACACCTGGATGTCGTTTAAGAGCTATGCTGGAAACAGCATAGCAAGTTTAAATAAGGCTAGTCCGTTATCAACTTGAAAAAGTGGCACCGAGTCGGTGCTTTTTTTGTCTTGGCAGCTGACATCCAGGTGTTGGCCCTGGCCGATTACAAGCGTTCCGCTTGAATTCTAGATCCGGTCGTCAACTTAAGGTGCCGGGCCCACAT	2	gRNA_211
gRNA_CDK7_targ_201	CDK7	GCCAACACCTGGATGTCAGC	GCCAACACCTGGATGTCAGC	5.0	11	69276578.0	69276597.0	TG	69276598.0	69276599.0	69276581.0	69276585.0	AACAC	+	TTGGTCTTGGCAGCTGACATCCAGGTGTTGGCCCTGGCCGAT	True	True	True	targeting		F1-R1	AGGACTTAATAAG	AGGCACTTGCTCGTACGACGAGCGTACACGTCTCACACCGCCAACACCTGGATGTCAGCGTTTAAGAGCTATGCTGGAAACAGCATAGCAAGTTTAAATAAGGCTAGTCCGTTATCAACTTGAAAAAGTGGCACCGAGTCGGTGCTTTTTTTTTGGTCTTGGCAGCTGACATCCAGGTGTTGGCCCTGGCCGATAGGACTTAATAAGGAATTCTAGATCCGGTCGTCAACTTAAGGTGCCGGGCCCACAT	2	gRNA_212
gRNA_CDK7_targ_202	CDK7	CACCTGGATGTCAGCTGCCA	GACCTGGATGTCAGCTGCCA	5.0	11	69276583.0	69276602.0	AG	69276603.0	69276604.0	69276586.0	69276590.0	CTGGA	+	ACAGTTTGGTCTTGGCAGCTGACATCCAGGTGTTGGCCCTGG	True	True	True	targeting		F1-R1	ATGACTCGGCATG	AGGCACTTGCTCGTACGACGAGCGTACACGTCTCACACCGACCTGGATGTCAGCTGCCAGTTTAAGAGCTATGCTGGAAACAGCATAGCAAGTTTAAATAAGGCTAGTCCGTTATCAACTTGAAAAAGTGGCACCGAGTCGGTGCTTTTTTTACAGTTTGGTCTTGGCAGCTGACATCCAGGTGTTGGCCCTGGATGACTCGGCATGGAATTCTAGATCCGGTCGTCAACTTAAGGTGCCGGGCCCACAT	2	gRNA_213
gRNA_CDK7_targ_203	CDK7	GTCAGCTGCCAAGACCAAAC	GTCAGCTGCCAAGACCAAAC	5.0	11	69276592.0	69276611.0	TG	69276612.0	69276613.0	69276595.0	69276599.0	AGCTG	+	TTCCACTGGACAGTTTGGTCTTGGCAGCTGACATCCAGGTGT	True	True	True	targeting		F1-R1	AGAGTCGAAGGAC	AGGCACTTGCTCGTACGACGAGCGTACACGTCTCACACCGTCAGCTGCCAAGACCAAACGTTTAAGAGCTATGCTGGAAACAGCATAGCAAGTTTAAATAAGGCTAGTCCGTTATCAACTTGAAAAAGTGGCACCGAGTCGGTGCTTTTTTTTTCCACTGGACAGTTTGGTCTTGGCAGCTGACATCCAGGTGTAGAGTCGAAGGACGAATTCTAGATCCGGTCGTCAACTTAAGGTGCCGGGCCCACAT	2	gRNA_214
gRNA_CDK7_targ_204	CDK7	CTGCCAAGACCAAACTGTCC	GTGCCAAGACCAAACTGTCC	5.0	11	69276597.0	69276616.0	AG	69276617.0	69276618.0	69276600.0	69276604.0	CCAAG	+	AAGGTTTCCACTGGACAGTTTGGTCTTGGCAGCTGACATCCA	True	True	True	targeting		F1-R1	ACCTTAGTTAGCC	AGGCACTTGCTCGTACGACGAGCGTACACGTCTCACACCGTGCCAAGACCAAACTGTCCGTTTAAGAGCTATGCTGGAAACAGCATAGCAAGTTTAAATAAGGCTAGTCCGTTATCAACTTGAAAAAGTGGCACCGAGTCGGTGCTTTTTTTAAGGTTTCCACTGGACAGTTTGGTCTTGGCAGCTGACATCCAACCTTAGTTAGCCGAATTCTAGATCCGGTCGTCAACTTAAGGTGCCGGGCCCACAT	2	gRNA_215
gRNA_CDK7_targ_205	CDK7	GCCAAGACCAAACTGTCCAG	GCCAAGACCAAACTGTCCAG	5.0	11	69276599.0	69276618.0	TG	69276619.0	69276620.0	69276602.0	69276606.0	AAGAC	+	TTAAGGTTTCCACTGGACAGTTTGGTCTTGGCAGCTGACATC	True	True	True	targeting		F1-R1	CGGCCAATCAGTC	AGGCACTTGCTCGTACGACGAGCGTACACGTCTCACACCGCCAAGACCAAACTGTCCAGGTTTAAGAGCTATGCTGGAAACAGCATAGCAAGTTTAAATAAGGCTAGTCCGTTATCAACTTGAAAAAGTGGCACCGAGTCGGTGCTTTTTTTTTAAGGTTTCCACTGGACAGTTTGGTCTTGGCAGCTGACATCCGGCCAATCAGTCGAATTCTAGATCCGGTCGTCAACTTAAGGTGCCGGGCCCACAT	2	gRNA_216
gRNA_CDK7_targ_206	CDK7	CCAAGACCAAACTGTCCAGT	GCAAGACCAAACTGTCCAGT	5.0	11	69276600.0	69276619.0	GG	69276620.0	69276621.0	69276603.0	69276607.0	AGACC	+	TTTAAGGTTTCCACTGGACAGTTTGGTCTTGGCAGCTGACAT	True	True	True	targeting		F1-R1	GATTGCGAGTTGG	AGGCACTTGCTCGTACGACGAGCGTACACGTCTCACACCGCAAGACCAAACTGTCCAGTGTTTAAGAGCTATGCTGGAAACAGCATAGCAAGTTTAAATAAGGCTAGTCCGTTATCAACTTGAAAAAGTGGCACCGAGTCGGTGCTTTTTTTTTTAAGGTTTCCACTGGACAGTTTGGTCTTGGCAGCTGACATGATTGCGAGTTGGGAATTCTAGATCCGGTCGTCAACTTAAGGTGCCGGGCCCACAT	2	gRNA_217
gRNA_CDK7_targ_207	CDK7	CTGTCCAGTGGAAACCTTAA	GTGTCCAGTGGAAACCTTAA	5.0	11	69276611.0	69276630.0	AG	69276631.0	69276632.0	69276614.0	69276618.0	TCCAG	+	TTGATTGCTCCTTTAAGGTTTCCACTGGACAGTTTGGTCTTG	True	True	True	targeting		F1-R1	TATATAGATAGGA	AGGCACTTGCTCGTACGACGAGCGTACACGTCTCACACCGTGTCCAGTGGAAACCTTAAGTTTAAGAGCTATGCTGGAAACAGCATAGCAAGTTTAAATAAGGCTAGTCCGTTATCAACTTGAAAAAGTGGCACCGAGTCGGTGCTTTTTTTTTGATTGCTCCTTTAAGGTTTCCACTGGACAGTTTGGTCTTGTATATAGATAGGAGAATTCTAGATCCGGTCGTCAACTTAAGGTGCCGGGCCCACAT	2	gRNA_218
gRNA_CDK7_targ_208	CDK7	TGTCCAGTGGAAACCTTAAA	GGTCCAGTGGAAACCTTAAA	5.0	11	69276612.0	69276631.0	GG	69276632.0	69276633.0	69276615.0	69276619.0	CCAGT	+	TTTGATTGCTCCTTTAAGGTTTCCACTGGACAGTTTGGTCTT	True	True	True	targeting		F1-R1	CAACGTTGGCAGA	AGGCACTTGCTCGTACGACGAGCGTACACGTCTCACACCGGTCCAGTGGAAACCTTAAAGTTTAAGAGCTATGCTGGAAACAGCATAGCAAGTTTAAATAAGGCTAGTCCGTTATCAACTTGAAAAAGTGGCACCGAGTCGGTGCTTTTTTTTTTGATTGCTCCTTTAAGGTTTCCACTGGACAGTTTGGTCTTCAACGTTGGCAGAGAATTCTAGATCCGGTCGTCAACTTAAGGTGCCGGGCCCACAT	2	gRNA_219
gRNA_CDK7_targ_209	CDK7	TCCAGTGGAAACCTTAAAGG	GCCAGTGGAAACCTTAAAGG	5.0	11	69276614.0	69276633.0	AG	69276634.0	69276635.0	69276617.0	69276621.0	AGTGG	+	GATTTGATTGCTCCTTTAAGGTTTCCACTGGACAGTTTGGTC	True	True	False	targeting		F1-R1	TCGACGCTCTCTT	AGGCACTTGCTCGTACGACGAGCGTACACGTCTCACACCGCCAGTGGAAACCTTAAAGGGTTTAAGAGCTATGCTGGAAACAGCATAGCAAGTTTAAATAAGGCTAGTCCGTTATCAACTTGAAAAAGTGGCACCGAGTCGGTGCTTTTTTTGATTTGATTGCTCCTTTAAGGTTTCCACTGGACAGTTTGGTCTCGACGCTCTCTTGAATTCTAGATCCGGTCGTCAACTTAAGGTGCCGGGCCCACAT	2	gRNA_220
gRNA_CDK7_targ_210	CDK7	TTAAAGGAGCAATCAAATCC	GTAAAGGAGCAATCAAATCC	5.0	11	69276627.0	69276646.0	AG	69276647.0	69276648.0	69276630.0	69276634.0	AAGGA	+	ATTGCCAAAGCTGGATTTGATTGCTCCTTTAAGGTTTCCACT	True	True	False	targeting		F1-R1	TCATATATCGAAA	AGGCACTTGCTCGTACGACGAGCGTACACGTCTCACACCGTAAAGGAGCAATCAAATCCGTTTAAGAGCTATGCTGGAAACAGCATAGCAAGTTTAAATAAGGCTAGTCCGTTATCAACTTGAAAAAGTGGCACCGAGTCGGTGCTTTTTTTATTGCCAAAGCTGGATTTGATTGCTCCTTTAAGGTTTCCACTTCATATATCGAAAGAATTCTAGATCCGGTCGTCAACTTAAGGTGCCGGGCCCACAT	2	gRNA_221
gRNA_CDK7_targ_211	CDK7	GGAGCAATCAAATCCAGCTT	GGAGCAATCAAATCCAGCTT	5.0	11	69276632.0	69276651.0	TG	69276652.0	69276653.0	69276635.0	69276639.0	GCAAT	+	TTTTTATTGCCAAAGCTGGATTTGATTGCTCCTTTAAGGTTT	True	True	True	targeting		F1-R1	ACCTATGCTGGTA	AGGCACTTGCTCGTACGACGAGCGTACACGTCTCACACCGGAGCAATCAAATCCAGCTTGTTTAAGAGCTATGCTGGAAACAGCATAGCAAGTTTAAATAAGGCTAGTCCGTTATCAACTTGAAAAAGTGGCACCGAGTCGGTGCTTTTTTTTTTTTATTGCCAAAGCTGGATTTGATTGCTCCTTTAAGGTTTACCTATGCTGGTAGAATTCTAGATCCGGTCGTCAACTTAAGGTGCCGGGCCCACAT	2	gRNA_222
gRNA_CDK7_targ_212	CDK7	GAGCAATCAAATCCAGCTTT	GAGCAATCAAATCCAGCTTT	5.0	11	69276633.0	69276652.0	GG	69276653.0	69276654.0	69276636.0	69276640.0	CAATC	+	CTTTTTATTGCCAAAGCTGGATTTGATTGCTCCTTTAAGGTT	True	True	True	targeting		F1-R1	CAGTGTCTGGGTG	AGGCACTTGCTCGTACGACGAGCGTACACGTCTCACACCGAGCAATCAAATCCAGCTTTGTTTAAGAGCTATGCTGGAAACAGCATAGCAAGTTTAAATAAGGCTAGTCCGTTATCAACTTGAAAAAGTGGCACCGAGTCGGTGCTTTTTTTCTTTTTATTGCCAAAGCTGGATTTGATTGCTCCTTTAAGGTTCAGTGTCTGGGTGGAATTCTAGATCCGGTCGTCAACTTAAGGTGCCGGGCCCACAT	2	gRNA_223
gRNA_CDK7_targ_213	CDK7	ATCCAGCTTTGGCAATAAAA	GTCCAGCTTTGGCAATAAAA	5.0	11	69276643.0	69276662.0	AG	69276663.0	69276664.0	69276646.0	69276650.0	CAGCT	+	TGTTCTTTTCCTTTTTATTGCCAAAGCTGGATTTGATTGCTC	True	True	True	targeting		F1-R1	TCACCAGATCACT	AGGCACTTGCTCGTACGACGAGCGTACACGTCTCACACCGTCCAGCTTTGGCAATAAAAGTTTAAGAGCTATGCTGGAAACAGCATAGCAAGTTTAAATAAGGCTAGTCCGTTATCAACTTGAAAAAGTGGCACCGAGTCGGTGCTTTTTTTTGTTCTTTTCCTTTTTATTGCCAAAGCTGGATTTGATTGCTCTCACCAGATCACTGAATTCTAGATCCGGTCGTCAACTTAAGGTGCCGGGCCCACAT	2	gRNA_224
gRNA_CDK7_targ_214	CDK7	TCCAGCTTTGGCAATAAAAA	GCCAGCTTTGGCAATAAAAA	5.0	11	69276644.0	69276663.0	GG	69276664.0	69276665.0	69276647.0	69276651.0	AGCTT	+	CTGTTCTTTTCCTTTTTATTGCCAAAGCTGGATTTGATTGCT	True	True	True	targeting		F1-R1	TCCGGCGTGTTCT	AGGCACTTGCTCGTACGACGAGCGTACACGTCTCACACCGCCAGCTTTGGCAATAAAAAGTTTAAGAGCTATGCTGGAAACAGCATAGCAAGTTTAAATAAGGCTAGTCCGTTATCAACTTGAAAAAGTGGCACCGAGTCGGTGCTTTTTTTCTGTTCTTTTCCTTTTTATTGCCAAAGCTGGATTTGATTGCTTCCGGCGTGTTCTGAATTCTAGATCCGGTCGTCAACTTAAGGTGCCGGGCCCACAT	2	gRNA_225
gRNA_CDK7_targ_215	CDK7	CTTTGGCAATAAAAAGGAAA	GTTTGGCAATAAAAAGGAAA	5.0	11	69276649.0	69276668.0	AG	69276669.0	69276670.0	69276652.0	69276656.0	TGGCA	+	GGCCTCTGTTCTTTTCCTTTTTATTGCCAAAGCTGGATTTGA	True	True	True	targeting		F1-R1	CAACTGCCTATGC	AGGCACTTGCTCGTACGACGAGCGTACACGTCTCACACCGTTTGGCAATAAAAAGGAAAGTTTAAGAGCTATGCTGGAAACAGCATAGCAAGTTTAAATAAGGCTAGTCCGTTATCAACTTGAAAAAGTGGCACCGAGTCGGTGCTTTTTTTGGCCTCTGTTCTTTTCCTTTTTATTGCCAAAGCTGGATTTGACAACTGCCTATGCGAATTCTAGATCCGGTCGTCAACTTAAGGTGCCGGGCCCACAT	2	gRNA_226
gRNA_CDK7_targ_216	CDK7	GCAATAAAAAGGAAAAGAAC	GCAATAAAAAGGAAAAGAAC	5.0	11	69276654.0	69276673.0	AG	69276674.0	69276675.0	69276657.0	69276661.0	ATAAA	+	TCTAAGGCCTCTGTTCTTTTCCTTTTTATTGCCAAAGCTGGA	True	True	False	targeting		F1-R1	AAGTTTGGTAGGA	AGGCACTTGCTCGTACGACGAGCGTACACGTCTCACACCGCAATAAAAAGGAAAAGAACGTTTAAGAGCTATGCTGGAAACAGCATAGCAAGTTTAAATAAGGCTAGTCCGTTATCAACTTGAAAAAGTGGCACCGAGTCGGTGCTTTTTTTTCTAAGGCCTCTGTTCTTTTCCTTTTTATTGCCAAAGCTGGAAAGTTTGGTAGGAGAATTCTAGATCCGGTCGTCAACTTAAGGTGCCGGGCCCACAT	2	gRNA_227
gRNA_CDK7_targ_217	CDK7	AATAAAAAGGAAAAGAACAG	GATAAAAAGGAAAAGAACAG	5.0	11	69276656.0	69276675.0	AG	69276676.0	69276677.0	69276659.0	69276663.0	AAAAA	+	GTTCTAAGGCCTCTGTTCTTTTCCTTTTTATTGCCAAAGCTG	True	True	False	targeting		F1-R1	AGGCTAGTTCTCT	AGGCACTTGCTCGTACGACGAGCGTACACGTCTCACACCGATAAAAAGGAAAAGAACAGGTTTAAGAGCTATGCTGGAAACAGCATAGCAAGTTTAAATAAGGCTAGTCCGTTATCAACTTGAAAAAGTGGCACCGAGTCGGTGCTTTTTTTGTTCTAAGGCCTCTGTTCTTTTCCTTTTTATTGCCAAAGCTGAGGCTAGTTCTCTGAATTCTAGATCCGGTCGTCAACTTAAGGTGCCGGGCCCACAT	2	gRNA_228
gRNA_CDK7_targ_218	CDK7	ATAAAAAGGAAAAGAACAGA	GTAAAAAGGAAAAGAACAGA	5.0	11	69276657.0	69276676.0	GG	69276677.0	69276678.0	69276660.0	69276664.0	AAAAG	+	TGTTCTAAGGCCTCTGTTCTTTTCCTTTTTATTGCCAAAGCT	True	True	False	targeting		F1-R1	CTCCGAAATTCCA	AGGCACTTGCTCGTACGACGAGCGTACACGTCTCACACCGTAAAAAGGAAAAGAACAGAGTTTAAGAGCTATGCTGGAAACAGCATAGCAAGTTTAAATAAGGCTAGTCCGTTATCAACTTGAAAAAGTGGCACCGAGTCGGTGCTTTTTTTTGTTCTAAGGCCTCTGTTCTTTTCCTTTTTATTGCCAAAGCTCTCCGAAATTCCAGAATTCTAGATCCGGTCGTCAACTTAAGGTGCCGGGCCCACAT	2	gRNA_229
gRNA_CDK7_targ_219	CDK7	AGGAAAAGAACAGAGGCCTT	GGGAAAAGAACAGAGGCCTT	5.0	11	69276663.0	69276682.0	AG	69276683.0	69276684.0	69276666.0	69276670.0	AAAAG	+	TTACCTTGTTCTAAGGCCTCTGTTCTTTTCCTTTTTATTGCC	True	True	False	targeting		F1-R1	CGCGAGTCGCTTG	AGGCACTTGCTCGTACGACGAGCGTACACGTCTCACACCGGGAAAAGAACAGAGGCCTTGTTTAAGAGCTATGCTGGAAACAGCATAGCAAGTTTAAATAAGGCTAGTCCGTTATCAACTTGAAAAAGTGGCACCGAGTCGGTGCTTTTTTTTTACCTTGTTCTAAGGCCTCTGTTCTTTTCCTTTTTATTGCCCGCGAGTCGCTTGGAATTCTAGATCCGGTCGTCAACTTAAGGTGCCGGGCCCACAT	2	gRNA_230
gRNA_CDK7_targ_220	CDK7	AGAACAGAGGCCTTAGAACA	GGAACAGAGGCCTTAGAACA	5.0	11	69276669.0	69276688.0	AG	69276689.0	69276690.0	69276672.0	69276676.0	ACAGA	+	GGAATCTTACCTTGTTCTAAGGCCTCTGTTCTTTTCCTTTTT	True	True	True	targeting		F1-R1	ACCCGTATTCTAT	AGGCACTTGCTCGTACGACGAGCGTACACGTCTCACACCGGAACAGAGGCCTTAGAACAGTTTAAGAGCTATGCTGGAAACAGCATAGCAAGTTTAAATAAGGCTAGTCCGTTATCAACTTGAAAAAGTGGCACCGAGTCGGTGCTTTTTTTGGAATCTTACCTTGTTCTAAGGCCTCTGTTCTTTTCCTTTTTACCCGTATTCTATGAATTCTAGATCCGGTCGTCAACTTAAGGTGCCGGGCCCACAT	2	gRNA_231
gRNA_CDK7_targ_221	CDK7	GAACAGAGGCCTTAGAACAA	GAACAGAGGCCTTAGAACAA	5.0	11	69276670.0	69276689.0	GG	69276690.0	69276691.0	69276673.0	69276677.0	CAGAG	+	GGGAATCTTACCTTGTTCTAAGGCCTCTGTTCTTTTCCTTTT	True	True	True	targeting		F1-R1	CGTTAGCTAGCTG	AGGCACTTGCTCGTACGACGAGCGTACACGTCTCACACCGAACAGAGGCCTTAGAACAAGTTTAAGAGCTATGCTGGAAACAGCATAGCAAGTTTAAATAAGGCTAGTCCGTTATCAACTTGAAAAAGTGGCACCGAGTCGGTGCTTTTTTTGGGAATCTTACCTTGTTCTAAGGCCTCTGTTCTTTTCCTTTTCGTTAGCTAGCTGGAATTCTAGATCCGGTCGTCAACTTAAGGTGCCGGGCCCACAT	2	gRNA_232
gRNA_CDK7_targ_222	CDK7	AGAGGCCTTAGAACAAGGTA	GGAGGCCTTAGAACAAGGTA	5.0	11	69276674.0	69276693.0	AG	69276694.0	69276695.0	69276677.0	69276681.0	GGCCT	+	AAGTGGGAATCTTACCTTGTTCTAAGGCCTCTGTTCTTTTCC	True	False	True	targeting		F1-R1	GGCAATCCGGTCT	AGGCACTTGCTCGTACGACGAGCGTACACGTCTCACACCGGAGGCCTTAGAACAAGGTAGTTTAAGAGCTATGCTGGAAACAGCATAGCAAGTTTAAATAAGGCTAGTCCGTTATCAACTTGAAAAAGTGGCACCGAGTCGGTGCTTTTTTTAAGTGGGAATCTTACCTTGTTCTAAGGCCTCTGTTCTTTTCCGGCAATCCGGTCTGAATTCTAGATCCGGTCGTCAACTTAAGGTGCCGGGCCCACAT	2	gRNA_233
gRNA_CDK7_targ_223	CDK7	CCAAGAAACTAATTTTTTAA	GCAAGAAACTAATTTTTTAA	5.0	12	69277116.0	69277135.0	AG	69277136.0	69277137.0	69277119.0	69277123.0	AGAAA	+	CCAGTGTTCTCTTTAAAAAATTAGTTTCTTGGGCAATCCTCC	True	True	False	targeting		F1-R1	AATAGCAGTAGCG	AGGCACTTGCTCGTACGACGAGCGTACACGTCTCACACCGCAAGAAACTAATTTTTTAAGTTTAAGAGCTATGCTGGAAACAGCATAGCAAGTTTAAATAAGGCTAGTCCGTTATCAACTTGAAAAAGTGGCACCGAGTCGGTGCTTTTTTTCCAGTGTTCTCTTTAAAAAATTAGTTTCTTGGGCAATCCTCCAATAGCAGTAGCGGAATTCTAGATCCGGTCGTCAACTTAAGGTGCCGGGCCCACAT	2	gRNA_234
gRNA_CDK7_targ_224	CDK7	AAGAAACTAATTTTTTAAAG	GAGAAACTAATTTTTTAAAG	5.0	12	69277118.0	69277137.0	AG	69277138.0	69277139.0	69277121.0	69277125.0	AAACT	+	GTCCAGTGTTCTCTTTAAAAAATTAGTTTCTTGGGCAATCCT	True	True	True	targeting		F1-R1	ACTTACGCGGCAA	AGGCACTTGCTCGTACGACGAGCGTACACGTCTCACACCGAGAAACTAATTTTTTAAAGGTTTAAGAGCTATGCTGGAAACAGCATAGCAAGTTTAAATAAGGCTAGTCCGTTATCAACTTGAAAAAGTGGCACCGAGTCGGTGCTTTTTTTGTCCAGTGTTCTCTTTAAAAAATTAGTTTCTTGGGCAATCCTACTTACGCGGCAAGAATTCTAGATCCGGTCGTCAACTTAAGGTGCCGGGCCCACAT	2	gRNA_235
gRNA_CDK7_targ_225	CDK7	TAATTTTTTAAAGAGAACAC	GAATTTTTTAAAGAGAACAC	5.0	12	69277125.0	69277144.0	TG	69277145.0	69277146.0	69277128.0	69277132.0	TTTTT	+	AAATGTTGTCCAGTGTTCTCTTTAAAAAATTAGTTTCTTGGG	True	False	False	targeting		F1-R1	TTGCTCTATGTTT	AGGCACTTGCTCGTACGACGAGCGTACACGTCTCACACCGAATTTTTTAAAGAGAACACGTTTAAGAGCTATGCTGGAAACAGCATAGCAAGTTTAAATAAGGCTAGTCCGTTATCAACTTGAAAAAGTGGCACCGAGTCGGTGCTTTTTTTAAATGTTGTCCAGTGTTCTCTTTAAAAAATTAGTTTCTTGGGTTGCTCTATGTTTGAATTCTAGATCCGGTCGTCAACTTAAGGTGCCGGGCCCACAT	2	gRNA_236
gRNA_CDK7_targ_226	CDK7	AATTTTTTAAAGAGAACACT	GATTTTTTAAAGAGAACACT	5.0	12	69277126.0	69277145.0	GG	69277146.0	69277147.0	69277129.0	69277133.0	TTTTT	+	AAAATGTTGTCCAGTGTTCTCTTTAAAAAATTAGTTTCTTGG	True	False	False	targeting		F1-R1	TGCAATAGCCTTA	AGGCACTTGCTCGTACGACGAGCGTACACGTCTCACACCGATTTTTTAAAGAGAACACTGTTTAAGAGCTATGCTGGAAACAGCATAGCAAGTTTAAATAAGGCTAGTCCGTTATCAACTTGAAAAAGTGGCACCGAGTCGGTGCTTTTTTTAAAATGTTGTCCAGTGTTCTCTTTAAAAAATTAGTTTCTTGGTGCAATAGCCTTAGAATTCTAGATCCGGTCGTCAACTTAAGGTGCCGGGCCCACAT	2	gRNA_237
gRNA_CDK7_targ_227	CDK7	AGAGCCATCCGGCGCCGTAA	GGAGCCATCCGGCGCCGTAA	5.0	1	69234983.0	69234964.0	AG	69234962.0	69234961.0	69234980.0	69234976.0	GCCAT	-	TGGAGTCGGGCTTTACGGCGCCGGATGGCTCTGGACGTGAAG	True	True	True	targeting		F1-R1	TTTCCCTAAAGGA	AGGCACTTGCTCGTACGACGAGCGTACACGTCTCACACCGGAGCCATCCGGCGCCGTAAGTTTAAGAGCTATGCTGGAAACAGCATAGCAAGTTTAAATAAGGCTAGTCCGTTATCAACTTGAAAAAGTGGCACCGAGTCGGTGCTTTTTTTTGGAGTCGGGCTTTACGGCGCCGGATGGCTCTGGACGTGAAGTTTCCCTAAAGGAGAATTCTAGATCCGGTCGTCAACTTAAGGTGCCGGGCCCACAT	2	gRNA_238
gRNA_CDK7_targ_228	CDK7	CGTCCAGAGCCATCCGGCGC	GGTCCAGAGCCATCCGGCGC	5.0	1	69234988.0	69234969.0	CG	69234967.0	69234966.0	69234985.0	69234981.0	CCAGA	-	TCGGGCTTTACGGCGCCGGATGGCTCTGGACGTGAAGTCTCG	True	True	True	targeting		F1-R1	TAGACTGCAGTCC	AGGCACTTGCTCGTACGACGAGCGTACACGTCTCACACCGGTCCAGAGCCATCCGGCGCGTTTAAGAGCTATGCTGGAAACAGCATAGCAAGTTTAAATAAGGCTAGTCCGTTATCAACTTGAAAAAGTGGCACCGAGTCGGTGCTTTTTTTTCGGGCTTTACGGCGCCGGATGGCTCTGGACGTGAAGTCTCGTAGACTGCAGTCCGAATTCTAGATCCGGTCGTCAACTTAAGGTGCCGGGCCCACAT	2	gRNA_239
gRNA_CDK7_targ_229	CDK7	TCACGTCCAGAGCCATCCGG	GCACGTCCAGAGCCATCCGG	5.0	1	69234991.0	69234972.0	CG	69234970.0	69234969.0	69234988.0	69234984.0	CGTCC	-	GGCTTTACGGCGCCGGATGGCTCTGGACGTGAAGTCTCGGGC	True	False	True	targeting		F1-R1	CCGTCTTGATCTA	AGGCACTTGCTCGTACGACGAGCGTACACGTCTCACACCGCACGTCCAGAGCCATCCGGGTTTAAGAGCTATGCTGGAAACAGCATAGCAAGTTTAAATAAGGCTAGTCCGTTATCAACTTGAAAAAGTGGCACCGAGTCGGTGCTTTTTTTGGCTTTACGGCGCCGGATGGCTCTGGACGTGAAGTCTCGGGCCCGTCTTGATCTAGAATTCTAGATCCGGTCGTCAACTTAAGGTGCCGGGCCCACAT	2	gRNA_240
gRNA_CDK7_targ_230	CDK7	CTTCACGTCCAGAGCCATCC	GTTCACGTCCAGAGCCATCC	5.0	1	69234993.0	69234974.0	GG	69234972.0	69234971.0	69234990.0	69234986.0	CACGT	-	CTTTACGGCGCCGGATGGCTCTGGACGTGAAGTCTCGGGCAA	True	True	True	targeting		F1-R1	GTCTCCTAGTTGA	AGGCACTTGCTCGTACGACGAGCGTACACGTCTCACACCGTTCACGTCCAGAGCCATCCGTTTAAGAGCTATGCTGGAAACAGCATAGCAAGTTTAAATAAGGCTAGTCCGTTATCAACTTGAAAAAGTGGCACCGAGTCGGTGCTTTTTTTCTTTACGGCGCCGGATGGCTCTGGACGTGAAGTCTCGGGCAAGTCTCCTAGTTGAGAATTCTAGATCCGGTCGTCAACTTAAGGTGCCGGGCCCACAT	2	gRNA_241
gRNA_CDK7_targ_231	CDK7	ACTTCACGTCCAGAGCCATC	GCTTCACGTCCAGAGCCATC	5.0	1	69234994.0	69234975.0	CG	69234973.0	69234972.0	69234991.0	69234987.0	TCACG	-	TTTACGGCGCCGGATGGCTCTGGACGTGAAGTCTCGGGCAAA	True	True	True	targeting		F1-R1	GGAGCAAATCTAT	AGGCACTTGCTCGTACGACGAGCGTACACGTCTCACACCGCTTCACGTCCAGAGCCATCGTTTAAGAGCTATGCTGGAAACAGCATAGCAAGTTTAAATAAGGCTAGTCCGTTATCAACTTGAAAAAGTGGCACCGAGTCGGTGCTTTTTTTTTTACGGCGCCGGATGGCTCTGGACGTGAAGTCTCGGGCAAAGGAGCAAATCTATGAATTCTAGATCCGGTCGTCAACTTAAGGTGCCGGGCCCACAT	2	gRNA_242
gRNA_CDK7_targ_232	CDK7	GCCCGAGACTTCACGTCCAG	GCCCGAGACTTCACGTCCAG	5.0	1	69235001.0	69234982.0	AG	69234980.0	69234979.0	69234998.0	69234994.0	CGAGA	-	CGCCGGATGGCTCTGGACGTGAAGTCTCGGGCAAAGCGTTAT	True	True	True	targeting		F1-R1	AAGATATGGGATG	AGGCACTTGCTCGTACGACGAGCGTACACGTCTCACACCGCCCGAGACTTCACGTCCAGGTTTAAGAGCTATGCTGGAAACAGCATAGCAAGTTTAAATAAGGCTAGTCCGTTATCAACTTGAAAAAGTGGCACCGAGTCGGTGCTTTTTTTCGCCGGATGGCTCTGGACGTGAAGTCTCGGGCAAAGCGTTATAAGATATGGGATGGAATTCTAGATCCGGTCGTCAACTTAAGGTGCCGGGCCCACAT	2	gRNA_243
gRNA_CDK7_targ_233	CDK7	TTGCCCGAGACTTCACGTCC	GTGCCCGAGACTTCACGTCC	5.0	1	69235003.0	69234984.0	AG	69234982.0	69234981.0	69235000.0	69234996.0	CCCGA	-	CCGGATGGCTCTGGACGTGAAGTCTCGGGCAAAGCGTTATGA	True	True	True	targeting		F1-R1	GCAACCACGTAAT	AGGCACTTGCTCGTACGACGAGCGTACACGTCTCACACCGTGCCCGAGACTTCACGTCCGTTTAAGAGCTATGCTGGAAACAGCATAGCAAGTTTAAATAAGGCTAGTCCGTTATCAACTTGAAAAAGTGGCACCGAGTCGGTGCTTTTTTTCCGGATGGCTCTGGACGTGAAGTCTCGGGCAAAGCGTTATGAGCAACCACGTAATGAATTCTAGATCCGGTCGTCAACTTAAGGTGCCGGGCCCACAT	2	gRNA_244
gRNA_CDK7_targ_234	CDK7	ACGCTTTGCCCGAGACTTCA	GCGCTTTGCCCGAGACTTCA	5.0	1	69235008.0	69234989.0	CG	69234987.0	69234986.0	69235005.0	69235001.0	CTTTG	-	TGGCTCTGGACGTGAAGTCTCGGGCAAAGCGTTATGAGAAGC	True	False	True	targeting		F1-R1	ATGACGACGAACT	AGGCACTTGCTCGTACGACGAGCGTACACGTCTCACACCGCGCTTTGCCCGAGACTTCAGTTTAAGAGCTATGCTGGAAACAGCATAGCAAGTTTAAATAAGGCTAGTCCGTTATCAACTTGAAAAAGTGGCACCGAGTCGGTGCTTTTTTTTGGCTCTGGACGTGAAGTCTCGGGCAAAGCGTTATGAGAAGCATGACGACGAACTGAATTCTAGATCCGGTCGTCAACTTAAGGTGCCGGGCCCACAT	2	gRNA_245
gRNA_CDK7_targ_235	CDK7	GCTTCTCATAACGCTTTGCC	GCTTCTCATAACGCTTTGCC	5.0	1	69235018.0	69234999.0	CG	69234997.0	69234996.0	69235015.0	69235011.0	TCTCA	-	CGTGAAGTCTCGGGCAAAGCGTTATGAGAAGCTGGACTTCCT	True	True	True	targeting		F1-R1	GTCTACGAAAGGC	AGGCACTTGCTCGTACGACGAGCGTACACGTCTCACACCGCTTCTCATAACGCTTTGCCGTTTAAGAGCTATGCTGGAAACAGCATAGCAAGTTTAAATAAGGCTAGTCCGTTATCAACTTGAAAAAGTGGCACCGAGTCGGTGCTTTTTTTCGTGAAGTCTCGGGCAAAGCGTTATGAGAAGCTGGACTTCCTGTCTACGAAAGGCGAATTCTAGATCCGGTCGTCAACTTAAGGTGCCGGGCCCACAT	2	gRNA_247
gRNA_CDK7_targ_236	CDK7	TCCAGCTTCTCATAACGCTT	GCCAGCTTCTCATAACGCTT	5.0	1	69235022.0	69235003.0	TG	69235001.0	69235000.0	69235019.0	69235015.0	AGCTT	-	AAGTCTCGGGCAAAGCGTTATGAGAAGCTGGACTTCCTTGGG	True	True	True	targeting		F1-R1	TTCACTCCACTAT	AGGCACTTGCTCGTACGACGAGCGTACACGTCTCACACCGCCAGCTTCTCATAACGCTTGTTTAAGAGCTATGCTGGAAACAGCATAGCAAGTTTAAATAAGGCTAGTCCGTTATCAACTTGAAAAAGTGGCACCGAGTCGGTGCTTTTTTTAAGTCTCGGGCAAAGCGTTATGAGAAGCTGGACTTCCTTGGGTTCACTCCACTATGAATTCTAGATCCGGTCGTCAACTTAAGGTGCCGGGCCCACAT	2	gRNA_248
gRNA_CDK7_targ_237	CDK7	GGAAGTCCAGCTTCTCATAA	GGAAGTCCAGCTTCTCATAA	5.0	1	69235027.0	69235008.0	CG	69235006.0	69235005.0	69235024.0	69235020.0	AGTCC	-	TCGGGCAAAGCGTTATGAGAAGCTGGACTTCCTTGGGGAGGG	True	True	True	targeting		F1-R1	GAAATTCGGTAAA	AGGCACTTGCTCGTACGACGAGCGTACACGTCTCACACCGGAAGTCCAGCTTCTCATAAGTTTAAGAGCTATGCTGGAAACAGCATAGCAAGTTTAAATAAGGCTAGTCCGTTATCAACTTGAAAAAGTGGCACCGAGTCGGTGCTTTTTTTTCGGGCAAAGCGTTATGAGAAGCTGGACTTCCTTGGGGAGGGGAAATTCGGTAAAGAATTCTAGATCCGGTCGTCAACTTAAGGTGCCGGGCCCACAT	2	gRNA_249
gRNA_CDK7_targ_238	CDK7	GTCCCTCCCCAAGGAAGTCC	GTCCCTCCCCAAGGAAGTCC	5.0	1	69235039.0	69235020.0	AG	69235018.0	69235017.0	69235036.0	69235032.0	CCTCC	-	TTATGAGAAGCTGGACTTCCTTGGGGAGGGACAGGTGAGGCT	True	False	True	targeting		F1-R1	CAAGCTCGTCCGC	AGGCACTTGCTCGTACGACGAGCGTACACGTCTCACACCGTCCCTCCCCAAGGAAGTCCGTTTAAGAGCTATGCTGGAAACAGCATAGCAAGTTTAAATAAGGCTAGTCCGTTATCAACTTGAAAAAGTGGCACCGAGTCGGTGCTTTTTTTTTATGAGAAGCTGGACTTCCTTGGGGAGGGACAGGTGAGGCTCAAGCTCGTCCGCGAATTCTAGATCCGGTCGTCAACTTAAGGTGCCGGGCCCACAT	2	gRNA_250
gRNA_CDK7_targ_239	CDK7	CACCTGTCCCTCCCCAAGGA	GACCTGTCCCTCCCCAAGGA	5.0	1	69235044.0	69235025.0	AG	69235023.0	69235022.0	69235041.0	69235037.0	CTGTC	-	AGAAGCTGGACTTCCTTGGGGAGGGACAGGTGAGGCTCTCTG	True	False	True	targeting		F1-R1	AGTGGAGATTAGG	AGGCACTTGCTCGTACGACGAGCGTACACGTCTCACACCGACCTGTCCCTCCCCAAGGAGTTTAAGAGCTATGCTGGAAACAGCATAGCAAGTTTAAATAAGGCTAGTCCGTTATCAACTTGAAAAAGTGGCACCGAGTCGGTGCTTTTTTTAGAAGCTGGACTTCCTTGGGGAGGGACAGGTGAGGCTCTCTGAGTGGAGATTAGGGAATTCTAGATCCGGTCGTCAACTTAAGGTGCCGGGCCCACAT	2	gRNA_251
gRNA_CDK7_targ_240	CDK7	CCTCACCTGTCCCTCCCCAA	GCTCACCTGTCCCTCCCCAA	5.0	1	69235047.0	69235028.0	GG	69235026.0	69235025.0	69235044.0	69235040.0	CACCT	-	AGCTGGACTTCCTTGGGGAGGGACAGGTGAGGCTCTCTGGAA	True	True	True	targeting		F1-R1	TGGATAGATAGGC	AGGCACTTGCTCGTACGACGAGCGTACACGTCTCACACCGCTCACCTGTCCCTCCCCAAGTTTAAGAGCTATGCTGGAAACAGCATAGCAAGTTTAAATAAGGCTAGTCCGTTATCAACTTGAAAAAGTGGCACCGAGTCGGTGCTTTTTTTAGCTGGACTTCCTTGGGGAGGGACAGGTGAGGCTCTCTGGAATGGATAGATAGGCGAATTCTAGATCCGGTCGTCAACTTAAGGTGCCGGGCCCACAT	2	gRNA_252
gRNA_CDK7_targ_241	CDK7	GCCTCACCTGTCCCTCCCCA	GCCTCACCTGTCCCTCCCCA	5.0	1	69235048.0	69235029.0	AG	69235027.0	69235026.0	69235045.0	69235041.0	TCACC	-	GCTGGACTTCCTTGGGGAGGGACAGGTGAGGCTCTCTGGAAG	True	True	True	targeting		F1-R1	GATCTCTTCAATA	AGGCACTTGCTCGTACGACGAGCGTACACGTCTCACACCGCCTCACCTGTCCCTCCCCAGTTTAAGAGCTATGCTGGAAACAGCATAGCAAGTTTAAATAAGGCTAGTCCGTTATCAACTTGAAAAAGTGGCACCGAGTCGGTGCTTTTTTTGCTGGACTTCCTTGGGGAGGGACAGGTGAGGCTCTCTGGAAGGATCTCTTCAATAGAATTCTAGATCCGGTCGTCAACTTAAGGTGCCGGGCCCACAT	2	gRNA_253
gRNA_CDK7_targ_242	CDK7	GGCAAACTAGAAAGAAAAAT	GGCAAACTAGAAAGAAAAAT	5.0	2	69235399.0	69235380.0	AG	69235378.0	69235377.0	69235396.0	69235392.0	AAACT	-	TATGTTATTTCTATTTTTCTTTCTAGTTTGCCACCGTTTACA	True	True	True	targeting		F1-R1	TGGGTTGGATCGC	AGGCACTTGCTCGTACGACGAGCGTACACGTCTCACACCGGCAAACTAGAAAGAAAAATGTTTAAGAGCTATGCTGGAAACAGCATAGCAAGTTTAAATAAGGCTAGTCCGTTATCAACTTGAAAAAGTGGCACCGAGTCGGTGCTTTTTTTTATGTTATTTCTATTTTTCTTTCTAGTTTGCCACCGTTTACATGGGTTGGATCGCGAATTCTAGATCCGGTCGTCAACTTAAGGTGCCGGGCCCACAT	2	gRNA_254
gRNA_CDK7_targ_243	CDK7	TAAACGGTGGCAAACTAGAA	GAAACGGTGGCAAACTAGAA	5.0	2	69235407.0	69235388.0	AG	69235386.0	69235385.0	69235404.0	69235400.0	ACGGT	-	TTCTATTTTTCTTTCTAGTTTGCCACCGTTTACAAGGCCAGA	True	True	True	targeting		F1-R1	ATCCCGTAAGCTG	AGGCACTTGCTCGTACGACGAGCGTACACGTCTCACACCGAAACGGTGGCAAACTAGAAGTTTAAGAGCTATGCTGGAAACAGCATAGCAAGTTTAAATAAGGCTAGTCCGTTATCAACTTGAAAAAGTGGCACCGAGTCGGTGCTTTTTTTTTCTATTTTTCTTTCTAGTTTGCCACCGTTTACAAGGCCAGAATCCCGTAAGCTGGAATTCTAGATCCGGTCGTCAACTTAAGGTGCCGGGCCCACAT	2	gRNA_255
gRNA_CDK7_targ_244	CDK7	CTTGTAAACGGTGGCAAACT	GTTGTAAACGGTGGCAAACT	5.0	2	69235411.0	69235392.0	AG	69235390.0	69235389.0	69235408.0	69235404.0	GTAAA	-	ATTTTTCTTTCTAGTTTGCCACCGTTTACAAGGCCAGAGATA	True	True	False	targeting		F1-R1	TAGCATGCTAGTA	AGGCACTTGCTCGTACGACGAGCGTACACGTCTCACACCGTTGTAAACGGTGGCAAACTGTTTAAGAGCTATGCTGGAAACAGCATAGCAAGTTTAAATAAGGCTAGTCCGTTATCAACTTGAAAAAGTGGCACCGAGTCGGTGCTTTTTTTATTTTTCTTTCTAGTTTGCCACCGTTTACAAGGCCAGAGATATAGCATGCTAGTAGAATTCTAGATCCGGTCGTCAACTTAAGGTGCCGGGCCCACAT	2	gRNA_256
gRNA_CDK7_targ_245	CDK7	TCTCTGGCCTTGTAAACGGT	GCTCTGGCCTTGTAAACGGT	5.0	2	69235419.0	69235400.0	GG	69235398.0	69235397.0	69235416.0	69235412.0	CTGGC	-	TTCTAGTTTGCCACCGTTTACAAGGCCAGAGATAAGAACACC	True	False	True	targeting		F1-R1	GACCTACCTCAAG	AGGCACTTGCTCGTACGACGAGCGTACACGTCTCACACCGCTCTGGCCTTGTAAACGGTGTTTAAGAGCTATGCTGGAAACAGCATAGCAAGTTTAAATAAGGCTAGTCCGTTATCAACTTGAAAAAGTGGCACCGAGTCGGTGCTTTTTTTTTCTAGTTTGCCACCGTTTACAAGGCCAGAGATAAGAACACCGACCTACCTCAAGGAATTCTAGATCCGGTCGTCAACTTAAGGTGCCGGGCCCACAT	2	gRNA_257
gRNA_CDK7_targ_246	CDK7	TTATCTCTGGCCTTGTAAAC	GTATCTCTGGCCTTGTAAAC	5.0	2	69235422.0	69235403.0	GG	69235401.0	69235400.0	69235419.0	69235415.0	TCTCT	-	TAGTTTGCCACCGTTTACAAGGCCAGAGATAAGAACACCAAC	True	False	True	targeting		F1-R1	AATCCTGGCAAAC	AGGCACTTGCTCGTACGACGAGCGTACACGTCTCACACCGTATCTCTGGCCTTGTAAACGTTTAAGAGCTATGCTGGAAACAGCATAGCAAGTTTAAATAAGGCTAGTCCGTTATCAACTTGAAAAAGTGGCACCGAGTCGGTGCTTTTTTTTAGTTTGCCACCGTTTACAAGGCCAGAGATAAGAACACCAACAATCCTGGCAAACGAATTCTAGATCCGGTCGTCAACTTAAGGTGCCGGGCCCACAT	2	gRNA_259
gRNA_CDK7_targ_247	CDK7	CTTATCTCTGGCCTTGTAAA	GTTATCTCTGGCCTTGTAAA	5.0	2	69235423.0	69235404.0	CG	69235402.0	69235401.0	69235420.0	69235416.0	ATCTC	-	AGTTTGCCACCGTTTACAAGGCCAGAGATAAGAACACCAACC	True	True	True	targeting		F1-R1	CTAGTCGATACCG	AGGCACTTGCTCGTACGACGAGCGTACACGTCTCACACCGTTATCTCTGGCCTTGTAAAGTTTAAGAGCTATGCTGGAAACAGCATAGCAAGTTTAAATAAGGCTAGTCCGTTATCAACTTGAAAAAGTGGCACCGAGTCGGTGCTTTTTTTAGTTTGCCACCGTTTACAAGGCCAGAGATAAGAACACCAACCCTAGTCGATACCGGAATTCTAGATCCGGTCGTCAACTTAAGGTGCCGGGCCCACAT	2	gRNA_260
gRNA_CDK7_targ_248	CDK7	GGTGTTCTTATCTCTGGCCT	GGTGTTCTTATCTCTGGCCT	5.0	2	69235429.0	69235410.0	TG	69235408.0	69235407.0	69235426.0	69235422.0	GTTCT	-	CCACCGTTTACAAGGCCAGAGATAAGAACACCAACCAAATTG	True	False	True	targeting		F1-R1	ACTAATAGTAGGA	AGGCACTTGCTCGTACGACGAGCGTACACGTCTCACACCGGTGTTCTTATCTCTGGCCTGTTTAAGAGCTATGCTGGAAACAGCATAGCAAGTTTAAATAAGGCTAGTCCGTTATCAACTTGAAAAAGTGGCACCGAGTCGGTGCTTTTTTTCCACCGTTTACAAGGCCAGAGATAAGAACACCAACCAAATTGACTAATAGTAGGAGAATTCTAGATCCGGTCGTCAACTTAAGGTGCCGGGCCCACAT	2	gRNA_261
gRNA_CDK7_targ_249	CDK7	TGGTTGGTGTTCTTATCTCT	GGGTTGGTGTTCTTATCTCT	5.0	2	69235434.0	69235415.0	GG	69235413.0	69235412.0	69235431.0	69235427.0	TTGGT	-	GTTTACAAGGCCAGAGATAAGAACACCAACCAAATTGTCGCC	True	False	False	targeting		F1-R1	GGATATCATCTAT	AGGCACTTGCTCGTACGACGAGCGTACACGTCTCACACCGGGTTGGTGTTCTTATCTCTGTTTAAGAGCTATGCTGGAAACAGCATAGCAAGTTTAAATAAGGCTAGTCCGTTATCAACTTGAAAAAGTGGCACCGAGTCGGTGCTTTTTTTGTTTACAAGGCCAGAGATAAGAACACCAACCAAATTGTCGCCGGATATCATCTATGAATTCTAGATCCGGTCGTCAACTTAAGGTGCCGGGCCCACAT	2	gRNA_262
gRNA_CDK7_targ_250	CDK7	TTGGTTGGTGTTCTTATCTC	GTGGTTGGTGTTCTTATCTC	5.0	2	69235435.0	69235416.0	TG	69235414.0	69235413.0	69235432.0	69235428.0	GTTGG	-	TTTACAAGGCCAGAGATAAGAACACCAACCAAATTGTCGCCA	True	False	False	targeting		F1-R1	TCGGCGAAGTATA	AGGCACTTGCTCGTACGACGAGCGTACACGTCTCACACCGTGGTTGGTGTTCTTATCTCGTTTAAGAGCTATGCTGGAAACAGCATAGCAAGTTTAAATAAGGCTAGTCCGTTATCAACTTGAAAAAGTGGCACCGAGTCGGTGCTTTTTTTTTTACAAGGCCAGAGATAAGAACACCAACCAAATTGTCGCCATCGGCGAAGTATAGAATTCTAGATCCGGTCGTCAACTTAAGGTGCCGGGCCCACAT	2	gRNA_263
gRNA_CDK7_targ_251	CDK7	AATGGCGACAATTTGGTTGG	GATGGCGACAATTTGGTTGG	5.0	2	69235447.0	69235428.0	TG	69235426.0	69235425.0	69235444.0	69235440.0	GGCGA	-	GAGATAAGAACACCAACCAAATTGTCGCCATTAAGAAAGTGA	True	True	True	targeting		F1-R1	CGCTCGGACATTT	AGGCACTTGCTCGTACGACGAGCGTACACGTCTCACACCGATGGCGACAATTTGGTTGGGTTTAAGAGCTATGCTGGAAACAGCATAGCAAGTTTAAATAAGGCTAGTCCGTTATCAACTTGAAAAAGTGGCACCGAGTCGGTGCTTTTTTTGAGATAAGAACACCAACCAAATTGTCGCCATTAAGAAAGTGACGCTCGGACATTTGAATTCTAGATCCGGTCGTCAACTTAAGGTGCCGGGCCCACAT	2	gRNA_264
gRNA_CDK7_targ_252	CDK7	TTAATGGCGACAATTTGGTT	GTAATGGCGACAATTTGGTT	5.0	2	69235449.0	69235430.0	GG	69235428.0	69235427.0	69235446.0	69235442.0	ATGGC	-	GATAAGAACACCAACCAAATTGTCGCCATTAAGAAAGTGAGT	True	True	True	targeting		F1-R1	CACAATGTAAGCG	AGGCACTTGCTCGTACGACGAGCGTACACGTCTCACACCGTAATGGCGACAATTTGGTTGTTTAAGAGCTATGCTGGAAACAGCATAGCAAGTTTAAATAAGGCTAGTCCGTTATCAACTTGAAAAAGTGGCACCGAGTCGGTGCTTTTTTTGATAAGAACACCAACCAAATTGTCGCCATTAAGAAAGTGAGTCACAATGTAAGCGGAATTCTAGATCCGGTCGTCAACTTAAGGTGCCGGGCCCACAT	2	gRNA_265
gRNA_CDK7_targ_253	CDK7	CTTAATGGCGACAATTTGGT	GTTAATGGCGACAATTTGGT	5.0	2	69235450.0	69235431.0	TG	69235429.0	69235428.0	69235447.0	69235443.0	AATGG	-	ATAAGAACACCAACCAAATTGTCGCCATTAAGAAAGTGAGTT	True	True	False	targeting		F1-R1	TTCATCGAACCCG	AGGCACTTGCTCGTACGACGAGCGTACACGTCTCACACCGTTAATGGCGACAATTTGGTGTTTAAGAGCTATGCTGGAAACAGCATAGCAAGTTTAAATAAGGCTAGTCCGTTATCAACTTGAAAAAGTGGCACCGAGTCGGTGCTTTTTTTATAAGAACACCAACCAAATTGTCGCCATTAAGAAAGTGAGTTTTCATCGAACCCGGAATTCTAGATCCGGTCGTCAACTTAAGGTGCCGGGCCCACAT	2	gRNA_266
gRNA_CDK7_targ_254	CDK7	TTTCTTAATGGCGACAATTT	GTTCTTAATGGCGACAATTT	5.0	2	69235453.0	69235434.0	GG	69235432.0	69235431.0	69235450.0	69235446.0	CTTAA	-	AGAACACCAACCAAATTGTCGCCATTAAGAAAGTGAGTTACC	True	True	True	targeting		F1-R1	CATCATCTGTCGA	AGGCACTTGCTCGTACGACGAGCGTACACGTCTCACACCGTTCTTAATGGCGACAATTTGTTTAAGAGCTATGCTGGAAACAGCATAGCAAGTTTAAATAAGGCTAGTCCGTTATCAACTTGAAAAAGTGGCACCGAGTCGGTGCTTTTTTTAGAACACCAACCAAATTGTCGCCATTAAGAAAGTGAGTTACCCATCATCTGTCGAGAATTCTAGATCCGGTCGTCAACTTAAGGTGCCGGGCCCACAT	2	gRNA_267
gRNA_CDK7_targ_255	CDK7	CTTTCTTAATGGCGACAATT	GTTTCTTAATGGCGACAATT	5.0	2	69235454.0	69235435.0	TG	69235433.0	69235432.0	69235451.0	69235447.0	TCTTA	-	GAACACCAACCAAATTGTCGCCATTAAGAAAGTGAGTTACCT	True	True	True	targeting		F1-R1	AGACGATCTTTAC	AGGCACTTGCTCGTACGACGAGCGTACACGTCTCACACCGTTTCTTAATGGCGACAATTGTTTAAGAGCTATGCTGGAAACAGCATAGCAAGTTTAAATAAGGCTAGTCCGTTATCAACTTGAAAAAGTGGCACCGAGTCGGTGCTTTTTTTGAACACCAACCAAATTGTCGCCATTAAGAAAGTGAGTTACCTAGACGATCTTTACGAATTCTAGATCCGGTCGTCAACTTAAGGTGCCGGGCCCACAT	2	gRNA_268
gRNA_CDK7_targ_256	CDK7	AAGTTTGATCTGGTAGAAAC	GAGTTTGATCTGGTAGAAAC	5.0	3	69252426.0	69252407.0	GG	69252405.0	69252404.0	69252423.0	69252419.0	TTTGA	-	GGGTTTTTTTCCGTTTCTACCAGATCAAACTTGGACATAGAT	True	True	False	targeting		F1-R1	CTCCGACGGTCCA	AGGCACTTGCTCGTACGACGAGCGTACACGTCTCACACCGAGTTTGATCTGGTAGAAACGTTTAAGAGCTATGCTGGAAACAGCATAGCAAGTTTAAATAAGGCTAGTCCGTTATCAACTTGAAAAAGTGGCACCGAGTCGGTGCTTTTTTTGGGTTTTTTTCCGTTTCTACCAGATCAAACTTGGACATAGATCTCCGACGGTCCAGAATTCTAGATCCGGTCGTCAACTTAAGGTGCCGGGCCCACAT	2	gRNA_269
gRNA_CDK7_targ_257	CDK7	CAAGTTTGATCTGGTAGAAA	GAAGTTTGATCTGGTAGAAA	5.0	3	69252427.0	69252408.0	CG	69252406.0	69252405.0	69252424.0	69252420.0	GTTTG	-	GGTTTTTTTCCGTTTCTACCAGATCAAACTTGGACATAGATC	True	False	False	targeting		F1-R1	GGTTTAAACTGTC	AGGCACTTGCTCGTACGACGAGCGTACACGTCTCACACCGAAGTTTGATCTGGTAGAAAGTTTAAGAGCTATGCTGGAAACAGCATAGCAAGTTTAAATAAGGCTAGTCCGTTATCAACTTGAAAAAGTGGCACCGAGTCGGTGCTTTTTTTGGTTTTTTTCCGTTTCTACCAGATCAAACTTGGACATAGATCGGTTTAAACTGTCGAATTCTAGATCCGGTCGTCAACTTAAGGTGCCGGGCCCACAT	2	gRNA_270
gRNA_CDK7_targ_258	CDK7	ATGTCCAAGTTTGATCTGGT	GTGTCCAAGTTTGATCTGGT	5.0	3	69252432.0	69252413.0	AG	69252411.0	69252410.0	69252429.0	69252425.0	TCCAA	-	TTTTCCGTTTCTACCAGATCAAACTTGGACATAGATCAGAAG	True	True	True	targeting		F1-R1	TTGCCTCTAGCGA	AGGCACTTGCTCGTACGACGAGCGTACACGTCTCACACCGTGTCCAAGTTTGATCTGGTGTTTAAGAGCTATGCTGGAAACAGCATAGCAAGTTTAAATAAGGCTAGTCCGTTATCAACTTGAAAAAGTGGCACCGAGTCGGTGCTTTTTTTTTTTCCGTTTCTACCAGATCAAACTTGGACATAGATCAGAAGTTGCCTCTAGCGAGAATTCTAGATCCGGTCGTCAACTTAAGGTGCCGGGCCCACAT	2	gRNA_271
gRNA_CDK7_targ_259	CDK7	TCTATGTCCAAGTTTGATCT	GCTATGTCCAAGTTTGATCT	5.0	3	69252435.0	69252416.0	GG	69252414.0	69252413.0	69252432.0	69252428.0	ATGTC	-	TCCGTTTCTACCAGATCAAACTTGGACATAGATCAGAAGCTA	True	True	True	targeting		F1-R1	ACATGAGAGGTGT	AGGCACTTGCTCGTACGACGAGCGTACACGTCTCACACCGCTATGTCCAAGTTTGATCTGTTTAAGAGCTATGCTGGAAACAGCATAGCAAGTTTAAATAAGGCTAGTCCGTTATCAACTTGAAAAAGTGGCACCGAGTCGGTGCTTTTTTTTCCGTTTCTACCAGATCAAACTTGGACATAGATCAGAAGCTAACATGAGAGGTGTGAATTCTAGATCCGGTCGTCAACTTAAGGTGCCGGGCCCACAT	2	gRNA_272
gRNA_CDK7_targ_260	CDK7	ATCTATGTCCAAGTTTGATC	GTCTATGTCCAAGTTTGATC	5.0	3	69252436.0	69252417.0	TG	69252415.0	69252414.0	69252433.0	69252429.0	TATGT	-	CCGTTTCTACCAGATCAAACTTGGACATAGATCAGAAGCTAA	True	True	False	targeting		F1-R1	GCTAGGCCTACTA	AGGCACTTGCTCGTACGACGAGCGTACACGTCTCACACCGTCTATGTCCAAGTTTGATCGTTTAAGAGCTATGCTGGAAACAGCATAGCAAGTTTAAATAAGGCTAGTCCGTTATCAACTTGAAAAAGTGGCACCGAGTCGGTGCTTTTTTTCCGTTTCTACCAGATCAAACTTGGACATAGATCAGAAGCTAAGCTAGGCCTACTAGAATTCTAGATCCGGTCGTCAACTTAAGGTGCCGGGCCCACAT	2	gRNA_273
gRNA_CDK7_targ_261	CDK7	TTCTGATCTATGTCCAAGTT	GTCTGATCTATGTCCAAGTT	5.0	3	69252441.0	69252422.0	TG	69252420.0	69252419.0	69252438.0	69252434.0	TGATC	-	TCTACCAGATCAAACTTGGACATAGATCAGAAGCTAAAGATG	True	True	True	targeting		F1-R1	ATTAGACACCCGA	AGGCACTTGCTCGTACGACGAGCGTACACGTCTCACACCGTCTGATCTATGTCCAAGTTGTTTAAGAGCTATGCTGGAAACAGCATAGCAAGTTTAAATAAGGCTAGTCCGTTATCAACTTGAAAAAGTGGCACCGAGTCGGTGCTTTTTTTTCTACCAGATCAAACTTGGACATAGATCAGAAGCTAAAGATGATTAGACACCCGAGAATTCTAGATCCGGTCGTCAACTTAAGGTGCCGGGCCCACAT	2	gRNA_274
gRNA_CDK7_targ_262	CDK7	TAGCTTCTGATCTATGTCCA	GAGCTTCTGATCTATGTCCA	5.0	3	69252445.0	69252426.0	AG	69252424.0	69252423.0	69252442.0	69252438.0	CTTCT	-	CCAGATCAAACTTGGACATAGATCAGAAGCTAAAGATGGTAA	True	False	True	targeting		F1-R1	AAATGGGTGAACG	AGGCACTTGCTCGTACGACGAGCGTACACGTCTCACACCGAGCTTCTGATCTATGTCCAGTTTAAGAGCTATGCTGGAAACAGCATAGCAAGTTTAAATAAGGCTAGTCCGTTATCAACTTGAAAAAGTGGCACCGAGTCGGTGCTTTTTTTCCAGATCAAACTTGGACATAGATCAGAAGCTAAAGATGGTAAAAATGGGTGAACGGAATTCTAGATCCGGTCGTCAACTTAAGGTGCCGGGCCCACAT	2	gRNA_275
gRNA_CDK7_targ_263	CDK7	CATCTTTAGCTTCTGATCTA	GATCTTTAGCTTCTGATCTA	5.0	3	69252451.0	69252432.0	TG	69252430.0	69252429.0	69252448.0	69252444.0	CTTTA	-	CAAACTTGGACATAGATCAGAAGCTAAAGATGGTAAGTATTT	True	True	True	targeting		F1-R1	TTTAGGCCGAGTT	AGGCACTTGCTCGTACGACGAGCGTACACGTCTCACACCGATCTTTAGCTTCTGATCTAGTTTAAGAGCTATGCTGGAAACAGCATAGCAAGTTTAAATAAGGCTAGTCCGTTATCAACTTGAAAAAGTGGCACCGAGTCGGTGCTTTTTTTCAAACTTGGACATAGATCAGAAGCTAAAGATGGTAAGTATTTTTTAGGCCGAGTTGAATTCTAGATCCGGTCGTCAACTTAAGGTGCCGGGCCCACAT	2	gRNA_276
gRNA_CDK7_targ_264	CDK7	TACTTACCATCTTTAGCTTC	GACTTACCATCTTTAGCTTC	5.0	3	69252458.0	69252439.0	TG	69252437.0	69252436.0	69252455.0	69252451.0	TTACC	-	GGACATAGATCAGAAGCTAAAGATGGTAAGTATTTCATGTAA	True	True	True	targeting		F1-R1	CATCCTCGTGTGA	AGGCACTTGCTCGTACGACGAGCGTACACGTCTCACACCGACTTACCATCTTTAGCTTCGTTTAAGAGCTATGCTGGAAACAGCATAGCAAGTTTAAATAAGGCTAGTCCGTTATCAACTTGAAAAAGTGGCACCGAGTCGGTGCTTTTTTTGGACATAGATCAGAAGCTAAAGATGGTAAGTATTTCATGTAACATCCTCGTGTGAGAATTCTAGATCCGGTCGTCAACTTAAGGTGCCGGGCCCACAT	2	gRNA_277
gRNA_CDK7_targ_265	CDK7	TATTTATACCTATATAAAAA	GATTTATACCTATATAAAAA	5.0	4	69254610.0	69254591.0	GG	69254589.0	69254588.0	69254607.0	69254603.0	TTATA	-	TTTTGCTTTGCCTTTTTATATAGGTATAAATAGAACCGCCTT	True	True	False	targeting		F1-R1	TGTATGAGGCAGC	AGGCACTTGCTCGTACGACGAGCGTACACGTCTCACACCGATTTATACCTATATAAAAAGTTTAAGAGCTATGCTGGAAACAGCATAGCAAGTTTAAATAAGGCTAGTCCGTTATCAACTTGAAAAAGTGGCACCGAGTCGGTGCTTTTTTTTTTTGCTTTGCCTTTTTATATAGGTATAAATAGAACCGCCTTTGTATGAGGCAGCGAATTCTAGATCCGGTCGTCAACTTAAGGTGCCGGGCCCACAT	2	gRNA_278
gRNA_CDK7_targ_266	CDK7	CTATTTATACCTATATAAAA	GTATTTATACCTATATAAAA	5.0	4	69254611.0	69254592.0	AG	69254590.0	69254589.0	69254608.0	69254604.0	TTTAT	-	TTTGCTTTGCCTTTTTATATAGGTATAAATAGAACCGCCTTA	True	True	False	targeting		F1-R1	CATAACGTCTACC	AGGCACTTGCTCGTACGACGAGCGTACACGTCTCACACCGTATTTATACCTATATAAAAGTTTAAGAGCTATGCTGGAAACAGCATAGCAAGTTTAAATAAGGCTAGTCCGTTATCAACTTGAAAAAGTGGCACCGAGTCGGTGCTTTTTTTTTTGCTTTGCCTTTTTATATAGGTATAAATAGAACCGCCTTACATAACGTCTACCGAATTCTAGATCCGGTCGTCAACTTAAGGTGCCGGGCCCACAT	2	gRNA_279
gRNA_CDK7_targ_267	CDK7	AATTTTATCTCTCTTAAGGC	GATTTTATCTCTCTTAAGGC	5.0	4	69254635.0	69254616.0	GG	69254614.0	69254613.0	69254632.0	69254628.0	TTTAT	-	ATAAATAGAACCGCCTTAAGAGAGATAAAATTATTACAGGAG	True	True	False	targeting		F1-R1	CAAACTCATGATG	AGGCACTTGCTCGTACGACGAGCGTACACGTCTCACACCGATTTTATCTCTCTTAAGGCGTTTAAGAGCTATGCTGGAAACAGCATAGCAAGTTTAAATAAGGCTAGTCCGTTATCAACTTGAAAAAGTGGCACCGAGTCGGTGCTTTTTTTATAAATAGAACCGCCTTAAGAGAGATAAAATTATTACAGGAGCAAACTCATGATGGAATTCTAGATCCGGTCGTCAACTTAAGGTGCCGGGCCCACAT	2	gRNA_280
gRNA_CDK7_targ_268	CDK7	TAATTTTATCTCTCTTAAGG	GAATTTTATCTCTCTTAAGG	5.0	4	69254636.0	69254617.0	CG	69254615.0	69254614.0	69254633.0	69254629.0	TTTTA	-	TAAATAGAACCGCCTTAAGAGAGATAAAATTATTACAGGAGC	True	True	False	targeting		F1-R1	GCCAAATAGTGCG	AGGCACTTGCTCGTACGACGAGCGTACACGTCTCACACCGAATTTTATCTCTCTTAAGGGTTTAAGAGCTATGCTGGAAACAGCATAGCAAGTTTAAATAAGGCTAGTCCGTTATCAACTTGAAAAAGTGGCACCGAGTCGGTGCTTTTTTTTAAATAGAACCGCCTTAAGAGAGATAAAATTATTACAGGAGCGCCAAATAGTGCGGAATTCTAGATCCGGTCGTCAACTTAAGGTGCCGGGCCCACAT	2	gRNA_281
gRNA_CDK7_targ_269	CDK7	AATAATTTTATCTCTCTTAA	GATAATTTTATCTCTCTTAA	5.0	4	69254638.0	69254619.0	GG	69254617.0	69254616.0	69254635.0	69254631.0	AATTT	-	AATAGAACCGCCTTAAGAGAGATAAAATTATTACAGGAGCTA	True	True	False	targeting		F1-R1	GATCGATTCGACC	AGGCACTTGCTCGTACGACGAGCGTACACGTCTCACACCGATAATTTTATCTCTCTTAAGTTTAAGAGCTATGCTGGAAACAGCATAGCAAGTTTAAATAAGGCTAGTCCGTTATCAACTTGAAAAAGTGGCACCGAGTCGGTGCTTTTTTTAATAGAACCGCCTTAAGAGAGATAAAATTATTACAGGAGCTAGATCGATTCGACCGAATTCTAGATCCGGTCGTCAACTTAAGGTGCCGGGCCCACAT	2	gRNA_282
gRNA_CDK7_targ_270	CDK7	TAATAATTTTATCTCTCTTA	GAATAATTTTATCTCTCTTA	5.0	4	69254639.0	69254620.0	AG	69254618.0	69254617.0	69254636.0	69254632.0	TAATT	-	ATAGAACCGCCTTAAGAGAGATAAAATTATTACAGGAGCTAA	True	True	False	targeting		F1-R1	GCTGAACCGAAGA	AGGCACTTGCTCGTACGACGAGCGTACACGTCTCACACCGAATAATTTTATCTCTCTTAGTTTAAGAGCTATGCTGGAAACAGCATAGCAAGTTTAAATAAGGCTAGTCCGTTATCAACTTGAAAAAGTGGCACCGAGTCGGTGCTTTTTTTATAGAACCGCCTTAAGAGAGATAAAATTATTACAGGAGCTAAGCTGAACCGAAGAGAATTCTAGATCCGGTCGTCAACTTAAGGTGCCGGGCCCACAT	2	gRNA_283
gRNA_CDK7_targ_271	CDK7	TATTTGGATGACTTAGCTCC	GATTTGGATGACTTAGCTCC	5.0	4	69254661.0	69254642.0	TG	69254640.0	69254639.0	69254658.0	69254654.0	TTGGA	-	AAAATTATTACAGGAGCTAAGTCATCCAAATATAATTGGTGT	True	True	False	targeting		F1-R1	GTAAGTTCTTCAC	AGGCACTTGCTCGTACGACGAGCGTACACGTCTCACACCGATTTGGATGACTTAGCTCCGTTTAAGAGCTATGCTGGAAACAGCATAGCAAGTTTAAATAAGGCTAGTCCGTTATCAACTTGAAAAAGTGGCACCGAGTCGGTGCTTTTTTTAAAATTATTACAGGAGCTAAGTCATCCAAATATAATTGGTGTGTAAGTTCTTCACGAATTCTAGATCCGGTCGTCAACTTAAGGTGCCGGGCCCACAT	2	gRNA_284
gRNA_CDK7_targ_272	CDK7	CAATTATATTTGGATGACTT	GAATTATATTTGGATGACTT	5.0	4	69254667.0	69254648.0	AG	69254646.0	69254645.0	69254664.0	69254660.0	TTATA	-	ATTACAGGAGCTAAGTCATCCAAATATAATTGGTGTGAGTAT	True	True	False	targeting		F1-R1	TAGCATTTGCCGC	AGGCACTTGCTCGTACGACGAGCGTACACGTCTCACACCGAATTATATTTGGATGACTTGTTTAAGAGCTATGCTGGAAACAGCATAGCAAGTTTAAATAAGGCTAGTCCGTTATCAACTTGAAAAAGTGGCACCGAGTCGGTGCTTTTTTTATTACAGGAGCTAAGTCATCCAAATATAATTGGTGTGAGTATTAGCATTTGCCGCGAATTCTAGATCCGGTCGTCAACTTAAGGTGCCGGGCCCACAT	2	gRNA_285
gRNA_CDK7_targ_273	CDK7	TCACACCAATTATATTTGGA	GCACACCAATTATATTTGGA	5.0	4	69254673.0	69254654.0	TG	69254652.0	69254651.0	69254670.0	69254666.0	CACCA	-	GGAGCTAAGTCATCCAAATATAATTGGTGTGAGTATGATCAA	True	True	True	targeting		F1-R1	CATAGTAGCGAGC	AGGCACTTGCTCGTACGACGAGCGTACACGTCTCACACCGCACACCAATTATATTTGGAGTTTAAGAGCTATGCTGGAAACAGCATAGCAAGTTTAAATAAGGCTAGTCCGTTATCAACTTGAAAAAGTGGCACCGAGTCGGTGCTTTTTTTGGAGCTAAGTCATCCAAATATAATTGGTGTGAGTATGATCAACATAGTAGCGAGCGAATTCTAGATCCGGTCGTCAACTTAAGGTGCCGGGCCCACAT	2	gRNA_286
gRNA_CDK7_targ_274	CDK7	TACTCACACCAATTATATTT	GACTCACACCAATTATATTT	5.0	4	69254676.0	69254657.0	GG	69254655.0	69254654.0	69254673.0	69254669.0	TCACA	-	GCTAAGTCATCCAAATATAATTGGTGTGAGTATGATCAAAAC	True	True	True	targeting		F1-R1	CCTAGACGATGAT	AGGCACTTGCTCGTACGACGAGCGTACACGTCTCACACCGACTCACACCAATTATATTTGTTTAAGAGCTATGCTGGAAACAGCATAGCAAGTTTAAATAAGGCTAGTCCGTTATCAACTTGAAAAAGTGGCACCGAGTCGGTGCTTTTTTTGCTAAGTCATCCAAATATAATTGGTGTGAGTATGATCAAAACCCTAGACGATGATGAATTCTAGATCCGGTCGTCAACTTAAGGTGCCGGGCCCACAT	2	gRNA_287
gRNA_CDK7_targ_275	CDK7	AAAGCATCAAGGAGCTGCAA	GAAGCATCAAGGAGCTGCAA	5.0	5	69255473.0	69255454.0	AG	69255452.0	69255451.0	69255470.0	69255466.0	GCATC	-	AATTTTTTAACTTTGCAGCTCCTTGATGCTTTTGGACATAAA	True	True	True	targeting		F1-R1	AGCTCATACTTGT	AGGCACTTGCTCGTACGACGAGCGTACACGTCTCACACCGAAGCATCAAGGAGCTGCAAGTTTAAGAGCTATGCTGGAAACAGCATAGCAAGTTTAAATAAGGCTAGTCCGTTATCAACTTGAAAAAGTGGCACCGAGTCGGTGCTTTTTTTAATTTTTTAACTTTGCAGCTCCTTGATGCTTTTGGACATAAAAGCTCATACTTGTGAATTCTAGATCCGGTCGTCAACTTAAGGTGCCGGGCCCACAT	2	gRNA_288
gRNA_CDK7_targ_276	CDK7	GTCCAAAAGCATCAAGGAGC	GTCCAAAAGCATCAAGGAGC	5.0	5	69255478.0	69255459.0	TG	69255457.0	69255456.0	69255475.0	69255471.0	CAAAA	-	TTTAACTTTGCAGCTCCTTGATGCTTTTGGACATAAATCTAA	True	True	True	targeting		F1-R1	ATGTTTCAGGGCG	AGGCACTTGCTCGTACGACGAGCGTACACGTCTCACACCGTCCAAAAGCATCAAGGAGCGTTTAAGAGCTATGCTGGAAACAGCATAGCAAGTTTAAATAAGGCTAGTCCGTTATCAACTTGAAAAAGTGGCACCGAGTCGGTGCTTTTTTTTTTAACTTTGCAGCTCCTTGATGCTTTTGGACATAAATCTAAATGTTTCAGGGCGGAATTCTAGATCCGGTCGTCAACTTAAGGTGCCGGGCCCACAT	2	gRNA_289
gRNA_CDK7_targ_277	CDK7	TATGTCCAAAAGCATCAAGG	GATGTCCAAAAGCATCAAGG	5.0	5	69255481.0	69255462.0	AG	69255460.0	69255459.0	69255478.0	69255474.0	GTCCA	-	AACTTTGCAGCTCCTTGATGCTTTTGGACATAAATCTAATAT	True	True	True	targeting		F1-R1	TTTCACGGTGCAA	AGGCACTTGCTCGTACGACGAGCGTACACGTCTCACACCGATGTCCAAAAGCATCAAGGGTTTAAGAGCTATGCTGGAAACAGCATAGCAAGTTTAAATAAGGCTAGTCCGTTATCAACTTGAAAAAGTGGCACCGAGTCGGTGCTTTTTTTAACTTTGCAGCTCCTTGATGCTTTTGGACATAAATCTAATATTTTCACGGTGCAAGAATTCTAGATCCGGTCGTCAACTTAAGGTGCCGGGCCCACAT	2	gRNA_290
gRNA_CDK7_targ_278	CDK7	TTTATGTCCAAAAGCATCAA	GTTATGTCCAAAAGCATCAA	5.0	5	69255483.0	69255464.0	GG	69255462.0	69255461.0	69255480.0	69255476.0	ATGTC	-	CTTTGCAGCTCCTTGATGCTTTTGGACATAAATCTAATATTA	True	True	True	targeting		F1-R1	GGATCCAGTCTTT	AGGCACTTGCTCGTACGACGAGCGTACACGTCTCACACCGTTATGTCCAAAAGCATCAAGTTTAAGAGCTATGCTGGAAACAGCATAGCAAGTTTAAATAAGGCTAGTCCGTTATCAACTTGAAAAAGTGGCACCGAGTCGGTGCTTTTTTTCTTTGCAGCTCCTTGATGCTTTTGGACATAAATCTAATATTAGGATCCAGTCTTTGAATTCTAGATCCGGTCGTCAACTTAAGGTGCCGGGCCCACAT	2	gRNA_291
gRNA_CDK7_targ_279	CDK7	ATTTATGTCCAAAAGCATCA	GTTTATGTCCAAAAGCATCA	5.0	5	69255484.0	69255465.0	AG	69255463.0	69255462.0	69255481.0	69255477.0	TATGT	-	TTTGCAGCTCCTTGATGCTTTTGGACATAAATCTAATATTAG	True	True	False	targeting		F1-R1	TAAGAGCATGATC	AGGCACTTGCTCGTACGACGAGCGTACACGTCTCACACCGTTTATGTCCAAAAGCATCAGTTTAAGAGCTATGCTGGAAACAGCATAGCAAGTTTAAATAAGGCTAGTCCGTTATCAACTTGAAAAAGTGGCACCGAGTCGGTGCTTTTTTTTTTGCAGCTCCTTGATGCTTTTGGACATAAATCTAATATTAGTAAGAGCATGATCGAATTCTAGATCCGGTCGTCAACTTAAGGTGCCGGGCCCACAT	2	gRNA_292
gRNA_CDK7_targ_280	CDK7	ATATTAGATTTATGTCCAAA	GTATTAGATTTATGTCCAAA	5.0	5	69255491.0	69255472.0	AG	69255470.0	69255469.0	69255488.0	69255484.0	TTAGA	-	CTCCTTGATGCTTTTGGACATAAATCTAATATTAGCCTTGTC	True	True	False	targeting		F1-R1	AGTCTATTTGTCC	AGGCACTTGCTCGTACGACGAGCGTACACGTCTCACACCGTATTAGATTTATGTCCAAAGTTTAAGAGCTATGCTGGAAACAGCATAGCAAGTTTAAATAAGGCTAGTCCGTTATCAACTTGAAAAAGTGGCACCGAGTCGGTGCTTTTTTTCTCCTTGATGCTTTTGGACATAAATCTAATATTAGCCTTGTCAGTCTATTTGTCCGAATTCTAGATCCGGTCGTCAACTTAAGGTGCCGGGCCCACAT	2	gRNA_293
gRNA_CDK7_targ_281	CDK7	CAAGGCTAATATTAGATTTA	GAAGGCTAATATTAGATTTA	5.0	5	69255499.0	69255480.0	TG	69255478.0	69255477.0	69255496.0	69255492.0	GGCTA	-	TGCTTTTGGACATAAATCTAATATTAGCCTTGTCTTTGATTT	True	True	True	targeting		F1-R1	CATTGGGAGTATG	AGGCACTTGCTCGTACGACGAGCGTACACGTCTCACACCGAAGGCTAATATTAGATTTAGTTTAAGAGCTATGCTGGAAACAGCATAGCAAGTTTAAATAAGGCTAGTCCGTTATCAACTTGAAAAAGTGGCACCGAGTCGGTGCTTTTTTTTGCTTTTGGACATAAATCTAATATTAGCCTTGTCTTTGATTTCATTGGGAGTATGGAATTCTAGATCCGGTCGTCAACTTAAGGTGCCGGGCCCACAT	2	gRNA_294
gRNA_CDK7_targ_282	CDK7	TCAAAGACAAGGCTAATATT	GCAAAGACAAGGCTAATATT	5.0	5	69255506.0	69255487.0	AG	69255485.0	69255484.0	69255503.0	69255499.0	AAGAC	-	GGACATAAATCTAATATTAGCCTTGTCTTTGATTTTATGGAA	True	True	True	targeting		F1-R1	CGCAAGCACCCGT	AGGCACTTGCTCGTACGACGAGCGTACACGTCTCACACCGCAAAGACAAGGCTAATATTGTTTAAGAGCTATGCTGGAAACAGCATAGCAAGTTTAAATAAGGCTAGTCCGTTATCAACTTGAAAAAGTGGCACCGAGTCGGTGCTTTTTTTGGACATAAATCTAATATTAGCCTTGTCTTTGATTTTATGGAACGCAAGCACCCGTGAATTCTAGATCCGGTCGTCAACTTAAGGTGCCGGGCCCACAT	2	gRNA_295
gRNA_CDK7_targ_283	CDK7	TTCCATAAAATCAAAGACAA	GTCCATAAAATCAAAGACAA	5.0	5	69255516.0	69255497.0	GG	69255495.0	69255494.0	69255513.0	69255509.0	CATAA	-	CTAATATTAGCCTTGTCTTTGATTTTATGGAAACTGATCTAG	True	True	True	targeting		F1-R1	GACAAGCAGACCC	AGGCACTTGCTCGTACGACGAGCGTACACGTCTCACACCGTCCATAAAATCAAAGACAAGTTTAAGAGCTATGCTGGAAACAGCATAGCAAGTTTAAATAAGGCTAGTCCGTTATCAACTTGAAAAAGTGGCACCGAGTCGGTGCTTTTTTTCTAATATTAGCCTTGTCTTTGATTTTATGGAAACTGATCTAGGACAAGCAGACCCGAATTCTAGATCCGGTCGTCAACTTAAGGTGCCGGGCCCACAT	2	gRNA_296
gRNA_CDK7_targ_284	CDK7	TTTCCATAAAATCAAAGACA	GTTCCATAAAATCAAAGACA	5.0	5	69255517.0	69255498.0	AG	69255496.0	69255495.0	69255514.0	69255510.0	CCATA	-	TAATATTAGCCTTGTCTTTGATTTTATGGAAACTGATCTAGA	True	True	True	targeting		F1-R1	CGTACGACAAGCC	AGGCACTTGCTCGTACGACGAGCGTACACGTCTCACACCGTTCCATAAAATCAAAGACAGTTTAAGAGCTATGCTGGAAACAGCATAGCAAGTTTAAATAAGGCTAGTCCGTTATCAACTTGAAAAAGTGGCACCGAGTCGGTGCTTTTTTTTAATATTAGCCTTGTCTTTGATTTTATGGAAACTGATCTAGACGTACGACAAGCCGAATTCTAGATCCGGTCGTCAACTTAAGGTGCCGGGCCCACAT	2	gRNA_297
gRNA_CDK7_targ_285	CDK7	ATCAGTTTCCATAAAATCAA	GTCAGTTTCCATAAAATCAA	5.0	5	69255522.0	69255503.0	AG	69255501.0	69255500.0	69255519.0	69255515.0	AGTTT	-	TTAGCCTTGTCTTTGATTTTATGGAAACTGATCTAGAGGTAA	True	True	False	targeting		F1-R1	GTGGATCTACGCC	AGGCACTTGCTCGTACGACGAGCGTACACGTCTCACACCGTCAGTTTCCATAAAATCAAGTTTAAGAGCTATGCTGGAAACAGCATAGCAAGTTTAAATAAGGCTAGTCCGTTATCAACTTGAAAAAGTGGCACCGAGTCGGTGCTTTTTTTTTAGCCTTGTCTTTGATTTTATGGAAACTGATCTAGAGGTAAGTGGATCTACGCCGAATTCTAGATCCGGTCGTCAACTTAAGGTGCCGGGCCCACAT	2	gRNA_298
gRNA_CDK7_targ_286	CDK7	TTATTATAACCTGTAAAGCA	GTATTATAACCTGTAAAGCA	5.0	6	69258052.0	69258033.0	AG	69258031.0	69258030.0	69258049.0	69258045.0	TTATA	-	ATATTGTATACTTGCTTTACAGGTTATAATAAAGGATAATAG	True	True	False	targeting		F1-R1	CGACCGGACCAGT	AGGCACTTGCTCGTACGACGAGCGTACACGTCTCACACCGTATTATAACCTGTAAAGCAGTTTAAGAGCTATGCTGGAAACAGCATAGCAAGTTTAAATAAGGCTAGTCCGTTATCAACTTGAAAAAGTGGCACCGAGTCGGTGCTTTTTTTATATTGTATACTTGCTTTACAGGTTATAATAAAGGATAATAGCGACCGGACCAGTGAATTCTAGATCCGGTCGTCAACTTAAGGTGCCGGGCCCACAT	2	gRNA_299
gRNA_CDK7_targ_287	CDK7	TCCTTTATTATAACCTGTAA	GCCTTTATTATAACCTGTAA	5.0	6	69258056.0	69258037.0	AG	69258035.0	69258034.0	69258053.0	69258049.0	TTTAT	-	TGTATACTTGCTTTACAGGTTATAATAAAGGATAATAGTCTT	True	True	False	targeting		F1-R1	CCGGCGAAGATAT	AGGCACTTGCTCGTACGACGAGCGTACACGTCTCACACCGCCTTTATTATAACCTGTAAGTTTAAGAGCTATGCTGGAAACAGCATAGCAAGTTTAAATAAGGCTAGTCCGTTATCAACTTGAAAAAGTGGCACCGAGTCGGTGCTTTTTTTTGTATACTTGCTTTACAGGTTATAATAAAGGATAATAGTCTTCCGGCGAAGATATGAATTCTAGATCCGGTCGTCAACTTAAGGTGCCGGGCCCACAT	2	gRNA_300
gRNA_CDK7_targ_288	CDK7	TATTATCCTTTATTATAACC	GATTATCCTTTATTATAACC	5.0	6	69258061.0	69258042.0	TG	69258040.0	69258039.0	69258058.0	69258054.0	TATCC	-	ACTTGCTTTACAGGTTATAATAAAGGATAATAGTCTTGTGCT	True	True	True	targeting		F1-R1	TAGGCGCGTACTC	AGGCACTTGCTCGTACGACGAGCGTACACGTCTCACACCGATTATCCTTTATTATAACCGTTTAAGAGCTATGCTGGAAACAGCATAGCAAGTTTAAATAAGGCTAGTCCGTTATCAACTTGAAAAAGTGGCACCGAGTCGGTGCTTTTTTTACTTGCTTTACAGGTTATAATAAAGGATAATAGTCTTGTGCTTAGGCGCGTACTCGAATTCTAGATCCGGTCGTCAACTTAAGGTGCCGGGCCCACAT	2	gRNA_301
gRNA_CDK7_targ_289	CDK7	TGTGTGATGGTGTCAGCACA	GGTGTGATGGTGTCAGCACA	5.0	6	69258085.0	69258066.0	AG	69258064.0	69258063.0	69258082.0	69258078.0	GTGAT	-	GGATAATAGTCTTGTGCTGACACCATCACACATCAAAGCCTA	True	True	False	targeting		F1-R1	CCGGAATGGCAGA	AGGCACTTGCTCGTACGACGAGCGTACACGTCTCACACCGGTGTGATGGTGTCAGCACAGTTTAAGAGCTATGCTGGAAACAGCATAGCAAGTTTAAATAAGGCTAGTCCGTTATCAACTTGAAAAAGTGGCACCGAGTCGGTGCTTTTTTTGGATAATAGTCTTGTGCTGACACCATCACACATCAAAGCCTACCGGAATGGCAGAGAATTCTAGATCCGGTCGTCAACTTAAGGTGCCGGGCCCACAT	2	gRNA_302
gRNA_CDK7_targ_290	CDK7	CTTTGATGTGTGATGGTGTC	GTTTGATGTGTGATGGTGTC	5.0	6	69258091.0	69258072.0	AG	69258070.0	69258069.0	69258088.0	69258084.0	TGATG	-	TAGTCTTGTGCTGACACCATCACACATCAAAGCCTACATGTT	True	True	False	targeting		F1-R1	CTGTGGCCCAGTT	AGGCACTTGCTCGTACGACGAGCGTACACGTCTCACACCGTTTGATGTGTGATGGTGTCGTTTAAGAGCTATGCTGGAAACAGCATAGCAAGTTTAAATAAGGCTAGTCCGTTATCAACTTGAAAAAGTGGCACCGAGTCGGTGCTTTTTTTTAGTCTTGTGCTGACACCATCACACATCAAAGCCTACATGTTCTGTGGCCCAGTTGAATTCTAGATCCGGTCGTCAACTTAAGGTGCCGGGCCCACAT	2	gRNA_303
gRNA_CDK7_targ_291	CDK7	TAGGCTTTGATGTGTGATGG	GAGGCTTTGATGTGTGATGG	5.0	6	69258095.0	69258076.0	TG	69258074.0	69258073.0	69258092.0	69258088.0	GCTTT	-	CTTGTGCTGACACCATCACACATCAAAGCCTACATGTTGATG	True	False	True	targeting		F1-R1	GGCATTCTGTTGA	AGGCACTTGCTCGTACGACGAGCGTACACGTCTCACACCGAGGCTTTGATGTGTGATGGGTTTAAGAGCTATGCTGGAAACAGCATAGCAAGTTTAAATAAGGCTAGTCCGTTATCAACTTGAAAAAGTGGCACCGAGTCGGTGCTTTTTTTCTTGTGCTGACACCATCACACATCAAAGCCTACATGTTGATGGGCATTCTGTTGAGAATTCTAGATCCGGTCGTCAACTTAAGGTGCCGGGCCCACAT	2	gRNA_304
gRNA_CDK7_targ_292	CDK7	TGTAGGCTTTGATGTGTGAT	GGTAGGCTTTGATGTGTGAT	5.0	6	69258097.0	69258078.0	GG	69258076.0	69258075.0	69258094.0	69258090.0	AGGCT	-	TGTGCTGACACCATCACACATCAAAGCCTACATGTTGATGAC	True	True	True	targeting		F1-R1	GTAGCGCAAAGAG	AGGCACTTGCTCGTACGACGAGCGTACACGTCTCACACCGGTAGGCTTTGATGTGTGATGTTTAAGAGCTATGCTGGAAACAGCATAGCAAGTTTAAATAAGGCTAGTCCGTTATCAACTTGAAAAAGTGGCACCGAGTCGGTGCTTTTTTTTGTGCTGACACCATCACACATCAAAGCCTACATGTTGATGACGTAGCGCAAAGAGGAATTCTAGATCCGGTCGTCAACTTAAGGTGCCGGGCCCACAT	2	gRNA_305
gRNA_CDK7_targ_293	CDK7	ATGTAGGCTTTGATGTGTGA	GTGTAGGCTTTGATGTGTGA	5.0	6	69258098.0	69258079.0	TG	69258077.0	69258076.0	69258095.0	69258091.0	TAGGC	-	GTGCTGACACCATCACACATCAAAGCCTACATGTTGATGACT	True	True	True	targeting		F1-R1	AACTACGAAAGCT	AGGCACTTGCTCGTACGACGAGCGTACACGTCTCACACCGTGTAGGCTTTGATGTGTGAGTTTAAGAGCTATGCTGGAAACAGCATAGCAAGTTTAAATAAGGCTAGTCCGTTATCAACTTGAAAAAGTGGCACCGAGTCGGTGCTTTTTTTGTGCTGACACCATCACACATCAAAGCCTACATGTTGATGACTAACTACGAAAGCTGAATTCTAGATCCGGTCGTCAACTTAAGGTGCCGGGCCCACAT	2	gRNA_306
gRNA_CDK7_targ_294	CDK7	AACATGTAGGCTTTGATGTG	GACATGTAGGCTTTGATGTG	5.0	6	69258101.0	69258082.0	TG	69258080.0	69258079.0	69258098.0	69258094.0	ATGTA	-	CTGACACCATCACACATCAAAGCCTACATGTTGATGACTCTT	True	True	False	targeting		F1-R1	ATATAAGCCATCG	AGGCACTTGCTCGTACGACGAGCGTACACGTCTCACACCGACATGTAGGCTTTGATGTGGTTTAAGAGCTATGCTGGAAACAGCATAGCAAGTTTAAATAAGGCTAGTCCGTTATCAACTTGAAAAAGTGGCACCGAGTCGGTGCTTTTTTTCTGACACCATCACACATCAAAGCCTACATGTTGATGACTCTTATATAAGCCATCGGAATTCTAGATCCGGTCGTCAACTTAAGGTGCCGGGCCCACAT	2	gRNA_307
gRNA_CDK7_targ_295	CDK7	TCAACATGTAGGCTTTGATG	GCAACATGTAGGCTTTGATG	5.0	6	69258103.0	69258084.0	TG	69258082.0	69258081.0	69258100.0	69258096.0	ACATG	-	GACACCATCACACATCAAAGCCTACATGTTGATGACTCTTCA	True	True	True	targeting		F1-R1	TTGCTCATATTGC	AGGCACTTGCTCGTACGACGAGCGTACACGTCTCACACCGCAACATGTAGGCTTTGATGGTTTAAGAGCTATGCTGGAAACAGCATAGCAAGTTTAAATAAGGCTAGTCCGTTATCAACTTGAAAAAGTGGCACCGAGTCGGTGCTTTTTTTGACACCATCACACATCAAAGCCTACATGTTGATGACTCTTCATTGCTCATATTGCGAATTCTAGATCCGGTCGTCAACTTAAGGTGCCGGGCCCACAT	2	gRNA_308
gRNA_CDK7_targ_296	CDK7	CATCAACATGTAGGCTTTGA	GATCAACATGTAGGCTTTGA	5.0	6	69258105.0	69258086.0	TG	69258084.0	69258083.0	69258102.0	69258098.0	CAACA	-	CACCATCACACATCAAAGCCTACATGTTGATGACTCTTCAAG	True	True	True	targeting		F1-R1	CAGGTGAGATGGA	AGGCACTTGCTCGTACGACGAGCGTACACGTCTCACACCGATCAACATGTAGGCTTTGAGTTTAAGAGCTATGCTGGAAACAGCATAGCAAGTTTAAATAAGGCTAGTCCGTTATCAACTTGAAAAAGTGGCACCGAGTCGGTGCTTTTTTTCACCATCACACATCAAAGCCTACATGTTGATGACTCTTCAAGCAGGTGAGATGGAGAATTCTAGATCCGGTCGTCAACTTAAGGTGCCGGGCCCACAT	2	gRNA_309
gRNA_CDK7_targ_297	CDK7	AGTCATCAACATGTAGGCTT	GGTCATCAACATGTAGGCTT	5.0	6	69258108.0	69258089.0	TG	69258087.0	69258086.0	69258105.0	69258101.0	CATCA	-	CATCACACATCAAAGCCTACATGTTGATGACTCTTCAAGGAT	True	True	True	targeting		F1-R1	TGTTCTGAGATGG	AGGCACTTGCTCGTACGACGAGCGTACACGTCTCACACCGGTCATCAACATGTAGGCTTGTTTAAGAGCTATGCTGGAAACAGCATAGCAAGTTTAAATAAGGCTAGTCCGTTATCAACTTGAAAAAGTGGCACCGAGTCGGTGCTTTTTTTCATCACACATCAAAGCCTACATGTTGATGACTCTTCAAGGATTGTTCTGAGATGGGAATTCTAGATCCGGTCGTCAACTTAAGGTGCCGGGCCCACAT	2	gRNA_310
gRNA_CDK7_targ_298	CDK7	TGAAGAGTCATCAACATGTA	GGAAGAGTCATCAACATGTA	5.0	6	69258113.0	69258094.0	GG	69258092.0	69258091.0	69258110.0	69258106.0	AGAGT	-	CACATCAAAGCCTACATGTTGATGACTCTTCAAGGATTAGAA	True	True	False	targeting		F1-R1	GTACTTTCCTCCG	AGGCACTTGCTCGTACGACGAGCGTACACGTCTCACACCGGAAGAGTCATCAACATGTAGTTTAAGAGCTATGCTGGAAACAGCATAGCAAGTTTAAATAAGGCTAGTCCGTTATCAACTTGAAAAAGTGGCACCGAGTCGGTGCTTTTTTTCACATCAAAGCCTACATGTTGATGACTCTTCAAGGATTAGAAGTACTTTCCTCCGGAATTCTAGATCCGGTCGTCAACTTAAGGTGCCGGGCCCACAT	2	gRNA_311
gRNA_CDK7_targ_299	CDK7	TTGAAGAGTCATCAACATGT	GTGAAGAGTCATCAACATGT	5.0	6	69258114.0	69258095.0	AG	69258093.0	69258092.0	69258111.0	69258107.0	AAGAG	-	ACATCAAAGCCTACATGTTGATGACTCTTCAAGGATTAGAAT	True	True	False	targeting		F1-R1	TACATAGACAAAG	AGGCACTTGCTCGTACGACGAGCGTACACGTCTCACACCGTGAAGAGTCATCAACATGTGTTTAAGAGCTATGCTGGAAACAGCATAGCAAGTTTAAATAAGGCTAGTCCGTTATCAACTTGAAAAAGTGGCACCGAGTCGGTGCTTTTTTTACATCAAAGCCTACATGTTGATGACTCTTCAAGGATTAGAATTACATAGACAAAGGAATTCTAGATCCGGTCGTCAACTTAAGGTGCCGGGCCCACAT	2	gRNA_312
gRNA_CDK7_targ_300	CDK7	TCCTTGAAGAGTCATCAACA	GCCTTGAAGAGTCATCAACA	5.0	6	69258117.0	69258098.0	TG	69258096.0	69258095.0	69258114.0	69258110.0	TTGAA	-	TCAAAGCCTACATGTTGATGACTCTTCAAGGATTAGAATATT	True	True	False	targeting		F1-R1	CTGGCGACCATCA	AGGCACTTGCTCGTACGACGAGCGTACACGTCTCACACCGCCTTGAAGAGTCATCAACAGTTTAAGAGCTATGCTGGAAACAGCATAGCAAGTTTAAATAAGGCTAGTCCGTTATCAACTTGAAAAAGTGGCACCGAGTCGGTGCTTTTTTTTCAAAGCCTACATGTTGATGACTCTTCAAGGATTAGAATATTCTGGCGACCATCAGAATTCTAGATCCGGTCGTCAACTTAAGGTGCCGGGCCCACAT	2	gRNA_313
gRNA_CDK7_targ_301	CDK7	AAATATTCTAATCCTTGAAG	GAATATTCTAATCCTTGAAG	5.0	6	69258128.0	69258109.0	AG	69258107.0	69258106.0	69258125.0	69258121.0	TATTC	-	ATGTTGATGACTCTTCAAGGATTAGAATATTTACATCAACAT	True	True	True	targeting		F1-R1	TTAATCGTCCCAG	AGGCACTTGCTCGTACGACGAGCGTACACGTCTCACACCGAATATTCTAATCCTTGAAGGTTTAAGAGCTATGCTGGAAACAGCATAGCAAGTTTAAATAAGGCTAGTCCGTTATCAACTTGAAAAAGTGGCACCGAGTCGGTGCTTTTTTTATGTTGATGACTCTTCAAGGATTAGAATATTTACATCAACATTTAATCGTCCCAGGAATTCTAGATCCGGTCGTCAACTTAAGGTGCCGGGCCCACAT	2	gRNA_314
gRNA_CDK7_targ_302	CDK7	GTAAATATTCTAATCCTTGA	GTAAATATTCTAATCCTTGA	5.0	6	69258130.0	69258111.0	AG	69258109.0	69258108.0	69258127.0	69258123.0	AATAT	-	GTTGATGACTCTTCAAGGATTAGAATATTTACATCAACATTG	True	True	False	targeting		F1-R1	GTTCATACGACGA	AGGCACTTGCTCGTACGACGAGCGTACACGTCTCACACCGTAAATATTCTAATCCTTGAGTTTAAGAGCTATGCTGGAAACAGCATAGCAAGTTTAAATAAGGCTAGTCCGTTATCAACTTGAAAAAGTGGCACCGAGTCGGTGCTTTTTTTGTTGATGACTCTTCAAGGATTAGAATATTTACATCAACATTGGTTCATACGACGAGAATTCTAGATCCGGTCGTCAACTTAAGGTGCCGGGCCCACAT	2	gRNA_315
gRNA_CDK7_targ_303	CDK7	GATGTAAATATTCTAATCCT	GATGTAAATATTCTAATCCT	5.0	6	69258133.0	69258114.0	TG	69258112.0	69258111.0	69258130.0	69258126.0	GTAAA	-	GATGACTCTTCAAGGATTAGAATATTTACATCAACATTGGAT	True	True	False	targeting		F1-R1	AACTTCCTCTCGC	AGGCACTTGCTCGTACGACGAGCGTACACGTCTCACACCGATGTAAATATTCTAATCCTGTTTAAGAGCTATGCTGGAAACAGCATAGCAAGTTTAAATAAGGCTAGTCCGTTATCAACTTGAAAAAGTGGCACCGAGTCGGTGCTTTTTTTGATGACTCTTCAAGGATTAGAATATTTACATCAACATTGGATAACTTCCTCTCGCGAATTCTAGATCCGGTCGTCAACTTAAGGTGCCGGGCCCACAT	2	gRNA_316
gRNA_CDK7_targ_304	CDK7	TATGTAGGATCCAATGTTGA	GATGTAGGATCCAATGTTGA	5.0	6	69258151.0	69258132.0	TG	69258130.0	69258129.0	69258148.0	69258144.0	GTAGG	-	AGAATATTTACATCAACATTGGATCCTACATAGGGTAAGGTT	True	True	False	targeting		F1-R1	CAGCATGAGTCCA	AGGCACTTGCTCGTACGACGAGCGTACACGTCTCACACCGATGTAGGATCCAATGTTGAGTTTAAGAGCTATGCTGGAAACAGCATAGCAAGTTTAAATAAGGCTAGTCCGTTATCAACTTGAAAAAGTGGCACCGAGTCGGTGCTTTTTTTAGAATATTTACATCAACATTGGATCCTACATAGGGTAAGGTTCAGCATGAGTCCAGAATTCTAGATCCGGTCGTCAACTTAAGGTGCCGGGCCCACAT	2	gRNA_317
gRNA_CDK7_targ_305	CDK7	CCCTATGTAGGATCCAATGT	GCCTATGTAGGATCCAATGT	5.0	6	69258154.0	69258135.0	TG	69258133.0	69258132.0	69258151.0	69258147.0	TATGT	-	ATATTTACATCAACATTGGATCCTACATAGGGTAAGGTTTTT	True	True	False	targeting		F1-R1	GCAAACTTACATT	AGGCACTTGCTCGTACGACGAGCGTACACGTCTCACACCGCCTATGTAGGATCCAATGTGTTTAAGAGCTATGCTGGAAACAGCATAGCAAGTTTAAATAAGGCTAGTCCGTTATCAACTTGAAAAAGTGGCACCGAGTCGGTGCTTTTTTTATATTTACATCAACATTGGATCCTACATAGGGTAAGGTTTTTGCAAACTTACATTGAATTCTAGATCCGGTCGTCAACTTAAGGTGCCGGGCCCACAT	2	gRNA_318
gRNA_CDK7_targ_306	CDK7	TTACCCTATGTAGGATCCAA	GTACCCTATGTAGGATCCAA	5.0	6	69258157.0	69258138.0	TG	69258136.0	69258135.0	69258154.0	69258150.0	CCCTA	-	TTTACATCAACATTGGATCCTACATAGGGTAAGGTTTTTAAT	True	True	True	targeting		F1-R1	TCGACGAAATATG	AGGCACTTGCTCGTACGACGAGCGTACACGTCTCACACCGTACCCTATGTAGGATCCAAGTTTAAGAGCTATGCTGGAAACAGCATAGCAAGTTTAAATAAGGCTAGTCCGTTATCAACTTGAAAAAGTGGCACCGAGTCGGTGCTTTTTTTTTTACATCAACATTGGATCCTACATAGGGTAAGGTTTTTAATTCGACGAAATATGGAATTCTAGATCCGGTCGTCAACTTAAGGTGCCGGGCCCACAT	2	gRNA_319
gRNA_CDK7_targ_307	CDK7	TTCAGATCCTATATGACGGA	GTCAGATCCTATATGACGGA	5.0	7	69259825.0	69259806.0	AG	69259804.0	69259803.0	69259822.0	69259818.0	AGATC	-	TTGTTTAAAACTTCCGTCATATAGGATCTGAAACCAAACAAC	True	True	True	targeting		F1-R1	GCTTTAGATTGGC	AGGCACTTGCTCGTACGACGAGCGTACACGTCTCACACCGTCAGATCCTATATGACGGAGTTTAAGAGCTATGCTGGAAACAGCATAGCAAGTTTAAATAAGGCTAGTCCGTTATCAACTTGAAAAAGTGGCACCGAGTCGGTGCTTTTTTTTTGTTTAAAACTTCCGTCATATAGGATCTGAAACCAAACAACGCTTTAGATTGGCGAATTCTAGATCCGGTCGTCAACTTAAGGTGCCGGGCCCACAT	2	gRNA_320
gRNA_CDK7_targ_308	CDK7	GGTTTCAGATCCTATATGAC	GGTTTCAGATCCTATATGAC	5.0	7	69259828.0	69259809.0	GG	69259807.0	69259806.0	69259825.0	69259821.0	TTCAG	-	TTTAAAACTTCCGTCATATAGGATCTGAAACCAAACAACTTG	True	True	True	targeting		F1-R1	TGTGATTGCACTC	AGGCACTTGCTCGTACGACGAGCGTACACGTCTCACACCGGTTTCAGATCCTATATGACGTTTAAGAGCTATGCTGGAAACAGCATAGCAAGTTTAAATAAGGCTAGTCCGTTATCAACTTGAAAAAGTGGCACCGAGTCGGTGCTTTTTTTTTTAAAACTTCCGTCATATAGGATCTGAAACCAAACAACTTGTGTGATTGCACTCGAATTCTAGATCCGGTCGTCAACTTAAGGTGCCGGGCCCACAT	2	gRNA_321
gRNA_CDK7_targ_309	CDK7	TGGTTTCAGATCCTATATGA	GGGTTTCAGATCCTATATGA	5.0	7	69259829.0	69259810.0	CG	69259808.0	69259807.0	69259826.0	69259822.0	TTTCA	-	TTAAAACTTCCGTCATATAGGATCTGAAACCAAACAACTTGT	True	True	True	targeting		F1-R1	TACCTGTCCGCAA	AGGCACTTGCTCGTACGACGAGCGTACACGTCTCACACCGGGTTTCAGATCCTATATGAGTTTAAGAGCTATGCTGGAAACAGCATAGCAAGTTTAAATAAGGCTAGTCCGTTATCAACTTGAAAAAGTGGCACCGAGTCGGTGCTTTTTTTTTAAAACTTCCGTCATATAGGATCTGAAACCAAACAACTTGTTACCTGTCCGCAAGAATTCTAGATCCGGTCGTCAACTTAAGGTGCCGGGCCCACAT	2	gRNA_322
gRNA_CDK7_targ_310	CDK7	GTTTGGTTTCAGATCCTATA	GTTTGGTTTCAGATCCTATA	5.0	7	69259832.0	69259813.0	TG	69259811.0	69259810.0	69259829.0	69259825.0	TGGTT	-	AAACTTCCGTCATATAGGATCTGAAACCAAACAACTTGTTGC	True	False	False	targeting		F1-R1	TGTTGTCTCACAC	AGGCACTTGCTCGTACGACGAGCGTACACGTCTCACACCGTTTGGTTTCAGATCCTATAGTTTAAGAGCTATGCTGGAAACAGCATAGCAAGTTTAAATAAGGCTAGTCCGTTATCAACTTGAAAAAGTGGCACCGAGTCGGTGCTTTTTTTAAACTTCCGTCATATAGGATCTGAAACCAAACAACTTGTTGCTGTTGTCTCACACGAATTCTAGATCCGGTCGTCAACTTAAGGTGCCGGGCCCACAT	2	gRNA_323
gRNA_CDK7_targ_311	CDK7	GCAACAAGTTGTTTGGTTTC	GCAACAAGTTGTTTGGTTTC	5.0	7	69259842.0	69259823.0	AG	69259821.0	69259820.0	69259839.0	69259835.0	ACAAG	-	CATATAGGATCTGAAACCAAACAACTTGTTGCTAGATGAAAA	True	True	True	targeting		F1-R1	CGCTTGTCGTCAC	AGGCACTTGCTCGTACGACGAGCGTACACGTCTCACACCGCAACAAGTTGTTTGGTTTCGTTTAAGAGCTATGCTGGAAACAGCATAGCAAGTTTAAATAAGGCTAGTCCGTTATCAACTTGAAAAAGTGGCACCGAGTCGGTGCTTTTTTTCATATAGGATCTGAAACCAAACAACTTGTTGCTAGATGAAAACGCTTGTCGTCACGAATTCTAGATCCGGTCGTCAACTTAAGGTGCCGGGCCCACAT	2	gRNA_324
gRNA_CDK7_targ_312	CDK7	CATCTAGCAACAAGTTGTTT	GATCTAGCAACAAGTTGTTT	5.0	7	69259848.0	69259829.0	GG	69259827.0	69259826.0	69259845.0	69259841.0	CTAGC	-	GGATCTGAAACCAAACAACTTGTTGCTAGATGAAAATGGAGT	True	True	True	targeting		F1-R1	CGTATGCAAGAAA	AGGCACTTGCTCGTACGACGAGCGTACACGTCTCACACCGATCTAGCAACAAGTTGTTTGTTTAAGAGCTATGCTGGAAACAGCATAGCAAGTTTAAATAAGGCTAGTCCGTTATCAACTTGAAAAAGTGGCACCGAGTCGGTGCTTTTTTTGGATCTGAAACCAAACAACTTGTTGCTAGATGAAAATGGAGTCGTATGCAAGAAAGAATTCTAGATCCGGTCGTCAACTTAAGGTGCCGGGCCCACAT	2	gRNA_325
gRNA_CDK7_targ_313	CDK7	TCATCTAGCAACAAGTTGTT	GCATCTAGCAACAAGTTGTT	5.0	7	69259849.0	69259830.0	TG	69259828.0	69259827.0	69259846.0	69259842.0	TCTAG	-	GATCTGAAACCAAACAACTTGTTGCTAGATGAAAATGGAGTT	True	True	True	targeting		F1-R1	GAATCTAACGAGA	AGGCACTTGCTCGTACGACGAGCGTACACGTCTCACACCGCATCTAGCAACAAGTTGTTGTTTAAGAGCTATGCTGGAAACAGCATAGCAAGTTTAAATAAGGCTAGTCCGTTATCAACTTGAAAAAGTGGCACCGAGTCGGTGCTTTTTTTGATCTGAAACCAAACAACTTGTTGCTAGATGAAAATGGAGTTGAATCTAACGAGAGAATTCTAGATCCGGTCGTCAACTTAAGGTGCCGGGCCCACAT	2	gRNA_326
gRNA_CDK7_targ_314	CDK7	ATTTTCATCTAGCAACAAGT	GTTTTCATCTAGCAACAAGT	5.0	7	69259853.0	69259834.0	TG	69259832.0	69259831.0	69259850.0	69259846.0	TTCAT	-	TGAAACCAAACAACTTGTTGCTAGATGAAAATGGAGTTCTAA	True	True	True	targeting		F1-R1	CCGACTTAGACCG	AGGCACTTGCTCGTACGACGAGCGTACACGTCTCACACCGTTTTCATCTAGCAACAAGTGTTTAAGAGCTATGCTGGAAACAGCATAGCAAGTTTAAATAAGGCTAGTCCGTTATCAACTTGAAAAAGTGGCACCGAGTCGGTGCTTTTTTTTGAAACCAAACAACTTGTTGCTAGATGAAAATGGAGTTCTAACCGACTTAGACCGGAATTCTAGATCCGGTCGTCAACTTAAGGTGCCGGGCCCACAT	2	gRNA_327
gRNA_CDK7_targ_315	CDK7	TCCATTTTCATCTAGCAACA	GCCATTTTCATCTAGCAACA	5.0	7	69259856.0	69259837.0	AG	69259835.0	69259834.0	69259853.0	69259849.0	ATTTT	-	AACCAAACAACTTGTTGCTAGATGAAAATGGAGTTCTAAAAC	True	True	False	targeting		F1-R1	GCTAAACTTCGGC	AGGCACTTGCTCGTACGACGAGCGTACACGTCTCACACCGCCATTTTCATCTAGCAACAGTTTAAGAGCTATGCTGGAAACAGCATAGCAAGTTTAAATAAGGCTAGTCCGTTATCAACTTGAAAAAGTGGCACCGAGTCGGTGCTTTTTTTAACCAAACAACTTGTTGCTAGATGAAAATGGAGTTCTAAAACGCTAAACTTCGGCGAATTCTAGATCCGGTCGTCAACTTAAGGTGCCGGGCCCACAT	2	gRNA_328
gRNA_CDK7_targ_316	CDK7	TTAGAACTCCATTTTCATCT	GTAGAACTCCATTTTCATCT	5.0	7	69259863.0	69259844.0	AG	69259842.0	69259841.0	69259860.0	69259856.0	GAACT	-	CAACTTGTTGCTAGATGAAAATGGAGTTCTAAAACTGGCAGA	True	True	True	targeting		F1-R1	GAGCAACTAATAA	AGGCACTTGCTCGTACGACGAGCGTACACGTCTCACACCGTAGAACTCCATTTTCATCTGTTTAAGAGCTATGCTGGAAACAGCATAGCAAGTTTAAATAAGGCTAGTCCGTTATCAACTTGAAAAAGTGGCACCGAGTCGGTGCTTTTTTTCAACTTGTTGCTAGATGAAAATGGAGTTCTAAAACTGGCAGAGAGCAACTAATAAGAATTCTAGATCCGGTCGTCAACTTAAGGTGCCGGGCCCACAT	2	gRNA_329
gRNA_CDK7_targ_317	CDK7	GGCCAAAATCTGCCAGTTTT	GGCCAAAATCTGCCAGTTTT	5.0	7	69259881.0	69259862.0	AG	69259860.0	69259859.0	69259878.0	69259874.0	CAAAA	-	AAATGGAGTTCTAAAACTGGCAGATTTTGGCCTGGCCAAATC	True	True	True	targeting		F1-R1	CTATGTTGTCCGG	AGGCACTTGCTCGTACGACGAGCGTACACGTCTCACACCGGCCAAAATCTGCCAGTTTTGTTTAAGAGCTATGCTGGAAACAGCATAGCAAGTTTAAATAAGGCTAGTCCGTTATCAACTTGAAAAAGTGGCACCGAGTCGGTGCTTTTTTTAAATGGAGTTCTAAAACTGGCAGATTTTGGCCTGGCCAAATCCTATGTTGTCCGGGAATTCTAGATCCGGTCGTCAACTTAAGGTGCCGGGCCCACAT	2	gRNA_330
gRNA_CDK7_targ_318	CDK7	TGGCCAGGCCAAAATCTGCC	GGGCCAGGCCAAAATCTGCC	5.0	7	69259887.0	69259868.0	AG	69259866.0	69259865.0	69259884.0	69259880.0	CCAGG	-	AGTTCTAAAACTGGCAGATTTTGGCCTGGCCAAATCTTTTGG	True	True	True	targeting		F1-R1	TTTCCTCTTAATC	AGGCACTTGCTCGTACGACGAGCGTACACGTCTCACACCGGGCCAGGCCAAAATCTGCCGTTTAAGAGCTATGCTGGAAACAGCATAGCAAGTTTAAATAAGGCTAGTCCGTTATCAACTTGAAAAAGTGGCACCGAGTCGGTGCTTTTTTTAGTTCTAAAACTGGCAGATTTTGGCCTGGCCAAATCTTTTGGTTTCCTCTTAATCGAATTCTAGATCCGGTCGTCAACTTAAGGTGCCGGGCCCACAT	2	gRNA_331
gRNA_CDK7_targ_319	CDK7	GATTTGGCCAGGCCAAAATC	GATTTGGCCAGGCCAAAATC	5.0	7	69259891.0	69259872.0	TG	69259870.0	69259869.0	69259888.0	69259884.0	TTGGC	-	CTAAAACTGGCAGATTTTGGCCTGGCCAAATCTTTTGGGAGC	True	False	True	targeting		F1-R1	GACGCAATGGAGG	AGGCACTTGCTCGTACGACGAGCGTACACGTCTCACACCGATTTGGCCAGGCCAAAATCGTTTAAGAGCTATGCTGGAAACAGCATAGCAAGTTTAAATAAGGCTAGTCCGTTATCAACTTGAAAAAGTGGCACCGAGTCGGTGCTTTTTTTCTAAAACTGGCAGATTTTGGCCTGGCCAAATCTTTTGGGAGCGACGCAATGGAGGGAATTCTAGATCCGGTCGTCAACTTAAGGTGCCGGGCCCACAT	2	gRNA_332
gRNA_CDK7_targ_320	CDK7	GCTCCCAAAAGATTTGGCCA	GCTCCCAAAAGATTTGGCCA	5.0	7	69259901.0	69259882.0	GG	69259880.0	69259879.0	69259898.0	69259894.0	CCCAA	-	CAGATTTTGGCCTGGCCAAATCTTTTGGGAGCCCCAATAGAG	True	True	True	targeting		F1-R1	ACCGTCTGCGATA	AGGCACTTGCTCGTACGACGAGCGTACACGTCTCACACCGCTCCCAAAAGATTTGGCCAGTTTAAGAGCTATGCTGGAAACAGCATAGCAAGTTTAAATAAGGCTAGTCCGTTATCAACTTGAAAAAGTGGCACCGAGTCGGTGCTTTTTTTCAGATTTTGGCCTGGCCAAATCTTTTGGGAGCCCCAATAGAGACCGTCTGCGATAGAATTCTAGATCCGGTCGTCAACTTAAGGTGCCGGGCCCACAT	2	gRNA_333
gRNA_CDK7_targ_321	CDK7	GGCTCCCAAAAGATTTGGCC	GGCTCCCAAAAGATTTGGCC	5.0	7	69259902.0	69259883.0	AG	69259881.0	69259880.0	69259899.0	69259895.0	TCCCA	-	AGATTTTGGCCTGGCCAAATCTTTTGGGAGCCCCAATAGAGC	True	True	True	targeting		F1-R1	TAGTTTAAACACA	AGGCACTTGCTCGTACGACGAGCGTACACGTCTCACACCGGCTCCCAAAAGATTTGGCCGTTTAAGAGCTATGCTGGAAACAGCATAGCAAGTTTAAATAAGGCTAGTCCGTTATCAACTTGAAAAAGTGGCACCGAGTCGGTGCTTTTTTTAGATTTTGGCCTGGCCAAATCTTTTGGGAGCCCCAATAGAGCTAGTTTAAACACAGAATTCTAGATCCGGTCGTCAACTTAAGGTGCCGGGCCCACAT	2	gRNA_334
gRNA_CDK7_targ_322	CDK7	TTGGGGCTCCCAAAAGATTT	GTGGGGCTCCCAAAAGATTT	5.0	7	69259906.0	69259887.0	GG	69259885.0	69259884.0	69259903.0	69259899.0	GGGCT	-	TTTGGCCTGGCCAAATCTTTTGGGAGCCCCAATAGAGCTTAT	True	False	True	targeting		F1-R1	CCATCGAGCATGG	AGGCACTTGCTCGTACGACGAGCGTACACGTCTCACACCGTGGGGCTCCCAAAAGATTTGTTTAAGAGCTATGCTGGAAACAGCATAGCAAGTTTAAATAAGGCTAGTCCGTTATCAACTTGAAAAAGTGGCACCGAGTCGGTGCTTTTTTTTTTGGCCTGGCCAAATCTTTTGGGAGCCCCAATAGAGCTTATCCATCGAGCATGGGAATTCTAGATCCGGTCGTCAACTTAAGGTGCCGGGCCCACAT	2	gRNA_335
gRNA_CDK7_targ_323	CDK7	ATTGGGGCTCCCAAAAGATT	GTTGGGGCTCCCAAAAGATT	5.0	7	69259907.0	69259888.0	TG	69259886.0	69259885.0	69259904.0	69259900.0	GGGGC	-	TTGGCCTGGCCAAATCTTTTGGGAGCCCCAATAGAGCTTATA	True	False	True	targeting		F1-R1	CGATGGGACGGCA	AGGCACTTGCTCGTACGACGAGCGTACACGTCTCACACCGTTGGGGCTCCCAAAAGATTGTTTAAGAGCTATGCTGGAAACAGCATAGCAAGTTTAAATAAGGCTAGTCCGTTATCAACTTGAAAAAGTGGCACCGAGTCGGTGCTTTTTTTTTGGCCTGGCCAAATCTTTTGGGAGCCCCAATAGAGCTTATACGATGGGACGGCAGAATTCTAGATCCGGTCGTCAACTTAAGGTGCCGGGCCCACAT	2	gRNA_336
gRNA_CDK7_targ_324	CDK7	GCTCTATTGGGGCTCCCAAA	GCTCTATTGGGGCTCCCAAA	5.0	7	69259912.0	69259893.0	AG	69259891.0	69259890.0	69259909.0	69259905.0	CTATT	-	CTGGCCAAATCTTTTGGGAGCCCCAATAGAGCTTATACACAT	True	True	True	targeting		F1-R1	GGTAAAGCGTACT	AGGCACTTGCTCGTACGACGAGCGTACACGTCTCACACCGCTCTATTGGGGCTCCCAAAGTTTAAGAGCTATGCTGGAAACAGCATAGCAAGTTTAAATAAGGCTAGTCCGTTATCAACTTGAAAAAGTGGCACCGAGTCGGTGCTTTTTTTCTGGCCAAATCTTTTGGGAGCCCCAATAGAGCTTATACACATGGTAAAGCGTACTGAATTCTAGATCCGGTCGTCAACTTAAGGTGCCGGGCCCACAT	2	gRNA_337
gRNA_CDK7_targ_325	CDK7	ATGTGTATAAGCTCTATTGG	GTGTGTATAAGCTCTATTGG	5.0	7	69259922.0	69259903.0	GG	69259901.0	69259900.0	69259919.0	69259915.0	TGTAT	-	CTTTTGGGAGCCCCAATAGAGCTTATACACATCAGGTTGTAA	True	True	False	targeting		F1-R1	GCATTGGGACTCG	AGGCACTTGCTCGTACGACGAGCGTACACGTCTCACACCGTGTGTATAAGCTCTATTGGGTTTAAGAGCTATGCTGGAAACAGCATAGCAAGTTTAAATAAGGCTAGTCCGTTATCAACTTGAAAAAGTGGCACCGAGTCGGTGCTTTTTTTCTTTTGGGAGCCCCAATAGAGCTTATACACATCAGGTTGTAAGCATTGGGACTCGGAATTCTAGATCCGGTCGTCAACTTAAGGTGCCGGGCCCACAT	2	gRNA_338
gRNA_CDK7_targ_326	CDK7	GATGTGTATAAGCTCTATTG	GATGTGTATAAGCTCTATTG	5.0	7	69259923.0	69259904.0	GG	69259902.0	69259901.0	69259920.0	69259916.0	GTGTA	-	TTTTGGGAGCCCCAATAGAGCTTATACACATCAGGTTGTAAC	True	True	False	targeting		F1-R1	TGCACTGTAGCCA	AGGCACTTGCTCGTACGACGAGCGTACACGTCTCACACCGATGTGTATAAGCTCTATTGGTTTAAGAGCTATGCTGGAAACAGCATAGCAAGTTTAAATAAGGCTAGTCCGTTATCAACTTGAAAAAGTGGCACCGAGTCGGTGCTTTTTTTTTTTGGGAGCCCCAATAGAGCTTATACACATCAGGTTGTAACTGCACTGTAGCCAGAATTCTAGATCCGGTCGTCAACTTAAGGTGCCGGGCCCACAT	2	gRNA_339
gRNA_CDK7_targ_327	CDK7	TGATGTGTATAAGCTCTATT	GGATGTGTATAAGCTCTATT	5.0	7	69259924.0	69259905.0	GG	69259903.0	69259902.0	69259921.0	69259917.0	TGTGT	-	TTTGGGAGCCCCAATAGAGCTTATACACATCAGGTTGTAACC	True	False	False	targeting		F1-R1	ATACACACTTTGG	AGGCACTTGCTCGTACGACGAGCGTACACGTCTCACACCGGATGTGTATAAGCTCTATTGTTTAAGAGCTATGCTGGAAACAGCATAGCAAGTTTAAATAAGGCTAGTCCGTTATCAACTTGAAAAAGTGGCACCGAGTCGGTGCTTTTTTTTTTGGGAGCCCCAATAGAGCTTATACACATCAGGTTGTAACCATACACACTTTGGGAATTCTAGATCCGGTCGTCAACTTAAGGTGCCGGGCCCACAT	2	gRNA_340
gRNA_CDK7_targ_328	CDK7	CTGATGTGTATAAGCTCTAT	GTGATGTGTATAAGCTCTAT	5.0	7	69259925.0	69259906.0	TG	69259904.0	69259903.0	69259922.0	69259918.0	ATGTG	-	TTGGGAGCCCCAATAGAGCTTATACACATCAGGTTGTAACCA	True	True	False	targeting		F1-R1	CCGGTAATTCGAC	AGGCACTTGCTCGTACGACGAGCGTACACGTCTCACACCGTGATGTGTATAAGCTCTATGTTTAAGAGCTATGCTGGAAACAGCATAGCAAGTTTAAATAAGGCTAGTCCGTTATCAACTTGAAAAAGTGGCACCGAGTCGGTGCTTTTTTTTTGGGAGCCCCAATAGAGCTTATACACATCAGGTTGTAACCACCGGTAATTCGACGAATTCTAGATCCGGTCGTCAACTTAAGGTGCCGGGCCCACAT	2	gRNA_341
gRNA_CDK7_targ_329	CDK7	GTTACAACCTGATGTGTATA	GTTACAACCTGATGTGTATA	5.0	7	69259933.0	69259914.0	AG	69259912.0	69259911.0	69259930.0	69259926.0	ACAAC	-	CCCAATAGAGCTTATACACATCAGGTTGTAACCAGGTAAGAA	True	True	True	targeting		F1-R1	GCACGTCACTTCT	AGGCACTTGCTCGTACGACGAGCGTACACGTCTCACACCGTTACAACCTGATGTGTATAGTTTAAGAGCTATGCTGGAAACAGCATAGCAAGTTTAAATAAGGCTAGTCCGTTATCAACTTGAAAAAGTGGCACCGAGTCGGTGCTTTTTTTCCCAATAGAGCTTATACACATCAGGTTGTAACCAGGTAAGAAGCACGTCACTTCTGAATTCTAGATCCGGTCGTCAACTTAAGGTGCCGGGCCCACAT	2	gRNA_342
gRNA_CDK7_targ_330	CDK7	TACCTGGTTACAACCTGATG	GACCTGGTTACAACCTGATG	5.0	7	69259939.0	69259920.0	TG	69259918.0	69259917.0	69259936.0	69259932.0	CTGGT	-	AGAGCTTATACACATCAGGTTGTAACCAGGTAAGAATCTCTT	True	False	True	targeting		F1-R1	AATGAGGCGTATC	AGGCACTTGCTCGTACGACGAGCGTACACGTCTCACACCGACCTGGTTACAACCTGATGGTTTAAGAGCTATGCTGGAAACAGCATAGCAAGTTTAAATAAGGCTAGTCCGTTATCAACTTGAAAAAGTGGCACCGAGTCGGTGCTTTTTTTAGAGCTTATACACATCAGGTTGTAACCAGGTAAGAATCTCTTAATGAGGCGTATCGAATTCTAGATCCGGTCGTCAACTTAAGGTGCCGGGCCCACAT	2	gRNA_343
gRNA_CDK7_targ_331	CDK7	CTTACCTGGTTACAACCTGA	GTTACCTGGTTACAACCTGA	5.0	7	69259941.0	69259922.0	TG	69259920.0	69259919.0	69259938.0	69259934.0	ACCTG	-	AGCTTATACACATCAGGTTGTAACCAGGTAAGAATCTCTTAA	True	True	True	targeting		F1-R1	TGGCTCAACAACT	AGGCACTTGCTCGTACGACGAGCGTACACGTCTCACACCGTTACCTGGTTACAACCTGAGTTTAAGAGCTATGCTGGAAACAGCATAGCAAGTTTAAATAAGGCTAGTCCGTTATCAACTTGAAAAAGTGGCACCGAGTCGGTGCTTTTTTTAGCTTATACACATCAGGTTGTAACCAGGTAAGAATCTCTTAATGGCTCAACAACTGAATTCTAGATCCGGTCGTCAACTTAAGGTGCCGGGCCCACAT	2	gRNA_344
gRNA_CDK7_targ_332	CDK7	ATACCACCTAAAGAACAAAA	GTACCACCTAAAGAACAAAA	5.0	8	69262211.0	69262192.0	AG	69262190.0	69262189.0	69262208.0	69262204.0	CCACC	-	GATACTAATTCTTTTTGTTCTTTAGGTGGTATCGGGCCCCCG	True	True	True	targeting		F1-R1	AACACGCCGCAGT	AGGCACTTGCTCGTACGACGAGCGTACACGTCTCACACCGTACCACCTAAAGAACAAAAGTTTAAGAGCTATGCTGGAAACAGCATAGCAAGTTTAAATAAGGCTAGTCCGTTATCAACTTGAAAAAGTGGCACCGAGTCGGTGCTTTTTTTGATACTAATTCTTTTTGTTCTTTAGGTGGTATCGGGCCCCCGAACACGCCGCAGTGAATTCTAGATCCGGTCGTCAACTTAAGGTGCCGGGCCCACAT	2	gRNA_345
gRNA_CDK7_targ_333	CDK7	GGGGGCCCGATACCACCTAA	GGGGGCCCGATACCACCTAA	5.0	8	69262220.0	69262201.0	AG	69262199.0	69262198.0	69262217.0	69262213.0	GGCCC	-	TCTTTTTGTTCTTTAGGTGGTATCGGGCCCCCGAGTTACTAT	True	False	True	targeting		F1-R1	TCTTACAGAAGTA	AGGCACTTGCTCGTACGACGAGCGTACACGTCTCACACCGGGGGCCCGATACCACCTAAGTTTAAGAGCTATGCTGGAAACAGCATAGCAAGTTTAAATAAGGCTAGTCCGTTATCAACTTGAAAAAGTGGCACCGAGTCGGTGCTTTTTTTTCTTTTTGTTCTTTAGGTGGTATCGGGCCCCCGAGTTACTATTCTTACAGAAGTAGAATTCTAGATCCGGTCGTCAACTTAAGGTGCCGGGCCCACAT	2	gRNA_346
gRNA_CDK7_targ_334	CDK7	CAAATAGTAACTCGGGGGCC	GAAATAGTAACTCGGGGGCC	5.0	8	69262233.0	69262214.0	CG	69262212.0	69262211.0	69262230.0	69262226.0	ATAGT	-	TAGGTGGTATCGGGCCCCCGAGTTACTATTTGGAGCTAGGAT	True	True	False	targeting		F1-R1	ATGACGGGAATTA	AGGCACTTGCTCGTACGACGAGCGTACACGTCTCACACCGAAATAGTAACTCGGGGGCCGTTTAAGAGCTATGCTGGAAACAGCATAGCAAGTTTAAATAAGGCTAGTCCGTTATCAACTTGAAAAAGTGGCACCGAGTCGGTGCTTTTTTTTAGGTGGTATCGGGCCCCCGAGTTACTATTTGGAGCTAGGATATGACGGGAATTAGAATTCTAGATCCGGTCGTCAACTTAAGGTGCCGGGCCCACAT	2	gRNA_347
gRNA_CDK7_targ_335	CDK7	GCTCCAAATAGTAACTCGGG	GCTCCAAATAGTAACTCGGG	5.0	8	69262237.0	69262218.0	GG	69262216.0	69262215.0	69262234.0	69262230.0	CCAAA	-	TGGTATCGGGCCCCCGAGTTACTATTTGGAGCTAGGATGTAT	True	True	True	targeting		F1-R1	TTACTGCATGGTA	AGGCACTTGCTCGTACGACGAGCGTACACGTCTCACACCGCTCCAAATAGTAACTCGGGGTTTAAGAGCTATGCTGGAAACAGCATAGCAAGTTTAAATAAGGCTAGTCCGTTATCAACTTGAAAAAGTGGCACCGAGTCGGTGCTTTTTTTTGGTATCGGGCCCCCGAGTTACTATTTGGAGCTAGGATGTATTTACTGCATGGTAGAATTCTAGATCCGGTCGTCAACTTAAGGTGCCGGGCCCACAT	2	gRNA_348
gRNA_CDK7_targ_336	CDK7	AGCTCCAAATAGTAACTCGG	GGCTCCAAATAGTAACTCGG	5.0	8	69262238.0	69262219.0	GG	69262217.0	69262216.0	69262235.0	69262231.0	TCCAA	-	GGTATCGGGCCCCCGAGTTACTATTTGGAGCTAGGATGTATG	True	True	True	targeting		F1-R1	GGACATGTAATTC	AGGCACTTGCTCGTACGACGAGCGTACACGTCTCACACCGGCTCCAAATAGTAACTCGGGTTTAAGAGCTATGCTGGAAACAGCATAGCAAGTTTAAATAAGGCTAGTCCGTTATCAACTTGAAAAAGTGGCACCGAGTCGGTGCTTTTTTTGGTATCGGGCCCCCGAGTTACTATTTGGAGCTAGGATGTATGGGACATGTAATTCGAATTCTAGATCCGGTCGTCAACTTAAGGTGCCGGGCCCACAT	2	gRNA_349
gRNA_CDK7_targ_337	CDK7	TAGCTCCAAATAGTAACTCG	GAGCTCCAAATAGTAACTCG	5.0	8	69262239.0	69262220.0	GG	69262218.0	69262217.0	69262236.0	69262232.0	CTCCA	-	GTATCGGGCCCCCGAGTTACTATTTGGAGCTAGGATGTATGG	True	True	True	targeting		F1-R1	TCGTCAGTAGCTT	AGGCACTTGCTCGTACGACGAGCGTACACGTCTCACACCGAGCTCCAAATAGTAACTCGGTTTAAGAGCTATGCTGGAAACAGCATAGCAAGTTTAAATAAGGCTAGTCCGTTATCAACTTGAAAAAGTGGCACCGAGTCGGTGCTTTTTTTGTATCGGGCCCCCGAGTTACTATTTGGAGCTAGGATGTATGGTCGTCAGTAGCTTGAATTCTAGATCCGGTCGTCAACTTAAGGTGCCGGGCCCACAT	2	gRNA_350
gRNA_CDK7_targ_338	CDK7	CTAGCTCCAAATAGTAACTC	GTAGCTCCAAATAGTAACTC	5.0	8	69262240.0	69262221.0	GG	69262219.0	69262218.0	69262237.0	69262233.0	GCTCC	-	TATCGGGCCCCCGAGTTACTATTTGGAGCTAGGATGTATGGT	True	False	True	targeting		F1-R1	GAGAAAGGTACCG	AGGCACTTGCTCGTACGACGAGCGTACACGTCTCACACCGTAGCTCCAAATAGTAACTCGTTTAAGAGCTATGCTGGAAACAGCATAGCAAGTTTAAATAAGGCTAGTCCGTTATCAACTTGAAAAAGTGGCACCGAGTCGGTGCTTTTTTTTATCGGGCCCCCGAGTTACTATTTGGAGCTAGGATGTATGGTGAGAAAGGTACCGGAATTCTAGATCCGGTCGTCAACTTAAGGTGCCGGGCCCACAT	2	gRNA_351
gRNA_CDK7_targ_339	CDK7	CCTAGCTCCAAATAGTAACT	GCTAGCTCCAAATAGTAACT	5.0	8	69262241.0	69262222.0	CG	69262220.0	69262219.0	69262238.0	69262234.0	AGCTC	-	ATCGGGCCCCCGAGTTACTATTTGGAGCTAGGATGTATGGTG	True	True	True	targeting		F1-R1	GGCCCACATTCGT	AGGCACTTGCTCGTACGACGAGCGTACACGTCTCACACCGCTAGCTCCAAATAGTAACTGTTTAAGAGCTATGCTGGAAACAGCATAGCAAGTTTAAATAAGGCTAGTCCGTTATCAACTTGAAAAAGTGGCACCGAGTCGGTGCTTTTTTTATCGGGCCCCCGAGTTACTATTTGGAGCTAGGATGTATGGTGGGCCCACATTCGTGAATTCTAGATCCGGTCGTCAACTTAAGGTGCCGGGCCCACAT	2	gRNA_352
gRNA_CDK7_targ_340	CDK7	CATACATCCTAGCTCCAAAT	GATACATCCTAGCTCCAAAT	5.0	8	69262248.0	69262229.0	AG	69262227.0	69262226.0	69262245.0	69262241.0	ACATC	-	CCCCGAGTTACTATTTGGAGCTAGGATGTATGGTGTAGGTGT	True	True	True	targeting		F1-R1	TCAGCAGCTGTTA	AGGCACTTGCTCGTACGACGAGCGTACACGTCTCACACCGATACATCCTAGCTCCAAATGTTTAAGAGCTATGCTGGAAACAGCATAGCAAGTTTAAATAAGGCTAGTCCGTTATCAACTTGAAAAAGTGGCACCGAGTCGGTGCTTTTTTTCCCCGAGTTACTATTTGGAGCTAGGATGTATGGTGTAGGTGTTCAGCAGCTGTTAGAATTCTAGATCCGGTCGTCAACTTAAGGTGCCGGGCCCACAT	2	gRNA_353
gRNA_CDK7_targ_341	CDK7	ACACCTACACCATACATCCT	GCACCTACACCATACATCCT	5.0	8	69262258.0	69262239.0	AG	69262237.0	69262236.0	69262255.0	69262251.0	CCTAC	-	CTATTTGGAGCTAGGATGTATGGTGTAGGTGTGGACATGTGG	True	True	True	targeting		F1-R1	GTTGTTACGTGGA	AGGCACTTGCTCGTACGACGAGCGTACACGTCTCACACCGCACCTACACCATACATCCTGTTTAAGAGCTATGCTGGAAACAGCATAGCAAGTTTAAATAAGGCTAGTCCGTTATCAACTTGAAAAAGTGGCACCGAGTCGGTGCTTTTTTTCTATTTGGAGCTAGGATGTATGGTGTAGGTGTGGACATGTGGGTTGTTACGTGGAGAATTCTAGATCCGGTCGTCAACTTAAGGTGCCGGGCCCACAT	2	gRNA_354
gRNA_CDK7_targ_342	CDK7	TATACAGCCAACAGCCCACA	GATACAGCCAACAGCCCACA	5.0	8	69262283.0	69262264.0	TG	69262262.0	69262261.0	69262280.0	69262276.0	ACAGC	-	TAGGTGTGGACATGTGGGCTGTTGGCTGTATATTAGCAGAGT	True	True	True	targeting		F1-R1	GGCACAGGTTTAA	AGGCACTTGCTCGTACGACGAGCGTACACGTCTCACACCGATACAGCCAACAGCCCACAGTTTAAGAGCTATGCTGGAAACAGCATAGCAAGTTTAAATAAGGCTAGTCCGTTATCAACTTGAAAAAGTGGCACCGAGTCGGTGCTTTTTTTTAGGTGTGGACATGTGGGCTGTTGGCTGTATATTAGCAGAGTGGCACAGGTTTAAGAATTCTAGATCCGGTCGTCAACTTAAGGTGCCGGGCCCACAT	2	gRNA_355
gRNA_CDK7_targ_343	CDK7	TCTGCTAATATACAGCCAAC	GCTGCTAATATACAGCCAAC	5.0	8	69262291.0	69262272.0	AG	69262270.0	69262269.0	69262288.0	69262284.0	GCTAA	-	GACATGTGGGCTGTTGGCTGTATATTAGCAGAGTTACTTCTA	True	True	True	targeting		F1-R1	CGAATGGATAAAT	AGGCACTTGCTCGTACGACGAGCGTACACGTCTCACACCGCTGCTAATATACAGCCAACGTTTAAGAGCTATGCTGGAAACAGCATAGCAAGTTTAAATAAGGCTAGTCCGTTATCAACTTGAAAAAGTGGCACCGAGTCGGTGCTTTTTTTGACATGTGGGCTGTTGGCTGTATATTAGCAGAGTTACTTCTACGAATGGATAAATGAATTCTAGATCCGGTCGTCAACTTAAGGTGCCGGGCCCACAT	2	gRNA_356
gRNA_CDK7_targ_344	CDK7	AAGTAACTCTGCTAATATAC	GAGTAACTCTGCTAATATAC	5.0	8	69262298.0	69262279.0	AG	69262277.0	69262276.0	69262295.0	69262291.0	TAACT	-	GGGCTGTTGGCTGTATATTAGCAGAGTTACTTCTAAGGGTAA	True	True	True	targeting		F1-R1	CCGCAGCTTAGCT	AGGCACTTGCTCGTACGACGAGCGTACACGTCTCACACCGAGTAACTCTGCTAATATACGTTTAAGAGCTATGCTGGAAACAGCATAGCAAGTTTAAATAAGGCTAGTCCGTTATCAACTTGAAAAAGTGGCACCGAGTCGGTGCTTTTTTTGGGCTGTTGGCTGTATATTAGCAGAGTTACTTCTAAGGGTAACCGCAGCTTAGCTGAATTCTAGATCCGGTCGTCAACTTAAGGTGCCGGGCCCACAT	2	gRNA_357
gRNA_CDK7_targ_345	CDK7	CTTACCCTTAGAAGTAACTC	GTTACCCTTAGAAGTAACTC	5.0	8	69262309.0	69262290.0	TG	69262288.0	69262287.0	69262306.0	69262302.0	ACCCT	-	TGTATATTAGCAGAGTTACTTCTAAGGGTAAGTCTAAATTAA	True	True	True	targeting		F1-R1	CATTCATGATGGG	AGGCACTTGCTCGTACGACGAGCGTACACGTCTCACACCGTTACCCTTAGAAGTAACTCGTTTAAGAGCTATGCTGGAAACAGCATAGCAAGTTTAAATAAGGCTAGTCCGTTATCAACTTGAAAAAGTGGCACCGAGTCGGTGCTTTTTTTTGTATATTAGCAGAGTTACTTCTAAGGGTAAGTCTAAATTAACATTCATGATGGGGAATTCTAGATCCGGTCGTCAACTTAAGGTGCCGGGCCCACAT	2	gRNA_358
gRNA_CDK7_targ_346	CDK7	GGAACCTGAAAGAAAGTAAG	GGAACCTGAAAGAAAGTAAG	5.0	9	69269211.0	69269192.0	AG	69269190.0	69269189.0	69269208.0	69269204.0	ACCTG	-	AAAAGTCTCCCTCTTACTTTCTTTCAGGTTCCTTTTTTGCCA	True	True	True	targeting		F1-R1	ATACTCGGCAACG	AGGCACTTGCTCGTACGACGAGCGTACACGTCTCACACCGGAACCTGAAAGAAAGTAAGGTTTAAGAGCTATGCTGGAAACAGCATAGCAAGTTTAAATAAGGCTAGTCCGTTATCAACTTGAAAAAGTGGCACCGAGTCGGTGCTTTTTTTAAAAGTCTCCCTCTTACTTTCTTTCAGGTTCCTTTTTTGCCAATACTCGGCAACGGAATTCTAGATCCGGTCGTCAACTTAAGGTGCCGGGCCCACAT	2	gRNA_359
gRNA_CDK7_targ_347	CDK7	AAGGAACCTGAAAGAAAGTA	GAGGAACCTGAAAGAAAGTA	5.0	9	69269213.0	69269194.0	AG	69269192.0	69269191.0	69269210.0	69269206.0	GAACC	-	AAGTCTCCCTCTTACTTTCTTTCAGGTTCCTTTTTTGCCAGG	True	True	True	targeting		F1-R1	TAGGGCGGGATTG	AGGCACTTGCTCGTACGACGAGCGTACACGTCTCACACCGAGGAACCTGAAAGAAAGTAGTTTAAGAGCTATGCTGGAAACAGCATAGCAAGTTTAAATAAGGCTAGTCCGTTATCAACTTGAAAAAGTGGCACCGAGTCGGTGCTTTTTTTAAGTCTCCCTCTTACTTTCTTTCAGGTTCCTTTTTTGCCAGGTAGGGCGGGATTGGAATTCTAGATCCGGTCGTCAACTTAAGGTGCCGGGCCCACAT	2	gRNA_360
gRNA_CDK7_targ_348	CDK7	AAAAAAGGAACCTGAAAGAA	GAAAAAGGAACCTGAAAGAA	5.0	9	69269217.0	69269198.0	AG	69269196.0	69269195.0	69269214.0	69269210.0	AAAGG	-	CTCCCTCTTACTTTCTTTCAGGTTCCTTTTTTGCCAGGAGAT	True	True	False	targeting		F1-R1	TTGAAGGCTGGCA	AGGCACTTGCTCGTACGACGAGCGTACACGTCTCACACCGAAAAAGGAACCTGAAAGAAGTTTAAGAGCTATGCTGGAAACAGCATAGCAAGTTTAAATAAGGCTAGTCCGTTATCAACTTGAAAAAGTGGCACCGAGTCGGTGCTTTTTTTCTCCCTCTTACTTTCTTTCAGGTTCCTTTTTTGCCAGGAGATTTGAAGGCTGGCAGAATTCTAGATCCGGTCGTCAACTTAAGGTGCCGGGCCCACAT	2	gRNA_361
gRNA_CDK7_targ_349	CDK7	TGGCAAAAAAGGAACCTGAA	GGGCAAAAAAGGAACCTGAA	5.0	9	69269221.0	69269202.0	AG	69269200.0	69269199.0	69269218.0	69269214.0	CAAAA	-	CTCTTACTTTCTTTCAGGTTCCTTTTTTGCCAGGAGATTCAG	True	True	True	targeting		F1-R1	GCTCTGCGTTTCC	AGGCACTTGCTCGTACGACGAGCGTACACGTCTCACACCGGGCAAAAAAGGAACCTGAAGTTTAAGAGCTATGCTGGAAACAGCATAGCAAGTTTAAATAAGGCTAGTCCGTTATCAACTTGAAAAAGTGGCACCGAGTCGGTGCTTTTTTTCTCTTACTTTCTTTCAGGTTCCTTTTTTGCCAGGAGATTCAGGCTCTGCGTTTCCGAATTCTAGATCCGGTCGTCAACTTAAGGTGCCGGGCCCACAT	2	gRNA_362
gRNA_CDK7_targ_350	CDK7	CTCCTGGCAAAAAAGGAACC	GTCCTGGCAAAAAAGGAACC	5.0	9	69269225.0	69269206.0	TG	69269204.0	69269203.0	69269222.0	69269218.0	CTGGC	-	TACTTTCTTTCAGGTTCCTTTTTTGCCAGGAGATTCAGACCT	True	False	True	targeting		F1-R1	GCCAATTTACGCA	AGGCACTTGCTCGTACGACGAGCGTACACGTCTCACACCGTCCTGGCAAAAAAGGAACCGTTTAAGAGCTATGCTGGAAACAGCATAGCAAGTTTAAATAAGGCTAGTCCGTTATCAACTTGAAAAAGTGGCACCGAGTCGGTGCTTTTTTTTACTTTCTTTCAGGTTCCTTTTTTGCCAGGAGATTCAGACCTGCCAATTTACGCAGAATTCTAGATCCGGTCGTCAACTTAAGGTGCCGGGCCCACAT	2	gRNA_363
gRNA_CDK7_targ_351	CDK7	CTGAATCTCCTGGCAAAAAA	GTGAATCTCCTGGCAAAAAA	5.0	9	69269231.0	69269212.0	GG	69269210.0	69269209.0	69269228.0	69269224.0	AATCT	-	CTTTCAGGTTCCTTTTTTGCCAGGAGATTCAGACCTTGATCA	True	True	True	targeting		F1-R1	GCGCACATAATAC	AGGCACTTGCTCGTACGACGAGCGTACACGTCTCACACCGTGAATCTCCTGGCAAAAAAGTTTAAGAGCTATGCTGGAAACAGCATAGCAAGTTTAAATAAGGCTAGTCCGTTATCAACTTGAAAAAGTGGCACCGAGTCGGTGCTTTTTTTCTTTCAGGTTCCTTTTTTGCCAGGAGATTCAGACCTTGATCAGCGCACATAATACGAATTCTAGATCCGGTCGTCAACTTAAGGTGCCGGGCCCACAT	2	gRNA_364
gRNA_CDK7_targ_352	CDK7	TCTGAATCTCCTGGCAAAAA	GCTGAATCTCCTGGCAAAAA	5.0	9	69269232.0	69269213.0	AG	69269211.0	69269210.0	69269229.0	69269225.0	GAATC	-	TTTCAGGTTCCTTTTTTGCCAGGAGATTCAGACCTTGATCAG	True	True	True	targeting		F1-R1	CTCAATGCCGCCG	AGGCACTTGCTCGTACGACGAGCGTACACGTCTCACACCGCTGAATCTCCTGGCAAAAAGTTTAAGAGCTATGCTGGAAACAGCATAGCAAGTTTAAATAAGGCTAGTCCGTTATCAACTTGAAAAAGTGGCACCGAGTCGGTGCTTTTTTTTTTCAGGTTCCTTTTTTGCCAGGAGATTCAGACCTTGATCAGCTCAATGCCGCCGGAATTCTAGATCCGGTCGTCAACTTAAGGTGCCGGGCCCACAT	2	gRNA_365
gRNA_CDK7_targ_353	CDK7	GATCAAGGTCTGAATCTCCT	GATCAAGGTCTGAATCTCCT	5.0	9	69269240.0	69269221.0	GG	69269219.0	69269218.0	69269237.0	69269233.0	CAAGG	-	TCCTTTTTTGCCAGGAGATTCAGACCTTGATCAGCTAACAAG	True	True	True	targeting		F1-R1	ATTAAACCCTAGT	AGGCACTTGCTCGTACGACGAGCGTACACGTCTCACACCGATCAAGGTCTGAATCTCCTGTTTAAGAGCTATGCTGGAAACAGCATAGCAAGTTTAAATAAGGCTAGTCCGTTATCAACTTGAAAAAGTGGCACCGAGTCGGTGCTTTTTTTTCCTTTTTTGCCAGGAGATTCAGACCTTGATCAGCTAACAAGATTAAACCCTAGTGAATTCTAGATCCGGTCGTCAACTTAAGGTGCCGGGCCCACAT	2	gRNA_366
gRNA_CDK7_targ_354	CDK7	TGATCAAGGTCTGAATCTCC	GGATCAAGGTCTGAATCTCC	5.0	9	69269241.0	69269222.0	TG	69269220.0	69269219.0	69269238.0	69269234.0	TCAAG	-	CCTTTTTTGCCAGGAGATTCAGACCTTGATCAGCTAACAAGA	True	True	True	targeting		F1-R1	TGAATATCGTACC	AGGCACTTGCTCGTACGACGAGCGTACACGTCTCACACCGGATCAAGGTCTGAATCTCCGTTTAAGAGCTATGCTGGAAACAGCATAGCAAGTTTAAATAAGGCTAGTCCGTTATCAACTTGAAAAAGTGGCACCGAGTCGGTGCTTTTTTTCCTTTTTTGCCAGGAGATTCAGACCTTGATCAGCTAACAAGATGAATATCGTACCGAATTCTAGATCCGGTCGTCAACTTAAGGTGCCGGGCCCACAT	2	gRNA_367
gRNA_CDK7_targ_355	CDK7	CTTGTTAGCTGATCAAGGTC	GTTGTTAGCTGATCAAGGTC	5.0	9	69269250.0	69269231.0	TG	69269229.0	69269228.0	69269247.0	69269243.0	GTTAG	-	CCAGGAGATTCAGACCTTGATCAGCTAACAAGAATATTTGAA	True	True	False	targeting		F1-R1	AGGAAGCACCCTT	AGGCACTTGCTCGTACGACGAGCGTACACGTCTCACACCGTTGTTAGCTGATCAAGGTCGTTTAAGAGCTATGCTGGAAACAGCATAGCAAGTTTAAATAAGGCTAGTCCGTTATCAACTTGAAAAAGTGGCACCGAGTCGGTGCTTTTTTTCCAGGAGATTCAGACCTTGATCAGCTAACAAGAATATTTGAAAGGAAGCACCCTTGAATTCTAGATCCGGTCGTCAACTTAAGGTGCCGGGCCCACAT	2	gRNA_368
gRNA_CDK7_targ_356	CDK7	TATTCTTGTTAGCTGATCAA	GATTCTTGTTAGCTGATCAA	5.0	9	69269254.0	69269235.0	GG	69269233.0	69269232.0	69269251.0	69269247.0	TCTTG	-	GAGATTCAGACCTTGATCAGCTAACAAGAATATTTGAAACTT	True	False	True	targeting		F1-R1	GCTATAACGGGCA	AGGCACTTGCTCGTACGACGAGCGTACACGTCTCACACCGATTCTTGTTAGCTGATCAAGTTTAAGAGCTATGCTGGAAACAGCATAGCAAGTTTAAATAAGGCTAGTCCGTTATCAACTTGAAAAAGTGGCACCGAGTCGGTGCTTTTTTTGAGATTCAGACCTTGATCAGCTAACAAGAATATTTGAAACTTGCTATAACGGGCAGAATTCTAGATCCGGTCGTCAACTTAAGGTGCCGGGCCCACAT	2	gRNA_369
gRNA_CDK7_targ_357	CDK7	ATATTCTTGTTAGCTGATCA	GTATTCTTGTTAGCTGATCA	5.0	9	69269255.0	69269236.0	AG	69269234.0	69269233.0	69269252.0	69269248.0	TTCTT	-	AGATTCAGACCTTGATCAGCTAACAAGAATATTTGAAACTTT	True	False	True	targeting		F1-R1	TGCCTCGGCGGTA	AGGCACTTGCTCGTACGACGAGCGTACACGTCTCACACCGTATTCTTGTTAGCTGATCAGTTTAAGAGCTATGCTGGAAACAGCATAGCAAGTTTAAATAAGGCTAGTCCGTTATCAACTTGAAAAAGTGGCACCGAGTCGGTGCTTTTTTTAGATTCAGACCTTGATCAGCTAACAAGAATATTTGAAACTTTTGCCTCGGCGGTAGAATTCTAGATCCGGTCGTCAACTTAAGGTGCCGGGCCCACAT	2	gRNA_370
gRNA_CDK7_targ_358	CDK7	TTTCAAATATTCTTGTTAGC	GTTCAAATATTCTTGTTAGC	5.0	9	69269261.0	69269242.0	TG	69269240.0	69269239.0	69269258.0	69269254.0	CAAAT	-	AGACCTTGATCAGCTAACAAGAATATTTGAAACTTTGGGCAC	True	True	True	targeting		F1-R1	TTACGCGAGCTAA	AGGCACTTGCTCGTACGACGAGCGTACACGTCTCACACCGTTCAAATATTCTTGTTAGCGTTTAAGAGCTATGCTGGAAACAGCATAGCAAGTTTAAATAAGGCTAGTCCGTTATCAACTTGAAAAAGTGGCACCGAGTCGGTGCTTTTTTTAGACCTTGATCAGCTAACAAGAATATTTGAAACTTTGGGCACTTACGCGAGCTAAGAATTCTAGATCCGGTCGTCAACTTAAGGTGCCGGGCCCACAT	2	gRNA_371
gRNA_CDK7_targ_359	CDK7	AAGTTTCAAATATTCTTGTT	GAGTTTCAAATATTCTTGTT	5.0	9	69269264.0	69269245.0	AG	69269243.0	69269242.0	69269261.0	69269257.0	TTTCA	-	CCTTGATCAGCTAACAAGAATATTTGAAACTTTGGGCACACC	True	True	True	targeting		F1-R1	AACGCAGTATTTC	AGGCACTTGCTCGTACGACGAGCGTACACGTCTCACACCGAGTTTCAAATATTCTTGTTGTTTAAGAGCTATGCTGGAAACAGCATAGCAAGTTTAAATAAGGCTAGTCCGTTATCAACTTGAAAAAGTGGCACCGAGTCGGTGCTTTTTTTCCTTGATCAGCTAACAAGAATATTTGAAACTTTGGGCACACCAACGCAGTATTTCGAATTCTAGATCCGGTCGTCAACTTAAGGTGCCGGGCCCACAT	2	gRNA_372
gRNA_CDK7_targ_360	CDK7	CCCAAAGTTTCAAATATTCT	GCCAAAGTTTCAAATATTCT	5.0	9	69269268.0	69269249.0	TG	69269247.0	69269246.0	69269265.0	69269261.0	AAAGT	-	GATCAGCTAACAAGAATATTTGAAACTTTGGGCACACCAACT	True	True	False	targeting		F1-R1	TGCATGCTAGCAT	AGGCACTTGCTCGTACGACGAGCGTACACGTCTCACACCGCCAAAGTTTCAAATATTCTGTTTAAGAGCTATGCTGGAAACAGCATAGCAAGTTTAAATAAGGCTAGTCCGTTATCAACTTGAAAAAGTGGCACCGAGTCGGTGCTTTTTTTGATCAGCTAACAAGAATATTTGAAACTTTGGGCACACCAACTTGCATGCTAGCATGAATTCTAGATCCGGTCGTCAACTTAAGGTGCCGGGCCCACAT	2	gRNA_373
gRNA_CDK7_targ_361	CDK7	TCCTCAGTTGGTGTGCCCAA	GCCTCAGTTGGTGTGCCCAA	5.0	9	69269283.0	69269264.0	AG	69269262.0	69269261.0	69269280.0	69269276.0	TCAGT	-	ATATTTGAAACTTTGGGCACACCAACTGAGGAACAGTGGCCG	True	True	True	targeting		F1-R1	GGATGTCCGGAGC	AGGCACTTGCTCGTACGACGAGCGTACACGTCTCACACCGCCTCAGTTGGTGTGCCCAAGTTTAAGAGCTATGCTGGAAACAGCATAGCAAGTTTAAATAAGGCTAGTCCGTTATCAACTTGAAAAAGTGGCACCGAGTCGGTGCTTTTTTTATATTTGAAACTTTGGGCACACCAACTGAGGAACAGTGGCCGGGATGTCCGGAGCGAATTCTAGATCCGGTCGTCAACTTAAGGTGCCGGGCCCACAT	2	gRNA_374
gRNA_CDK7_targ_362	CDK7	CCACTGTTCCTCAGTTGGTG	GCACTGTTCCTCAGTTGGTG	5.0	9	69269290.0	69269271.0	TG	69269269.0	69269268.0	69269287.0	69269283.0	CTGTT	-	AAACTTTGGGCACACCAACTGAGGAACAGTGGCCGGTAAGCC	True	False	True	targeting		F1-R1	ACTCGAGTACCTA	AGGCACTTGCTCGTACGACGAGCGTACACGTCTCACACCGCACTGTTCCTCAGTTGGTGGTTTAAGAGCTATGCTGGAAACAGCATAGCAAGTTTAAATAAGGCTAGTCCGTTATCAACTTGAAAAAGTGGCACCGAGTCGGTGCTTTTTTTAAACTTTGGGCACACCAACTGAGGAACAGTGGCCGGTAAGCCACTCGAGTACCTAGAATTCTAGATCCGGTCGTCAACTTAAGGTGCCGGGCCCACAT	2	gRNA_375
gRNA_CDK7_targ_363	CDK7	GGCCACTGTTCCTCAGTTGG	GGCCACTGTTCCTCAGTTGG	5.0	9	69269292.0	69269273.0	TG	69269271.0	69269270.0	69269289.0	69269285.0	CACTG	-	ACTTTGGGCACACCAACTGAGGAACAGTGGCCGGTAAGCCTT	True	True	True	targeting		F1-R1	TGTAAATCGAAAC	AGGCACTTGCTCGTACGACGAGCGTACACGTCTCACACCGGCCACTGTTCCTCAGTTGGGTTTAAGAGCTATGCTGGAAACAGCATAGCAAGTTTAAATAAGGCTAGTCCGTTATCAACTTGAAAAAGTGGCACCGAGTCGGTGCTTTTTTTACTTTGGGCACACCAACTGAGGAACAGTGGCCGGTAAGCCTTTGTAAATCGAAACGAATTCTAGATCCGGTCGTCAACTTAAGGTGCCGGGCCCACAT	2	gRNA_376
gRNA_CDK7_targ_364	CDK7	CCGGCCACTGTTCCTCAGTT	GCGGCCACTGTTCCTCAGTT	5.0	9	69269294.0	69269275.0	GG	69269273.0	69269272.0	69269291.0	69269287.0	GCCAC	-	TTTGGGCACACCAACTGAGGAACAGTGGCCGGTAAGCCTTTA	True	True	True	targeting		F1-R1	TCTTGTAACGCAG	AGGCACTTGCTCGTACGACGAGCGTACACGTCTCACACCGCGGCCACTGTTCCTCAGTTGTTTAAGAGCTATGCTGGAAACAGCATAGCAAGTTTAAATAAGGCTAGTCCGTTATCAACTTGAAAAAGTGGCACCGAGTCGGTGCTTTTTTTTTTGGGCACACCAACTGAGGAACAGTGGCCGGTAAGCCTTTATCTTGTAACGCAGGAATTCTAGATCCGGTCGTCAACTTAAGGTGCCGGGCCCACAT	2	gRNA_377
gRNA_CDK7_targ_365	CDK7	ACCGGCCACTGTTCCTCAGT	GCCGGCCACTGTTCCTCAGT	5.0	9	69269295.0	69269276.0	TG	69269274.0	69269273.0	69269292.0	69269288.0	GGCCA	-	TTGGGCACACCAACTGAGGAACAGTGGCCGGTAAGCCTTTAT	True	True	True	targeting		F1-R1	CATACTTCAGAAA	AGGCACTTGCTCGTACGACGAGCGTACACGTCTCACACCGCCGGCCACTGTTCCTCAGTGTTTAAGAGCTATGCTGGAAACAGCATAGCAAGTTTAAATAAGGCTAGTCCGTTATCAACTTGAAAAAGTGGCACCGAGTCGGTGCTTTTTTTTTGGGCACACCAACTGAGGAACAGTGGCCGGTAAGCCTTTATCATACTTCAGAAAGAATTCTAGATCCGGTCGTCAACTTAAGGTGCCGGGCCCACAT	2	gRNA_378
gRNA_CDK7_targ_366	CDK7	CTTACCGGCCACTGTTCCTC	GTTACCGGCCACTGTTCCTC	5.0	9	69269298.0	69269279.0	AG	69269277.0	69269276.0	69269295.0	69269291.0	ACCGG	-	GGCACACCAACTGAGGAACAGTGGCCGGTAAGCCTTTATGCA	True	True	True	targeting		F1-R1	GCTATGGTTACAG	AGGCACTTGCTCGTACGACGAGCGTACACGTCTCACACCGTTACCGGCCACTGTTCCTCGTTTAAGAGCTATGCTGGAAACAGCATAGCAAGTTTAAATAAGGCTAGTCCGTTATCAACTTGAAAAAGTGGCACCGAGTCGGTGCTTTTTTTGGCACACCAACTGAGGAACAGTGGCCGGTAAGCCTTTATGCAGCTATGGTTACAGGAATTCTAGATCCGGTCGTCAACTTAAGGTGCCGGGCCCACAT	2	gRNA_379
gRNA_CDK7_targ_367	CDK7	ATGTCCTGTAAAAATAATTT	GTGTCCTGTAAAAATAATTT	5.0	10	69272896.0	69272877.0	TG	69272875.0	69272874.0	69272893.0	69272889.0	TCCTG	-	GTTTGAATTACAAAATTATTTTTACAGGACATGTGTAGTCTT	True	False	True	targeting		F1-R1	CTCTCCGTCTACG	AGGCACTTGCTCGTACGACGAGCGTACACGTCTCACACCGTGTCCTGTAAAAATAATTTGTTTAAGAGCTATGCTGGAAACAGCATAGCAAGTTTAAATAAGGCTAGTCCGTTATCAACTTGAAAAAGTGGCACCGAGTCGGTGCTTTTTTTGTTTGAATTACAAAATTATTTTTACAGGACATGTGTAGTCTTCTCTCCGTCTACGGAATTCTAGATCCGGTCGTCAACTTAAGGTGCCGGGCCCACAT	2	gRNA_380
gRNA_CDK7_targ_368	CDK7	CTGGAAGACTACACATGTCC	GTGGAAGACTACACATGTCC	5.0	10	69272910.0	69272891.0	TG	69272889.0	69272888.0	69272907.0	69272903.0	GAAGA	-	ATTATTTTTACAGGACATGTGTAGTCTTCCAGATTATGTGAC	True	True	False	targeting		F1-R1	TTGAAGTCTACGA	AGGCACTTGCTCGTACGACGAGCGTACACGTCTCACACCGTGGAAGACTACACATGTCCGTTTAAGAGCTATGCTGGAAACAGCATAGCAAGTTTAAATAAGGCTAGTCCGTTATCAACTTGAAAAAGTGGCACCGAGTCGGTGCTTTTTTTATTATTTTTACAGGACATGTGTAGTCTTCCAGATTATGTGACTTGAAGTCTACGAGAATTCTAGATCCGGTCGTCAACTTAAGGTGCCGGGCCCACAT	2	gRNA_381
gRNA_CDK7_targ_369	CDK7	ATAATCTGGAAGACTACACA	GTAATCTGGAAGACTACACA	5.0	10	69272915.0	69272896.0	TG	69272894.0	69272893.0	69272912.0	69272908.0	ATCTG	-	TTTTACAGGACATGTGTAGTCTTCCAGATTATGTGACATTTA	True	True	True	targeting		F1-R1	TGTGGAGAGGGTG	AGGCACTTGCTCGTACGACGAGCGTACACGTCTCACACCGTAATCTGGAAGACTACACAGTTTAAGAGCTATGCTGGAAACAGCATAGCAAGTTTAAATAAGGCTAGTCCGTTATCAACTTGAAAAAGTGGCACCGAGTCGGTGCTTTTTTTTTTTACAGGACATGTGTAGTCTTCCAGATTATGTGACATTTATGTGGAGAGGGTGGAATTCTAGATCCGGTCGTCAACTTAAGGTGCCGGGCCCACAT	2	gRNA_382
gRNA_CDK7_targ_370	CDK7	TAAATGTCACATAATCTGGA	GAAATGTCACATAATCTGGA	5.0	10	69272925.0	69272906.0	AG	69272904.0	69272903.0	69272922.0	69272918.0	ATGTC	-	CATGTGTAGTCTTCCAGATTATGTGACATTTAAGAGTTTCCC	True	True	True	targeting		F1-R1	TTCATTCCGAATG	AGGCACTTGCTCGTACGACGAGCGTACACGTCTCACACCGAAATGTCACATAATCTGGAGTTTAAGAGCTATGCTGGAAACAGCATAGCAAGTTTAAATAAGGCTAGTCCGTTATCAACTTGAAAAAGTGGCACCGAGTCGGTGCTTTTTTTCATGTGTAGTCTTCCAGATTATGTGACATTTAAGAGTTTCCCTTCATTCCGAATGGAATTCTAGATCCGGTCGTCAACTTAAGGTGCCGGGCCCACAT	2	gRNA_383
gRNA_CDK7_targ_371	CDK7	TCTTAAATGTCACATAATCT	GCTTAAATGTCACATAATCT	5.0	10	69272928.0	69272909.0	GG	69272907.0	69272906.0	69272925.0	69272921.0	TAAAT	-	GTGTAGTCTTCCAGATTATGTGACATTTAAGAGTTTCCCTGG	True	True	False	targeting		F1-R1	AGCGATCTTGGAC	AGGCACTTGCTCGTACGACGAGCGTACACGTCTCACACCGCTTAAATGTCACATAATCTGTTTAAGAGCTATGCTGGAAACAGCATAGCAAGTTTAAATAAGGCTAGTCCGTTATCAACTTGAAAAAGTGGCACCGAGTCGGTGCTTTTTTTGTGTAGTCTTCCAGATTATGTGACATTTAAGAGTTTCCCTGGAGCGATCTTGGACGAATTCTAGATCCGGTCGTCAACTTAAGGTGCCGGGCCCACAT	2	gRNA_384
gRNA_CDK7_targ_372	CDK7	CTCTTAAATGTCACATAATC	GTCTTAAATGTCACATAATC	5.0	10	69272929.0	69272910.0	TG	69272908.0	69272907.0	69272926.0	69272922.0	TTAAA	-	TGTAGTCTTCCAGATTATGTGACATTTAAGAGTTTCCCTGGA	True	True	False	targeting		F1-R1	GTCGATCTTCTAG	AGGCACTTGCTCGTACGACGAGCGTACACGTCTCACACCGTCTTAAATGTCACATAATCGTTTAAGAGCTATGCTGGAAACAGCATAGCAAGTTTAAATAAGGCTAGTCCGTTATCAACTTGAAAAAGTGGCACCGAGTCGGTGCTTTTTTTTGTAGTCTTCCAGATTATGTGACATTTAAGAGTTTCCCTGGAGTCGATCTTCTAGGAATTCTAGATCCGGTCGTCAACTTAAGGTGCCGGGCCCACAT	2	gRNA_385
gRNA_CDK7_targ_373	CDK7	ATTCCAGGGAAACTCTTAAA	GTTCCAGGGAAACTCTTAAA	5.0	10	69272941.0	69272922.0	TG	69272920.0	69272919.0	69272938.0	69272934.0	CCAGG	-	GATTATGTGACATTTAAGAGTTTCCCTGGAATACCTTTGCAT	True	True	True	targeting		F1-R1	CCTTCCGCAGACC	AGGCACTTGCTCGTACGACGAGCGTACACGTCTCACACCGTTCCAGGGAAACTCTTAAAGTTTAAGAGCTATGCTGGAAACAGCATAGCAAGTTTAAATAAGGCTAGTCCGTTATCAACTTGAAAAAGTGGCACCGAGTCGGTGCTTTTTTTGATTATGTGACATTTAAGAGTTTCCCTGGAATACCTTTGCATCCTTCCGCAGACCGAATTCTAGATCCGGTCGTCAACTTAAGGTGCCGGGCCCACAT	2	gRNA_386
gRNA_CDK7_targ_374	CDK7	GTGATGCAAAGGTATTCCAG	GTGATGCAAAGGTATTCCAG	5.0	10	69272954.0	69272935.0	GG	69272933.0	69272932.0	69272951.0	69272947.0	ATGCA	-	TTAAGAGTTTCCCTGGAATACCTTTGCATCACATCTTCAGTG	True	True	True	targeting		F1-R1	GTTTCTAAGACAT	AGGCACTTGCTCGTACGACGAGCGTACACGTCTCACACCGTGATGCAAAGGTATTCCAGGTTTAAGAGCTATGCTGGAAACAGCATAGCAAGTTTAAATAAGGCTAGTCCGTTATCAACTTGAAAAAGTGGCACCGAGTCGGTGCTTTTTTTTTAAGAGTTTCCCTGGAATACCTTTGCATCACATCTTCAGTGGTTTCTAAGACATGAATTCTAGATCCGGTCGTCAACTTAAGGTGCCGGGCCCACAT	2	gRNA_387
gRNA_CDK7_targ_375	CDK7	TGTGATGCAAAGGTATTCCA	GGTGATGCAAAGGTATTCCA	5.0	10	69272955.0	69272936.0	GG	69272934.0	69272933.0	69272952.0	69272948.0	GATGC	-	TAAGAGTTTCCCTGGAATACCTTTGCATCACATCTTCAGTGC	True	True	True	targeting		F1-R1	ACTAGCTTCAGTC	AGGCACTTGCTCGTACGACGAGCGTACACGTCTCACACCGGTGATGCAAAGGTATTCCAGTTTAAGAGCTATGCTGGAAACAGCATAGCAAGTTTAAATAAGGCTAGTCCGTTATCAACTTGAAAAAGTGGCACCGAGTCGGTGCTTTTTTTTAAGAGTTTCCCTGGAATACCTTTGCATCACATCTTCAGTGCACTAGCTTCAGTCGAATTCTAGATCCGGTCGTCAACTTAAGGTGCCGGGCCCACAT	2	gRNA_388
gRNA_CDK7_targ_376	CDK7	ATGTGATGCAAAGGTATTCC	GTGTGATGCAAAGGTATTCC	5.0	10	69272956.0	69272937.0	AG	69272935.0	69272934.0	69272953.0	69272949.0	TGATG	-	AAGAGTTTCCCTGGAATACCTTTGCATCACATCTTCAGTGCA	True	True	False	targeting		F1-R1	TGTACTGAGAATC	AGGCACTTGCTCGTACGACGAGCGTACACGTCTCACACCGTGTGATGCAAAGGTATTCCGTTTAAGAGCTATGCTGGAAACAGCATAGCAAGTTTAAATAAGGCTAGTCCGTTATCAACTTGAAAAAGTGGCACCGAGTCGGTGCTTTTTTTAAGAGTTTCCCTGGAATACCTTTGCATCACATCTTCAGTGCATGTACTGAGAATCGAATTCTAGATCCGGTCGTCAACTTAAGGTGCCGGGCCCACAT	2	gRNA_389
gRNA_CDK7_targ_377	CDK7	CACTGAAGATGTGATGCAAA	GACTGAAGATGTGATGCAAA	5.0	10	69272964.0	69272945.0	GG	69272943.0	69272942.0	69272961.0	69272957.0	TGAAG	-	CCCTGGAATACCTTTGCATCACATCTTCAGTGCAGCAGGAGA	True	True	False	targeting		F1-R1	ATGTAGACCATTG	AGGCACTTGCTCGTACGACGAGCGTACACGTCTCACACCGACTGAAGATGTGATGCAAAGTTTAAGAGCTATGCTGGAAACAGCATAGCAAGTTTAAATAAGGCTAGTCCGTTATCAACTTGAAAAAGTGGCACCGAGTCGGTGCTTTTTTTCCCTGGAATACCTTTGCATCACATCTTCAGTGCAGCAGGAGAATGTAGACCATTGGAATTCTAGATCCGGTCGTCAACTTAAGGTGCCGGGCCCACAT	2	gRNA_390
gRNA_CDK7_targ_378	CDK7	GCACTGAAGATGTGATGCAA	GCACTGAAGATGTGATGCAA	5.0	10	69272965.0	69272946.0	AG	69272944.0	69272943.0	69272962.0	69272958.0	CTGAA	-	CCTGGAATACCTTTGCATCACATCTTCAGTGCAGCAGGAGAC	True	True	True	targeting		F1-R1	CTTAGGCCCTATA	AGGCACTTGCTCGTACGACGAGCGTACACGTCTCACACCGCACTGAAGATGTGATGCAAGTTTAAGAGCTATGCTGGAAACAGCATAGCAAGTTTAAATAAGGCTAGTCCGTTATCAACTTGAAAAAGTGGCACCGAGTCGGTGCTTTTTTTCCTGGAATACCTTTGCATCACATCTTCAGTGCAGCAGGAGACCTTAGGCCCTATAGAATTCTAGATCCGGTCGTCAACTTAAGGTGCCGGGCCCACAT	2	gRNA_391
gRNA_CDK7_targ_379	CDK7	ATAAGCCTTGTATGAGATCT	GTAAGCCTTGTATGAGATCT	5.0	10	69273003.0	69272984.0	AG	69272982.0	69272981.0	69273000.0	69272996.0	AGCCT	-	AGACGACTTACTAGATCTCATACAAGGCTTATTCTTATTTAA	True	True	True	targeting		F1-R1	TTCGGTCCCTTCC	AGGCACTTGCTCGTACGACGAGCGTACACGTCTCACACCGTAAGCCTTGTATGAGATCTGTTTAAGAGCTATGCTGGAAACAGCATAGCAAGTTTAAATAAGGCTAGTCCGTTATCAACTTGAAAAAGTGGCACCGAGTCGGTGCTTTTTTTAGACGACTTACTAGATCTCATACAAGGCTTATTCTTATTTAATTCGGTCCCTTCCGAATTCTAGATCCGGTCGTCAACTTAAGGTGCCGGGCCCACAT	2	gRNA_401
gRNA_CDK7_targ_380	CDK7	ATAAGAATAAGCCTTGTATG	GTAAGAATAAGCCTTGTATG	5.0	10	69273009.0	69272990.0	AG	69272988.0	69272987.0	69273006.0	69273002.0	AGAAT	-	CTTACTAGATCTCATACAAGGCTTATTCTTATTTAATCCATG	True	True	False	targeting		F1-R1	TATCAACGACTAG	AGGCACTTGCTCGTACGACGAGCGTACACGTCTCACACCGTAAGAATAAGCCTTGTATGGTTTAAGAGCTATGCTGGAAACAGCATAGCAAGTTTAAATAAGGCTAGTCCGTTATCAACTTGAAAAAGTGGCACCGAGTCGGTGCTTTTTTTCTTACTAGATCTCATACAAGGCTTATTCTTATTTAATCCATGTATCAACGACTAGGAATTCTAGATCCGGTCGTCAACTTAAGGTGCCGGGCCCACAT	2	gRNA_402
gRNA_CDK7_targ_381	CDK7	AAATAAGAATAAGCCTTGTA	GAATAAGAATAAGCCTTGTA	5.0	10	69273011.0	69272992.0	TG	69272990.0	69272989.0	69273008.0	69273004.0	TAAGA	-	TACTAGATCTCATACAAGGCTTATTCTTATTTAATCCATGTG	True	True	False	targeting		F1-R1	TTTGTACAGTCGT	AGGCACTTGCTCGTACGACGAGCGTACACGTCTCACACCGAATAAGAATAAGCCTTGTAGTTTAAGAGCTATGCTGGAAACAGCATAGCAAGTTTAAATAAGGCTAGTCCGTTATCAACTTGAAAAAGTGGCACCGAGTCGGTGCTTTTTTTTACTAGATCTCATACAAGGCTTATTCTTATTTAATCCATGTGTTTGTACAGTCGTGAATTCTAGATCCGGTCGTCAACTTAAGGTGCCGGGCCCACAT	2	gRNA_403
gRNA_CDK7_targ_382	CDK7	GATTAAATAAGAATAAGCCT	GATTAAATAAGAATAAGCCT	5.0	10	69273015.0	69272996.0	TG	69272994.0	69272993.0	69273012.0	69273008.0	TAAAT	-	AGATCTCATACAAGGCTTATTCTTATTTAATCCATGTGCTCG	True	True	False	targeting		F1-R1	ATTCTATAGCAGC	AGGCACTTGCTCGTACGACGAGCGTACACGTCTCACACCGATTAAATAAGAATAAGCCTGTTTAAGAGCTATGCTGGAAACAGCATAGCAAGTTTAAATAAGGCTAGTCCGTTATCAACTTGAAAAAGTGGCACCGAGTCGGTGCTTTTTTTAGATCTCATACAAGGCTTATTCTTATTTAATCCATGTGCTCGATTCTATAGCAGCGAATTCTAGATCCGGTCGTCAACTTAAGGTGCCGGGCCCACAT	2	gRNA_404
gRNA_CDK7_targ_383	CDK7	ACATGGATTAAATAAGAATA	GCATGGATTAAATAAGAATA	5.0	10	69273020.0	69273001.0	AG	69272999.0	69272998.0	69273017.0	69273013.0	TGGAT	-	TCATACAAGGCTTATTCTTATTTAATCCATGTGCTCGAATTA	True	True	False	targeting		F1-R1	GCTGACCATCAAT	AGGCACTTGCTCGTACGACGAGCGTACACGTCTCACACCGCATGGATTAAATAAGAATAGTTTAAGAGCTATGCTGGAAACAGCATAGCAAGTTTAAATAAGGCTAGTCCGTTATCAACTTGAAAAAGTGGCACCGAGTCGGTGCTTTTTTTTCATACAAGGCTTATTCTTATTTAATCCATGTGCTCGAATTAGCTGACCATCAATGAATTCTAGATCCGGTCGTCAACTTAAGGTGCCGGGCCCACAT	2	gRNA_405
gRNA_CDK7_targ_384	CDK7	TCGAGCACATGGATTAAATA	GCGAGCACATGGATTAAATA	5.0	10	69273026.0	69273007.0	AG	69273005.0	69273004.0	69273023.0	69273019.0	AGCAC	-	AAGGCTTATTCTTATTTAATCCATGTGCTCGAATTACGGCCA	True	True	True	targeting		F1-R1	CCTCATGCTTTCA	AGGCACTTGCTCGTACGACGAGCGTACACGTCTCACACCGCGAGCACATGGATTAAATAGTTTAAGAGCTATGCTGGAAACAGCATAGCAAGTTTAAATAAGGCTAGTCCGTTATCAACTTGAAAAAGTGGCACCGAGTCGGTGCTTTTTTTAAGGCTTATTCTTATTTAATCCATGTGCTCGAATTACGGCCACCTCATGCTTTCAGAATTCTAGATCCGGTCGTCAACTTAAGGTGCCGGGCCCACAT	2	gRNA_406
gRNA_CDK7_targ_385	CDK7	TGGCCGTAATTCGAGCACAT	GGGCCGTAATTCGAGCACAT	5.0	10	69273036.0	69273017.0	GG	69273015.0	69273014.0	69273033.0	69273029.0	CCGTA	-	CTTATTTAATCCATGTGCTCGAATTACGGCCACACAGGTATT	True	True	True	targeting		F1-R1	AGGCACCGATGCT	AGGCACTTGCTCGTACGACGAGCGTACACGTCTCACACCGGGCCGTAATTCGAGCACATGTTTAAGAGCTATGCTGGAAACAGCATAGCAAGTTTAAATAAGGCTAGTCCGTTATCAACTTGAAAAAGTGGCACCGAGTCGGTGCTTTTTTTCTTATTTAATCCATGTGCTCGAATTACGGCCACACAGGTATTAGGCACCGATGCTGAATTCTAGATCCGGTCGTCAACTTAAGGTGCCGGGCCCACAT	2	gRNA_407
gRNA_CDK7_targ_386	CDK7	GTGGCCGTAATTCGAGCACA	GTGGCCGTAATTCGAGCACA	5.0	10	69273037.0	69273018.0	TG	69273016.0	69273015.0	69273034.0	69273030.0	GCCGT	-	TTATTTAATCCATGTGCTCGAATTACGGCCACACAGGTATTT	True	False	True	targeting		F1-R1	TTGACGCCGACTG	AGGCACTTGCTCGTACGACGAGCGTACACGTCTCACACCGTGGCCGTAATTCGAGCACAGTTTAAGAGCTATGCTGGAAACAGCATAGCAAGTTTAAATAAGGCTAGTCCGTTATCAACTTGAAAAAGTGGCACCGAGTCGGTGCTTTTTTTTTATTTAATCCATGTGCTCGAATTACGGCCACACAGGTATTTTTGACGCCGACTGGAATTCTAGATCCGGTCGTCAACTTAAGGTGCCGGGCCCACAT	2	gRNA_408
gRNA_CDK7_targ_387	CDK7	ACCTGTGTGGCCGTAATTCG	GCCTGTGTGGCCGTAATTCG	5.0	10	69273043.0	69273024.0	AG	69273022.0	69273021.0	69273040.0	69273036.0	TGTGT	-	AATCCATGTGCTCGAATTACGGCCACACAGGTATTTTGGTGT	True	False	False	targeting		F1-R1	AACACCTTATTGA	AGGCACTTGCTCGTACGACGAGCGTACACGTCTCACACCGCCTGTGTGGCCGTAATTCGGTTTAAGAGCTATGCTGGAAACAGCATAGCAAGTTTAAATAAGGCTAGTCCGTTATCAACTTGAAAAAGTGGCACCGAGTCGGTGCTTTTTTTAATCCATGTGCTCGAATTACGGCCACACAGGTATTTTGGTGTAACACCTTATTGAGAATTCTAGATCCGGTCGTCAACTTAAGGTGCCGGGCCCACAT	2	gRNA_409
gRNA_CDK7_targ_388	CDK7	ATACCTGTGTGGCCGTAATT	GTACCTGTGTGGCCGTAATT	5.0	10	69273045.0	69273026.0	CG	69273024.0	69273023.0	69273042.0	69273038.0	CCTGT	-	TCCATGTGCTCGAATTACGGCCACACAGGTATTTTGGTGTAT	True	False	True	targeting		F1-R1	TCTCCCGAGTAAC	AGGCACTTGCTCGTACGACGAGCGTACACGTCTCACACCGTACCTGTGTGGCCGTAATTGTTTAAGAGCTATGCTGGAAACAGCATAGCAAGTTTAAATAAGGCTAGTCCGTTATCAACTTGAAAAAGTGGCACCGAGTCGGTGCTTTTTTTTCCATGTGCTCGAATTACGGCCACACAGGTATTTTGGTGTATTCTCCCGAGTAACGAATTCTAGATCCGGTCGTCAACTTAAGGTGCCGGGCCCACAT	2	gRNA_410
gRNA_CDK7_targ_389	CDK7	TCAGTGCCTTTTAAAAGAAA	GCAGTGCCTTTTAAAAGAAA	5.0	11	69276549.0	69276530.0	AG	69276528.0	69276527.0	69276546.0	69276542.0	GTGCC	-	CTTTTGGTATCTTTTCTTTTAAAAGGCACTGAAAATGAAGTA	True	False	True	targeting		F1-R1	GGATCCTCTTCAG	AGGCACTTGCTCGTACGACGAGCGTACACGTCTCACACCGCAGTGCCTTTTAAAAGAAAGTTTAAGAGCTATGCTGGAAACAGCATAGCAAGTTTAAATAAGGCTAGTCCGTTATCAACTTGAAAAAGTGGCACCGAGTCGGTGCTTTTTTTCTTTTGGTATCTTTTCTTTTAAAAGGCACTGAAAATGAAGTAGGATCCTCTTCAGGAATTCTAGATCCGGTCGTCAACTTAAGGTGCCGGGCCCACAT	2	gRNA_411
gRNA_CDK7_targ_390	CDK7	CATTTTCAGTGCCTTTTAAA	GATTTTCAGTGCCTTTTAAA	5.0	11	69276554.0	69276535.0	AG	69276533.0	69276532.0	69276551.0	69276547.0	TTTCA	-	GGTATCTTTTCTTTTAAAAGGCACTGAAAATGAAGTATTTCA	True	True	True	targeting		F1-R1	CGAAGAAGTACAC	AGGCACTTGCTCGTACGACGAGCGTACACGTCTCACACCGATTTTCAGTGCCTTTTAAAGTTTAAGAGCTATGCTGGAAACAGCATAGCAAGTTTAAATAAGGCTAGTCCGTTATCAACTTGAAAAAGTGGCACCGAGTCGGTGCTTTTTTTGGTATCTTTTCTTTTAAAAGGCACTGAAAATGAAGTATTTCACGAAGAAGTACACGAATTCTAGATCCGGTCGTCAACTTAAGGTGCCGGGCCCACAT	2	gRNA_412
gRNA_CDK7_targ_391	CDK7	CTGAAATACTTCATTTTCAG	GTGAAATACTTCATTTTCAG	5.0	11	69276565.0	69276546.0	TG	69276544.0	69276543.0	69276562.0	69276558.0	AAATA	-	TTTTAAAAGGCACTGAAAATGAAGTATTTCAGTAATCGGCCA	True	True	False	targeting		F1-R1	GTGGCGTATTGAT	AGGCACTTGCTCGTACGACGAGCGTACACGTCTCACACCGTGAAATACTTCATTTTCAGGTTTAAGAGCTATGCTGGAAACAGCATAGCAAGTTTAAATAAGGCTAGTCCGTTATCAACTTGAAAAAGTGGCACCGAGTCGGTGCTTTTTTTTTTTAAAAGGCACTGAAAATGAAGTATTTCAGTAATCGGCCAGTGGCGTATTGATGAATTCTAGATCCGGTCGTCAACTTAAGGTGCCGGGCCCACAT	2	gRNA_413
gRNA_CDK7_targ_392	CDK7	TACTGAAATACTTCATTTTC	GACTGAAATACTTCATTTTC	5.0	11	69276567.0	69276548.0	AG	69276546.0	69276545.0	69276564.0	69276560.0	TGAAA	-	TTAAAAGGCACTGAAAATGAAGTATTTCAGTAATCGGCCAGG	True	True	False	targeting		F1-R1	CCAAAGGGTGCTC	AGGCACTTGCTCGTACGACGAGCGTACACGTCTCACACCGACTGAAATACTTCATTTTCGTTTAAGAGCTATGCTGGAAACAGCATAGCAAGTTTAAATAAGGCTAGTCCGTTATCAACTTGAAAAAGTGGCACCGAGTCGGTGCTTTTTTTTTAAAAGGCACTGAAAATGAAGTATTTCAGTAATCGGCCAGGCCAAAGGGTGCTCGAATTCTAGATCCGGTCGTCAACTTAAGGTGCCGGGCCCACAT	2	gRNA_414
gRNA_CDK7_targ_393	CDK7	TGTTGGCCCTGGCCGATTAC	GGTTGGCCCTGGCCGATTAC	5.0	11	69276584.0	69276565.0	TG	69276563.0	69276562.0	69276581.0	69276577.0	TGGCC	-	TGAAGTATTTCAGTAATCGGCCAGGGCCAACACCTGGATGTC	True	False	True	targeting		F1-R1	GAAATGTCGTGGA	AGGCACTTGCTCGTACGACGAGCGTACACGTCTCACACCGGTTGGCCCTGGCCGATTACGTTTAAGAGCTATGCTGGAAACAGCATAGCAAGTTTAAATAAGGCTAGTCCGTTATCAACTTGAAAAAGTGGCACCGAGTCGGTGCTTTTTTTTGAAGTATTTCAGTAATCGGCCAGGGCCAACACCTGGATGTCGAAATGTCGTGGAGAATTCTAGATCCGGTCGTCAACTTAAGGTGCCGGGCCCACAT	2	gRNA_415
gRNA_CDK7_targ_394	CDK7	ATCCAGGTGTTGGCCCTGGC	GTCCAGGTGTTGGCCCTGGC	5.0	11	69276591.0	69276572.0	CG	69276570.0	69276569.0	69276588.0	69276584.0	CAGGT	-	TTTCAGTAATCGGCCAGGGCCAACACCTGGATGTCAGCTGCC	True	True	True	targeting		F1-R1	ACTCCCATCCGAC	AGGCACTTGCTCGTACGACGAGCGTACACGTCTCACACCGTCCAGGTGTTGGCCCTGGCGTTTAAGAGCTATGCTGGAAACAGCATAGCAAGTTTAAATAAGGCTAGTCCGTTATCAACTTGAAAAAGTGGCACCGAGTCGGTGCTTTTTTTTTTCAGTAATCGGCCAGGGCCAACACCTGGATGTCAGCTGCCACTCCCATCCGACGAATTCTAGATCCGGTCGTCAACTTAAGGTGCCGGGCCCACAT	2	gRNA_416
gRNA_CDK7_targ_395	CDK7	GACATCCAGGTGTTGGCCCT	GACATCCAGGTGTTGGCCCT	5.0	11	69276594.0	69276575.0	GG	69276573.0	69276572.0	69276591.0	69276587.0	ATCCA	-	CAGTAATCGGCCAGGGCCAACACCTGGATGTCAGCTGCCAAG	True	True	True	targeting		F1-R1	GCAGGTTCACACC	AGGCACTTGCTCGTACGACGAGCGTACACGTCTCACACCGACATCCAGGTGTTGGCCCTGTTTAAGAGCTATGCTGGAAACAGCATAGCAAGTTTAAATAAGGCTAGTCCGTTATCAACTTGAAAAAGTGGCACCGAGTCGGTGCTTTTTTTCAGTAATCGGCCAGGGCCAACACCTGGATGTCAGCTGCCAAGGCAGGTTCACACCGAATTCTAGATCCGGTCGTCAACTTAAGGTGCCGGGCCCACAT	2	gRNA_417
gRNA_CDK7_targ_396	CDK7	TGACATCCAGGTGTTGGCCC	GGACATCCAGGTGTTGGCCC	5.0	11	69276595.0	69276576.0	TG	69276574.0	69276573.0	69276592.0	69276588.0	CATCC	-	AGTAATCGGCCAGGGCCAACACCTGGATGTCAGCTGCCAAGA	True	True	True	targeting		F1-R1	TGGGTCCGTTTAC	AGGCACTTGCTCGTACGACGAGCGTACACGTCTCACACCGGACATCCAGGTGTTGGCCCGTTTAAGAGCTATGCTGGAAACAGCATAGCAAGTTTAAATAAGGCTAGTCCGTTATCAACTTGAAAAAGTGGCACCGAGTCGGTGCTTTTTTTAGTAATCGGCCAGGGCCAACACCTGGATGTCAGCTGCCAAGATGGGTCCGTTTACGAATTCTAGATCCGGTCGTCAACTTAAGGTGCCGGGCCCACAT	2	gRNA_418
gRNA_CDK7_targ_397	CDK7	GCAGCTGACATCCAGGTGTT	GCAGCTGACATCCAGGTGTT	5.0	11	69276600.0	69276581.0	GG	69276579.0	69276578.0	69276597.0	69276593.0	GCTGA	-	TCGGCCAGGGCCAACACCTGGATGTCAGCTGCCAAGACCAAA	True	True	True	targeting		F1-R1	CCGCCTCTATACT	AGGCACTTGCTCGTACGACGAGCGTACACGTCTCACACCGCAGCTGACATCCAGGTGTTGTTTAAGAGCTATGCTGGAAACAGCATAGCAAGTTTAAATAAGGCTAGTCCGTTATCAACTTGAAAAAGTGGCACCGAGTCGGTGCTTTTTTTTCGGCCAGGGCCAACACCTGGATGTCAGCTGCCAAGACCAAACCGCCTCTATACTGAATTCTAGATCCGGTCGTCAACTTAAGGTGCCGGGCCCACAT	2	gRNA_419
gRNA_CDK7_targ_398	CDK7	GGCAGCTGACATCCAGGTGT	GGCAGCTGACATCCAGGTGT	5.0	11	69276601.0	69276582.0	TG	69276580.0	69276579.0	69276598.0	69276594.0	AGCTG	-	CGGCCAGGGCCAACACCTGGATGTCAGCTGCCAAGACCAAAC	True	True	True	targeting		F1-R1	TTCATCCACTCTG	AGGCACTTGCTCGTACGACGAGCGTACACGTCTCACACCGGCAGCTGACATCCAGGTGTGTTTAAGAGCTATGCTGGAAACAGCATAGCAAGTTTAAATAAGGCTAGTCCGTTATCAACTTGAAAAAGTGGCACCGAGTCGGTGCTTTTTTTCGGCCAGGGCCAACACCTGGATGTCAGCTGCCAAGACCAAACTTCATCCACTCTGGAATTCTAGATCCGGTCGTCAACTTAAGGTGCCGGGCCCACAT	2	gRNA_420
gRNA_CDK7_targ_399	CDK7	CTTGGCAGCTGACATCCAGG	GTTGGCAGCTGACATCCAGG	5.0	11	69276604.0	69276585.0	TG	69276583.0	69276582.0	69276601.0	69276597.0	GGCAG	-	CCAGGGCCAACACCTGGATGTCAGCTGCCAAGACCAAACTGT	True	True	True	targeting		F1-R1	AACGATGCGAAAT	AGGCACTTGCTCGTACGACGAGCGTACACGTCTCACACCGTTGGCAGCTGACATCCAGGGTTTAAGAGCTATGCTGGAAACAGCATAGCAAGTTTAAATAAGGCTAGTCCGTTATCAACTTGAAAAAGTGGCACCGAGTCGGTGCTTTTTTTCCAGGGCCAACACCTGGATGTCAGCTGCCAAGACCAAACTGTAACGATGCGAAATGAATTCTAGATCCGGTCGTCAACTTAAGGTGCCGGGCCCACAT	2	gRNA_421
gRNA_CDK7_targ_400	CDK7	GTCTTGGCAGCTGACATCCA	GTCTTGGCAGCTGACATCCA	5.0	11	69276606.0	69276587.0	GG	69276585.0	69276584.0	69276603.0	69276599.0	TTGGC	-	AGGGCCAACACCTGGATGTCAGCTGCCAAGACCAAACTGTCC	True	False	True	targeting		F1-R1	TAGCTCGTTTGGC	AGGCACTTGCTCGTACGACGAGCGTACACGTCTCACACCGTCTTGGCAGCTGACATCCAGTTTAAGAGCTATGCTGGAAACAGCATAGCAAGTTTAAATAAGGCTAGTCCGTTATCAACTTGAAAAAGTGGCACCGAGTCGGTGCTTTTTTTAGGGCCAACACCTGGATGTCAGCTGCCAAGACCAAACTGTCCTAGCTCGTTTGGCGAATTCTAGATCCGGTCGTCAACTTAAGGTGCCGGGCCCACAT	2	gRNA_422
gRNA_CDK7_targ_401	CDK7	GGTCTTGGCAGCTGACATCC	GGTCTTGGCAGCTGACATCC	5.0	11	69276607.0	69276588.0	AG	69276586.0	69276585.0	69276604.0	69276600.0	CTTGG	-	GGGCCAACACCTGGATGTCAGCTGCCAAGACCAAACTGTCCA	True	False	True	targeting		F1-R1	GGCCCAAAGTCAC	AGGCACTTGCTCGTACGACGAGCGTACACGTCTCACACCGGTCTTGGCAGCTGACATCCGTTTAAGAGCTATGCTGGAAACAGCATAGCAAGTTTAAATAAGGCTAGTCCGTTATCAACTTGAAAAAGTGGCACCGAGTCGGTGCTTTTTTTGGGCCAACACCTGGATGTCAGCTGCCAAGACCAAACTGTCCAGGCCCAAAGTCACGAATTCTAGATCCGGTCGTCAACTTAAGGTGCCGGGCCCACAT	2	gRNA_423
gRNA_CDK7_targ_402	CDK7	GACAGTTTGGTCTTGGCAGC	GACAGTTTGGTCTTGGCAGC	5.0	11	69276615.0	69276596.0	TG	69276594.0	69276593.0	69276612.0	69276608.0	AGTTT	-	ACCTGGATGTCAGCTGCCAAGACCAAACTGTCCAGTGGAAAC	True	True	False	targeting		F1-R1	GCGGATCTTGGTG	AGGCACTTGCTCGTACGACGAGCGTACACGTCTCACACCGACAGTTTGGTCTTGGCAGCGTTTAAGAGCTATGCTGGAAACAGCATAGCAAGTTTAAATAAGGCTAGTCCGTTATCAACTTGAAAAAGTGGCACCGAGTCGGTGCTTTTTTTACCTGGATGTCAGCTGCCAAGACCAAACTGTCCAGTGGAAACGCGGATCTTGGTGGAATTCTAGATCCGGTCGTCAACTTAAGGTGCCGGGCCCACAT	2	gRNA_424
gRNA_CDK7_targ_403	CDK7	CTGGACAGTTTGGTCTTGGC	GTGGACAGTTTGGTCTTGGC	5.0	11	69276618.0	69276599.0	AG	69276597.0	69276596.0	69276615.0	69276611.0	GACAG	-	TGGATGTCAGCTGCCAAGACCAAACTGTCCAGTGGAAACCTT	True	True	True	targeting		F1-R1	CGAGTGTCTCCGC	AGGCACTTGCTCGTACGACGAGCGTACACGTCTCACACCGTGGACAGTTTGGTCTTGGCGTTTAAGAGCTATGCTGGAAACAGCATAGCAAGTTTAAATAAGGCTAGTCCGTTATCAACTTGAAAAAGTGGCACCGAGTCGGTGCTTTTTTTTGGATGTCAGCTGCCAAGACCAAACTGTCCAGTGGAAACCTTCGAGTGTCTCCGCGAATTCTAGATCCGGTCGTCAACTTAAGGTGCCGGGCCCACAT	2	gRNA_425
gRNA_CDK7_targ_404	CDK7	CCACTGGACAGTTTGGTCTT	GCACTGGACAGTTTGGTCTT	5.0	11	69276621.0	69276602.0	GG	69276600.0	69276599.0	69276618.0	69276614.0	CTGGA	-	ATGTCAGCTGCCAAGACCAAACTGTCCAGTGGAAACCTTAAA	True	True	True	targeting		F1-R1	AGCGTTAGACCCT	AGGCACTTGCTCGTACGACGAGCGTACACGTCTCACACCGCACTGGACAGTTTGGTCTTGTTTAAGAGCTATGCTGGAAACAGCATAGCAAGTTTAAATAAGGCTAGTCCGTTATCAACTTGAAAAAGTGGCACCGAGTCGGTGCTTTTTTTATGTCAGCTGCCAAGACCAAACTGTCCAGTGGAAACCTTAAAAGCGTTAGACCCTGAATTCTAGATCCGGTCGTCAACTTAAGGTGCCGGGCCCACAT	2	gRNA_426
gRNA_CDK7_targ_405	CDK7	TCCACTGGACAGTTTGGTCT	GCCACTGGACAGTTTGGTCT	5.0	11	69276622.0	69276603.0	TG	69276601.0	69276600.0	69276619.0	69276615.0	ACTGG	-	TGTCAGCTGCCAAGACCAAACTGTCCAGTGGAAACCTTAAAG	True	True	True	targeting		F1-R1	TCCCGGATCTGCT	AGGCACTTGCTCGTACGACGAGCGTACACGTCTCACACCGCCACTGGACAGTTTGGTCTGTTTAAGAGCTATGCTGGAAACAGCATAGCAAGTTTAAATAAGGCTAGTCCGTTATCAACTTGAAAAAGTGGCACCGAGTCGGTGCTTTTTTTTGTCAGCTGCCAAGACCAAACTGTCCAGTGGAAACCTTAAAGTCCCGGATCTGCTGAATTCTAGATCCGGTCGTCAACTTAAGGTGCCGGGCCCACAT	2	gRNA_427
gRNA_CDK7_targ_406	CDK7	AGGTTTCCACTGGACAGTTT	GGGTTTCCACTGGACAGTTT	5.0	11	69276627.0	69276608.0	GG	69276606.0	69276605.0	69276624.0	69276620.0	TTTCC	-	GCTGCCAAGACCAAACTGTCCAGTGGAAACCTTAAAGGAGCA	True	False	True	targeting		F1-R1	TTCCACTCAGGAT	AGGCACTTGCTCGTACGACGAGCGTACACGTCTCACACCGGGTTTCCACTGGACAGTTTGTTTAAGAGCTATGCTGGAAACAGCATAGCAAGTTTAAATAAGGCTAGTCCGTTATCAACTTGAAAAAGTGGCACCGAGTCGGTGCTTTTTTTGCTGCCAAGACCAAACTGTCCAGTGGAAACCTTAAAGGAGCATTCCACTCAGGATGAATTCTAGATCCGGTCGTCAACTTAAGGTGCCGGGCCCACAT	2	gRNA_428
gRNA_CDK7_targ_407	CDK7	AAGGTTTCCACTGGACAGTT	GAGGTTTCCACTGGACAGTT	5.0	11	69276628.0	69276609.0	TG	69276607.0	69276606.0	69276625.0	69276621.0	GTTTC	-	CTGCCAAGACCAAACTGTCCAGTGGAAACCTTAAAGGAGCAA	True	False	True	targeting		F1-R1	CAGCATATCCTAC	AGGCACTTGCTCGTACGACGAGCGTACACGTCTCACACCGAGGTTTCCACTGGACAGTTGTTTAAGAGCTATGCTGGAAACAGCATAGCAAGTTTAAATAAGGCTAGTCCGTTATCAACTTGAAAAAGTGGCACCGAGTCGGTGCTTTTTTTCTGCCAAGACCAAACTGTCCAGTGGAAACCTTAAAGGAGCAACAGCATATCCTACGAATTCTAGATCCGGTCGTCAACTTAAGGTGCCGGGCCCACAT	2	gRNA_429
gRNA_CDK7_targ_408	CDK7	CTTTAAGGTTTCCACTGGAC	GTTTAAGGTTTCCACTGGAC	5.0	11	69276632.0	69276613.0	AG	69276611.0	69276610.0	69276629.0	69276625.0	TAAGG	-	CAAGACCAAACTGTCCAGTGGAAACCTTAAAGGAGCAATCAA	True	True	False	targeting		F1-R1	TCTCATAAACTAT	AGGCACTTGCTCGTACGACGAGCGTACACGTCTCACACCGTTTAAGGTTTCCACTGGACGTTTAAGAGCTATGCTGGAAACAGCATAGCAAGTTTAAATAAGGCTAGTCCGTTATCAACTTGAAAAAGTGGCACCGAGTCGGTGCTTTTTTTCAAGACCAAACTGTCCAGTGGAAACCTTAAAGGAGCAATCAATCTCATAAACTATGAATTCTAGATCCGGTCGTCAACTTAAGGTGCCGGGCCCACAT	2	gRNA_430
gRNA_CDK7_targ_409	CDK7	GCTCCTTTAAGGTTTCCACT	GCTCCTTTAAGGTTTCCACT	5.0	11	69276636.0	69276617.0	GG	69276615.0	69276614.0	69276633.0	69276629.0	CCTTT	-	ACCAAACTGTCCAGTGGAAACCTTAAAGGAGCAATCAAATCC	True	False	True	targeting		F1-R1	GCTCTCAATAGTT	AGGCACTTGCTCGTACGACGAGCGTACACGTCTCACACCGCTCCTTTAAGGTTTCCACTGTTTAAGAGCTATGCTGGAAACAGCATAGCAAGTTTAAATAAGGCTAGTCCGTTATCAACTTGAAAAAGTGGCACCGAGTCGGTGCTTTTTTTACCAAACTGTCCAGTGGAAACCTTAAAGGAGCAATCAAATCCGCTCTCAATAGTTGAATTCTAGATCCGGTCGTCAACTTAAGGTGCCGGGCCCACAT	2	gRNA_431
gRNA_CDK7_targ_410	CDK7	TGCTCCTTTAAGGTTTCCAC	GGCTCCTTTAAGGTTTCCAC	5.0	11	69276637.0	69276618.0	TG	69276616.0	69276615.0	69276634.0	69276630.0	TCCTT	-	CCAAACTGTCCAGTGGAAACCTTAAAGGAGCAATCAAATCCA	True	False	True	targeting		F1-R1	AATTCAGGGTTAC	AGGCACTTGCTCGTACGACGAGCGTACACGTCTCACACCGGCTCCTTTAAGGTTTCCACGTTTAAGAGCTATGCTGGAAACAGCATAGCAAGTTTAAATAAGGCTAGTCCGTTATCAACTTGAAAAAGTGGCACCGAGTCGGTGCTTTTTTTCCAAACTGTCCAGTGGAAACCTTAAAGGAGCAATCAAATCCAAATTCAGGGTTACGAATTCTAGATCCGGTCGTCAACTTAAGGTGCCGGGCCCACAT	2	gRNA_432
gRNA_CDK7_targ_411	CDK7	GGATTTGATTGCTCCTTTAA	GGATTTGATTGCTCCTTTAA	5.0	11	69276646.0	69276627.0	GG	69276625.0	69276624.0	69276643.0	69276639.0	TTTGA	-	CCAGTGGAAACCTTAAAGGAGCAATCAAATCCAGCTTTGGCA	True	True	False	targeting		F1-R1	TGTTGCGTTGATT	AGGCACTTGCTCGTACGACGAGCGTACACGTCTCACACCGGATTTGATTGCTCCTTTAAGTTTAAGAGCTATGCTGGAAACAGCATAGCAAGTTTAAATAAGGCTAGTCCGTTATCAACTTGAAAAAGTGGCACCGAGTCGGTGCTTTTTTTCCAGTGGAAACCTTAAAGGAGCAATCAAATCCAGCTTTGGCATGTTGCGTTGATTGAATTCTAGATCCGGTCGTCAACTTAAGGTGCCGGGCCCACAT	2	gRNA_433
gRNA_CDK7_targ_412	CDK7	TGGATTTGATTGCTCCTTTA	GGGATTTGATTGCTCCTTTA	5.0	11	69276647.0	69276628.0	AG	69276626.0	69276625.0	69276644.0	69276640.0	ATTTG	-	CAGTGGAAACCTTAAAGGAGCAATCAAATCCAGCTTTGGCAA	True	True	False	targeting		F1-R1	CGTTACACGTGTA	AGGCACTTGCTCGTACGACGAGCGTACACGTCTCACACCGGGATTTGATTGCTCCTTTAGTTTAAGAGCTATGCTGGAAACAGCATAGCAAGTTTAAATAAGGCTAGTCCGTTATCAACTTGAAAAAGTGGCACCGAGTCGGTGCTTTTTTTCAGTGGAAACCTTAAAGGAGCAATCAAATCCAGCTTTGGCAACGTTACACGTGTAGAATTCTAGATCCGGTCGTCAACTTAAGGTGCCGGGCCCACAT	2	gRNA_434
gRNA_CDK7_targ_413	CDK7	TTGCCAAAGCTGGATTTGAT	GTGCCAAAGCTGGATTTGAT	5.0	11	69276657.0	69276638.0	TG	69276636.0	69276635.0	69276654.0	69276650.0	CCAAA	-	CTTAAAGGAGCAATCAAATCCAGCTTTGGCAATAAAAAGGAA	True	True	True	targeting		F1-R1	GAGATTGGTTAGA	AGGCACTTGCTCGTACGACGAGCGTACACGTCTCACACCGTGCCAAAGCTGGATTTGATGTTTAAGAGCTATGCTGGAAACAGCATAGCAAGTTTAAATAAGGCTAGTCCGTTATCAACTTGAAAAAGTGGCACCGAGTCGGTGCTTTTTTTCTTAAAGGAGCAATCAAATCCAGCTTTGGCAATAAAAAGGAAGAGATTGGTTAGAGAATTCTAGATCCGGTCGTCAACTTAAGGTGCCGGGCCCACAT	2	gRNA_435
gRNA_CDK7_targ_414	CDK7	TTTATTGCCAAAGCTGGATT	GTTATTGCCAAAGCTGGATT	5.0	11	69276661.0	69276642.0	TG	69276640.0	69276639.0	69276658.0	69276654.0	ATTGC	-	AAGGAGCAATCAAATCCAGCTTTGGCAATAAAAAGGAAAAGA	True	True	True	targeting		F1-R1	TATGGCCCACACT	AGGCACTTGCTCGTACGACGAGCGTACACGTCTCACACCGTTATTGCCAAAGCTGGATTGTTTAAGAGCTATGCTGGAAACAGCATAGCAAGTTTAAATAAGGCTAGTCCGTTATCAACTTGAAAAAGTGGCACCGAGTCGGTGCTTTTTTTAAGGAGCAATCAAATCCAGCTTTGGCAATAAAAAGGAAAAGATATGGCCCACACTGAATTCTAGATCCGGTCGTCAACTTAAGGTGCCGGGCCCACAT	2	gRNA_436
gRNA_CDK7_targ_415	CDK7	TCCTTTTTATTGCCAAAGCT	GCCTTTTTATTGCCAAAGCT	5.0	11	69276666.0	69276647.0	GG	69276645.0	69276644.0	69276663.0	69276659.0	TTTTT	-	GCAATCAAATCCAGCTTTGGCAATAAAAAGGAAAAGAACAGA	True	False	False	targeting		F1-R1	CTAAACTGAGACA	AGGCACTTGCTCGTACGACGAGCGTACACGTCTCACACCGCCTTTTTATTGCCAAAGCTGTTTAAGAGCTATGCTGGAAACAGCATAGCAAGTTTAAATAAGGCTAGTCCGTTATCAACTTGAAAAAGTGGCACCGAGTCGGTGCTTTTTTTGCAATCAAATCCAGCTTTGGCAATAAAAAGGAAAAGAACAGACTAAACTGAGACAGAATTCTAGATCCGGTCGTCAACTTAAGGTGCCGGGCCCACAT	2	gRNA_437
gRNA_CDK7_targ_416	CDK7	TTCCTTTTTATTGCCAAAGC	GTCCTTTTTATTGCCAAAGC	5.0	11	69276667.0	69276648.0	TG	69276646.0	69276645.0	69276664.0	69276660.0	CTTTT	-	CAATCAAATCCAGCTTTGGCAATAAAAAGGAAAAGAACAGAG	True	False	True	targeting		F1-R1	CTGCTTAAGTGAG	AGGCACTTGCTCGTACGACGAGCGTACACGTCTCACACCGTCCTTTTTATTGCCAAAGCGTTTAAGAGCTATGCTGGAAACAGCATAGCAAGTTTAAATAAGGCTAGTCCGTTATCAACTTGAAAAAGTGGCACCGAGTCGGTGCTTTTTTTCAATCAAATCCAGCTTTGGCAATAAAAAGGAAAAGAACAGAGCTGCTTAAGTGAGGAATTCTAGATCCGGTCGTCAACTTAAGGTGCCGGGCCCACAT	2	gRNA_438
gRNA_CDK7_targ_417	CDK7	CTTTTCCTTTTTATTGCCAA	GTTTTCCTTTTTATTGCCAA	5.0	11	69276670.0	69276651.0	AG	69276649.0	69276648.0	69276667.0	69276663.0	TTCCT	-	TCAAATCCAGCTTTGGCAATAAAAAGGAAAAGAACAGAGGCC	True	False	True	targeting		F1-R1	AGCTTTGTGCCAT	AGGCACTTGCTCGTACGACGAGCGTACACGTCTCACACCGTTTTCCTTTTTATTGCCAAGTTTAAGAGCTATGCTGGAAACAGCATAGCAAGTTTAAATAAGGCTAGTCCGTTATCAACTTGAAAAAGTGGCACCGAGTCGGTGCTTTTTTTTCAAATCCAGCTTTGGCAATAAAAAGGAAAAGAACAGAGGCCAGCTTTGTGCCATGAATTCTAGATCCGGTCGTCAACTTAAGGTGCCGGGCCCACAT	2	gRNA_439
gRNA_CDK7_targ_418	CDK7	TCTGTTCTTTTCCTTTTTAT	GCTGTTCTTTTCCTTTTTAT	5.0	11	69276676.0	69276657.0	TG	69276655.0	69276654.0	69276673.0	69276669.0	GTTCT	-	CCAGCTTTGGCAATAAAAAGGAAAAGAACAGAGGCCTTAGAA	True	False	True	targeting		F1-R1	CACGAGGCCAAAT	AGGCACTTGCTCGTACGACGAGCGTACACGTCTCACACCGCTGTTCTTTTCCTTTTTATGTTTAAGAGCTATGCTGGAAACAGCATAGCAAGTTTAAATAAGGCTAGTCCGTTATCAACTTGAAAAAGTGGCACCGAGTCGGTGCTTTTTTTCCAGCTTTGGCAATAAAAAGGAAAAGAACAGAGGCCTTAGAACACGAGGCCAAATGAATTCTAGATCCGGTCGTCAACTTAAGGTGCCGGGCCCACAT	2	gRNA_440
gRNA_CDK7_targ_419	CDK7	TTACCTTGTTCTAAGGCCTC	GTACCTTGTTCTAAGGCCTC	5.0	11	69276694.0	69276675.0	TG	69276673.0	69276672.0	69276691.0	69276687.0	CCTTG	-	AGGAAAAGAACAGAGGCCTTAGAACAAGGTAAGATTCCCACT	True	False	True	targeting		F1-R1	TCTCCTGGCTCCC	AGGCACTTGCTCGTACGACGAGCGTACACGTCTCACACCGTACCTTGTTCTAAGGCCTCGTTTAAGAGCTATGCTGGAAACAGCATAGCAAGTTTAAATAAGGCTAGTCCGTTATCAACTTGAAAAAGTGGCACCGAGTCGGTGCTTTTTTTAGGAAAAGAACAGAGGCCTTAGAACAAGGTAAGATTCCCACTTCTCCTGGCTCCCGAATTCTAGATCCGGTCGTCAACTTAAGGTGCCGGGCCCACAT	2	gRNA_441
gRNA_CDK7_targ_420	CDK7	AATCCTCCTAGGAAGCAAAA	GATCCTCCTAGGAAGCAAAA	5.0	12	69277113.0	69277094.0	AG	69277092.0	69277091.0	69277110.0	69277106.0	CCTCC	-	TTTTCTTGTTCTTTTTGCTTCCTAGGAGGATTGCCCAAGAAA	True	False	True	targeting		F1-R1	CGACAGAGCGGCA	AGGCACTTGCTCGTACGACGAGCGTACACGTCTCACACCGATCCTCCTAGGAAGCAAAAGTTTAAGAGCTATGCTGGAAACAGCATAGCAAGTTTAAATAAGGCTAGTCCGTTATCAACTTGAAAAAGTGGCACCGAGTCGGTGCTTTTTTTTTTTCTTGTTCTTTTTGCTTCCTAGGAGGATTGCCCAAGAAACGACAGAGCGGCAGAATTCTAGATCCGGTCGTCAACTTAAGGTGCCGGGCCCACAT	2	gRNA_442
gRNA_CDK7_targ_421	CDK7	CTTGGGCAATCCTCCTAGGA	GTTGGGCAATCCTCCTAGGA	5.0	12	69277120.0	69277101.0	AG	69277099.0	69277098.0	69277117.0	69277113.0	GGGCA	-	GTTCTTTTTGCTTCCTAGGAGGATTGCCCAAGAAACTAATTT	True	True	True	targeting		F1-R1	CCTGCAACTGCCT	AGGCACTTGCTCGTACGACGAGCGTACACGTCTCACACCGTTGGGCAATCCTCCTAGGAGTTTAAGAGCTATGCTGGAAACAGCATAGCAAGTTTAAATAAGGCTAGTCCGTTATCAACTTGAAAAAGTGGCACCGAGTCGGTGCTTTTTTTGTTCTTTTTGCTTCCTAGGAGGATTGCCCAAGAAACTAATTTCCTGCAACTGCCTGAATTCTAGATCCGGTCGTCAACTTAAGGTGCCGGGCCCACAT	2	gRNA_443
gRNA_CDK7_targ_422	CDK7	TTTCTTGGGCAATCCTCCTA	GTTCTTGGGCAATCCTCCTA	5.0	12	69277123.0	69277104.0	GG	69277102.0	69277101.0	69277120.0	69277116.0	CTTGG	-	CTTTTTGCTTCCTAGGAGGATTGCCCAAGAAACTAATTTTTT	True	False	True	targeting		F1-R1	ACTCGTATTCTAC	AGGCACTTGCTCGTACGACGAGCGTACACGTCTCACACCGTTCTTGGGCAATCCTCCTAGTTTAAGAGCTATGCTGGAAACAGCATAGCAAGTTTAAATAAGGCTAGTCCGTTATCAACTTGAAAAAGTGGCACCGAGTCGGTGCTTTTTTTCTTTTTGCTTCCTAGGAGGATTGCCCAAGAAACTAATTTTTTACTCGTATTCTACGAATTCTAGATCCGGTCGTCAACTTAAGGTGCCGGGCCCACAT	2	gRNA_444
gRNA_CDK7_targ_423	CDK7	GTTTCTTGGGCAATCCTCCT	GTTTCTTGGGCAATCCTCCT	5.0	12	69277124.0	69277105.0	AG	69277103.0	69277102.0	69277121.0	69277117.0	TCTTG	-	TTTTTGCTTCCTAGGAGGATTGCCCAAGAAACTAATTTTTTA	True	False	True	targeting		F1-R1	GCAAATACTTACT	AGGCACTTGCTCGTACGACGAGCGTACACGTCTCACACCGTTTCTTGGGCAATCCTCCTGTTTAAGAGCTATGCTGGAAACAGCATAGCAAGTTTAAATAAGGCTAGTCCGTTATCAACTTGAAAAAGTGGCACCGAGTCGGTGCTTTTTTTTTTTTGCTTCCTAGGAGGATTGCCCAAGAAACTAATTTTTTAGCAAATACTTACTGAATTCTAGATCCGGTCGTCAACTTAAGGTGCCGGGCCCACAT	2	gRNA_445
gRNA_CDK7_targ_424	CDK7	TTTAAAAAATTAGTTTCTTG	GTTAAAAAATTAGTTTCTTG	5.0	12	69277136.0	69277117.0	GG	69277115.0	69277114.0	69277133.0	69277129.0	AAAAA	-	AGGAGGATTGCCCAAGAAACTAATTTTTTAAAGAGAACACTG	True	True	False	targeting		F1-R1	AAAGTGAGAGTGG	AGGCACTTGCTCGTACGACGAGCGTACACGTCTCACACCGTTAAAAAATTAGTTTCTTGGTTTAAGAGCTATGCTGGAAACAGCATAGCAAGTTTAAATAAGGCTAGTCCGTTATCAACTTGAAAAAGTGGCACCGAGTCGGTGCTTTTTTTAGGAGGATTGCCCAAGAAACTAATTTTTTAAAGAGAACACTGAAAGTGAGAGTGGGAATTCTAGATCCGGTCGTCAACTTAAGGTGCCGGGCCCACAT	2	gRNA_446
gRNA_CDK7_targ_425	CDK7	CTTTAAAAAATTAGTTTCTT	GTTTAAAAAATTAGTTTCTT	5.0	12	69277137.0	69277118.0	GG	69277116.0	69277115.0	69277134.0	69277130.0	TAAAA	-	GGAGGATTGCCCAAGAAACTAATTTTTTAAAGAGAACACTGG	True	True	False	targeting		F1-R1	CCGTAGGCATTGA	AGGCACTTGCTCGTACGACGAGCGTACACGTCTCACACCGTTTAAAAAATTAGTTTCTTGTTTAAGAGCTATGCTGGAAACAGCATAGCAAGTTTAAATAAGGCTAGTCCGTTATCAACTTGAAAAAGTGGCACCGAGTCGGTGCTTTTTTTGGAGGATTGCCCAAGAAACTAATTTTTTAAAGAGAACACTGGCCGTAGGCATTGAGAATTCTAGATCCGGTCGTCAACTTAAGGTGCCGGGCCCACAT	2	gRNA_447
gRNA_CDK7_targ_426	CDK7	TCTTTAAAAAATTAGTTTCT	GCTTTAAAAAATTAGTTTCT	5.0	12	69277138.0	69277119.0	TG	69277117.0	69277116.0	69277135.0	69277131.0	TTAAA	-	GAGGATTGCCCAAGAAACTAATTTTTTAAAGAGAACACTGGA	True	True	False	targeting		F1-R1	GCGTACGGCGCTA	AGGCACTTGCTCGTACGACGAGCGTACACGTCTCACACCGCTTTAAAAAATTAGTTTCTGTTTAAGAGCTATGCTGGAAACAGCATAGCAAGTTTAAATAAGGCTAGTCCGTTATCAACTTGAAAAAGTGGCACCGAGTCGGTGCTTTTTTTGAGGATTGCCCAAGAAACTAATTTTTTAAAGAGAACACTGGAGCGTACGGCGCTAGAATTCTAGATCCGGTCGTCAACTTAAGGTGCCGGGCCCACAT	2	gRNA_448
gRNA_CDK8_targ_427	CDK8	ACAATGGACTATGACTTTAA	GCAATGGACTATGACTTTAA	13.0	1	26254639.0	26254658.0	AG	26254659.0	26254660.0	26254642.0	26254646.0	ATGGA	+	CTCAGCTTCACTTTAAAGTCATAGTCCATTGTCACAGCCTCT	True	True	False	targeting		F1-R1	GACGCAATCCGAC	AGGCACTTGCTCGTACGACGAGCGTACACGTCTCACACCGCAATGGACTATGACTTTAAGTTTAAGAGCTATGCTGGAAACAGCATAGCAAGTTTAAATAAGGCTAGTCCGTTATCAACTTGAAAAAGTGGCACCGAGTCGGTGCTTTTTTTCTCAGCTTCACTTTAAAGTCATAGTCCATTGTCACAGCCTCTGACGCAATCCGACGAATTCTAGATCCGGTCGTCAACTTAAGGTGCCGGGCCCACAT	2	gRNA_1
gRNA_CDK8_targ_428	CDK8	AATGGACTATGACTTTAAAG	GATGGACTATGACTTTAAAG	13.0	1	26254641.0	26254660.0	TG	26254661.0	26254662.0	26254644.0	26254648.0	GGACT	+	TGCTCAGCTTCACTTTAAAGTCATAGTCCATTGTCACAGCCT	True	True	True	targeting		F1-R1	ACTTCATTCGCAT	AGGCACTTGCTCGTACGACGAGCGTACACGTCTCACACCGATGGACTATGACTTTAAAGGTTTAAGAGCTATGCTGGAAACAGCATAGCAAGTTTAAATAAGGCTAGTCCGTTATCAACTTGAAAAAGTGGCACCGAGTCGGTGCTTTTTTTTGCTCAGCTTCACTTTAAAGTCATAGTCCATTGTCACAGCCTACTTCATTCGCATGAATTCTAGATCCGGTCGTCAACTTAAGGTGCCGGGCCCACAT	2	gRNA_2
gRNA_CDK8_targ_429	CDK8	GGACTATGACTTTAAAGTGA	GGACTATGACTTTAAAGTGA	13.0	1	26254644.0	26254663.0	AG	26254664.0	26254665.0	26254647.0	26254651.0	CTATG	+	CGCTGCTCAGCTTCACTTTAAAGTCATAGTCCATTGTCACAG	True	True	True	targeting		F1-R1	ACTAGTTCTGGTT	AGGCACTTGCTCGTACGACGAGCGTACACGTCTCACACCGGACTATGACTTTAAAGTGAGTTTAAGAGCTATGCTGGAAACAGCATAGCAAGTTTAAATAAGGCTAGTCCGTTATCAACTTGAAAAAGTGGCACCGAGTCGGTGCTTTTTTTCGCTGCTCAGCTTCACTTTAAAGTCATAGTCCATTGTCACAGACTAGTTCTGGTTGAATTCTAGATCCGGTCGTCAACTTAAGGTGCCGGGCCCACAT	2	gRNA_3
gRNA_CDK8_targ_430	CDK8	CTATGACTTTAAAGTGAAGC	GTATGACTTTAAAGTGAAGC	13.0	1	26254647.0	26254666.0	TG	26254667.0	26254668.0	26254650.0	26254654.0	TGACT	+	GCTCGCTGCTCAGCTTCACTTTAAAGTCATAGTCCATTGTCA	True	True	True	targeting		F1-R1	ACGGAGGCTCCTA	AGGCACTTGCTCGTACGACGAGCGTACACGTCTCACACCGTATGACTTTAAAGTGAAGCGTTTAAGAGCTATGCTGGAAACAGCATAGCAAGTTTAAATAAGGCTAGTCCGTTATCAACTTGAAAAAGTGGCACCGAGTCGGTGCTTTTTTTGCTCGCTGCTCAGCTTCACTTTAAAGTCATAGTCCATTGTCAACGGAGGCTCCTAGAATTCTAGATCCGGTCGTCAACTTAAGGTGCCGGGCCCACAT	2	gRNA_4
gRNA_CDK8_targ_431	CDK8	ATGACTTTAAAGTGAAGCTG	GTGACTTTAAAGTGAAGCTG	13.0	1	26254649.0	26254668.0	AG	26254669.0	26254670.0	26254652.0	26254656.0	ACTTT	+	CCGCTCGCTGCTCAGCTTCACTTTAAAGTCATAGTCCATTGT	True	True	True	targeting		F1-R1	TGCGACACAGATA	AGGCACTTGCTCGTACGACGAGCGTACACGTCTCACACCGTGACTTTAAAGTGAAGCTGGTTTAAGAGCTATGCTGGAAACAGCATAGCAAGTTTAAATAAGGCTAGTCCGTTATCAACTTGAAAAAGTGGCACCGAGTCGGTGCTTTTTTTCCGCTCGCTGCTCAGCTTCACTTTAAAGTCATAGTCCATTGTTGCGACACAGATAGAATTCTAGATCCGGTCGTCAACTTAAGGTGCCGGGCCCACAT	2	gRNA_5
gRNA_CDK8_targ_432	CDK8	ACTTTAAAGTGAAGCTGAGC	GCTTTAAAGTGAAGCTGAGC	13.0	1	26254652.0	26254671.0	AG	26254672.0	26254673.0	26254655.0	26254659.0	TTAAA	+	CTCCCGCTCGCTGCTCAGCTTCACTTTAAAGTCATAGTCCAT	True	True	False	targeting		F1-R1	ACCAAGGGCCATA	AGGCACTTGCTCGTACGACGAGCGTACACGTCTCACACCGCTTTAAAGTGAAGCTGAGCGTTTAAGAGCTATGCTGGAAACAGCATAGCAAGTTTAAATAAGGCTAGTCCGTTATCAACTTGAAAAAGTGGCACCGAGTCGGTGCTTTTTTTCTCCCGCTCGCTGCTCAGCTTCACTTTAAAGTCATAGTCCATACCAAGGGCCATAGAATTCTAGATCCGGTCGTCAACTTAAGGTGCCGGGCCCACAT	2	gRNA_6
gRNA_CDK8_targ_433	CDK8	TTTAAAGTGAAGCTGAGCAG	GTTAAAGTGAAGCTGAGCAG	13.0	1	26254654.0	26254673.0	CG	26254674.0	26254675.0	26254657.0	26254661.0	AAAGT	+	CGCTCCCGCTCGCTGCTCAGCTTCACTTTAAAGTCATAGTCC	True	True	False	targeting		F1-R1	GGCCTAATGCGAG	AGGCACTTGCTCGTACGACGAGCGTACACGTCTCACACCGTTAAAGTGAAGCTGAGCAGGTTTAAGAGCTATGCTGGAAACAGCATAGCAAGTTTAAATAAGGCTAGTCCGTTATCAACTTGAAAAAGTGGCACCGAGTCGGTGCTTTTTTTCGCTCCCGCTCGCTGCTCAGCTTCACTTTAAAGTCATAGTCCGGCCTAATGCGAGGAATTCTAGATCCGGTCGTCAACTTAAGGTGCCGGGCCCACAT	2	gRNA_7
gRNA_CDK8_targ_434	CDK8	TAAAGTGAAGCTGAGCAGCG	GAAAGTGAAGCTGAGCAGCG	13.0	1	26254656.0	26254675.0	AG	26254676.0	26254677.0	26254659.0	26254663.0	AGTGA	+	CCCGCTCCCGCTCGCTGCTCAGCTTCACTTTAAAGTCATAGT	True	True	False	targeting		F1-R1	ATCGATGTTGTAT	AGGCACTTGCTCGTACGACGAGCGTACACGTCTCACACCGAAAGTGAAGCTGAGCAGCGGTTTAAGAGCTATGCTGGAAACAGCATAGCAAGTTTAAATAAGGCTAGTCCGTTATCAACTTGAAAAAGTGGCACCGAGTCGGTGCTTTTTTTCCCGCTCCCGCTCGCTGCTCAGCTTCACTTTAAAGTCATAGTATCGATGTTGTATGAATTCTAGATCCGGTCGTCAACTTAAGGTGCCGGGCCCACAT	2	gRNA_8
gRNA_CDK8_targ_435	CDK8	AAGTGAAGCTGAGCAGCGAG	GAGTGAAGCTGAGCAGCGAG	13.0	1	26254658.0	26254677.0	CG	26254678.0	26254679.0	26254661.0	26254665.0	TGAAG	+	GACCCGCTCCCGCTCGCTGCTCAGCTTCACTTTAAAGTCATA	True	True	False	targeting		F1-R1	TATCGCCACTCTC	AGGCACTTGCTCGTACGACGAGCGTACACGTCTCACACCGAGTGAAGCTGAGCAGCGAGGTTTAAGAGCTATGCTGGAAACAGCATAGCAAGTTTAAATAAGGCTAGTCCGTTATCAACTTGAAAAAGTGGCACCGAGTCGGTGCTTTTTTTGACCCGCTCCCGCTCGCTGCTCAGCTTCACTTTAAAGTCATATATCGCCACTCTCGAATTCTAGATCCGGTCGTCAACTTAAGGTGCCGGGCCCACAT	2	gRNA_9
gRNA_CDK8_targ_436	CDK8	AGTGAAGCTGAGCAGCGAGC	GGTGAAGCTGAGCAGCGAGC	13.0	1	26254659.0	26254678.0	GG	26254679.0	26254680.0	26254662.0	26254666.0	GAAGC	+	CGACCCGCTCCCGCTCGCTGCTCAGCTTCACTTTAAAGTCAT	True	True	True	targeting		F1-R1	ATCTAGGAGACAG	AGGCACTTGCTCGTACGACGAGCGTACACGTCTCACACCGGTGAAGCTGAGCAGCGAGCGTTTAAGAGCTATGCTGGAAACAGCATAGCAAGTTTAAATAAGGCTAGTCCGTTATCAACTTGAAAAAGTGGCACCGAGTCGGTGCTTTTTTTCGACCCGCTCCCGCTCGCTGCTCAGCTTCACTTTAAAGTCATATCTAGGAGACAGGAATTCTAGATCCGGTCGTCAACTTAAGGTGCCGGGCCCACAT	2	gRNA_10
gRNA_CDK8_targ_437	CDK8	GTGAAGCTGAGCAGCGAGCG	GTGAAGCTGAGCAGCGAGCG	13.0	1	26254660.0	26254679.0	GG	26254680.0	26254681.0	26254663.0	26254667.0	AAGCT	+	TCGACCCGCTCCCGCTCGCTGCTCAGCTTCACTTTAAAGTCA	True	True	True	targeting		F1-R1	AGAAGTATCTGGT	AGGCACTTGCTCGTACGACGAGCGTACACGTCTCACACCGTGAAGCTGAGCAGCGAGCGGTTTAAGAGCTATGCTGGAAACAGCATAGCAAGTTTAAATAAGGCTAGTCCGTTATCAACTTGAAAAAGTGGCACCGAGTCGGTGCTTTTTTTTCGACCCGCTCCCGCTCGCTGCTCAGCTTCACTTTAAAGTCAAGAAGTATCTGGTGAATTCTAGATCCGGTCGTCAACTTAAGGTGCCGGGCCCACAT	2	gRNA_11
gRNA_CDK8_targ_438	CDK8	GAAGCTGAGCAGCGAGCGGG	GAAGCTGAGCAGCGAGCGGG	13.0	1	26254662.0	26254681.0	AG	26254682.0	26254683.0	26254665.0	26254669.0	GCTGA	+	CCTCGACCCGCTCCCGCTCGCTGCTCAGCTTCACTTTAAAGT	True	True	True	targeting		F1-R1	GCGTTCCACTACT	AGGCACTTGCTCGTACGACGAGCGTACACGTCTCACACCGAAGCTGAGCAGCGAGCGGGGTTTAAGAGCTATGCTGGAAACAGCATAGCAAGTTTAAATAAGGCTAGTCCGTTATCAACTTGAAAAAGTGGCACCGAGTCGGTGCTTTTTTTCCTCGACCCGCTCCCGCTCGCTGCTCAGCTTCACTTTAAAGTGCGTTCCACTACTGAATTCTAGATCCGGTCGTCAACTTAAGGTGCCGGGCCCACAT	2	gRNA_12
gRNA_CDK8_targ_439	CDK8	AGCTGAGCAGCGAGCGGGAG	GGCTGAGCAGCGAGCGGGAG	13.0	1	26254664.0	26254683.0	CG	26254684.0	26254685.0	26254667.0	26254671.0	TGAGC	+	GTCCTCGACCCGCTCCCGCTCGCTGCTCAGCTTCACTTTAAA	True	True	True	targeting		F1-R1	CTGATGAATAGTC	AGGCACTTGCTCGTACGACGAGCGTACACGTCTCACACCGGCTGAGCAGCGAGCGGGAGGTTTAAGAGCTATGCTGGAAACAGCATAGCAAGTTTAAATAAGGCTAGTCCGTTATCAACTTGAAAAAGTGGCACCGAGTCGGTGCTTTTTTTGTCCTCGACCCGCTCCCGCTCGCTGCTCAGCTTCACTTTAAACTGATGAATAGTCGAATTCTAGATCCGGTCGTCAACTTAAGGTGCCGGGCCCACAT	2	gRNA_13
gRNA_CDK8_targ_440	CDK8	GCTGAGCAGCGAGCGGGAGC	GCTGAGCAGCGAGCGGGAGC	13.0	1	26254665.0	26254684.0	GG	26254685.0	26254686.0	26254668.0	26254672.0	GAGCA	+	GGTCCTCGACCCGCTCCCGCTCGCTGCTCAGCTTCACTTTAA	True	True	True	targeting		F1-R1	CTGGCGGGTGACT	AGGCACTTGCTCGTACGACGAGCGTACACGTCTCACACCGCTGAGCAGCGAGCGGGAGCGTTTAAGAGCTATGCTGGAAACAGCATAGCAAGTTTAAATAAGGCTAGTCCGTTATCAACTTGAAAAAGTGGCACCGAGTCGGTGCTTTTTTTGGTCCTCGACCCGCTCCCGCTCGCTGCTCAGCTTCACTTTAACTGGCGGGTGACTGAATTCTAGATCCGGTCGTCAACTTAAGGTGCCGGGCCCACAT	2	gRNA_14
gRNA_CDK8_targ_441	CDK8	CTGAGCAGCGAGCGGGAGCG	GTGAGCAGCGAGCGGGAGCG	13.0	1	26254666.0	26254685.0	GG	26254686.0	26254687.0	26254669.0	26254673.0	AGCAG	+	AGGTCCTCGACCCGCTCCCGCTCGCTGCTCAGCTTCACTTTA	True	True	True	targeting		F1-R1	AACACGAGAACAC	AGGCACTTGCTCGTACGACGAGCGTACACGTCTCACACCGTGAGCAGCGAGCGGGAGCGGTTTAAGAGCTATGCTGGAAACAGCATAGCAAGTTTAAATAAGGCTAGTCCGTTATCAACTTGAAAAAGTGGCACCGAGTCGGTGCTTTTTTTAGGTCCTCGACCCGCTCCCGCTCGCTGCTCAGCTTCACTTTAAACACGAGAACACGAATTCTAGATCCGGTCGTCAACTTAAGGTGCCGGGCCCACAT	2	gRNA_15
gRNA_CDK8_targ_442	CDK8	AGCAGCGAGCGGGAGCGGGT	GGCAGCGAGCGGGAGCGGGT	13.0	1	26254669.0	26254688.0	CG	26254689.0	26254690.0	26254672.0	26254676.0	AGCGA	+	AACAGGTCCTCGACCCGCTCCCGCTCGCTGCTCAGCTTCACT	True	True	True	targeting		F1-R1	ACCGCGAACGGAT	AGGCACTTGCTCGTACGACGAGCGTACACGTCTCACACCGGCAGCGAGCGGGAGCGGGTGTTTAAGAGCTATGCTGGAAACAGCATAGCAAGTTTAAATAAGGCTAGTCCGTTATCAACTTGAAAAAGTGGCACCGAGTCGGTGCTTTTTTTAACAGGTCCTCGACCCGCTCCCGCTCGCTGCTCAGCTTCACTACCGCGAACGGATGAATTCTAGATCCGGTCGTCAACTTAAGGTGCCGGGCCCACAT	2	gRNA_16
gRNA_CDK8_targ_443	CDK8	CAGCGAGCGGGAGCGGGTCG	GAGCGAGCGGGAGCGGGTCG	13.0	1	26254671.0	26254690.0	AG	26254691.0	26254692.0	26254674.0	26254678.0	CGAGC	+	CAAACAGGTCCTCGACCCGCTCCCGCTCGCTGCTCAGCTTCA	True	True	True	targeting		F1-R1	GTTGAGCATCCAG	AGGCACTTGCTCGTACGACGAGCGTACACGTCTCACACCGAGCGAGCGGGAGCGGGTCGGTTTAAGAGCTATGCTGGAAACAGCATAGCAAGTTTAAATAAGGCTAGTCCGTTATCAACTTGAAAAAGTGGCACCGAGTCGGTGCTTTTTTTCAAACAGGTCCTCGACCCGCTCCCGCTCGCTGCTCAGCTTCAGTTGAGCATCCAGGAATTCTAGATCCGGTCGTCAACTTAAGGTGCCGGGCCCACAT	2	gRNA_17
gRNA_CDK8_targ_444	CDK8	AGCGAGCGGGAGCGGGTCGA	GGCGAGCGGGAGCGGGTCGA	13.0	1	26254672.0	26254691.0	GG	26254692.0	26254693.0	26254675.0	26254679.0	GAGCG	+	TCAAACAGGTCCTCGACCCGCTCCCGCTCGCTGCTCAGCTTC	True	True	True	targeting		F1-R1	GCTGACAATCTCC	AGGCACTTGCTCGTACGACGAGCGTACACGTCTCACACCGGCGAGCGGGAGCGGGTCGAGTTTAAGAGCTATGCTGGAAACAGCATAGCAAGTTTAAATAAGGCTAGTCCGTTATCAACTTGAAAAAGTGGCACCGAGTCGGTGCTTTTTTTTCAAACAGGTCCTCGACCCGCTCCCGCTCGCTGCTCAGCTTCGCTGACAATCTCCGAATTCTAGATCCGGTCGTCAACTTAAGGTGCCGGGCCCACAT	2	gRNA_18
gRNA_CDK8_targ_445	CDK8	GCGGGAGCGGGTCGAGGACC	GCGGGAGCGGGTCGAGGACC	13.0	1	26254677.0	26254696.0	TG	26254697.0	26254698.0	26254680.0	26254684.0	GGAGC	+	CGTATTCAAACAGGTCCTCGACCCGCTCCCGCTCGCTGCTCA	True	True	True	targeting		F1-R1	TGTCTACGAATCT	AGGCACTTGCTCGTACGACGAGCGTACACGTCTCACACCGCGGGAGCGGGTCGAGGACCGTTTAAGAGCTATGCTGGAAACAGCATAGCAAGTTTAAATAAGGCTAGTCCGTTATCAACTTGAAAAAGTGGCACCGAGTCGGTGCTTTTTTTCGTATTCAAACAGGTCCTCGACCCGCTCCCGCTCGCTGCTCATGTCTACGAATCTGAATTCTAGATCCGGTCGTCAACTTAAGGTGCCGGGCCCACAT	2	gRNA_19
gRNA_CDK8_targ_446	CDK8	GAGCGGGTCGAGGACCTGTT	GAGCGGGTCGAGGACCTGTT	13.0	1	26254681.0	26254700.0	TG	26254701.0	26254702.0	26254684.0	26254688.0	CGGGT	+	CCCTCGTATTCAAACAGGTCCTCGACCCGCTCCCGCTCGCTG	True	False	True	targeting		F1-R1	GAGCGCAAACTAT	AGGCACTTGCTCGTACGACGAGCGTACACGTCTCACACCGAGCGGGTCGAGGACCTGTTGTTTAAGAGCTATGCTGGAAACAGCATAGCAAGTTTAAATAAGGCTAGTCCGTTATCAACTTGAAAAAGTGGCACCGAGTCGGTGCTTTTTTTCCCTCGTATTCAAACAGGTCCTCGACCCGCTCCCGCTCGCTGGAGCGCAAACTATGAATTCTAGATCCGGTCGTCAACTTAAGGTGCCGGGCCCACAT	2	gRNA_20
gRNA_CDK8_targ_447	CDK8	GTCGAGGACCTGTTTGAATA	GTCGAGGACCTGTTTGAATA	13.0	1	26254687.0	26254706.0	CG	26254707.0	26254708.0	26254690.0	26254694.0	GAGGA	+	TTGCAGCCCTCGTATTCAAACAGGTCCTCGACCCGCTCCCGC	True	True	False	targeting		F1-R1	TCTATGGTTCAAG	AGGCACTTGCTCGTACGACGAGCGTACACGTCTCACACCGTCGAGGACCTGTTTGAATAGTTTAAGAGCTATGCTGGAAACAGCATAGCAAGTTTAAATAAGGCTAGTCCGTTATCAACTTGAAAAAGTGGCACCGAGTCGGTGCTTTTTTTTTGCAGCCCTCGTATTCAAACAGGTCCTCGACCCGCTCCCGCTCTATGGTTCAAGGAATTCTAGATCCGGTCGTCAACTTAAGGTGCCGGGCCCACAT	2	gRNA_21
gRNA_CDK8_targ_448	CDK8	CGAGGACCTGTTTGAATACG	GGAGGACCTGTTTGAATACG	13.0	1	26254689.0	26254708.0	AG	26254709.0	26254710.0	26254692.0	26254696.0	GGACC	+	CTTTGCAGCCCTCGTATTCAAACAGGTCCTCGACCCGCTCCC	True	True	True	targeting		F1-R1	AAGTCTGGGACTA	AGGCACTTGCTCGTACGACGAGCGTACACGTCTCACACCGGAGGACCTGTTTGAATACGGTTTAAGAGCTATGCTGGAAACAGCATAGCAAGTTTAAATAAGGCTAGTCCGTTATCAACTTGAAAAAGTGGCACCGAGTCGGTGCTTTTTTTCTTTGCAGCCCTCGTATTCAAACAGGTCCTCGACCCGCTCCCAAGTCTGGGACTAGAATTCTAGATCCGGTCGTCAACTTAAGGTGCCGGGCCCACAT	2	gRNA_22
gRNA_CDK8_targ_449	CDK8	GAGGACCTGTTTGAATACGA	GAGGACCTGTTTGAATACGA	13.0	1	26254690.0	26254709.0	GG	26254710.0	26254711.0	26254693.0	26254697.0	GACCT	+	ACTTTGCAGCCCTCGTATTCAAACAGGTCCTCGACCCGCTCC	True	True	True	targeting		F1-R1	CATCGTGGTATCG	AGGCACTTGCTCGTACGACGAGCGTACACGTCTCACACCGAGGACCTGTTTGAATACGAGTTTAAGAGCTATGCTGGAAACAGCATAGCAAGTTTAAATAAGGCTAGTCCGTTATCAACTTGAAAAAGTGGCACCGAGTCGGTGCTTTTTTTACTTTGCAGCCCTCGTATTCAAACAGGTCCTCGACCCGCTCCCATCGTGGTATCGGAATTCTAGATCCGGTCGTCAACTTAAGGTGCCGGGCCCACAT	2	gRNA_23
gRNA_CDK8_targ_450	CDK8	AGGACCTGTTTGAATACGAG	GGGACCTGTTTGAATACGAG	13.0	1	26254691.0	26254710.0	GG	26254711.0	26254712.0	26254694.0	26254698.0	ACCTG	+	AACTTTGCAGCCCTCGTATTCAAACAGGTCCTCGACCCGCTC	True	True	True	targeting		F1-R1	CGTGTTATACAAC	AGGCACTTGCTCGTACGACGAGCGTACACGTCTCACACCGGGACCTGTTTGAATACGAGGTTTAAGAGCTATGCTGGAAACAGCATAGCAAGTTTAAATAAGGCTAGTCCGTTATCAACTTGAAAAAGTGGCACCGAGTCGGTGCTTTTTTTAACTTTGCAGCCCTCGTATTCAAACAGGTCCTCGACCCGCTCCGTGTTATACAACGAATTCTAGATCCGGTCGTCAACTTAAGGTGCCGGGCCCACAT	2	gRNA_24
gRNA_CDK8_targ_451	CDK8	ACCTGTTTGAATACGAGGGC	GCCTGTTTGAATACGAGGGC	13.0	1	26254694.0	26254713.0	TG	26254714.0	26254715.0	26254697.0	26254701.0	TGTTT	+	GCCAACTTTGCAGCCCTCGTATTCAAACAGGTCCTCGACCCG	True	False	False	targeting		F1-R1	CCTATACCTCTTG	AGGCACTTGCTCGTACGACGAGCGTACACGTCTCACACCGCCTGTTTGAATACGAGGGCGTTTAAGAGCTATGCTGGAAACAGCATAGCAAGTTTAAATAAGGCTAGTCCGTTATCAACTTGAAAAAGTGGCACCGAGTCGGTGCTTTTTTTGCCAACTTTGCAGCCCTCGTATTCAAACAGGTCCTCGACCCGCCTATACCTCTTGGAATTCTAGATCCGGTCGTCAACTTAAGGTGCCGGGCCCACAT	2	gRNA_25
gRNA_CDK8_targ_452	CDK8	TTTGAATACGAGGGCTGCAA	GTTGAATACGAGGGCTGCAA	13.0	1	26254699.0	26254718.0	AG	26254719.0	26254720.0	26254702.0	26254706.0	GAATA	+	CCTCGGCCAACTTTGCAGCCCTCGTATTCAAACAGGTCCTCG	True	True	False	targeting		F1-R1	CGTTTCATATCTA	AGGCACTTGCTCGTACGACGAGCGTACACGTCTCACACCGTTGAATACGAGGGCTGCAAGTTTAAGAGCTATGCTGGAAACAGCATAGCAAGTTTAAATAAGGCTAGTCCGTTATCAACTTGAAAAAGTGGCACCGAGTCGGTGCTTTTTTTCCTCGGCCAACTTTGCAGCCCTCGTATTCAAACAGGTCCTCGCGTTTCATATCTAGAATTCTAGATCCGGTCGTCAACTTAAGGTGCCGGGCCCACAT	2	gRNA_26
gRNA_CDK8_targ_453	CDK8	GAATACGAGGGCTGCAAAGT	GAATACGAGGGCTGCAAAGT	13.0	1	26254702.0	26254721.0	TG	26254722.0	26254723.0	26254705.0	26254709.0	TACGA	+	GTGCCTCGGCCAACTTTGCAGCCCTCGTATTCAAACAGGTCC	True	True	True	targeting		F1-R1	CTGGTGCTTGAAG	AGGCACTTGCTCGTACGACGAGCGTACACGTCTCACACCGAATACGAGGGCTGCAAAGTGTTTAAGAGCTATGCTGGAAACAGCATAGCAAGTTTAAATAAGGCTAGTCCGTTATCAACTTGAAAAAGTGGCACCGAGTCGGTGCTTTTTTTGTGCCTCGGCCAACTTTGCAGCCCTCGTATTCAAACAGGTCCCTGGTGCTTGAAGGAATTCTAGATCCGGTCGTCAACTTAAGGTGCCGGGCCCACAT	2	gRNA_27
gRNA_CDK8_targ_454	CDK8	AATACGAGGGCTGCAAAGTT	GATACGAGGGCTGCAAAGTT	13.0	1	26254703.0	26254722.0	GG	26254723.0	26254724.0	26254706.0	26254710.0	ACGAG	+	AGTGCCTCGGCCAACTTTGCAGCCCTCGTATTCAAACAGGTC	True	True	True	targeting		F1-R1	CGTCGCATGCGTG	AGGCACTTGCTCGTACGACGAGCGTACACGTCTCACACCGATACGAGGGCTGCAAAGTTGTTTAAGAGCTATGCTGGAAACAGCATAGCAAGTTTAAATAAGGCTAGTCCGTTATCAACTTGAAAAAGTGGCACCGAGTCGGTGCTTTTTTTAGTGCCTCGGCCAACTTTGCAGCCCTCGTATTCAAACAGGTCCGTCGCATGCGTGGAATTCTAGATCCGGTCGTCAACTTAAGGTGCCGGGCCCACAT	2	gRNA_28
gRNA_CDK8_targ_455	CDK8	ACGAGGGCTGCAAAGTTGGC	GCGAGGGCTGCAAAGTTGGC	13.0	1	26254706.0	26254725.0	CG	26254726.0	26254727.0	26254709.0	26254713.0	AGGGC	+	ATAAGTGCCTCGGCCAACTTTGCAGCCCTCGTATTCAAACAG	True	True	True	targeting		F1-R1	GGTGGAAATTGGA	AGGCACTTGCTCGTACGACGAGCGTACACGTCTCACACCGCGAGGGCTGCAAAGTTGGCGTTTAAGAGCTATGCTGGAAACAGCATAGCAAGTTTAAATAAGGCTAGTCCGTTATCAACTTGAAAAAGTGGCACCGAGTCGGTGCTTTTTTTATAAGTGCCTCGGCCAACTTTGCAGCCCTCGTATTCAAACAGGGTGGAAATTGGAGAATTCTAGATCCGGTCGTCAACTTAAGGTGCCGGGCCCACAT	2	gRNA_29
gRNA_CDK8_targ_456	CDK8	GAGGGCTGCAAAGTTGGCCG	GAGGGCTGCAAAGTTGGCCG	13.0	1	26254708.0	26254727.0	AG	26254728.0	26254729.0	26254711.0	26254715.0	GGCTG	+	CCATAAGTGCCTCGGCCAACTTTGCAGCCCTCGTATTCAAAC	True	False	True	targeting		F1-R1	AGGTGCGTTAGAC	AGGCACTTGCTCGTACGACGAGCGTACACGTCTCACACCGAGGGCTGCAAAGTTGGCCGGTTTAAGAGCTATGCTGGAAACAGCATAGCAAGTTTAAATAAGGCTAGTCCGTTATCAACTTGAAAAAGTGGCACCGAGTCGGTGCTTTTTTTCCATAAGTGCCTCGGCCAACTTTGCAGCCCTCGTATTCAAACAGGTGCGTTAGACGAATTCTAGATCCGGTCGTCAACTTAAGGTGCCGGGCCCACAT	2	gRNA_30
gRNA_CDK8_targ_457	CDK8	AGGGCTGCAAAGTTGGCCGA	GGGGCTGCAAAGTTGGCCGA	13.0	1	26254709.0	26254728.0	GG	26254729.0	26254730.0	26254712.0	26254716.0	GCTGC	+	ACCATAAGTGCCTCGGCCAACTTTGCAGCCCTCGTATTCAAA	True	False	True	targeting		F1-R1	CAACTGGCGTGTG	AGGCACTTGCTCGTACGACGAGCGTACACGTCTCACACCGGGGCTGCAAAGTTGGCCGAGTTTAAGAGCTATGCTGGAAACAGCATAGCAAGTTTAAATAAGGCTAGTCCGTTATCAACTTGAAAAAGTGGCACCGAGTCGGTGCTTTTTTTACCATAAGTGCCTCGGCCAACTTTGCAGCCCTCGTATTCAAACAACTGGCGTGTGGAATTCTAGATCCGGTCGTCAACTTAAGGTGCCGGGCCCACAT	2	gRNA_31
gRNA_CDK8_targ_458	CDK8	AAAGTTGGCCGAGGCACTTA	GAAGTTGGCCGAGGCACTTA	13.0	1	26254717.0	26254736.0	TG	26254737.0	26254738.0	26254720.0	26254724.0	GTTGG	+	TAGACGTGACCATAAGTGCCTCGGCCAACTTTGCAGCCCTCG	True	False	False	targeting		F1-R1	CGTGGGTTCCAAG	AGGCACTTGCTCGTACGACGAGCGTACACGTCTCACACCGAAGTTGGCCGAGGCACTTAGTTTAAGAGCTATGCTGGAAACAGCATAGCAAGTTTAAATAAGGCTAGTCCGTTATCAACTTGAAAAAGTGGCACCGAGTCGGTGCTTTTTTTTAGACGTGACCATAAGTGCCTCGGCCAACTTTGCAGCCCTCGCGTGGGTTCCAAGGAATTCTAGATCCGGTCGTCAACTTAAGGTGCCGGGCCCACAT	2	gRNA_32
gRNA_CDK8_targ_459	CDK8	AAGTTGGCCGAGGCACTTAT	GAGTTGGCCGAGGCACTTAT	13.0	1	26254718.0	26254737.0	GG	26254738.0	26254739.0	26254721.0	26254725.0	TTGGC	+	GTAGACGTGACCATAAGTGCCTCGGCCAACTTTGCAGCCCTC	True	False	True	targeting		F1-R1	TGGTTACAAATCA	AGGCACTTGCTCGTACGACGAGCGTACACGTCTCACACCGAGTTGGCCGAGGCACTTATGTTTAAGAGCTATGCTGGAAACAGCATAGCAAGTTTAAATAAGGCTAGTCCGTTATCAACTTGAAAAAGTGGCACCGAGTCGGTGCTTTTTTTGTAGACGTGACCATAAGTGCCTCGGCCAACTTTGCAGCCCTCTGGTTACAAATCAGAATTCTAGATCCGGTCGTCAACTTAAGGTGCCGGGCCCACAT	2	gRNA_33
gRNA_CDK8_targ_460	CDK8	GGCCGAGGCACTTATGGTCA	GGCCGAGGCACTTATGGTCA	13.0	1	26254723.0	26254742.0	CG	26254743.0	26254744.0	26254726.0	26254730.0	CGAGG	+	GCTTTGTAGACGTGACCATAAGTGCCTCGGCCAACTTTGCAG	True	True	True	targeting		F1-R1	ATTACTTCCGTCC	AGGCACTTGCTCGTACGACGAGCGTACACGTCTCACACCGGCCGAGGCACTTATGGTCAGTTTAAGAGCTATGCTGGAAACAGCATAGCAAGTTTAAATAAGGCTAGTCCGTTATCAACTTGAAAAAGTGGCACCGAGTCGGTGCTTTTTTTGCTTTGTAGACGTGACCATAAGTGCCTCGGCCAACTTTGCAGATTACTTCCGTCCGAATTCTAGATCCGGTCGTCAACTTAAGGTGCCGGGCCCACAT	2	gRNA_34
gRNA_CDK8_targ_461	CDK8	ACTTATGGTCACGTCTACAA	GCTTATGGTCACGTCTACAA	13.0	1	26254732.0	26254751.0	AG	26254752.0	26254753.0	26254735.0	26254739.0	TATGG	+	TTCCTCTTGGCTTTGTAGACGTGACCATAAGTGCCTCGGCCA	True	True	False	targeting		F1-R1	CCCGCTTACTCTA	AGGCACTTGCTCGTACGACGAGCGTACACGTCTCACACCGCTTATGGTCACGTCTACAAGTTTAAGAGCTATGCTGGAAACAGCATAGCAAGTTTAAATAAGGCTAGTCCGTTATCAACTTGAAAAAGTGGCACCGAGTCGGTGCTTTTTTTTTCCTCTTGGCTTTGTAGACGTGACCATAAGTGCCTCGGCCACCCGCTTACTCTAGAATTCTAGATCCGGTCGTCAACTTAAGGTGCCGGGCCCACAT	2	gRNA_35
gRNA_CDK8_targ_462	CDK8	TGGTCACGTCTACAAAGCCA	GGGTCACGTCTACAAAGCCA	13.0	1	26254737.0	26254756.0	AG	26254757.0	26254758.0	26254740.0	26254744.0	TCACG	+	CATCTTTCCTCTTGGCTTTGTAGACGTGACCATAAGTGCCTC	True	True	True	targeting		F1-R1	GGAGGTTTAGCCA	AGGCACTTGCTCGTACGACGAGCGTACACGTCTCACACCGGGTCACGTCTACAAAGCCAGTTTAAGAGCTATGCTGGAAACAGCATAGCAAGTTTAAATAAGGCTAGTCCGTTATCAACTTGAAAAAGTGGCACCGAGTCGGTGCTTTTTTTCATCTTTCCTCTTGGCTTTGTAGACGTGACCATAAGTGCCTCGGAGGTTTAGCCAGAATTCTAGATCCGGTCGTCAACTTAAGGTGCCGGGCCCACAT	2	gRNA_36
gRNA_CDK8_targ_463	CDK8	GTCACGTCTACAAAGCCAAG	GTCACGTCTACAAAGCCAAG	13.0	1	26254739.0	26254758.0	AG	26254759.0	26254760.0	26254742.0	26254746.0	ACGTC	+	CCCATCTTTCCTCTTGGCTTTGTAGACGTGACCATAAGTGCC	True	True	True	targeting		F1-R1	CGGGTCGTGTAAG	AGGCACTTGCTCGTACGACGAGCGTACACGTCTCACACCGTCACGTCTACAAAGCCAAGGTTTAAGAGCTATGCTGGAAACAGCATAGCAAGTTTAAATAAGGCTAGTCCGTTATCAACTTGAAAAAGTGGCACCGAGTCGGTGCTTTTTTTCCCATCTTTCCTCTTGGCTTTGTAGACGTGACCATAAGTGCCCGGGTCGTGTAAGGAATTCTAGATCCGGTCGTCAACTTAAGGTGCCGGGCCCACAT	2	gRNA_37
gRNA_CDK8_targ_464	CDK8	TCACGTCTACAAAGCCAAGA	GCACGTCTACAAAGCCAAGA	13.0	1	26254740.0	26254759.0	GG	26254760.0	26254761.0	26254743.0	26254747.0	CGTCT	+	ACCCATCTTTCCTCTTGGCTTTGTAGACGTGACCATAAGTGC	True	False	True	targeting		F1-R1	GAAGTCTGGACTC	AGGCACTTGCTCGTACGACGAGCGTACACGTCTCACACCGCACGTCTACAAAGCCAAGAGTTTAAGAGCTATGCTGGAAACAGCATAGCAAGTTTAAATAAGGCTAGTCCGTTATCAACTTGAAAAAGTGGCACCGAGTCGGTGCTTTTTTTACCCATCTTTCCTCTTGGCTTTGTAGACGTGACCATAAGTGCGAAGTCTGGACTCGAATTCTAGATCCGGTCGTCAACTTAAGGTGCCGGGCCCACAT	2	gRNA_38
gRNA_CDK8_targ_465	CDK8	GTCTACAAAGCCAAGAGGAA	GTCTACAAAGCCAAGAGGAA	13.0	1	26254744.0	26254763.0	AG	26254764.0	26254765.0	26254747.0	26254751.0	TACAA	+	ACTCACCCATCTTTCCTCTTGGCTTTGTAGACGTGACCATAA	True	True	True	targeting		F1-R1	TGCGGACATAGCA	AGGCACTTGCTCGTACGACGAGCGTACACGTCTCACACCGTCTACAAAGCCAAGAGGAAGTTTAAGAGCTATGCTGGAAACAGCATAGCAAGTTTAAATAAGGCTAGTCCGTTATCAACTTGAAAAAGTGGCACCGAGTCGGTGCTTTTTTTACTCACCCATCTTTCCTCTTGGCTTTGTAGACGTGACCATAATGCGGACATAGCAGAATTCTAGATCCGGTCGTCAACTTAAGGTGCCGGGCCCACAT	2	gRNA_39
gRNA_CDK8_targ_466	CDK8	TACAAAGCCAAGAGGAAAGA	GACAAAGCCAAGAGGAAAGA	13.0	1	26254747.0	26254766.0	TG	26254767.0	26254768.0	26254750.0	26254754.0	AAAGC	+	CACACTCACCCATCTTTCCTCTTGGCTTTGTAGACGTGACCA	True	True	True	targeting		F1-R1	GATCGAGTCGTGT	AGGCACTTGCTCGTACGACGAGCGTACACGTCTCACACCGACAAAGCCAAGAGGAAAGAGTTTAAGAGCTATGCTGGAAACAGCATAGCAAGTTTAAATAAGGCTAGTCCGTTATCAACTTGAAAAAGTGGCACCGAGTCGGTGCTTTTTTTCACACTCACCCATCTTTCCTCTTGGCTTTGTAGACGTGACCAGATCGAGTCGTGTGAATTCTAGATCCGGTCGTCAACTTAAGGTGCCGGGCCCACAT	2	gRNA_40
gRNA_CDK8_targ_467	CDK8	ACAAAGCCAAGAGGAAAGAT	GCAAAGCCAAGAGGAAAGAT	13.0	1	26254748.0	26254767.0	GG	26254768.0	26254769.0	26254751.0	26254755.0	AAGCC	+	ACACACTCACCCATCTTTCCTCTTGGCTTTGTAGACGTGACC	True	True	True	targeting		F1-R1	TCTTCCGGGTAGC	AGGCACTTGCTCGTACGACGAGCGTACACGTCTCACACCGCAAAGCCAAGAGGAAAGATGTTTAAGAGCTATGCTGGAAACAGCATAGCAAGTTTAAATAAGGCTAGTCCGTTATCAACTTGAAAAAGTGGCACCGAGTCGGTGCTTTTTTTACACACTCACCCATCTTTCCTCTTGGCTTTGTAGACGTGACCTCTTCCGGGTAGCGAATTCTAGATCCGGTCGTCAACTTAAGGTGCCGGGCCCACAT	2	gRNA_41
gRNA_CDK8_targ_468	CDK8	CAAAGCCAAGAGGAAAGATG	GAAAGCCAAGAGGAAAGATG	13.0	1	26254749.0	26254768.0	GG	26254769.0	26254770.0	26254752.0	26254756.0	AGCCA	+	CACACACTCACCCATCTTTCCTCTTGGCTTTGTAGACGTGAC	True	True	True	targeting		F1-R1	GTTAGGTAACGTA	AGGCACTTGCTCGTACGACGAGCGTACACGTCTCACACCGAAAGCCAAGAGGAAAGATGGTTTAAGAGCTATGCTGGAAACAGCATAGCAAGTTTAAATAAGGCTAGTCCGTTATCAACTTGAAAAAGTGGCACCGAGTCGGTGCTTTTTTTCACACACTCACCCATCTTTCCTCTTGGCTTTGTAGACGTGACGTTAGGTAACGTAGAATTCTAGATCCGGTCGTCAACTTAAGGTGCCGGGCCCACAT	2	gRNA_42
gRNA_CDK8_targ_469	CDK8	GCCAAGAGGAAAGATGGGTG	GCCAAGAGGAAAGATGGGTG	13.0	1	26254753.0	26254772.0	AG	26254773.0	26254774.0	26254756.0	26254760.0	AAGAG	+	GACACACACACTCACCCATCTTTCCTCTTGGCTTTGTAGACG	True	True	False	targeting		F1-R1	TTGATCTTAGGTT	AGGCACTTGCTCGTACGACGAGCGTACACGTCTCACACCGCCAAGAGGAAAGATGGGTGGTTTAAGAGCTATGCTGGAAACAGCATAGCAAGTTTAAATAAGGCTAGTCCGTTATCAACTTGAAAAAGTGGCACCGAGTCGGTGCTTTTTTTGACACACACACTCACCCATCTTTCCTCTTGGCTTTGTAGACGTTGATCTTAGGTTGAATTCTAGATCCGGTCGTCAACTTAAGGTGCCGGGCCCACAT	2	gRNA_44
gRNA_CDK8_targ_470	CDK8	CAAGAGGAAAGATGGGTGAG	GAAGAGGAAAGATGGGTGAG	13.0	1	26254755.0	26254774.0	TG	26254775.0	26254776.0	26254758.0	26254762.0	GAGGA	+	CAGACACACACACTCACCCATCTTTCCTCTTGGCTTTGTAGA	True	True	False	targeting		F1-R1	GGGAAGACTAGTT	AGGCACTTGCTCGTACGACGAGCGTACACGTCTCACACCGAAGAGGAAAGATGGGTGAGGTTTAAGAGCTATGCTGGAAACAGCATAGCAAGTTTAAATAAGGCTAGTCCGTTATCAACTTGAAAAAGTGGCACCGAGTCGGTGCTTTTTTTCAGACACACACACTCACCCATCTTTCCTCTTGGCTTTGTAGAGGGAAGACTAGTTGAATTCTAGATCCGGTCGTCAACTTAAGGTGCCGGGCCCACAT	2	gRNA_45
gRNA_CDK8_targ_471	CDK8	AGAGGAAAGATGGGTGAGTG	GGAGGAAAGATGGGTGAGTG	13.0	1	26254757.0	26254776.0	TG	26254777.0	26254778.0	26254760.0	26254764.0	GGAAA	+	CCCAGACACACACACTCACCCATCTTTCCTCTTGGCTTTGTA	True	True	False	targeting		F1-R1	TTTCGAAGTCCCA	AGGCACTTGCTCGTACGACGAGCGTACACGTCTCACACCGGAGGAAAGATGGGTGAGTGGTTTAAGAGCTATGCTGGAAACAGCATAGCAAGTTTAAATAAGGCTAGTCCGTTATCAACTTGAAAAAGTGGCACCGAGTCGGTGCTTTTTTTCCCAGACACACACACTCACCCATCTTTCCTCTTGGCTTTGTATTTCGAAGTCCCAGAATTCTAGATCCGGTCGTCAACTTAAGGTGCCGGGCCCACAT	2	gRNA_46
gRNA_CDK8_targ_472	CDK8	AGGAAAGATGGGTGAGTGTG	GGGAAAGATGGGTGAGTGTG	13.0	1	26254759.0	26254778.0	TG	26254779.0	26254780.0	26254762.0	26254766.0	AAAGA	+	GGCCCAGACACACACACTCACCCATCTTTCCTCTTGGCTTTG	True	True	False	targeting		F1-R1	ATCAACTTTGACC	AGGCACTTGCTCGTACGACGAGCGTACACGTCTCACACCGGGAAAGATGGGTGAGTGTGGTTTAAGAGCTATGCTGGAAACAGCATAGCAAGTTTAAATAAGGCTAGTCCGTTATCAACTTGAAAAAGTGGCACCGAGTCGGTGCTTTTTTTGGCCCAGACACACACACTCACCCATCTTTCCTCTTGGCTTTGATCAACTTTGACCGAATTCTAGATCCGGTCGTCAACTTAAGGTGCCGGGCCCACAT	2	gRNA_47
gRNA_CDK8_targ_473	CDK8	GAAAGATGGGTGAGTGTGTG	GAAAGATGGGTGAGTGTGTG	13.0	1	26254761.0	26254780.0	TG	26254781.0	26254782.0	26254764.0	26254768.0	AGATG	+	CCGGCCCAGACACACACACTCACCCATCTTTCCTCTTGGCTT	True	True	False	targeting		F1-R1	TAGACTCTCACTT	AGGCACTTGCTCGTACGACGAGCGTACACGTCTCACACCGAAAGATGGGTGAGTGTGTGGTTTAAGAGCTATGCTGGAAACAGCATAGCAAGTTTAAATAAGGCTAGTCCGTTATCAACTTGAAAAAGTGGCACCGAGTCGGTGCTTTTTTTCCGGCCCAGACACACACACTCACCCATCTTTCCTCTTGGCTTTAGACTCTCACTTGAATTCTAGATCCGGTCGTCAACTTAAGGTGCCGGGCCCACAT	2	gRNA_48
gRNA_CDK8_targ_474	CDK8	GATGGGTGAGTGTGTGTGTC	GATGGGTGAGTGTGTGTGTC	13.0	1	26254765.0	26254784.0	TG	26254785.0	26254786.0	26254768.0	26254772.0	GGGTG	+	GACACCGGCCCAGACACACACACTCACCCATCTTTCCTCTTG	True	False	False	targeting		F1-R1	AGCACTTATAAGA	AGGCACTTGCTCGTACGACGAGCGTACACGTCTCACACCGATGGGTGAGTGTGTGTGTCGTTTAAGAGCTATGCTGGAAACAGCATAGCAAGTTTAAATAAGGCTAGTCCGTTATCAACTTGAAAAAGTGGCACCGAGTCGGTGCTTTTTTTGACACCGGCCCAGACACACACACTCACCCATCTTTCCTCTTGAGCACTTATAAGAGAATTCTAGATCCGGTCGTCAACTTAAGGTGCCGGGCCCACAT	2	gRNA_49
gRNA_CDK8_targ_475	CDK8	ATGGGTGAGTGTGTGTGTCT	GTGGGTGAGTGTGTGTGTCT	13.0	1	26254766.0	26254785.0	GG	26254786.0	26254787.0	26254769.0	26254773.0	GGTGA	+	GGACACCGGCCCAGACACACACACTCACCCATCTTTCCTCTT	True	True	False	targeting		F1-R1	GGACGCTTAGGAT	AGGCACTTGCTCGTACGACGAGCGTACACGTCTCACACCGTGGGTGAGTGTGTGTGTCTGTTTAAGAGCTATGCTGGAAACAGCATAGCAAGTTTAAATAAGGCTAGTCCGTTATCAACTTGAAAAAGTGGCACCGAGTCGGTGCTTTTTTTGGACACCGGCCCAGACACACACACTCACCCATCTTTCCTCTTGGACGCTTAGGATGAATTCTAGATCCGGTCGTCAACTTAAGGTGCCGGGCCCACAT	2	gRNA_50
gRNA_CDK8_targ_476	CDK8	AGGAAGGATGATAAAGACTA	GGGAAGGATGATAAAGACTA	13.0	2	26337565.0	26337584.0	TG	26337585.0	26337586.0	26337568.0	26337572.0	AAGGA	+	TGTTTTAAAGCATAGTCTTTATCATCCTTCCTGTAAAAACAA	True	True	False	targeting		F1-R1	TTTGAAGCCTTGA	AGGCACTTGCTCGTACGACGAGCGTACACGTCTCACACCGGGAAGGATGATAAAGACTAGTTTAAGAGCTATGCTGGAAACAGCATAGCAAGTTTAAATAAGGCTAGTCCGTTATCAACTTGAAAAAGTGGCACCGAGTCGGTGCTTTTTTTTGTTTTAAAGCATAGTCTTTATCATCCTTCCTGTAAAAACAATTTGAAGCCTTGAGAATTCTAGATCCGGTCGTCAACTTAAGGTGCCGGGCCCACAT	2	gRNA_51
gRNA_CDK8_targ_477	CDK8	GACTATGCTTTAAAACAAAT	GACTATGCTTTAAAACAAAT	13.0	2	26337580.0	26337599.0	AG	26337600.0	26337601.0	26337583.0	26337587.0	TATGC	+	CCAGTTCCTTCTATTTGTTTTAAAGCATAGTCTTTATCATCC	True	True	True	targeting		F1-R1	AATCGCAGCACAC	AGGCACTTGCTCGTACGACGAGCGTACACGTCTCACACCGACTATGCTTTAAAACAAATGTTTAAGAGCTATGCTGGAAACAGCATAGCAAGTTTAAATAAGGCTAGTCCGTTATCAACTTGAAAAAGTGGCACCGAGTCGGTGCTTTTTTTCCAGTTCCTTCTATTTGTTTTAAAGCATAGTCTTTATCATCCAATCGCAGCACACGAATTCTAGATCCGGTCGTCAACTTAAGGTGCCGGGCCCACAT	2	gRNA_52
gRNA_CDK8_targ_478	CDK8	TATGCTTTAAAACAAATAGA	GATGCTTTAAAACAAATAGA	13.0	2	26337583.0	26337602.0	AG	26337603.0	26337604.0	26337586.0	26337590.0	GCTTT	+	ATCCCAGTTCCTTCTATTTGTTTTAAAGCATAGTCTTTATCA	True	False	True	targeting		F1-R1	GTCCAGCTAGTTC	AGGCACTTGCTCGTACGACGAGCGTACACGTCTCACACCGATGCTTTAAAACAAATAGAGTTTAAGAGCTATGCTGGAAACAGCATAGCAAGTTTAAATAAGGCTAGTCCGTTATCAACTTGAAAAAGTGGCACCGAGTCGGTGCTTTTTTTATCCCAGTTCCTTCTATTTGTTTTAAAGCATAGTCTTTATCAGTCCAGCTAGTTCGAATTCTAGATCCGGTCGTCAACTTAAGGTGCCGGGCCCACAT	2	gRNA_53
gRNA_CDK8_targ_479	CDK8	ATGCTTTAAAACAAATAGAA	GTGCTTTAAAACAAATAGAA	13.0	2	26337584.0	26337603.0	GG	26337604.0	26337605.0	26337587.0	26337591.0	CTTTA	+	GATCCCAGTTCCTTCTATTTGTTTTAAAGCATAGTCTTTATC	True	True	True	targeting		F1-R1	GACCGTAACGTAT	AGGCACTTGCTCGTACGACGAGCGTACACGTCTCACACCGTGCTTTAAAACAAATAGAAGTTTAAGAGCTATGCTGGAAACAGCATAGCAAGTTTAAATAAGGCTAGTCCGTTATCAACTTGAAAAAGTGGCACCGAGTCGGTGCTTTTTTTGATCCCAGTTCCTTCTATTTGTTTTAAAGCATAGTCTTTATCGACCGTAACGTATGAATTCTAGATCCGGTCGTCAACTTAAGGTGCCGGGCCCACAT	2	gRNA_54
gRNA_CDK8_targ_480	CDK8	TTAAAACAAATAGAAGGAAC	GTAAAACAAATAGAAGGAAC	13.0	2	26337589.0	26337608.0	TG	26337609.0	26337610.0	26337592.0	26337596.0	AAACA	+	ATAGAGATCCCAGTTCCTTCTATTTGTTTTAAAGCATAGTCT	True	True	True	targeting		F1-R1	CTCGGACGTCTTC	AGGCACTTGCTCGTACGACGAGCGTACACGTCTCACACCGTAAAACAAATAGAAGGAACGTTTAAGAGCTATGCTGGAAACAGCATAGCAAGTTTAAATAAGGCTAGTCCGTTATCAACTTGAAAAAGTGGCACCGAGTCGGTGCTTTTTTTATAGAGATCCCAGTTCCTTCTATTTGTTTTAAAGCATAGTCTCTCGGACGTCTTCGAATTCTAGATCCGGTCGTCAACTTAAGGTGCCGGGCCCACAT	2	gRNA_55
gRNA_CDK8_targ_481	CDK8	TAAAACAAATAGAAGGAACT	GAAAACAAATAGAAGGAACT	13.0	2	26337590.0	26337609.0	GG	26337610.0	26337611.0	26337593.0	26337597.0	AACAA	+	CATAGAGATCCCAGTTCCTTCTATTTGTTTTAAAGCATAGTC	True	True	True	targeting		F1-R1	AATGTTCAGCGAC	AGGCACTTGCTCGTACGACGAGCGTACACGTCTCACACCGAAAACAAATAGAAGGAACTGTTTAAGAGCTATGCTGGAAACAGCATAGCAAGTTTAAATAAGGCTAGTCCGTTATCAACTTGAAAAAGTGGCACCGAGTCGGTGCTTTTTTTCATAGAGATCCCAGTTCCTTCTATTTGTTTTAAAGCATAGTCAATGTTCAGCGACGAATTCTAGATCCGGTCGTCAACTTAAGGTGCCGGGCCCACAT	2	gRNA_56
gRNA_CDK8_targ_482	CDK8	AAAACAAATAGAAGGAACTG	GAAACAAATAGAAGGAACTG	13.0	2	26337591.0	26337610.0	GG	26337611.0	26337612.0	26337594.0	26337598.0	ACAAA	+	ACATAGAGATCCCAGTTCCTTCTATTTGTTTTAAAGCATAGT	True	True	True	targeting		F1-R1	GACGCTGTGGCGT	AGGCACTTGCTCGTACGACGAGCGTACACGTCTCACACCGAAACAAATAGAAGGAACTGGTTTAAGAGCTATGCTGGAAACAGCATAGCAAGTTTAAATAAGGCTAGTCCGTTATCAACTTGAAAAAGTGGCACCGAGTCGGTGCTTTTTTTACATAGAGATCCCAGTTCCTTCTATTTGTTTTAAAGCATAGTGACGCTGTGGCGTGAATTCTAGATCCGGTCGTCAACTTAAGGTGCCGGGCCCACAT	2	gRNA_57
gRNA_CDK8_targ_483	CDK8	AGAAGGAACTGGGATCTCTA	GGAAGGAACTGGGATCTCTA	13.0	2	26337600.0	26337619.0	TG	26337620.0	26337621.0	26337603.0	26337607.0	AGGAA	+	TACATGCCGACATAGAGATCCCAGTTCCTTCTATTTGTTTTA	True	True	False	targeting		F1-R1	CGCGTCCTTCAAT	AGGCACTTGCTCGTACGACGAGCGTACACGTCTCACACCGGAAGGAACTGGGATCTCTAGTTTAAGAGCTATGCTGGAAACAGCATAGCAAGTTTAAATAAGGCTAGTCCGTTATCAACTTGAAAAAGTGGCACCGAGTCGGTGCTTTTTTTTACATGCCGACATAGAGATCCCAGTTCCTTCTATTTGTTTTACGCGTCCTTCAATGAATTCTAGATCCGGTCGTCAACTTAAGGTGCCGGGCCCACAT	2	gRNA_58
gRNA_CDK8_targ_484	CDK8	AGGAACTGGGATCTCTATGT	GGGAACTGGGATCTCTATGT	13.0	2	26337603.0	26337622.0	CG	26337623.0	26337624.0	26337606.0	26337610.0	AACTG	+	CTCTACATGCCGACATAGAGATCCCAGTTCCTTCTATTTGTT	True	True	True	targeting		F1-R1	GCCGTGAGAACCC	AGGCACTTGCTCGTACGACGAGCGTACACGTCTCACACCGGGAACTGGGATCTCTATGTGTTTAAGAGCTATGCTGGAAACAGCATAGCAAGTTTAAATAAGGCTAGTCCGTTATCAACTTGAAAAAGTGGCACCGAGTCGGTGCTTTTTTTCTCTACATGCCGACATAGAGATCCCAGTTCCTTCTATTTGTTGCCGTGAGAACCCGAATTCTAGATCCGGTCGTCAACTTAAGGTGCCGGGCCCACAT	2	gRNA_59
gRNA_CDK8_targ_485	CDK8	GGAACTGGGATCTCTATGTC	GGAACTGGGATCTCTATGTC	13.0	2	26337604.0	26337623.0	GG	26337624.0	26337625.0	26337607.0	26337611.0	ACTGG	+	TCTCTACATGCCGACATAGAGATCCCAGTTCCTTCTATTTGT	True	True	True	targeting		F1-R1	GGGTATCATTCGT	AGGCACTTGCTCGTACGACGAGCGTACACGTCTCACACCGGAACTGGGATCTCTATGTCGTTTAAGAGCTATGCTGGAAACAGCATAGCAAGTTTAAATAAGGCTAGTCCGTTATCAACTTGAAAAAGTGGCACCGAGTCGGTGCTTTTTTTTCTCTACATGCCGACATAGAGATCCCAGTTCCTTCTATTTGTGGGTATCATTCGTGAATTCTAGATCCGGTCGTCAACTTAAGGTGCCGGGCCCACAT	2	gRNA_60
gRNA_CDK8_targ_486	CDK8	CTGGGATCTCTATGTCGGCA	GTGGGATCTCTATGTCGGCA	13.0	2	26337608.0	26337627.0	TG	26337628.0	26337629.0	26337611.0	26337615.0	GGATC	+	TATTTCTCTACATGCCGACATAGAGATCCCAGTTCCTTCTAT	True	True	True	targeting		F1-R1	TGGATGATATTGC	AGGCACTTGCTCGTACGACGAGCGTACACGTCTCACACCGTGGGATCTCTATGTCGGCAGTTTAAGAGCTATGCTGGAAACAGCATAGCAAGTTTAAATAAGGCTAGTCCGTTATCAACTTGAAAAAGTGGCACCGAGTCGGTGCTTTTTTTTATTTCTCTACATGCCGACATAGAGATCCCAGTTCCTTCTATTGGATGATATTGCGAATTCTAGATCCGGTCGTCAACTTAAGGTGCCGGGCCCACAT	2	gRNA_61
gRNA_CDK8_targ_487	CDK8	GGATCTCTATGTCGGCATGT	GGATCTCTATGTCGGCATGT	13.0	2	26337611.0	26337630.0	AG	26337631.0	26337632.0	26337614.0	26337618.0	TCTCT	+	TGCTATTTCTCTACATGCCGACATAGAGATCCCAGTTCCTTC	True	False	True	targeting		F1-R1	TTTGAAATAGCGC	AGGCACTTGCTCGTACGACGAGCGTACACGTCTCACACCGGATCTCTATGTCGGCATGTGTTTAAGAGCTATGCTGGAAACAGCATAGCAAGTTTAAATAAGGCTAGTCCGTTATCAACTTGAAAAAGTGGCACCGAGTCGGTGCTTTTTTTTGCTATTTCTCTACATGCCGACATAGAGATCCCAGTTCCTTCTTTGAAATAGCGCGAATTCTAGATCCGGTCGTCAACTTAAGGTGCCGGGCCCACAT	2	gRNA_62
gRNA_CDK8_targ_488	CDK8	ATGTCGGCATGTAGAGAAAT	GTGTCGGCATGTAGAGAAAT	13.0	2	26337619.0	26337638.0	AG	26337639.0	26337640.0	26337622.0	26337626.0	TCGGC	+	TCACTTACTGCTATTTCTCTACATGCCGACATAGAGATCCCA	True	False	True	targeting		F1-R1	ACGGTTAGTATAC	AGGCACTTGCTCGTACGACGAGCGTACACGTCTCACACCGTGTCGGCATGTAGAGAAATGTTTAAGAGCTATGCTGGAAACAGCATAGCAAGTTTAAATAAGGCTAGTCCGTTATCAACTTGAAAAAGTGGCACCGAGTCGGTGCTTTTTTTTCACTTACTGCTATTTCTCTACATGCCGACATAGAGATCCCAACGGTTAGTATACGAATTCTAGATCCGGTCGTCAACTTAAGGTGCCGGGCCCACAT	2	gRNA_64
gRNA_CDK8_targ_489	CDK8	TCGGCATGTAGAGAAATAGC	GCGGCATGTAGAGAAATAGC	13.0	2	26337622.0	26337641.0	AG	26337642.0	26337643.0	26337625.0	26337629.0	GCATG	+	ACTTCACTTACTGCTATTTCTCTACATGCCGACATAGAGATC	True	True	True	targeting		F1-R1	CGCTGGAAAGCGT	AGGCACTTGCTCGTACGACGAGCGTACACGTCTCACACCGCGGCATGTAGAGAAATAGCGTTTAAGAGCTATGCTGGAAACAGCATAGCAAGTTTAAATAAGGCTAGTCCGTTATCAACTTGAAAAAGTGGCACCGAGTCGGTGCTTTTTTTACTTCACTTACTGCTATTTCTCTACATGCCGACATAGAGATCCGCTGGAAAGCGTGAATTCTAGATCCGGTCGTCAACTTAAGGTGCCGGGCCCACAT	2	gRNA_65
gRNA_CDK8_targ_490	CDK8	CATGTAGAGAAATAGCAGTA	GATGTAGAGAAATAGCAGTA	13.0	2	26337626.0	26337645.0	AG	26337646.0	26337647.0	26337629.0	26337633.0	GTAGA	+	AAGAACTTCACTTACTGCTATTTCTCTACATGCCGACATAGA	True	True	False	targeting		F1-R1	CTCCCAAACTGCG	AGGCACTTGCTCGTACGACGAGCGTACACGTCTCACACCGATGTAGAGAAATAGCAGTAGTTTAAGAGCTATGCTGGAAACAGCATAGCAAGTTTAAATAAGGCTAGTCCGTTATCAACTTGAAAAAGTGGCACCGAGTCGGTGCTTTTTTTAAGAACTTCACTTACTGCTATTTCTCTACATGCCGACATAGACTCCCAAACTGCGGAATTCTAGATCCGGTCGTCAACTTAAGGTGCCGGGCCCACAT	2	gRNA_66
gRNA_CDK8_targ_491	CDK8	TGTAGAGAAATAGCAGTAAG	GGTAGAGAAATAGCAGTAAG	13.0	2	26337628.0	26337647.0	TG	26337648.0	26337649.0	26337631.0	26337635.0	AGAGA	+	AAAAGAACTTCACTTACTGCTATTTCTCTACATGCCGACATA	True	True	False	targeting		F1-R1	GAGATGCGCTATT	AGGCACTTGCTCGTACGACGAGCGTACACGTCTCACACCGGTAGAGAAATAGCAGTAAGGTTTAAGAGCTATGCTGGAAACAGCATAGCAAGTTTAAATAAGGCTAGTCCGTTATCAACTTGAAAAAGTGGCACCGAGTCGGTGCTTTTTTTAAAAGAACTTCACTTACTGCTATTTCTCTACATGCCGACATAGAGATGCGCTATTGAATTCTAGATCCGGTCGTCAACTTAAGGTGCCGGGCCCACAT	2	gRNA_67
gRNA_CDK8_targ_492	CDK8	AGAGAAATAGCAGTAAGTGA	GGAGAAATAGCAGTAAGTGA	13.0	2	26337631.0	26337650.0	AG	26337651.0	26337652.0	26337634.0	26337638.0	GAAAT	+	ATAAAAAGAACTTCACTTACTGCTATTTCTCTACATGCCGAC	True	True	False	targeting		F1-R1	CCGGAATGCAGAT	AGGCACTTGCTCGTACGACGAGCGTACACGTCTCACACCGGAGAAATAGCAGTAAGTGAGTTTAAGAGCTATGCTGGAAACAGCATAGCAAGTTTAAATAAGGCTAGTCCGTTATCAACTTGAAAAAGTGGCACCGAGTCGGTGCTTTTTTTATAAAAAGAACTTCACTTACTGCTATTTCTCTACATGCCGACCCGGAATGCAGATGAATTCTAGATCCGGTCGTCAACTTAAGGTGCCGGGCCCACAT	2	gRNA_68
gRNA_CDK8_targ_493	CDK8	GCAGTTACTTCGAGAGCTTA	GCAGTTACTTCGAGAGCTTA	13.0	3	26349068.0	26349087.0	AG	26349088.0	26349089.0	26349071.0	26349075.0	GTTAC	+	CGTTTGGATGCTTAAGCTCTCGAAGTAACTGCAAAACAAAGG	True	True	True	targeting		F1-R1	TGGCAGACACCTG	AGGCACTTGCTCGTACGACGAGCGTACACGTCTCACACCGCAGTTACTTCGAGAGCTTAGTTTAAGAGCTATGCTGGAAACAGCATAGCAAGTTTAAATAAGGCTAGTCCGTTATCAACTTGAAAAAGTGGCACCGAGTCGGTGCTTTTTTTCGTTTGGATGCTTAAGCTCTCGAAGTAACTGCAAAACAAAGGTGGCAGACACCTGGAATTCTAGATCCGGTCGTCAACTTAAGGTGCCGGGCCCACAT	2	gRNA_69
gRNA_CDK8_targ_494	CDK8	CGAGAGCTTAAGCATCCAAA	GGAGAGCTTAAGCATCCAAA	13.0	3	26349078.0	26349097.0	CG	26349098.0	26349099.0	26349081.0	26349085.0	GAGCT	+	AGAGAAATGACGTTTGGATGCTTAAGCTCTCGAAGTAACTGC	True	True	True	targeting		F1-R1	GGGTCTGTGAACT	AGGCACTTGCTCGTACGACGAGCGTACACGTCTCACACCGGAGAGCTTAAGCATCCAAAGTTTAAGAGCTATGCTGGAAACAGCATAGCAAGTTTAAATAAGGCTAGTCCGTTATCAACTTGAAAAAGTGGCACCGAGTCGGTGCTTTTTTTAGAGAAATGACGTTTGGATGCTTAAGCTCTCGAAGTAACTGCGGGTCTGTGAACTGAATTCTAGATCCGGTCGTCAACTTAAGGTGCCGGGCCCACAT	2	gRNA_70
gRNA_CDK8_targ_495	CDK8	AAACGTCATTTCTCTTCAAA	GAACGTCATTTCTCTTCAAA	13.0	3	26349095.0	26349114.0	AG	26349115.0	26349116.0	26349098.0	26349102.0	CGTCA	+	ACAGAAACACCTTTTGAAGAGAAATGACGTTTGGATGCTTAA	True	True	True	targeting		F1-R1	GGTTCCGTGAGTA	AGGCACTTGCTCGTACGACGAGCGTACACGTCTCACACCGAACGTCATTTCTCTTCAAAGTTTAAGAGCTATGCTGGAAACAGCATAGCAAGTTTAAATAAGGCTAGTCCGTTATCAACTTGAAAAAGTGGCACCGAGTCGGTGCTTTTTTTACAGAAACACCTTTTGAAGAGAAATGACGTTTGGATGCTTAAGGTTCCGTGAGTAGAATTCTAGATCCGGTCGTCAACTTAAGGTGCCGGGCCCACAT	2	gRNA_71
gRNA_CDK8_targ_496	CDK8	AACGTCATTTCTCTTCAAAA	GACGTCATTTCTCTTCAAAA	13.0	3	26349096.0	26349115.0	GG	26349116.0	26349117.0	26349099.0	26349103.0	GTCAT	+	GACAGAAACACCTTTTGAAGAGAAATGACGTTTGGATGCTTA	True	True	True	targeting		F1-R1	CATACTTCACCCT	AGGCACTTGCTCGTACGACGAGCGTACACGTCTCACACCGACGTCATTTCTCTTCAAAAGTTTAAGAGCTATGCTGGAAACAGCATAGCAAGTTTAAATAAGGCTAGTCCGTTATCAACTTGAAAAAGTGGCACCGAGTCGGTGCTTTTTTTGACAGAAACACCTTTTGAAGAGAAATGACGTTTGGATGCTTACATACTTCACCCTGAATTCTAGATCCGGTCGTCAACTTAAGGTGCCGGGCCCACAT	2	gRNA_72
gRNA_CDK8_targ_497	CDK8	CGTCATTTCTCTTCAAAAGG	GGTCATTTCTCTTCAAAAGG	13.0	3	26349098.0	26349117.0	TG	26349118.0	26349119.0	26349101.0	26349105.0	CATTT	+	GAGACAGAAACACCTTTTGAAGAGAAATGACGTTTGGATGCT	True	True	True	targeting		F1-R1	CCGTAAGGAATTA	AGGCACTTGCTCGTACGACGAGCGTACACGTCTCACACCGGTCATTTCTCTTCAAAAGGGTTTAAGAGCTATGCTGGAAACAGCATAGCAAGTTTAAATAAGGCTAGTCCGTTATCAACTTGAAAAAGTGGCACCGAGTCGGTGCTTTTTTTGAGACAGAAACACCTTTTGAAGAGAAATGACGTTTGGATGCTCCGTAAGGAATTAGAATTCTAGATCCGGTCGTCAACTTAAGGTGCCGGGCCCACAT	2	gRNA_73
gRNA_CDK8_targ_498	CDK8	CAAAAGGTGTTTCTGTCTCA	GAAAAGGTGTTTCTGTCTCA	13.0	3	26349111.0	26349130.0	TG	26349131.0	26349132.0	26349114.0	26349118.0	AAGGT	+	TTCCTATCAGCATGAGACAGAAACACCTTTTGAAGAGAAATG	True	True	False	targeting		F1-R1	TATTTCGAAACGA	AGGCACTTGCTCGTACGACGAGCGTACACGTCTCACACCGAAAAGGTGTTTCTGTCTCAGTTTAAGAGCTATGCTGGAAACAGCATAGCAAGTTTAAATAAGGCTAGTCCGTTATCAACTTGAAAAAGTGGCACCGAGTCGGTGCTTTTTTTTTCCTATCAGCATGAGACAGAAACACCTTTTGAAGAGAAATGTATTTCGAAACGAGAATTCTAGATCCGGTCGTCAACTTAAGGTGCCGGGCCCACAT	2	gRNA_75
gRNA_CDK8_targ_499	CDK8	AAGGTGTTTCTGTCTCATGC	GAGGTGTTTCTGTCTCATGC	13.0	3	26349114.0	26349133.0	TG	26349134.0	26349135.0	26349117.0	26349121.0	GTGTT	+	ACCTTCCTATCAGCATGAGACAGAAACACCTTTTGAAGAGAA	True	False	False	targeting		F1-R1	ACCAAAGTGCAAT	AGGCACTTGCTCGTACGACGAGCGTACACGTCTCACACCGAGGTGTTTCTGTCTCATGCGTTTAAGAGCTATGCTGGAAACAGCATAGCAAGTTTAAATAAGGCTAGTCCGTTATCAACTTGAAAAAGTGGCACCGAGTCGGTGCTTTTTTTACCTTCCTATCAGCATGAGACAGAAACACCTTTTGAAGAGAAACCAAAGTGCAATGAATTCTAGATCCGGTCGTCAACTTAAGGTGCCGGGCCCACAT	2	gRNA_76
gRNA_CDK8_targ_500	CDK8	TGTTTCTGTCTCATGCTGAT	GGTTTCTGTCTCATGCTGAT	13.0	3	26349118.0	26349137.0	AG	26349138.0	26349139.0	26349121.0	26349125.0	TTCTG	+	CCACACCTTCCTATCAGCATGAGACAGAAACACCTTTTGAAG	True	False	True	targeting		F1-R1	TGACTAGGACTCC	AGGCACTTGCTCGTACGACGAGCGTACACGTCTCACACCGGTTTCTGTCTCATGCTGATGTTTAAGAGCTATGCTGGAAACAGCATAGCAAGTTTAAATAAGGCTAGTCCGTTATCAACTTGAAAAAGTGGCACCGAGTCGGTGCTTTTTTTCCACACCTTCCTATCAGCATGAGACAGAAACACCTTTTGAAGTGACTAGGACTCCGAATTCTAGATCCGGTCGTCAACTTAAGGTGCCGGGCCCACAT	2	gRNA_77
gRNA_CDK8_targ_501	CDK8	GTTTCTGTCTCATGCTGATA	GTTTCTGTCTCATGCTGATA	13.0	3	26349119.0	26349138.0	GG	26349139.0	26349140.0	26349122.0	26349126.0	TCTGT	+	GCCACACCTTCCTATCAGCATGAGACAGAAACACCTTTTGAA	True	False	True	targeting		F1-R1	GCTAAACACCTGG	AGGCACTTGCTCGTACGACGAGCGTACACGTCTCACACCGTTTCTGTCTCATGCTGATAGTTTAAGAGCTATGCTGGAAACAGCATAGCAAGTTTAAATAAGGCTAGTCCGTTATCAACTTGAAAAAGTGGCACCGAGTCGGTGCTTTTTTTGCCACACCTTCCTATCAGCATGAGACAGAAACACCTTTTGAAGCTAAACACCTGGGAATTCTAGATCCGGTCGTCAACTTAAGGTGCCGGGCCCACAT	2	gRNA_78
gRNA_CDK8_targ_502	CDK8	TCTGTCTCATGCTGATAGGA	GCTGTCTCATGCTGATAGGA	13.0	3	26349122.0	26349141.0	AG	26349142.0	26349143.0	26349125.0	26349129.0	GTCTC	+	GAAGCCACACCTTCCTATCAGCATGAGACAGAAACACCTTTT	True	False	True	targeting		F1-R1	CCGTATGAGTTAG	AGGCACTTGCTCGTACGACGAGCGTACACGTCTCACACCGCTGTCTCATGCTGATAGGAGTTTAAGAGCTATGCTGGAAACAGCATAGCAAGTTTAAATAAGGCTAGTCCGTTATCAACTTGAAAAAGTGGCACCGAGTCGGTGCTTTTTTTGAAGCCACACCTTCCTATCAGCATGAGACAGAAACACCTTTTCCGTATGAGTTAGGAATTCTAGATCCGGTCGTCAACTTAAGGTGCCGGGCCCACAT	2	gRNA_79
gRNA_CDK8_targ_503	CDK8	CTGTCTCATGCTGATAGGAA	GTGTCTCATGCTGATAGGAA	13.0	3	26349123.0	26349142.0	GG	26349143.0	26349144.0	26349126.0	26349130.0	TCTCA	+	AGAAGCCACACCTTCCTATCAGCATGAGACAGAAACACCTTT	True	True	True	targeting		F1-R1	GCATAGGAGCACG	AGGCACTTGCTCGTACGACGAGCGTACACGTCTCACACCGTGTCTCATGCTGATAGGAAGTTTAAGAGCTATGCTGGAAACAGCATAGCAAGTTTAAATAAGGCTAGTCCGTTATCAACTTGAAAAAGTGGCACCGAGTCGGTGCTTTTTTTAGAAGCCACACCTTCCTATCAGCATGAGACAGAAACACCTTTGCATAGGAGCACGGAATTCTAGATCCGGTCGTCAACTTAAGGTGCCGGGCCCACAT	2	gRNA_80
gRNA_CDK8_targ_504	CDK8	CTCATGCTGATAGGAAGGTG	GTCATGCTGATAGGAAGGTG	13.0	3	26349127.0	26349146.0	TG	26349147.0	26349148.0	26349130.0	26349134.0	ATGCT	+	AAACAGAAGCCACACCTTCCTATCAGCATGAGACAGAAACAC	True	True	True	targeting		F1-R1	GGTGCAATCCGGT	AGGCACTTGCTCGTACGACGAGCGTACACGTCTCACACCGTCATGCTGATAGGAAGGTGGTTTAAGAGCTATGCTGGAAACAGCATAGCAAGTTTAAATAAGGCTAGTCCGTTATCAACTTGAAAAAGTGGCACCGAGTCGGTGCTTTTTTTAAACAGAAGCCACACCTTCCTATCAGCATGAGACAGAAACACGGTGCAATCCGGTGAATTCTAGATCCGGTCGTCAACTTAAGGTGCCGGGCCCACAT	2	gRNA_82
gRNA_CDK8_targ_505	CDK8	TCATGCTGATAGGAAGGTGT	GCATGCTGATAGGAAGGTGT	13.0	3	26349128.0	26349147.0	GG	26349148.0	26349149.0	26349131.0	26349135.0	TGCTG	+	CAAACAGAAGCCACACCTTCCTATCAGCATGAGACAGAAACA	True	False	True	targeting		F1-R1	CGTGCACTCCTAG	AGGCACTTGCTCGTACGACGAGCGTACACGTCTCACACCGCATGCTGATAGGAAGGTGTGTTTAAGAGCTATGCTGGAAACAGCATAGCAAGTTTAAATAAGGCTAGTCCGTTATCAACTTGAAAAAGTGGCACCGAGTCGGTGCTTTTTTTCAAACAGAAGCCACACCTTCCTATCAGCATGAGACAGAAACACGTGCACTCCTAGGAATTCTAGATCCGGTCGTCAACTTAAGGTGCCGGGCCCACAT	2	gRNA_83
gRNA_CDK8_targ_506	CDK8	TGATAGGAAGGTGTGGCTTC	GGATAGGAAGGTGTGGCTTC	13.0	3	26349134.0	26349153.0	TG	26349154.0	26349155.0	26349137.0	26349141.0	TAGGA	+	CATAGTCAAACAGAAGCCACACCTTCCTATCAGCATGAGACA	True	True	False	targeting		F1-R1	GGCGACCTCAAGT	AGGCACTTGCTCGTACGACGAGCGTACACGTCTCACACCGGATAGGAAGGTGTGGCTTCGTTTAAGAGCTATGCTGGAAACAGCATAGCAAGTTTAAATAAGGCTAGTCCGTTATCAACTTGAAAAAGTGGCACCGAGTCGGTGCTTTTTTTCATAGTCAAACAGAAGCCACACCTTCCTATCAGCATGAGACAGGCGACCTCAAGTGAATTCTAGATCCGGTCGTCAACTTAAGGTGCCGGGCCCACAT	2	gRNA_84
gRNA_CDK8_targ_507	CDK8	AGGAAGGTGTGGCTTCTGTT	GGGAAGGTGTGGCTTCTGTT	13.0	3	26349138.0	26349157.0	TG	26349158.0	26349159.0	26349141.0	26349145.0	AAGGT	+	TCAGCATAGTCAAACAGAAGCCACACCTTCCTATCAGCATGA	True	True	False	targeting		F1-R1	CCCGAACTGTTGA	AGGCACTTGCTCGTACGACGAGCGTACACGTCTCACACCGGGAAGGTGTGGCTTCTGTTGTTTAAGAGCTATGCTGGAAACAGCATAGCAAGTTTAAATAAGGCTAGTCCGTTATCAACTTGAAAAAGTGGCACCGAGTCGGTGCTTTTTTTTCAGCATAGTCAAACAGAAGCCACACCTTCCTATCAGCATGACCCGAACTGTTGAGAATTCTAGATCCGGTCGTCAACTTAAGGTGCCGGGCCCACAT	2	gRNA_85
gRNA_CDK8_targ_508	CDK8	GTGTGGCTTCTGTTTGACTA	GTGTGGCTTCTGTTTGACTA	13.0	3	26349144.0	26349163.0	TG	26349164.0	26349165.0	26349147.0	26349151.0	TGGCT	+	TCATGTTCAGCATAGTCAAACAGAAGCCACACCTTCCTATCA	True	False	True	targeting		F1-R1	GAGTTTCGATCCT	AGGCACTTGCTCGTACGACGAGCGTACACGTCTCACACCGTGTGGCTTCTGTTTGACTAGTTTAAGAGCTATGCTGGAAACAGCATAGCAAGTTTAAATAAGGCTAGTCCGTTATCAACTTGAAAAAGTGGCACCGAGTCGGTGCTTTTTTTTCATGTTCAGCATAGTCAAACAGAAGCCACACCTTCCTATCAGAGTTTCGATCCTGAATTCTAGATCCGGTCGTCAACTTAAGGTGCCGGGCCCACAT	2	gRNA_86
gRNA_CDK8_targ_509	CDK8	TGGCTTCTGTTTGACTATGC	GGGCTTCTGTTTGACTATGC	13.0	3	26349147.0	26349166.0	TG	26349167.0	26349168.0	26349150.0	26349154.0	CTTCT	+	AGGTCATGTTCAGCATAGTCAAACAGAAGCCACACCTTCCTA	True	False	True	targeting		F1-R1	TAGCCTTACCGTA	AGGCACTTGCTCGTACGACGAGCGTACACGTCTCACACCGGGCTTCTGTTTGACTATGCGTTTAAGAGCTATGCTGGAAACAGCATAGCAAGTTTAAATAAGGCTAGTCCGTTATCAACTTGAAAAAGTGGCACCGAGTCGGTGCTTTTTTTAGGTCATGTTCAGCATAGTCAAACAGAAGCCACACCTTCCTATAGCCTTACCGTAGAATTCTAGATCCGGTCGTCAACTTAAGGTGCCGGGCCCACAT	2	gRNA_87
gRNA_CDK8_targ_510	CDK8	CTGTTTGACTATGCTGAACA	GTGTTTGACTATGCTGAACA	13.0	3	26349153.0	26349172.0	TG	26349173.0	26349174.0	26349156.0	26349160.0	TTTGA	+	ACCCAGAGGTCATGTTCAGCATAGTCAAACAGAAGCCACACC	True	True	False	targeting		F1-R1	TTAGTACGGGACT	AGGCACTTGCTCGTACGACGAGCGTACACGTCTCACACCGTGTTTGACTATGCTGAACAGTTTAAGAGCTATGCTGGAAACAGCATAGCAAGTTTAAATAAGGCTAGTCCGTTATCAACTTGAAAAAGTGGCACCGAGTCGGTGCTTTTTTTACCCAGAGGTCATGTTCAGCATAGTCAAACAGAAGCCACACCTTAGTACGGGACTGAATTCTAGATCCGGTCGTCAACTTAAGGTGCCGGGCCCACAT	2	gRNA_88
gRNA_CDK8_targ_511	CDK8	ACTATGCTGAACATGACCTC	GCTATGCTGAACATGACCTC	13.0	3	26349160.0	26349179.0	TG	26349180.0	26349181.0	26349163.0	26349167.0	ATGCT	+	TCACCTTACCCAGAGGTCATGTTCAGCATAGTCAAACAGAAG	True	True	True	targeting		F1-R1	GAACTATGAACGT	AGGCACTTGCTCGTACGACGAGCGTACACGTCTCACACCGCTATGCTGAACATGACCTCGTTTAAGAGCTATGCTGGAAACAGCATAGCAAGTTTAAATAAGGCTAGTCCGTTATCAACTTGAAAAAGTGGCACCGAGTCGGTGCTTTTTTTTCACCTTACCCAGAGGTCATGTTCAGCATAGTCAAACAGAAGGAACTATGAACGTGAATTCTAGATCCGGTCGTCAACTTAAGGTGCCGGGCCCACAT	2	gRNA_89
gRNA_CDK8_targ_512	CDK8	CTATGCTGAACATGACCTCT	GTATGCTGAACATGACCTCT	13.0	3	26349161.0	26349180.0	GG	26349181.0	26349182.0	26349164.0	26349168.0	TGCTG	+	TTCACCTTACCCAGAGGTCATGTTCAGCATAGTCAAACAGAA	True	False	True	targeting		F1-R1	TAAGTCTGGTGCT	AGGCACTTGCTCGTACGACGAGCGTACACGTCTCACACCGTATGCTGAACATGACCTCTGTTTAAGAGCTATGCTGGAAACAGCATAGCAAGTTTAAATAAGGCTAGTCCGTTATCAACTTGAAAAAGTGGCACCGAGTCGGTGCTTTTTTTTTCACCTTACCCAGAGGTCATGTTCAGCATAGTCAAACAGAATAAGTCTGGTGCTGAATTCTAGATCCGGTCGTCAACTTAAGGTGCCGGGCCCACAT	2	gRNA_90
gRNA_CDK8_targ_513	CDK8	TATGCTGAACATGACCTCTG	GATGCTGAACATGACCTCTG	13.0	3	26349162.0	26349181.0	GG	26349182.0	26349183.0	26349165.0	26349169.0	GCTGA	+	ATTCACCTTACCCAGAGGTCATGTTCAGCATAGTCAAACAGA	True	True	True	targeting		F1-R1	GTTGCCCTGAAAT	AGGCACTTGCTCGTACGACGAGCGTACACGTCTCACACCGATGCTGAACATGACCTCTGGTTTAAGAGCTATGCTGGAAACAGCATAGCAAGTTTAAATAAGGCTAGTCCGTTATCAACTTGAAAAAGTGGCACCGAGTCGGTGCTTTTTTTATTCACCTTACCCAGAGGTCATGTTCAGCATAGTCAAACAGAGTTGCCCTGAAATGAATTCTAGATCCGGTCGTCAACTTAAGGTGCCGGGCCCACAT	2	gRNA_91
gRNA_CDK8_targ_514	CDK8	CTGAACATGACCTCTGGGTA	GTGAACATGACCTCTGGGTA	13.0	3	26349166.0	26349185.0	AG	26349186.0	26349187.0	26349169.0	26349173.0	AACAT	+	AGCAATTCACCTTACCCAGAGGTCATGTTCAGCATAGTCAAA	True	True	True	targeting		F1-R1	ATCGAGGACCATA	AGGCACTTGCTCGTACGACGAGCGTACACGTCTCACACCGTGAACATGACCTCTGGGTAGTTTAAGAGCTATGCTGGAAACAGCATAGCAAGTTTAAATAAGGCTAGTCCGTTATCAACTTGAAAAAGTGGCACCGAGTCGGTGCTTTTTTTAGCAATTCACCTTACCCAGAGGTCATGTTCAGCATAGTCAAAATCGAGGACCATAGAATTCTAGATCCGGTCGTCAACTTAAGGTGCCGGGCCCACAT	2	gRNA_92
gRNA_CDK8_targ_515	CDK8	TGAACATGACCTCTGGGTAA	GGAACATGACCTCTGGGTAA	13.0	3	26349167.0	26349186.0	GG	26349187.0	26349188.0	26349170.0	26349174.0	ACATG	+	CAGCAATTCACCTTACCCAGAGGTCATGTTCAGCATAGTCAA	True	True	True	targeting		F1-R1	GATCGTTGCTTAG	AGGCACTTGCTCGTACGACGAGCGTACACGTCTCACACCGGAACATGACCTCTGGGTAAGTTTAAGAGCTATGCTGGAAACAGCATAGCAAGTTTAAATAAGGCTAGTCCGTTATCAACTTGAAAAAGTGGCACCGAGTCGGTGCTTTTTTTCAGCAATTCACCTTACCCAGAGGTCATGTTCAGCATAGTCAAGATCGTTGCTTAGGAATTCTAGATCCGGTCGTCAACTTAAGGTGCCGGGCCCACAT	2	gRNA_93
gRNA_CDK8_targ_516	CDK8	AACATGACCTCTGGGTAAGG	GACATGACCTCTGGGTAAGG	13.0	3	26349169.0	26349188.0	TG	26349189.0	26349190.0	26349172.0	26349176.0	ATGAC	+	GCCAGCAATTCACCTTACCCAGAGGTCATGTTCAGCATAGTC	True	True	True	targeting		F1-R1	CTCTTCATACTGA	AGGCACTTGCTCGTACGACGAGCGTACACGTCTCACACCGACATGACCTCTGGGTAAGGGTTTAAGAGCTATGCTGGAAACAGCATAGCAAGTTTAAATAAGGCTAGTCCGTTATCAACTTGAAAAAGTGGCACCGAGTCGGTGCTTTTTTTGCCAGCAATTCACCTTACCCAGAGGTCATGTTCAGCATAGTCCTCTTCATACTGAGAATTCTAGATCCGGTCGTCAACTTAAGGTGCCGGGCCCACAT	2	gRNA_94
gRNA_CDK8_targ_517	CDK8	GACCTCTGGGTAAGGTGAAT	GACCTCTGGGTAAGGTGAAT	13.0	3	26349174.0	26349193.0	TG	26349194.0	26349195.0	26349177.0	26349181.0	CTCTG	+	TGTCTGCCAGCAATTCACCTTACCCAGAGGTCATGTTCAGCA	True	False	True	targeting		F1-R1	AGATCGTGAATAC	AGGCACTTGCTCGTACGACGAGCGTACACGTCTCACACCGACCTCTGGGTAAGGTGAATGTTTAAGAGCTATGCTGGAAACAGCATAGCAAGTTTAAATAAGGCTAGTCCGTTATCAACTTGAAAAAGTGGCACCGAGTCGGTGCTTTTTTTTGTCTGCCAGCAATTCACCTTACCCAGAGGTCATGTTCAGCAAGATCGTGAATACGAATTCTAGATCCGGTCGTCAACTTAAGGTGCCGGGCCCACAT	2	gRNA_95
gRNA_CDK8_targ_518	CDK8	CTCTGGGTAAGGTGAATTGC	GTCTGGGTAAGGTGAATTGC	13.0	3	26349177.0	26349196.0	TG	26349197.0	26349198.0	26349180.0	26349184.0	TGGGT	+	TCATGTCTGCCAGCAATTCACCTTACCCAGAGGTCATGTTCA	True	False	False	targeting		F1-R1	ACAACGACCCATG	AGGCACTTGCTCGTACGACGAGCGTACACGTCTCACACCGTCTGGGTAAGGTGAATTGCGTTTAAGAGCTATGCTGGAAACAGCATAGCAAGTTTAAATAAGGCTAGTCCGTTATCAACTTGAAAAAGTGGCACCGAGTCGGTGCTTTTTTTTCATGTCTGCCAGCAATTCACCTTACCCAGAGGTCATGTTCAACAACGACCCATGGAATTCTAGATCCGGTCGTCAACTTAAGGTGCCGGGCCCACAT	2	gRNA_96
gRNA_CDK8_targ_519	CDK8	TCTGGGTAAGGTGAATTGCT	GCTGGGTAAGGTGAATTGCT	13.0	3	26349178.0	26349197.0	GG	26349198.0	26349199.0	26349181.0	26349185.0	GGGTA	+	CTCATGTCTGCCAGCAATTCACCTTACCCAGAGGTCATGTTC	True	True	False	targeting		F1-R1	TACCTCCGAAACA	AGGCACTTGCTCGTACGACGAGCGTACACGTCTCACACCGCTGGGTAAGGTGAATTGCTGTTTAAGAGCTATGCTGGAAACAGCATAGCAAGTTTAAATAAGGCTAGTCCGTTATCAACTTGAAAAAGTGGCACCGAGTCGGTGCTTTTTTTCTCATGTCTGCCAGCAATTCACCTTACCCAGAGGTCATGTTCTACCTCCGAAACAGAATTCTAGATCCGGTCGTCAACTTAAGGTGCCGGGCCCACAT	2	gRNA_97
gRNA_CDK8_targ_520	CDK8	AGCATATAATCAAGTTTCAC	GGCATATAATCAAGTTTCAC	13.0	4	26353738.0	26353757.0	AG	26353758.0	26353759.0	26353741.0	26353745.0	ATATA	+	TTTAGAAGCTCTGTGAAACTTGATTATATGCTGAAAGAAAGA	True	True	False	targeting		F1-R1	CGAGTGTAGAAGT	AGGCACTTGCTCGTACGACGAGCGTACACGTCTCACACCGGCATATAATCAAGTTTCACGTTTAAGAGCTATGCTGGAAACAGCATAGCAAGTTTAAATAAGGCTAGTCCGTTATCAACTTGAAAAAGTGGCACCGAGTCGGTGCTTTTTTTTTTAGAAGCTCTGTGAAACTTGATTATATGCTGAAAGAAAGACGAGTGTAGAAGTGAATTCTAGATCCGGTCGTCAACTTAAGGTGCCGGGCCCACAT	2	gRNA_98
gRNA_CDK8_targ_521	CDK8	CATATAATCAAGTTTCACAG	GATATAATCAAGTTTCACAG	13.0	4	26353740.0	26353759.0	AG	26353760.0	26353761.0	26353743.0	26353747.0	ATAAT	+	GCTTTAGAAGCTCTGTGAAACTTGATTATATGCTGAAAGAAA	True	True	False	targeting		F1-R1	CGGAGGATAACCG	AGGCACTTGCTCGTACGACGAGCGTACACGTCTCACACCGATATAATCAAGTTTCACAGGTTTAAGAGCTATGCTGGAAACAGCATAGCAAGTTTAAATAAGGCTAGTCCGTTATCAACTTGAAAAAGTGGCACCGAGTCGGTGCTTTTTTTGCTTTAGAAGCTCTGTGAAACTTGATTATATGCTGAAAGAAACGGAGGATAACCGGAATTCTAGATCCGGTCGTCAACTTAAGGTGCCGGGCCCACAT	2	gRNA_99
gRNA_CDK8_targ_522	CDK8	AAGTTTCACAGAGCTTCTAA	GAGTTTCACAGAGCTTCTAA	13.0	4	26353749.0	26353768.0	AG	26353769.0	26353770.0	26353752.0	26353756.0	TTTCA	+	TTCTTGTTTGCTTTAGAAGCTCTGTGAAACTTGATTATATGC	True	True	True	targeting		F1-R1	TGGTCTGATAGTT	AGGCACTTGCTCGTACGACGAGCGTACACGTCTCACACCGAGTTTCACAGAGCTTCTAAGTTTAAGAGCTATGCTGGAAACAGCATAGCAAGTTTAAATAAGGCTAGTCCGTTATCAACTTGAAAAAGTGGCACCGAGTCGGTGCTTTTTTTTTCTTGTTTGCTTTAGAAGCTCTGTGAAACTTGATTATATGCTGGTCTGATAGTTGAATTCTAGATCCGGTCGTCAACTTAAGGTGCCGGGCCCACAT	2	gRNA_100
gRNA_CDK8_targ_523	CDK8	CAGAGCTTCTAAAGCAAACA	GAGAGCTTCTAAAGCAAACA	13.0	4	26353757.0	26353776.0	AG	26353777.0	26353778.0	26353760.0	26353764.0	AGCTT	+	GAACTGGCTTCTTGTTTGCTTTAGAAGCTCTGTGAAACTTGA	True	True	True	targeting		F1-R1	TAGTTCCAATCGG	AGGCACTTGCTCGTACGACGAGCGTACACGTCTCACACCGAGAGCTTCTAAAGCAAACAGTTTAAGAGCTATGCTGGAAACAGCATAGCAAGTTTAAATAAGGCTAGTCCGTTATCAACTTGAAAAAGTGGCACCGAGTCGGTGCTTTTTTTGAACTGGCTTCTTGTTTGCTTTAGAAGCTCTGTGAAACTTGATAGTTCCAATCGGGAATTCTAGATCCGGTCGTCAACTTAAGGTGCCGGGCCCACAT	2	gRNA_101
gRNA_CDK8_targ_524	CDK8	AGCTTCTAAAGCAAACAAGA	GGCTTCTAAAGCAAACAAGA	13.0	4	26353760.0	26353779.0	AG	26353780.0	26353781.0	26353763.0	26353767.0	TTCTA	+	ACTGAACTGGCTTCTTGTTTGCTTTAGAAGCTCTGTGAAACT	True	True	True	targeting		F1-R1	CTATCGTCGGAAC	AGGCACTTGCTCGTACGACGAGCGTACACGTCTCACACCGGCTTCTAAAGCAAACAAGAGTTTAAGAGCTATGCTGGAAACAGCATAGCAAGTTTAAATAAGGCTAGTCCGTTATCAACTTGAAAAAGTGGCACCGAGTCGGTGCTTTTTTTACTGAACTGGCTTCTTGTTTGCTTTAGAAGCTCTGTGAAACTCTATCGTCGGAACGAATTCTAGATCCGGTCGTCAACTTAAGGTGCCGGGCCCACAT	2	gRNA_102
gRNA_CDK8_targ_525	CDK8	TCTAAAGCAAACAAGAAGCC	GCTAAAGCAAACAAGAAGCC	13.0	4	26353764.0	26353783.0	AG	26353784.0	26353785.0	26353767.0	26353771.0	AAAGC	+	GGTAACTGAACTGGCTTCTTGTTTGCTTTAGAAGCTCTGTGA	True	True	True	targeting		F1-R1	AAACCCTGAGGAG	AGGCACTTGCTCGTACGACGAGCGTACACGTCTCACACCGCTAAAGCAAACAAGAAGCCGTTTAAGAGCTATGCTGGAAACAGCATAGCAAGTTTAAATAAGGCTAGTCCGTTATCAACTTGAAAAAGTGGCACCGAGTCGGTGCTTTTTTTGGTAACTGAACTGGCTTCTTGTTTGCTTTAGAAGCTCTGTGAAAACCCTGAGGAGGAATTCTAGATCCGGTCGTCAACTTAAGGTGCCGGGCCCACAT	2	gRNA_103
gRNA_CDK8_targ_526	CDK8	AGCAAACAAGAAGCCAGTTC	GGCAAACAAGAAGCCAGTTC	13.0	4	26353769.0	26353788.0	AG	26353789.0	26353790.0	26353772.0	26353776.0	AAACA	+	CCCGAGGTAACTGAACTGGCTTCTTGTTTGCTTTAGAAGCTC	True	True	True	targeting		F1-R1	CACTCCTGCACGA	AGGCACTTGCTCGTACGACGAGCGTACACGTCTCACACCGGCAAACAAGAAGCCAGTTCGTTTAAGAGCTATGCTGGAAACAGCATAGCAAGTTTAAATAAGGCTAGTCCGTTATCAACTTGAAAAAGTGGCACCGAGTCGGTGCTTTTTTTCCCGAGGTAACTGAACTGGCTTCTTGTTTGCTTTAGAAGCTCCACTCCTGCACGAGAATTCTAGATCCGGTCGTCAACTTAAGGTGCCGGGCCCACAT	2	gRNA_104
gRNA_CDK8_targ_527	CDK8	AGAAGCCAGTTCAGTTACCT	GGAAGCCAGTTCAGTTACCT	13.0	4	26353777.0	26353796.0	CG	26353797.0	26353798.0	26353780.0	26353784.0	AGCCA	+	CACCATTCCCCGAGGTAACTGAACTGGCTTCTTGTTTGCTTT	True	True	True	targeting		F1-R1	CGCTTGGGCATTC	AGGCACTTGCTCGTACGACGAGCGTACACGTCTCACACCGGAAGCCAGTTCAGTTACCTGTTTAAGAGCTATGCTGGAAACAGCATAGCAAGTTTAAATAAGGCTAGTCCGTTATCAACTTGAAAAAGTGGCACCGAGTCGGTGCTTTTTTTCACCATTCCCCGAGGTAACTGAACTGGCTTCTTGTTTGCTTTCGCTTGGGCATTCGAATTCTAGATCCGGTCGTCAACTTAAGGTGCCGGGCCCACAT	2	gRNA_105
gRNA_CDK8_targ_528	CDK8	GAAGCCAGTTCAGTTACCTC	GAAGCCAGTTCAGTTACCTC	13.0	4	26353778.0	26353797.0	GG	26353798.0	26353799.0	26353781.0	26353785.0	GCCAG	+	TCACCATTCCCCGAGGTAACTGAACTGGCTTCTTGTTTGCTT	True	True	True	targeting		F1-R1	TATGCCCGTCTGG	AGGCACTTGCTCGTACGACGAGCGTACACGTCTCACACCGAAGCCAGTTCAGTTACCTCGTTTAAGAGCTATGCTGGAAACAGCATAGCAAGTTTAAATAAGGCTAGTCCGTTATCAACTTGAAAAAGTGGCACCGAGTCGGTGCTTTTTTTTCACCATTCCCCGAGGTAACTGAACTGGCTTCTTGTTTGCTTTATGCCCGTCTGGGAATTCTAGATCCGGTCGTCAACTTAAGGTGCCGGGCCCACAT	2	gRNA_106
gRNA_CDK8_targ_529	CDK8	AAGCCAGTTCAGTTACCTCG	GAGCCAGTTCAGTTACCTCG	13.0	4	26353779.0	26353798.0	GG	26353799.0	26353800.0	26353782.0	26353786.0	CCAGT	+	TTCACCATTCCCCGAGGTAACTGAACTGGCTTCTTGTTTGCT	True	True	True	targeting		F1-R1	CCAAAGATGCACC	AGGCACTTGCTCGTACGACGAGCGTACACGTCTCACACCGAGCCAGTTCAGTTACCTCGGTTTAAGAGCTATGCTGGAAACAGCATAGCAAGTTTAAATAAGGCTAGTCCGTTATCAACTTGAAAAAGTGGCACCGAGTCGGTGCTTTTTTTTTCACCATTCCCCGAGGTAACTGAACTGGCTTCTTGTTTGCTCCAAAGATGCACCGAATTCTAGATCCGGTCGTCAACTTAAGGTGCCGGGCCCACAT	2	gRNA_107
gRNA_CDK8_targ_530	CDK8	AGCCAGTTCAGTTACCTCGG	GGCCAGTTCAGTTACCTCGG	13.0	4	26353780.0	26353799.0	GG	26353800.0	26353801.0	26353783.0	26353787.0	CAGTT	+	CTTCACCATTCCCCGAGGTAACTGAACTGGCTTCTTGTTTGC	True	True	True	targeting		F1-R1	GTTCGCGAGTCTA	AGGCACTTGCTCGTACGACGAGCGTACACGTCTCACACCGGCCAGTTCAGTTACCTCGGGTTTAAGAGCTATGCTGGAAACAGCATAGCAAGTTTAAATAAGGCTAGTCCGTTATCAACTTGAAAAAGTGGCACCGAGTCGGTGCTTTTTTTCTTCACCATTCCCCGAGGTAACTGAACTGGCTTCTTGTTTGCGTTCGCGAGTCTAGAATTCTAGATCCGGTCGTCAACTTAAGGTGCCGGGCCCACAT	2	gRNA_108
gRNA_CDK8_targ_531	CDK8	AGTTCAGTTACCTCGGGGAA	GGTTCAGTTACCTCGGGGAA	13.0	4	26353784.0	26353803.0	TG	26353804.0	26353805.0	26353787.0	26353791.0	TCAGT	+	GTGACTTCACCATTCCCCGAGGTAACTGAACTGGCTTCTTGT	True	True	True	targeting		F1-R1	GCCGATATATTAG	AGGCACTTGCTCGTACGACGAGCGTACACGTCTCACACCGGTTCAGTTACCTCGGGGAAGTTTAAGAGCTATGCTGGAAACAGCATAGCAAGTTTAAATAAGGCTAGTCCGTTATCAACTTGAAAAAGTGGCACCGAGTCGGTGCTTTTTTTGTGACTTCACCATTCCCCGAGGTAACTGAACTGGCTTCTTGTGCCGATATATTAGGAATTCTAGATCCGGTCGTCAACTTAAGGTGCCGGGCCCACAT	2	gRNA_109
gRNA_CDK8_targ_532	CDK8	GTTCAGTTACCTCGGGGAAT	GTTCAGTTACCTCGGGGAAT	13.0	4	26353785.0	26353804.0	GG	26353805.0	26353806.0	26353788.0	26353792.0	CAGTT	+	AGTGACTTCACCATTCCCCGAGGTAACTGAACTGGCTTCTTG	True	True	True	targeting		F1-R1	CCATATGTCCTCC	AGGCACTTGCTCGTACGACGAGCGTACACGTCTCACACCGTTCAGTTACCTCGGGGAATGTTTAAGAGCTATGCTGGAAACAGCATAGCAAGTTTAAATAAGGCTAGTCCGTTATCAACTTGAAAAAGTGGCACCGAGTCGGTGCTTTTTTTAGTGACTTCACCATTCCCCGAGGTAACTGAACTGGCTTCTTGCCATATGTCCTCCGAATTCTAGATCCGGTCGTCAACTTAAGGTGCCGGGCCCACAT	2	gRNA_110
gRNA_CDK8_targ_533	CDK8	TCAGTTACCTCGGGGAATGG	GCAGTTACCTCGGGGAATGG	13.0	4	26353787.0	26353806.0	TG	26353807.0	26353808.0	26353790.0	26353794.0	GTTAC	+	ATAGTGACTTCACCATTCCCCGAGGTAACTGAACTGGCTTCT	True	True	True	targeting		F1-R1	GCGCTAGTCAGCA	AGGCACTTGCTCGTACGACGAGCGTACACGTCTCACACCGCAGTTACCTCGGGGAATGGGTTTAAGAGCTATGCTGGAAACAGCATAGCAAGTTTAAATAAGGCTAGTCCGTTATCAACTTGAAAAAGTGGCACCGAGTCGGTGCTTTTTTTATAGTGACTTCACCATTCCCCGAGGTAACTGAACTGGCTTCTGCGCTAGTCAGCAGAATTCTAGATCCGGTCGTCAACTTAAGGTGCCGGGCCCACAT	2	gRNA_111
gRNA_CDK8_targ_534	CDK8	GTTACCTCGGGGAATGGTGA	GTTACCTCGGGGAATGGTGA	13.0	4	26353790.0	26353809.0	AG	26353810.0	26353811.0	26353793.0	26353797.0	ACCTC	+	ATAATAGTGACTTCACCATTCCCCGAGGTAACTGAACTGGCT	True	True	True	targeting		F1-R1	TCGAGTGATAACA	AGGCACTTGCTCGTACGACGAGCGTACACGTCTCACACCGTTACCTCGGGGAATGGTGAGTTTAAGAGCTATGCTGGAAACAGCATAGCAAGTTTAAATAAGGCTAGTCCGTTATCAACTTGAAAAAGTGGCACCGAGTCGGTGCTTTTTTTATAATAGTGACTTCACCATTCCCCGAGGTAACTGAACTGGCTTCGAGTGATAACAGAATTCTAGATCCGGTCGTCAACTTAAGGTGCCGGGCCCACAT	2	gRNA_112
gRNA_CDK8_targ_535	CDK8	GGTGAAGTCACTATTATATC	GGTGAAGTCACTATTATATC	13.0	4	26353805.0	26353824.0	AG	26353825.0	26353826.0	26353808.0	26353812.0	GAAGT	+	CATCTAGGATCTGATATAATAGTGACTTCACCATTCCCCGAG	True	True	False	targeting		F1-R1	AACGGCATTATCT	AGGCACTTGCTCGTACGACGAGCGTACACGTCTCACACCGGTGAAGTCACTATTATATCGTTTAAGAGCTATGCTGGAAACAGCATAGCAAGTTTAAATAAGGCTAGTCCGTTATCAACTTGAAAAAGTGGCACCGAGTCGGTGCTTTTTTTCATCTAGGATCTGATATAATAGTGACTTCACCATTCCCCGAGAACGGCATTATCTGAATTCTAGATCCGGTCGTCAACTTAAGGTGCCGGGCCCACAT	2	gRNA_113
gRNA_CDK8_targ_536	CDK8	TCACTATTATATCAGATCCT	GCACTATTATATCAGATCCT	13.0	4	26353812.0	26353831.0	AG	26353832.0	26353833.0	26353815.0	26353819.0	CTATT	+	TGAATACCATCTAGGATCTGATATAATAGTGACTTCACCATT	True	True	True	targeting		F1-R1	TAAGACAGGCGAC	AGGCACTTGCTCGTACGACGAGCGTACACGTCTCACACCGCACTATTATATCAGATCCTGTTTAAGAGCTATGCTGGAAACAGCATAGCAAGTTTAAATAAGGCTAGTCCGTTATCAACTTGAAAAAGTGGCACCGAGTCGGTGCTTTTTTTTGAATACCATCTAGGATCTGATATAATAGTGACTTCACCATTTAAGACAGGCGACGAATTCTAGATCCGGTCGTCAACTTAAGGTGCCGGGCCCACAT	2	gRNA_114
gRNA_CDK8_targ_537	CDK8	CTATTATATCAGATCCTAGA	GTATTATATCAGATCCTAGA	13.0	4	26353815.0	26353834.0	TG	26353835.0	26353836.0	26353818.0	26353822.0	TTATA	+	TAGTGAATACCATCTAGGATCTGATATAATAGTGACTTCACC	True	True	False	targeting		F1-R1	ACCCTCGGCAACC	AGGCACTTGCTCGTACGACGAGCGTACACGTCTCACACCGTATTATATCAGATCCTAGAGTTTAAGAGCTATGCTGGAAACAGCATAGCAAGTTTAAATAAGGCTAGTCCGTTATCAACTTGAAAAAGTGGCACCGAGTCGGTGCTTTTTTTTAGTGAATACCATCTAGGATCTGATATAATAGTGACTTCACCACCCTCGGCAACCGAATTCTAGATCCGGTCGTCAACTTAAGGTGCCGGGCCCACAT	2	gRNA_115
gRNA_CDK8_targ_538	CDK8	TATTATATCAGATCCTAGAT	GATTATATCAGATCCTAGAT	13.0	4	26353816.0	26353835.0	GG	26353836.0	26353837.0	26353819.0	26353823.0	TATAT	+	GTAGTGAATACCATCTAGGATCTGATATAATAGTGACTTCAC	True	True	False	targeting		F1-R1	GTTCGGTGATTGT	AGGCACTTGCTCGTACGACGAGCGTACACGTCTCACACCGATTATATCAGATCCTAGATGTTTAAGAGCTATGCTGGAAACAGCATAGCAAGTTTAAATAAGGCTAGTCCGTTATCAACTTGAAAAAGTGGCACCGAGTCGGTGCTTTTTTTGTAGTGAATACCATCTAGGATCTGATATAATAGTGACTTCACGTTCGGTGATTGTGAATTCTAGATCCGGTCGTCAACTTAAGGTGCCGGGCCCACAT	2	gRNA_116
gRNA_CDK8_targ_539	CDK8	CCTAGATGGTATTCACTACC	GCTAGATGGTATTCACTACC	13.0	4	26353829.0	26353848.0	TG	26353849.0	26353850.0	26353832.0	26353836.0	AGATG	+	AGTTAGCATGCAGGTAGTGAATACCATCTAGGATCTGATATA	True	True	False	targeting		F1-R1	GGAGTGTGGTTAT	AGGCACTTGCTCGTACGACGAGCGTACACGTCTCACACCGCTAGATGGTATTCACTACCGTTTAAGAGCTATGCTGGAAACAGCATAGCAAGTTTAAATAAGGCTAGTCCGTTATCAACTTGAAAAAGTGGCACCGAGTCGGTGCTTTTTTTAGTTAGCATGCAGGTAGTGAATACCATCTAGGATCTGATATAGGAGTGTGGTTATGAATTCTAGATCCGGTCGTCAACTTAAGGTGCCGGGCCCACAT	2	gRNA_117
gRNA_CDK8_targ_540	CDK8	GATGGTATTCACTACCTGCA	GATGGTATTCACTACCTGCA	13.0	4	26353833.0	26353852.0	TG	26353853.0	26353854.0	26353836.0	26353840.0	GGTAT	+	ACCCAGTTAGCATGCAGGTAGTGAATACCATCTAGGATCTGA	True	True	False	targeting		F1-R1	TGTTGAAGGACAC	AGGCACTTGCTCGTACGACGAGCGTACACGTCTCACACCGATGGTATTCACTACCTGCAGTTTAAGAGCTATGCTGGAAACAGCATAGCAAGTTTAAATAAGGCTAGTCCGTTATCAACTTGAAAAAGTGGCACCGAGTCGGTGCTTTTTTTACCCAGTTAGCATGCAGGTAGTGAATACCATCTAGGATCTGATGTTGAAGGACACGAATTCTAGATCCGGTCGTCAACTTAAGGTGCCGGGCCCACAT	2	gRNA_118
gRNA_CDK8_targ_541	CDK8	TTCACTACCTGCATGCTAAC	GTCACTACCTGCATGCTAAC	13.0	4	26353840.0	26353859.0	TG	26353860.0	26353861.0	26353843.0	26353847.0	ACTAC	+	GTGCAACACCCAGTTAGCATGCAGGTAGTGAATACCATCTAG	True	True	True	targeting		F1-R1	GAGGCAGATGATG	AGGCACTTGCTCGTACGACGAGCGTACACGTCTCACACCGTCACTACCTGCATGCTAACGTTTAAGAGCTATGCTGGAAACAGCATAGCAAGTTTAAATAAGGCTAGTCCGTTATCAACTTGAAAAAGTGGCACCGAGTCGGTGCTTTTTTTGTGCAACACCCAGTTAGCATGCAGGTAGTGAATACCATCTAGGAGGCAGATGATGGAATTCTAGATCCGGTCGTCAACTTAAGGTGCCGGGCCCACAT	2	gRNA_119
gRNA_CDK8_targ_542	CDK8	TCACTACCTGCATGCTAACT	GCACTACCTGCATGCTAACT	13.0	4	26353841.0	26353860.0	GG	26353861.0	26353862.0	26353844.0	26353848.0	CTACC	+	TGTGCAACACCCAGTTAGCATGCAGGTAGTGAATACCATCTA	True	True	True	targeting		F1-R1	ATTGATGGTTTCC	AGGCACTTGCTCGTACGACGAGCGTACACGTCTCACACCGCACTACCTGCATGCTAACTGTTTAAGAGCTATGCTGGAAACAGCATAGCAAGTTTAAATAAGGCTAGTCCGTTATCAACTTGAAAAAGTGGCACCGAGTCGGTGCTTTTTTTTGTGCAACACCCAGTTAGCATGCAGGTAGTGAATACCATCTAATTGATGGTTTCCGAATTCTAGATCCGGTCGTCAACTTAAGGTGCCGGGCCCACAT	2	gRNA_120
gRNA_CDK8_targ_543	CDK8	CACTACCTGCATGCTAACTG	GACTACCTGCATGCTAACTG	13.0	4	26353842.0	26353861.0	GG	26353862.0	26353863.0	26353845.0	26353849.0	TACCT	+	CTGTGCAACACCCAGTTAGCATGCAGGTAGTGAATACCATCT	True	True	True	targeting		F1-R1	TCTTAGTCGCACC	AGGCACTTGCTCGTACGACGAGCGTACACGTCTCACACCGACTACCTGCATGCTAACTGGTTTAAGAGCTATGCTGGAAACAGCATAGCAAGTTTAAATAAGGCTAGTCCGTTATCAACTTGAAAAAGTGGCACCGAGTCGGTGCTTTTTTTCTGTGCAACACCCAGTTAGCATGCAGGTAGTGAATACCATCTTCTTAGTCGCACCGAATTCTAGATCCGGTCGTCAACTTAAGGTGCCGGGCCCACAT	2	gRNA_121
gRNA_CDK8_targ_544	CDK8	CTACCTGCATGCTAACTGGG	GTACCTGCATGCTAACTGGG	13.0	4	26353844.0	26353863.0	TG	26353864.0	26353865.0	26353847.0	26353851.0	CCTGC	+	CTCTGTGCAACACCCAGTTAGCATGCAGGTAGTGAATACCAT	True	False	True	targeting		F1-R1	CATTGAAAGGCGT	AGGCACTTGCTCGTACGACGAGCGTACACGTCTCACACCGTACCTGCATGCTAACTGGGGTTTAAGAGCTATGCTGGAAACAGCATAGCAAGTTTAAATAAGGCTAGTCCGTTATCAACTTGAAAAAGTGGCACCGAGTCGGTGCTTTTTTTCTCTGTGCAACACCCAGTTAGCATGCAGGTAGTGAATACCATCATTGAAAGGCGTGAATTCTAGATCCGGTCGTCAACTTAAGGTGCCGGGCCCACAT	2	gRNA_122
gRNA_CDK8_targ_545	CDK8	CCTGCATGCTAACTGGGTGT	GCTGCATGCTAACTGGGTGT	13.0	4	26353847.0	26353866.0	TG	26353867.0	26353868.0	26353850.0	26353854.0	GCATG	+	AATCTCTGTGCAACACCCAGTTAGCATGCAGGTAGTGAATAC	True	True	True	targeting		F1-R1	CCTTTAGCAATCA	AGGCACTTGCTCGTACGACGAGCGTACACGTCTCACACCGCTGCATGCTAACTGGGTGTGTTTAAGAGCTATGCTGGAAACAGCATAGCAAGTTTAAATAAGGCTAGTCCGTTATCAACTTGAAAAAGTGGCACCGAGTCGGTGCTTTTTTTAATCTCTGTGCAACACCCAGTTAGCATGCAGGTAGTGAATACCCTTTAGCAATCAGAATTCTAGATCCGGTCGTCAACTTAAGGTGCCGGGCCCACAT	2	gRNA_123
gRNA_CDK8_targ_546	CDK8	ATGCTAACTGGGTGTTGCAC	GTGCTAACTGGGTGTTGCAC	13.0	4	26353852.0	26353871.0	AG	26353872.0	26353873.0	26353855.0	26353859.0	CTAAC	+	TACCAAATCTCTGTGCAACACCCAGTTAGCATGCAGGTAGTG	True	True	True	targeting		F1-R1	TCATAGGACGAGG	AGGCACTTGCTCGTACGACGAGCGTACACGTCTCACACCGTGCTAACTGGGTGTTGCACGTTTAAGAGCTATGCTGGAAACAGCATAGCAAGTTTAAATAAGGCTAGTCCGTTATCAACTTGAAAAAGTGGCACCGAGTCGGTGCTTTTTTTTACCAAATCTCTGTGCAACACCCAGTTAGCATGCAGGTAGTGTCATAGGACGAGGGAATTCTAGATCCGGTCGTCAACTTAAGGTGCCGGGCCCACAT	2	gRNA_124
gRNA_CDK8_targ_547	CDK8	GCTAACTGGGTGTTGCACAG	GCTAACTGGGTGTTGCACAG	13.0	4	26353854.0	26353873.0	AG	26353874.0	26353875.0	26353857.0	26353861.0	AACTG	+	CTTACCAAATCTCTGTGCAACACCCAGTTAGCATGCAGGTAG	True	True	True	targeting		F1-R1	CGTTACTACGAAA	AGGCACTTGCTCGTACGACGAGCGTACACGTCTCACACCGCTAACTGGGTGTTGCACAGGTTTAAGAGCTATGCTGGAAACAGCATAGCAAGTTTAAATAAGGCTAGTCCGTTATCAACTTGAAAAAGTGGCACCGAGTCGGTGCTTTTTTTCTTACCAAATCTCTGTGCAACACCCAGTTAGCATGCAGGTAGCGTTACTACGAAAGAATTCTAGATCCGGTCGTCAACTTAAGGTGCCGGGCCCACAT	2	gRNA_125
gRNA_CDK8_targ_548	CDK8	CTGGGTGTTGCACAGAGATT	GTGGGTGTTGCACAGAGATT	13.0	4	26353859.0	26353878.0	TG	26353879.0	26353880.0	26353862.0	26353866.0	GGTGT	+	GTCAACTTACCAAATCTCTGTGCAACACCCAGTTAGCATGCA	True	False	False	targeting		F1-R1	GGTAAATTCTACT	AGGCACTTGCTCGTACGACGAGCGTACACGTCTCACACCGTGGGTGTTGCACAGAGATTGTTTAAGAGCTATGCTGGAAACAGCATAGCAAGTTTAAATAAGGCTAGTCCGTTATCAACTTGAAAAAGTGGCACCGAGTCGGTGCTTTTTTTGTCAACTTACCAAATCTCTGTGCAACACCCAGTTAGCATGCAGGTAAATTCTACTGAATTCTAGATCCGGTCGTCAACTTAAGGTGCCGGGCCCACAT	2	gRNA_126
gRNA_CDK8_targ_549	CDK8	TGGGTGTTGCACAGAGATTT	GGGGTGTTGCACAGAGATTT	13.0	4	26353860.0	26353879.0	GG	26353880.0	26353881.0	26353863.0	26353867.0	GTGTT	+	GGTCAACTTACCAAATCTCTGTGCAACACCCAGTTAGCATGC	True	False	False	targeting		F1-R1	CGCAATGGATAGA	AGGCACTTGCTCGTACGACGAGCGTACACGTCTCACACCGGGGTGTTGCACAGAGATTTGTTTAAGAGCTATGCTGGAAACAGCATAGCAAGTTTAAATAAGGCTAGTCCGTTATCAACTTGAAAAAGTGGCACCGAGTCGGTGCTTTTTTTGGTCAACTTACCAAATCTCTGTGCAACACCCAGTTAGCATGCCGCAATGGATAGAGAATTCTAGATCCGGTCGTCAACTTAAGGTGCCGGGCCCACAT	2	gRNA_127
gRNA_CDK8_targ_550	CDK8	TGTTGCACAGAGATTTGGTA	GGTTGCACAGAGATTTGGTA	13.0	4	26353864.0	26353883.0	AG	26353884.0	26353885.0	26353867.0	26353871.0	TGCAC	+	TACAGGTCAACTTACCAAATCTCTGTGCAACACCCAGTTAGC	True	True	True	targeting		F1-R1	GTCATGTGAGAAT	AGGCACTTGCTCGTACGACGAGCGTACACGTCTCACACCGGTTGCACAGAGATTTGGTAGTTTAAGAGCTATGCTGGAAACAGCATAGCAAGTTTAAATAAGGCTAGTCCGTTATCAACTTGAAAAAGTGGCACCGAGTCGGTGCTTTTTTTTACAGGTCAACTTACCAAATCTCTGTGCAACACCCAGTTAGCGTCATGTGAGAATGAATTCTAGATCCGGTCGTCAACTTAAGGTGCCGGGCCCACAT	2	gRNA_128
gRNA_CDK8_targ_551	CDK8	TGCACAGAGATTTGGTAAGT	GGCACAGAGATTTGGTAAGT	13.0	4	26353867.0	26353886.0	TG	26353887.0	26353888.0	26353870.0	26353874.0	ACAGA	+	AATTACAGGTCAACTTACCAAATCTCTGTGCAACACCCAGTT	True	True	True	targeting		F1-R1	TTGAGATAGGCTT	AGGCACTTGCTCGTACGACGAGCGTACACGTCTCACACCGGCACAGAGATTTGGTAAGTGTTTAAGAGCTATGCTGGAAACAGCATAGCAAGTTTAAATAAGGCTAGTCCGTTATCAACTTGAAAAAGTGGCACCGAGTCGGTGCTTTTTTTAATTACAGGTCAACTTACCAAATCTCTGTGCAACACCCAGTTTTGAGATAGGCTTGAATTCTAGATCCGGTCGTCAACTTAAGGTGCCGGGCCCACAT	2	gRNA_129
gRNA_CDK8_targ_552	CDK8	AGAGATTTGGTAAGTTGACC	GGAGATTTGGTAAGTTGACC	13.0	4	26353872.0	26353891.0	TG	26353892.0	26353893.0	26353875.0	26353879.0	GATTT	+	AAACCAATTACAGGTCAACTTACCAAATCTCTGTGCAACACC	True	True	False	targeting		F1-R1	GACTGATTGCGTA	AGGCACTTGCTCGTACGACGAGCGTACACGTCTCACACCGGAGATTTGGTAAGTTGACCGTTTAAGAGCTATGCTGGAAACAGCATAGCAAGTTTAAATAAGGCTAGTCCGTTATCAACTTGAAAAAGTGGCACCGAGTCGGTGCTTTTTTTAAACCAATTACAGGTCAACTTACCAAATCTCTGTGCAACACCGACTGATTGCGTAGAATTCTAGATCCGGTCGTCAACTTAAGGTGCCGGGCCCACAT	2	gRNA_130
gRNA_CDK8_targ_553	CDK8	CAGAAACCTGCTAATATTTT	GAGAAACCTGCTAATATTTT	13.0	5	26382811.0	26382830.0	AG	26382831.0	26382832.0	26382814.0	26382818.0	AAACC	+	TCACCCATAACTAAAATATTAGCAGGTTTCTGTGGAAACAAA	True	True	True	targeting		F1-R1	TCGCAGGACAAGA	AGGCACTTGCTCGTACGACGAGCGTACACGTCTCACACCGAGAAACCTGCTAATATTTTGTTTAAGAGCTATGCTGGAAACAGCATAGCAAGTTTAAATAAGGCTAGTCCGTTATCAACTTGAAAAAGTGGCACCGAGTCGGTGCTTTTTTTTCACCCATAACTAAAATATTAGCAGGTTTCTGTGGAAACAAATCGCAGGACAAGAGAATTCTAGATCCGGTCGTCAACTTAAGGTGCCGGGCCCACAT	2	gRNA_131
gRNA_CDK8_targ_554	CDK8	ACCTGCTAATATTTTAGTTA	GCCTGCTAATATTTTAGTTA	13.0	5	26382816.0	26382835.0	TG	26382836.0	26382837.0	26382819.0	26382823.0	TGCTA	+	GACCTTCACCCATAACTAAAATATTAGCAGGTTTCTGTGGAA	True	True	True	targeting		F1-R1	TGGTAGTTGGCTC	AGGCACTTGCTCGTACGACGAGCGTACACGTCTCACACCGCCTGCTAATATTTTAGTTAGTTTAAGAGCTATGCTGGAAACAGCATAGCAAGTTTAAATAAGGCTAGTCCGTTATCAACTTGAAAAAGTGGCACCGAGTCGGTGCTTTTTTTGACCTTCACCCATAACTAAAATATTAGCAGGTTTCTGTGGAATGGTAGTTGGCTCGAATTCTAGATCCGGTCGTCAACTTAAGGTGCCGGGCCCACAT	2	gRNA_132
gRNA_CDK8_targ_555	CDK8	CCTGCTAATATTTTAGTTAT	GCTGCTAATATTTTAGTTAT	13.0	5	26382817.0	26382836.0	GG	26382837.0	26382838.0	26382820.0	26382824.0	GCTAA	+	GGACCTTCACCCATAACTAAAATATTAGCAGGTTTCTGTGGA	True	True	True	targeting		F1-R1	ACACTCTTTAGGC	AGGCACTTGCTCGTACGACGAGCGTACACGTCTCACACCGCTGCTAATATTTTAGTTATGTTTAAGAGCTATGCTGGAAACAGCATAGCAAGTTTAAATAAGGCTAGTCCGTTATCAACTTGAAAAAGTGGCACCGAGTCGGTGCTTTTTTTGGACCTTCACCCATAACTAAAATATTAGCAGGTTTCTGTGGAACACTCTTTAGGCGAATTCTAGATCCGGTCGTCAACTTAAGGTGCCGGGCCCACAT	2	gRNA_133
gRNA_CDK8_targ_556	CDK8	CTGCTAATATTTTAGTTATG	GTGCTAATATTTTAGTTATG	13.0	5	26382818.0	26382837.0	GG	26382838.0	26382839.0	26382821.0	26382825.0	CTAAT	+	AGGACCTTCACCCATAACTAAAATATTAGCAGGTTTCTGTGG	True	True	True	targeting		F1-R1	AACGGAAGTTAGG	AGGCACTTGCTCGTACGACGAGCGTACACGTCTCACACCGTGCTAATATTTTAGTTATGGTTTAAGAGCTATGCTGGAAACAGCATAGCAAGTTTAAATAAGGCTAGTCCGTTATCAACTTGAAAAAGTGGCACCGAGTCGGTGCTTTTTTTAGGACCTTCACCCATAACTAAAATATTAGCAGGTTTCTGTGGAACGGAAGTTAGGGAATTCTAGATCCGGTCGTCAACTTAAGGTGCCGGGCCCACAT	2	gRNA_134
gRNA_CDK8_targ_557	CDK8	GCTAATATTTTAGTTATGGG	GCTAATATTTTAGTTATGGG	13.0	5	26382820.0	26382839.0	TG	26382840.0	26382841.0	26382823.0	26382827.0	AATAT	+	TCAGGACCTTCACCCATAACTAAAATATTAGCAGGTTTCTGT	True	True	False	targeting		F1-R1	GTAGGTGACAAGC	AGGCACTTGCTCGTACGACGAGCGTACACGTCTCACACCGCTAATATTTTAGTTATGGGGTTTAAGAGCTATGCTGGAAACAGCATAGCAAGTTTAAATAAGGCTAGTCCGTTATCAACTTGAAAAAGTGGCACCGAGTCGGTGCTTTTTTTTCAGGACCTTCACCCATAACTAAAATATTAGCAGGTTTCTGTGTAGGTGACAAGCGAATTCTAGATCCGGTCGTCAACTTAAGGTGCCGGGCCCACAT	2	gRNA_135
gRNA_CDK8_targ_558	CDK8	AATATTTTAGTTATGGGTGA	GATATTTTAGTTATGGGTGA	13.0	5	26382823.0	26382842.0	AG	26382843.0	26382844.0	26382826.0	26382830.0	ATTTT	+	CGCTCAGGACCTTCACCCATAACTAAAATATTAGCAGGTTTC	True	True	False	targeting		F1-R1	GGGCCTTCTCTAG	AGGCACTTGCTCGTACGACGAGCGTACACGTCTCACACCGATATTTTAGTTATGGGTGAGTTTAAGAGCTATGCTGGAAACAGCATAGCAAGTTTAAATAAGGCTAGTCCGTTATCAACTTGAAAAAGTGGCACCGAGTCGGTGCTTTTTTTCGCTCAGGACCTTCACCCATAACTAAAATATTAGCAGGTTTCGGGCCTTCTCTAGGAATTCTAGATCCGGTCGTCAACTTAAGGTGCCGGGCCCACAT	2	gRNA_136
gRNA_CDK8_targ_559	CDK8	ATATTTTAGTTATGGGTGAA	GTATTTTAGTTATGGGTGAA	13.0	5	26382824.0	26382843.0	GG	26382844.0	26382845.0	26382827.0	26382831.0	TTTTA	+	TCGCTCAGGACCTTCACCCATAACTAAAATATTAGCAGGTTT	True	True	False	targeting		F1-R1	AACGCTTGCCCTC	AGGCACTTGCTCGTACGACGAGCGTACACGTCTCACACCGTATTTTAGTTATGGGTGAAGTTTAAGAGCTATGCTGGAAACAGCATAGCAAGTTTAAATAAGGCTAGTCCGTTATCAACTTGAAAAAGTGGCACCGAGTCGGTGCTTTTTTTTCGCTCAGGACCTTCACCCATAACTAAAATATTAGCAGGTTTAACGCTTGCCCTCGAATTCTAGATCCGGTCGTCAACTTAAGGTGCCGGGCCCACAT	2	gRNA_137
gRNA_CDK8_targ_560	CDK8	TTAGTTATGGGTGAAGGTCC	GTAGTTATGGGTGAAGGTCC	13.0	5	26382829.0	26382848.0	TG	26382849.0	26382850.0	26382832.0	26382836.0	GTTAT	+	CTTCCTCGCTCAGGACCTTCACCCATAACTAAAATATTAGCA	True	True	False	targeting		F1-R1	AATGTTTCGGGTT	AGGCACTTGCTCGTACGACGAGCGTACACGTCTCACACCGTAGTTATGGGTGAAGGTCCGTTTAAGAGCTATGCTGGAAACAGCATAGCAAGTTTAAATAAGGCTAGTCCGTTATCAACTTGAAAAAGTGGCACCGAGTCGGTGCTTTTTTTCTTCCTCGCTCAGGACCTTCACCCATAACTAAAATATTAGCAAATGTTTCGGGTTGAATTCTAGATCCGGTCGTCAACTTAAGGTGCCGGGCCCACAT	2	gRNA_138
gRNA_CDK8_targ_561	CDK8	AGTTATGGGTGAAGGTCCTG	GGTTATGGGTGAAGGTCCTG	13.0	5	26382831.0	26382850.0	AG	26382851.0	26382852.0	26382834.0	26382838.0	TATGG	+	CTCTTCCTCGCTCAGGACCTTCACCCATAACTAAAATATTAG	True	True	False	targeting		F1-R1	GGGACAACCTAAG	AGGCACTTGCTCGTACGACGAGCGTACACGTCTCACACCGGTTATGGGTGAAGGTCCTGGTTTAAGAGCTATGCTGGAAACAGCATAGCAAGTTTAAATAAGGCTAGTCCGTTATCAACTTGAAAAAGTGGCACCGAGTCGGTGCTTTTTTTCTCTTCCTCGCTCAGGACCTTCACCCATAACTAAAATATTAGGGGACAACCTAAGGAATTCTAGATCCGGTCGTCAACTTAAGGTGCCGGGCCCACAT	2	gRNA_139
gRNA_CDK8_targ_562	CDK8	TTATGGGTGAAGGTCCTGAG	GTATGGGTGAAGGTCCTGAG	13.0	5	26382833.0	26382852.0	CG	26382853.0	26382854.0	26382836.0	26382840.0	TGGGT	+	TACTCTTCCTCGCTCAGGACCTTCACCCATAACTAAAATATT	True	False	False	targeting		F1-R1	TCTTCGATAGCTA	AGGCACTTGCTCGTACGACGAGCGTACACGTCTCACACCGTATGGGTGAAGGTCCTGAGGTTTAAGAGCTATGCTGGAAACAGCATAGCAAGTTTAAATAAGGCTAGTCCGTTATCAACTTGAAAAAGTGGCACCGAGTCGGTGCTTTTTTTTACTCTTCCTCGCTCAGGACCTTCACCCATAACTAAAATATTTCTTCGATAGCTAGAATTCTAGATCCGGTCGTCAACTTAAGGTGCCGGGCCCACAT	2	gRNA_140
gRNA_CDK8_targ_563	CDK8	ATGGGTGAAGGTCCTGAGCG	GTGGGTGAAGGTCCTGAGCG	13.0	5	26382835.0	26382854.0	AG	26382855.0	26382856.0	26382838.0	26382842.0	GGTGA	+	TTTACTCTTCCTCGCTCAGGACCTTCACCCATAACTAAAATA	True	True	False	targeting		F1-R1	TACTACGGACTTT	AGGCACTTGCTCGTACGACGAGCGTACACGTCTCACACCGTGGGTGAAGGTCCTGAGCGGTTTAAGAGCTATGCTGGAAACAGCATAGCAAGTTTAAATAAGGCTAGTCCGTTATCAACTTGAAAAAGTGGCACCGAGTCGGTGCTTTTTTTTTTACTCTTCCTCGCTCAGGACCTTCACCCATAACTAAAATATACTACGGACTTTGAATTCTAGATCCGGTCGTCAACTTAAGGTGCCGGGCCCACAT	2	gRNA_141
gRNA_CDK8_targ_564	CDK8	TGGGTGAAGGTCCTGAGCGA	GGGGTGAAGGTCCTGAGCGA	13.0	5	26382836.0	26382855.0	GG	26382856.0	26382857.0	26382839.0	26382843.0	GTGAA	+	TTTTACTCTTCCTCGCTCAGGACCTTCACCCATAACTAAAAT	True	True	False	targeting		F1-R1	TTGAGTCGCGCAG	AGGCACTTGCTCGTACGACGAGCGTACACGTCTCACACCGGGGTGAAGGTCCTGAGCGAGTTTAAGAGCTATGCTGGAAACAGCATAGCAAGTTTAAATAAGGCTAGTCCGTTATCAACTTGAAAAAGTGGCACCGAGTCGGTGCTTTTTTTTTTTACTCTTCCTCGCTCAGGACCTTCACCCATAACTAAAATTTGAGTCGCGCAGGAATTCTAGATCCGGTCGTCAACTTAAGGTGCCGGGCCCACAT	2	gRNA_142
gRNA_CDK8_targ_565	CDK8	GTGAAGGTCCTGAGCGAGGA	GTGAAGGTCCTGAGCGAGGA	13.0	5	26382839.0	26382858.0	AG	26382859.0	26382860.0	26382842.0	26382846.0	AAGGT	+	AATTTTTACTCTTCCTCGCTCAGGACCTTCACCCATAACTAA	True	True	False	targeting		F1-R1	ACCAAGGTAACTA	AGGCACTTGCTCGTACGACGAGCGTACACGTCTCACACCGTGAAGGTCCTGAGCGAGGAGTTTAAGAGCTATGCTGGAAACAGCATAGCAAGTTTAAATAAGGCTAGTCCGTTATCAACTTGAAAAAGTGGCACCGAGTCGGTGCTTTTTTTAATTTTTACTCTTCCTCGCTCAGGACCTTCACCCATAACTAAACCAAGGTAACTAGAATTCTAGATCCGGTCGTCAACTTAAGGTGCCGGGCCCACAT	2	gRNA_143
gRNA_CDK8_targ_566	CDK8	GAAGGTCCTGAGCGAGGAAG	GAAGGTCCTGAGCGAGGAAG	13.0	5	26382841.0	26382860.0	AG	26382861.0	26382862.0	26382844.0	26382848.0	GGTCC	+	CCAATTTTTACTCTTCCTCGCTCAGGACCTTCACCCATAACT	True	False	True	targeting		F1-R1	AGCTTCATGTTAT	AGGCACTTGCTCGTACGACGAGCGTACACGTCTCACACCGAAGGTCCTGAGCGAGGAAGGTTTAAGAGCTATGCTGGAAACAGCATAGCAAGTTTAAATAAGGCTAGTCCGTTATCAACTTGAAAAAGTGGCACCGAGTCGGTGCTTTTTTTCCAATTTTTACTCTTCCTCGCTCAGGACCTTCACCCATAACTAGCTTCATGTTATGAATTCTAGATCCGGTCGTCAACTTAAGGTGCCGGGCCCACAT	2	gRNA_144
gRNA_CDK8_targ_567	CDK8	GAGCGAGGAAGAGTAAAAAT	GAGCGAGGAAGAGTAAAAAT	13.0	5	26382850.0	26382869.0	TG	26382870.0	26382871.0	26382853.0	26382857.0	CGAGG	+	TATAACATACCAATTTTTACTCTTCCTCGCTCAGGACCTTCA	True	True	True	targeting		F1-R1	GTGACTCTCTGGT	AGGCACTTGCTCGTACGACGAGCGTACACGTCTCACACCGAGCGAGGAAGAGTAAAAATGTTTAAGAGCTATGCTGGAAACAGCATAGCAAGTTTAAATAAGGCTAGTCCGTTATCAACTTGAAAAAGTGGCACCGAGTCGGTGCTTTTTTTTATAACATACCAATTTTTACTCTTCCTCGCTCAGGACCTTCAGTGACTCTCTGGTGAATTCTAGATCCGGTCGTCAACTTAAGGTGCCGGGCCCACAT	2	gRNA_145
gRNA_CDK8_targ_568	CDK8	AGCGAGGAAGAGTAAAAATT	GGCGAGGAAGAGTAAAAATT	13.0	5	26382851.0	26382870.0	GG	26382871.0	26382872.0	26382854.0	26382858.0	GAGGA	+	ATATAACATACCAATTTTTACTCTTCCTCGCTCAGGACCTTC	True	True	False	targeting		F1-R1	GTTCCCGAGATAT	AGGCACTTGCTCGTACGACGAGCGTACACGTCTCACACCGGCGAGGAAGAGTAAAAATTGTTTAAGAGCTATGCTGGAAACAGCATAGCAAGTTTAAATAAGGCTAGTCCGTTATCAACTTGAAAAAGTGGCACCGAGTCGGTGCTTTTTTTATATAACATACCAATTTTTACTCTTCCTCGCTCAGGACCTTCGTTCCCGAGATATGAATTCTAGATCCGGTCGTCAACTTAAGGTGCCGGGCCCACAT	2	gRNA_146
gRNA_CDK8_targ_569	CDK8	AGGAAGAGTAAAAATTGGTA	GGGAAGAGTAAAAATTGGTA	13.0	5	26382855.0	26382874.0	TG	26382875.0	26382876.0	26382858.0	26382862.0	AAGAG	+	AAAGATATAACATACCAATTTTTACTCTTCCTCGCTCAGGAC	True	True	False	targeting		F1-R1	GGTCACTCACTTC	AGGCACTTGCTCGTACGACGAGCGTACACGTCTCACACCGGGAAGAGTAAAAATTGGTAGTTTAAGAGCTATGCTGGAAACAGCATAGCAAGTTTAAATAAGGCTAGTCCGTTATCAACTTGAAAAAGTGGCACCGAGTCGGTGCTTTTTTTAAAGATATAACATACCAATTTTTACTCTTCCTCGCTCAGGACGGTCACTCACTTCGAATTCTAGATCCGGTCGTCAACTTAAGGTGCCGGGCCCACAT	2	gRNA_147
gRNA_CDK8_targ_570	CDK8	AAATTGGTATGTTATATCTT	GAATTGGTATGTTATATCTT	13.0	5	26382866.0	26382885.0	TG	26382886.0	26382887.0	26382869.0	26382873.0	TTGGT	+	TGTGACTTAGCAAAGATATAACATACCAATTTTTACTCTTCC	True	False	False	targeting		F1-R1	TCGTAGGTTTGCA	AGGCACTTGCTCGTACGACGAGCGTACACGTCTCACACCGAATTGGTATGTTATATCTTGTTTAAGAGCTATGCTGGAAACAGCATAGCAAGTTTAAATAAGGCTAGTCCGTTATCAACTTGAAAAAGTGGCACCGAGTCGGTGCTTTTTTTTGTGACTTAGCAAAGATATAACATACCAATTTTTACTCTTCCTCGTAGGTTTGCAGAATTCTAGATCCGGTCGTCAACTTAAGGTGCCGGGCCCACAT	2	gRNA_148
gRNA_CDK8_targ_571	CDK8	CAGCTGACATGGGCTTTGCC	GAGCTGACATGGGCTTTGCC	13.0	6	26385208.0	26385227.0	CG	26385228.0	26385229.0	26385211.0	26385215.0	CTGAC	+	ATTAAATAATCGGGCAAAGCCCATGTCAGCTGTAAAATAATA	True	True	True	targeting		F1-R1	CCGAATAGAACAA	AGGCACTTGCTCGTACGACGAGCGTACACGTCTCACACCGAGCTGACATGGGCTTTGCCGTTTAAGAGCTATGCTGGAAACAGCATAGCAAGTTTAAATAAGGCTAGTCCGTTATCAACTTGAAAAAGTGGCACCGAGTCGGTGCTTTTTTTATTAAATAATCGGGCAAAGCCCATGTCAGCTGTAAAATAATACCGAATAGAACAAGAATTCTAGATCCGGTCGTCAACTTAAGGTGCCGGGCCCACAT	2	gRNA_149
gRNA_CDK8_targ_572	CDK8	CCGATTATTTAATTCACCTT	GCGATTATTTAATTCACCTT	13.0	6	26385227.0	26385246.0	TG	26385247.0	26385248.0	26385230.0	26385234.0	ATTAT	+	CTAAAGGCTTCAAAGGTGAATTAAATAATCGGGCAAAGCCCA	True	True	False	targeting		F1-R1	AATGATTAGAGCG	AGGCACTTGCTCGTACGACGAGCGTACACGTCTCACACCGCGATTATTTAATTCACCTTGTTTAAGAGCTATGCTGGAAACAGCATAGCAAGTTTAAATAAGGCTAGTCCGTTATCAACTTGAAAAAGTGGCACCGAGTCGGTGCTTTTTTTCTAAAGGCTTCAAAGGTGAATTAAATAATCGGGCAAAGCCCAAATGATTAGAGCGGAATTCTAGATCCGGTCGTCAACTTAAGGTGCCGGGCCCACAT	2	gRNA_150
gRNA_CDK8_targ_573	CDK8	ATTATTTAATTCACCTTTGA	GTTATTTAATTCACCTTTGA	13.0	6	26385230.0	26385249.0	AG	26385250.0	26385251.0	26385233.0	26385237.0	ATTTA	+	CTGCTAAAGGCTTCAAAGGTGAATTAAATAATCGGGCAAAGC	True	True	False	targeting		F1-R1	CGTCGGATGAAGA	AGGCACTTGCTCGTACGACGAGCGTACACGTCTCACACCGTTATTTAATTCACCTTTGAGTTTAAGAGCTATGCTGGAAACAGCATAGCAAGTTTAAATAAGGCTAGTCCGTTATCAACTTGAAAAAGTGGCACCGAGTCGGTGCTTTTTTTCTGCTAAAGGCTTCAAAGGTGAATTAAATAATCGGGCAAAGCCGTCGGATGAAGAGAATTCTAGATCCGGTCGTCAACTTAAGGTGCCGGGCCCACAT	2	gRNA_151
gRNA_CDK8_targ_574	CDK8	AATTCACCTTTGAAGCCTTT	GATTCACCTTTGAAGCCTTT	13.0	6	26385237.0	26385256.0	AG	26385257.0	26385258.0	26385240.0	26385244.0	TCACC	+	TCCAAATCTGCTAAAGGCTTCAAAGGTGAATTAAATAATCGG	True	True	True	targeting		F1-R1	TCTGCAATCATTC	AGGCACTTGCTCGTACGACGAGCGTACACGTCTCACACCGATTCACCTTTGAAGCCTTTGTTTAAGAGCTATGCTGGAAACAGCATAGCAAGTTTAAATAAGGCTAGTCCGTTATCAACTTGAAAAAGTGGCACCGAGTCGGTGCTTTTTTTTCCAAATCTGCTAAAGGCTTCAAAGGTGAATTAAATAATCGGTCTGCAATCATTCGAATTCTAGATCCGGTCGTCAACTTAAGGTGCCGGGCCCACAT	2	gRNA_152
gRNA_CDK8_targ_575	CDK8	TCACCTTTGAAGCCTTTAGC	GCACCTTTGAAGCCTTTAGC	13.0	6	26385240.0	26385259.0	AG	26385260.0	26385261.0	26385243.0	26385247.0	CCTTT	+	GGATCCAAATCTGCTAAAGGCTTCAAAGGTGAATTAAATAAT	True	False	True	targeting		F1-R1	TGCAACTTTAGCA	AGGCACTTGCTCGTACGACGAGCGTACACGTCTCACACCGCACCTTTGAAGCCTTTAGCGTTTAAGAGCTATGCTGGAAACAGCATAGCAAGTTTAAATAAGGCTAGTCCGTTATCAACTTGAAAAAGTGGCACCGAGTCGGTGCTTTTTTTGGATCCAAATCTGCTAAAGGCTTCAAAGGTGAATTAAATAATTGCAACTTTAGCAGAATTCTAGATCCGGTCGTCAACTTAAGGTGCCGGGCCCACAT	2	gRNA_153
gRNA_CDK8_targ_576	CDK8	TTTGAAGCCTTTAGCAGATT	GTTGAAGCCTTTAGCAGATT	13.0	6	26385245.0	26385264.0	TG	26385265.0	26385266.0	26385248.0	26385252.0	GAAGC	+	CCACTGGATCCAAATCTGCTAAAGGCTTCAAAGGTGAATTAA	True	True	True	targeting		F1-R1	ATAACGCGAGAGG	AGGCACTTGCTCGTACGACGAGCGTACACGTCTCACACCGTTGAAGCCTTTAGCAGATTGTTTAAGAGCTATGCTGGAAACAGCATAGCAAGTTTAAATAAGGCTAGTCCGTTATCAACTTGAAAAAGTGGCACCGAGTCGGTGCTTTTTTTCCACTGGATCCAAATCTGCTAAAGGCTTCAAAGGTGAATTAAATAACGCGAGAGGGAATTCTAGATCCGGTCGTCAACTTAAGGTGCCGGGCCCACAT	2	gRNA_154
gRNA_CDK8_targ_577	CDK8	TTGAAGCCTTTAGCAGATTT	GTGAAGCCTTTAGCAGATTT	13.0	6	26385246.0	26385265.0	GG	26385266.0	26385267.0	26385249.0	26385253.0	AAGCC	+	ACCACTGGATCCAAATCTGCTAAAGGCTTCAAAGGTGAATTA	True	True	True	targeting		F1-R1	AGTTACTAAGCAC	AGGCACTTGCTCGTACGACGAGCGTACACGTCTCACACCGTGAAGCCTTTAGCAGATTTGTTTAAGAGCTATGCTGGAAACAGCATAGCAAGTTTAAATAAGGCTAGTCCGTTATCAACTTGAAAAAGTGGCACCGAGTCGGTGCTTTTTTTACCACTGGATCCAAATCTGCTAAAGGCTTCAAAGGTGAATTAAGTTACTAAGCACGAATTCTAGATCCGGTCGTCAACTTAAGGTGCCGGGCCCACAT	2	gRNA_155
gRNA_CDK8_targ_578	CDK8	CCTTTAGCAGATTTGGATCC	GCTTTAGCAGATTTGGATCC	13.0	6	26385252.0	26385271.0	AG	26385272.0	26385273.0	26385255.0	26385259.0	TTAGC	+	GTAACAACCACTGGATCCAAATCTGCTAAAGGCTTCAAAGGT	True	True	True	targeting		F1-R1	TTCGCAACCCAAG	AGGCACTTGCTCGTACGACGAGCGTACACGTCTCACACCGCTTTAGCAGATTTGGATCCGTTTAAGAGCTATGCTGGAAACAGCATAGCAAGTTTAAATAAGGCTAGTCCGTTATCAACTTGAAAAAGTGGCACCGAGTCGGTGCTTTTTTTGTAACAACCACTGGATCCAAATCTGCTAAAGGCTTCAAAGGTTTCGCAACCCAAGGAATTCTAGATCCGGTCGTCAACTTAAGGTGCCGGGCCCACAT	2	gRNA_156
gRNA_CDK8_targ_579	CDK8	TTTAGCAGATTTGGATCCAG	GTTAGCAGATTTGGATCCAG	13.0	6	26385254.0	26385273.0	TG	26385274.0	26385275.0	26385257.0	26385261.0	AGCAG	+	ATGTAACAACCACTGGATCCAAATCTGCTAAAGGCTTCAAAG	True	True	True	targeting		F1-R1	CAATACTTAGGTG	AGGCACTTGCTCGTACGACGAGCGTACACGTCTCACACCGTTAGCAGATTTGGATCCAGGTTTAAGAGCTATGCTGGAAACAGCATAGCAAGTTTAAATAAGGCTAGTCCGTTATCAACTTGAAAAAGTGGCACCGAGTCGGTGCTTTTTTTATGTAACAACCACTGGATCCAAATCTGCTAAAGGCTTCAAAGCAATACTTAGGTGGAATTCTAGATCCGGTCGTCAACTTAAGGTGCCGGGCCCACAT	2	gRNA_157
gRNA_CDK8_targ_580	CDK8	TTAGCAGATTTGGATCCAGT	GTAGCAGATTTGGATCCAGT	13.0	6	26385255.0	26385274.0	GG	26385275.0	26385276.0	26385258.0	26385262.0	GCAGA	+	AATGTAACAACCACTGGATCCAAATCTGCTAAAGGCTTCAAA	True	True	True	targeting		F1-R1	ACCGGCCTGCACG	AGGCACTTGCTCGTACGACGAGCGTACACGTCTCACACCGTAGCAGATTTGGATCCAGTGTTTAAGAGCTATGCTGGAAACAGCATAGCAAGTTTAAATAAGGCTAGTCCGTTATCAACTTGAAAAAGTGGCACCGAGTCGGTGCTTTTTTTAATGTAACAACCACTGGATCCAAATCTGCTAAAGGCTTCAAAACCGGCCTGCACGGAATTCTAGATCCGGTCGTCAACTTAAGGTGCCGGGCCCACAT	2	gRNA_158
gRNA_CDK8_targ_581	CDK8	GCAGATTTGGATCCAGTGGT	GCAGATTTGGATCCAGTGGT	13.0	6	26385258.0	26385277.0	TG	26385278.0	26385279.0	26385261.0	26385265.0	GATTT	+	CAGAATGTAACAACCACTGGATCCAAATCTGCTAAAGGCTTC	True	True	False	targeting		F1-R1	CCCGCTCGTGAAC	AGGCACTTGCTCGTACGACGAGCGTACACGTCTCACACCGCAGATTTGGATCCAGTGGTGTTTAAGAGCTATGCTGGAAACAGCATAGCAAGTTTAAATAAGGCTAGTCCGTTATCAACTTGAAAAAGTGGCACCGAGTCGGTGCTTTTTTTCAGAATGTAACAACCACTGGATCCAAATCTGCTAAAGGCTTCCCCGCTCGTGAACGAATTCTAGATCCGGTCGTCAACTTAAGGTGCCGGGCCCACAT	2	gRNA_159
gRNA_CDK8_targ_582	CDK8	ATCCAGTGGTTGTTACATTC	GTCCAGTGGTTGTTACATTC	13.0	6	26385268.0	26385287.0	TG	26385288.0	26385289.0	26385271.0	26385275.0	CAGTG	+	GGCTCGGTACCAGAATGTAACAACCACTGGATCCAAATCTGC	True	True	True	targeting		F1-R1	TGTTGTGAAAGGA	AGGCACTTGCTCGTACGACGAGCGTACACGTCTCACACCGTCCAGTGGTTGTTACATTCGTTTAAGAGCTATGCTGGAAACAGCATAGCAAGTTTAAATAAGGCTAGTCCGTTATCAACTTGAAAAAGTGGCACCGAGTCGGTGCTTTTTTTGGCTCGGTACCAGAATGTAACAACCACTGGATCCAAATCTGCTGTTGTGAAAGGAGAATTCTAGATCCGGTCGTCAACTTAAGGTGCCGGGCCCACAT	2	gRNA_160
gRNA_CDK8_targ_583	CDK8	TCCAGTGGTTGTTACATTCT	GCCAGTGGTTGTTACATTCT	13.0	6	26385269.0	26385288.0	GG	26385289.0	26385290.0	26385272.0	26385276.0	AGTGG	+	GGGCTCGGTACCAGAATGTAACAACCACTGGATCCAAATCTG	True	True	False	targeting		F1-R1	GTTATGGACGAAC	AGGCACTTGCTCGTACGACGAGCGTACACGTCTCACACCGCCAGTGGTTGTTACATTCTGTTTAAGAGCTATGCTGGAAACAGCATAGCAAGTTTAAATAAGGCTAGTCCGTTATCAACTTGAAAAAGTGGCACCGAGTCGGTGCTTTTTTTGGGCTCGGTACCAGAATGTAACAACCACTGGATCCAAATCTGGTTATGGACGAACGAATTCTAGATCCGGTCGTCAACTTAAGGTGCCGGGCCCACAT	2	gRNA_161
gRNA_CDK8_targ_584	CDK8	TGGTTGTTACATTCTGGTAC	GGGTTGTTACATTCTGGTAC	13.0	6	26385274.0	26385293.0	CG	26385294.0	26385295.0	26385277.0	26385281.0	TTGTT	+	TTCAGGGGCTCGGTACCAGAATGTAACAACCACTGGATCCAA	True	False	False	targeting		F1-R1	ATTACGATAGGTG	AGGCACTTGCTCGTACGACGAGCGTACACGTCTCACACCGGGTTGTTACATTCTGGTACGTTTAAGAGCTATGCTGGAAACAGCATAGCAAGTTTAAATAAGGCTAGTCCGTTATCAACTTGAAAAAGTGGCACCGAGTCGGTGCTTTTTTTTTCAGGGGCTCGGTACCAGAATGTAACAACCACTGGATCCAAATTACGATAGGTGGAATTCTAGATCCGGTCGTCAACTTAAGGTGCCGGGCCCACAT	2	gRNA_162
gRNA_CDK8_targ_585	CDK8	GTTGTTACATTCTGGTACCG	GTTGTTACATTCTGGTACCG	13.0	6	26385276.0	26385295.0	AG	26385296.0	26385297.0	26385279.0	26385283.0	GTTAC	+	AGTTCAGGGGCTCGGTACCAGAATGTAACAACCACTGGATCC	True	True	True	targeting		F1-R1	ACATACGCGGCGT	AGGCACTTGCTCGTACGACGAGCGTACACGTCTCACACCGTTGTTACATTCTGGTACCGGTTTAAGAGCTATGCTGGAAACAGCATAGCAAGTTTAAATAAGGCTAGTCCGTTATCAACTTGAAAAAGTGGCACCGAGTCGGTGCTTTTTTTAGTTCAGGGGCTCGGTACCAGAATGTAACAACCACTGGATCCACATACGCGGCGTGAATTCTAGATCCGGTCGTCAACTTAAGGTGCCGGGCCCACAT	2	gRNA_163
gRNA_CDK8_targ_586	CDK8	ACATTCTGGTACCGAGCCCC	GCATTCTGGTACCGAGCCCC	13.0	6	26385282.0	26385301.0	TG	26385302.0	26385303.0	26385285.0	26385289.0	TTCTG	+	AGAAGTAGTTCAGGGGCTCGGTACCAGAATGTAACAACCACT	True	False	True	targeting		F1-R1	TACACGCTGCGCG	AGGCACTTGCTCGTACGACGAGCGTACACGTCTCACACCGCATTCTGGTACCGAGCCCCGTTTAAGAGCTATGCTGGAAACAGCATAGCAAGTTTAAATAAGGCTAGTCCGTTATCAACTTGAAAAAGTGGCACCGAGTCGGTGCTTTTTTTAGAAGTAGTTCAGGGGCTCGGTACCAGAATGTAACAACCACTTACACGCTGCGCGGAATTCTAGATCCGGTCGTCAACTTAAGGTGCCGGGCCCACAT	2	gRNA_164
gRNA_CDK8_targ_587	CDK8	CGAGCCCCTGAACTACTTCT	GGAGCCCCTGAACTACTTCT	13.0	6	26385294.0	26385313.0	TG	26385314.0	26385315.0	26385297.0	26385301.0	GCCCC	+	TGCCTTGCTCCAAGAAGTAGTTCAGGGGCTCGGTACCAGAAT	True	False	True	targeting		F1-R1	GATCCTAGATAGG	AGGCACTTGCTCGTACGACGAGCGTACACGTCTCACACCGGAGCCCCTGAACTACTTCTGTTTAAGAGCTATGCTGGAAACAGCATAGCAAGTTTAAATAAGGCTAGTCCGTTATCAACTTGAAAAAGTGGCACCGAGTCGGTGCTTTTTTTTGCCTTGCTCCAAGAAGTAGTTCAGGGGCTCGGTACCAGAATGATCCTAGATAGGGAATTCTAGATCCGGTCGTCAACTTAAGGTGCCGGGCCCACAT	2	gRNA_165
gRNA_CDK8_targ_588	CDK8	GAGCCCCTGAACTACTTCTT	GAGCCCCTGAACTACTTCTT	13.0	6	26385295.0	26385314.0	GG	26385315.0	26385316.0	26385298.0	26385302.0	CCCCT	+	ATGCCTTGCTCCAAGAAGTAGTTCAGGGGCTCGGTACCAGAA	True	False	True	targeting		F1-R1	GGTATCTAAATTG	AGGCACTTGCTCGTACGACGAGCGTACACGTCTCACACCGAGCCCCTGAACTACTTCTTGTTTAAGAGCTATGCTGGAAACAGCATAGCAAGTTTAAATAAGGCTAGTCCGTTATCAACTTGAAAAAGTGGCACCGAGTCGGTGCTTTTTTTATGCCTTGCTCCAAGAAGTAGTTCAGGGGCTCGGTACCAGAAGGTATCTAAATTGGAATTCTAGATCCGGTCGTCAACTTAAGGTGCCGGGCCCACAT	2	gRNA_166
gRNA_CDK8_targ_589	CDK8	GCCCCTGAACTACTTCTTGG	GCCCCTGAACTACTTCTTGG	13.0	6	26385297.0	26385316.0	AG	26385317.0	26385318.0	26385300.0	26385304.0	CCTGA	+	TAATGCCTTGCTCCAAGAAGTAGTTCAGGGGCTCGGTACCAG	True	True	True	targeting		F1-R1	TTTGATGAAGCAT	AGGCACTTGCTCGTACGACGAGCGTACACGTCTCACACCGCCCCTGAACTACTTCTTGGGTTTAAGAGCTATGCTGGAAACAGCATAGCAAGTTTAAATAAGGCTAGTCCGTTATCAACTTGAAAAAGTGGCACCGAGTCGGTGCTTTTTTTTAATGCCTTGCTCCAAGAAGTAGTTCAGGGGCTCGGTACCAGTTTGATGAAGCATGAATTCTAGATCCGGTCGTCAACTTAAGGTGCCGGGCCCACAT	2	gRNA_167
gRNA_CDK8_targ_590	CDK8	CTGAACTACTTCTTGGAGCA	GTGAACTACTTCTTGGAGCA	13.0	6	26385301.0	26385320.0	AG	26385321.0	26385322.0	26385304.0	26385308.0	AACTA	+	GGTATAATGCCTTGCTCCAAGAAGTAGTTCAGGGGCTCGGTA	True	True	True	targeting		F1-R1	ATGTCGTCCGCAA	AGGCACTTGCTCGTACGACGAGCGTACACGTCTCACACCGTGAACTACTTCTTGGAGCAGTTTAAGAGCTATGCTGGAAACAGCATAGCAAGTTTAAATAAGGCTAGTCCGTTATCAACTTGAAAAAGTGGCACCGAGTCGGTGCTTTTTTTGGTATAATGCCTTGCTCCAAGAAGTAGTTCAGGGGCTCGGTAATGTCGTCCGCAAGAATTCTAGATCCGGTCGTCAACTTAAGGTGCCGGGCCCACAT	2	gRNA_168
gRNA_CDK8_targ_591	CDK8	TGAACTACTTCTTGGAGCAA	GGAACTACTTCTTGGAGCAA	13.0	6	26385302.0	26385321.0	GG	26385322.0	26385323.0	26385305.0	26385309.0	ACTAC	+	TGGTATAATGCCTTGCTCCAAGAAGTAGTTCAGGGGCTCGGT	True	True	True	targeting		F1-R1	GCGGTTAGATTGG	AGGCACTTGCTCGTACGACGAGCGTACACGTCTCACACCGGAACTACTTCTTGGAGCAAGTTTAAGAGCTATGCTGGAAACAGCATAGCAAGTTTAAATAAGGCTAGTCCGTTATCAACTTGAAAAAGTGGCACCGAGTCGGTGCTTTTTTTTGGTATAATGCCTTGCTCCAAGAAGTAGTTCAGGGGCTCGGTGCGGTTAGATTGGGAATTCTAGATCCGGTCGTCAACTTAAGGTGCCGGGCCCACAT	2	gRNA_169
gRNA_CDK8_targ_592	CDK8	GGAGCAAGGCATTATACCAA	GGAGCAAGGCATTATACCAA	13.0	6	26385315.0	26385334.0	AG	26385335.0	26385336.0	26385318.0	26385322.0	GCAAG	+	TCACCAATAGCTTTGGTATAATGCCTTGCTCCAAGAAGTAGT	True	True	True	targeting		F1-R1	GCGGACACCACAG	AGGCACTTGCTCGTACGACGAGCGTACACGTCTCACACCGGAGCAAGGCATTATACCAAGTTTAAGAGCTATGCTGGAAACAGCATAGCAAGTTTAAATAAGGCTAGTCCGTTATCAACTTGAAAAAGTGGCACCGAGTCGGTGCTTTTTTTTCACCAATAGCTTTGGTATAATGCCTTGCTCCAAGAAGTAGTGCGGACACCACAGGAATTCTAGATCCGGTCGTCAACTTAAGGTGCCGGGCCCACAT	2	gRNA_170
gRNA_CDK8_targ_593	CDK8	AGGCATTATACCAAAGCTAT	GGGCATTATACCAAAGCTAT	13.0	6	26385321.0	26385340.0	TG	26385341.0	26385342.0	26385324.0	26385328.0	CATTA	+	TTCTACTCACCAATAGCTTTGGTATAATGCCTTGCTCCAAGA	True	True	True	targeting		F1-R1	CGGCATGTCGATG	AGGCACTTGCTCGTACGACGAGCGTACACGTCTCACACCGGGCATTATACCAAAGCTATGTTTAAGAGCTATGCTGGAAACAGCATAGCAAGTTTAAATAAGGCTAGTCCGTTATCAACTTGAAAAAGTGGCACCGAGTCGGTGCTTTTTTTTTCTACTCACCAATAGCTTTGGTATAATGCCTTGCTCCAAGACGGCATGTCGATGGAATTCTAGATCCGGTCGTCAACTTAAGGTGCCGGGCCCACAT	2	gRNA_171
gRNA_CDK8_targ_594	CDK8	GGCATTATACCAAAGCTATT	GGCATTATACCAAAGCTATT	13.0	6	26385322.0	26385341.0	GG	26385342.0	26385343.0	26385325.0	26385329.0	ATTAT	+	GTTCTACTCACCAATAGCTTTGGTATAATGCCTTGCTCCAAG	True	True	False	targeting		F1-R1	CAGTGAAAGTATC	AGGCACTTGCTCGTACGACGAGCGTACACGTCTCACACCGGCATTATACCAAAGCTATTGTTTAAGAGCTATGCTGGAAACAGCATAGCAAGTTTAAATAAGGCTAGTCCGTTATCAACTTGAAAAAGTGGCACCGAGTCGGTGCTTTTTTTGTTCTACTCACCAATAGCTTTGGTATAATGCCTTGCTCCAAGCAGTGAAAGTATCGAATTCTAGATCCGGTCGTCAACTTAAGGTGCCGGGCCCACAT	2	gRNA_172
gRNA_CDK8_targ_595	CDK8	CATTATACCAAAGCTATTGG	GATTATACCAAAGCTATTGG	13.0	6	26385324.0	26385343.0	TG	26385344.0	26385345.0	26385327.0	26385331.0	TATAC	+	TAGTTCTACTCACCAATAGCTTTGGTATAATGCCTTGCTCCA	True	True	True	targeting		F1-R1	TATGCGCAAAGAG	AGGCACTTGCTCGTACGACGAGCGTACACGTCTCACACCGATTATACCAAAGCTATTGGGTTTAAGAGCTATGCTGGAAACAGCATAGCAAGTTTAAATAAGGCTAGTCCGTTATCAACTTGAAAAAGTGGCACCGAGTCGGTGCTTTTTTTTAGTTCTACTCACCAATAGCTTTGGTATAATGCCTTGCTCCATATGCGCAAAGAGGAATTCTAGATCCGGTCGTCAACTTAAGGTGCCGGGCCCACAT	2	gRNA_173
gRNA_CDK8_targ_596	CDK8	TTATACCAAAGCTATTGGTG	GTATACCAAAGCTATTGGTG	13.0	6	26385326.0	26385345.0	AG	26385346.0	26385347.0	26385329.0	26385333.0	TACCA	+	ATTAGTTCTACTCACCAATAGCTTTGGTATAATGCCTTGCTC	True	True	True	targeting		F1-R1	ACAACGGGAATCG	AGGCACTTGCTCGTACGACGAGCGTACACGTCTCACACCGTATACCAAAGCTATTGGTGGTTTAAGAGCTATGCTGGAAACAGCATAGCAAGTTTAAATAAGGCTAGTCCGTTATCAACTTGAAAAAGTGGCACCGAGTCGGTGCTTTTTTTATTAGTTCTACTCACCAATAGCTTTGGTATAATGCCTTGCTCACAACGGGAATCGGAATTCTAGATCCGGTCGTCAACTTAAGGTGCCGGGCCCACAT	2	gRNA_174
gRNA_CDK8_targ_597	CDK8	TACCAAAGCTATTGGTGAGT	GACCAAAGCTATTGGTGAGT	13.0	6	26385329.0	26385348.0	AG	26385349.0	26385350.0	26385332.0	26385336.0	CAAAG	+	TTAATTAGTTCTACTCACCAATAGCTTTGGTATAATGCCTTG	True	True	True	targeting		F1-R1	CACTGCCACAGGA	AGGCACTTGCTCGTACGACGAGCGTACACGTCTCACACCGACCAAAGCTATTGGTGAGTGTTTAAGAGCTATGCTGGAAACAGCATAGCAAGTTTAAATAAGGCTAGTCCGTTATCAACTTGAAAAAGTGGCACCGAGTCGGTGCTTTTTTTTTAATTAGTTCTACTCACCAATAGCTTTGGTATAATGCCTTGCACTGCCACAGGAGAATTCTAGATCCGGTCGTCAACTTAAGGTGCCGGGCCCACAT	2	gRNA_175
gRNA_CDK8_targ_598	CDK8	TTAAAGATATTTGGGCTATA	GTAAAGATATTTGGGCTATA	13.0	7	26393361.0	26393380.0	GG	26393381.0	26393382.0	26393364.0	26393368.0	AAGAT	+	AAATATACACCCTATAGCCCAAATATCTTTAAAACAAAAAGA	True	True	False	targeting		F1-R1	TTGGTGCTCCTCT	AGGCACTTGCTCGTACGACGAGCGTACACGTCTCACACCGTAAAGATATTTGGGCTATAGTTTAAGAGCTATGCTGGAAACAGCATAGCAAGTTTAAATAAGGCTAGTCCGTTATCAACTTGAAAAAGTGGCACCGAGTCGGTGCTTTTTTTAAATATACACCCTATAGCCCAAATATCTTTAAAACAAAAAGATTGGTGCTCCTCTGAATTCTAGATCCGGTCGTCAACTTAAGGTGCCGGGCCCACAT	2	gRNA_176
gRNA_CDK8_targ_599	CDK8	TAAAGATATTTGGGCTATAG	GAAAGATATTTGGGCTATAG	13.0	7	26393362.0	26393381.0	GG	26393382.0	26393383.0	26393365.0	26393369.0	AGATA	+	CAAATATACACCCTATAGCCCAAATATCTTTAAAACAAAAAG	True	True	False	targeting		F1-R1	GCGTCCATGGGAT	AGGCACTTGCTCGTACGACGAGCGTACACGTCTCACACCGAAAGATATTTGGGCTATAGGTTTAAGAGCTATGCTGGAAACAGCATAGCAAGTTTAAATAAGGCTAGTCCGTTATCAACTTGAAAAAGTGGCACCGAGTCGGTGCTTTTTTTCAAATATACACCCTATAGCCCAAATATCTTTAAAACAAAAAGGCGTCCATGGGATGAATTCTAGATCCGGTCGTCAACTTAAGGTGCCGGGCCCACAT	2	gRNA_177
gRNA_CDK8_targ_600	CDK8	AAGATATTTGGGCTATAGGG	GAGATATTTGGGCTATAGGG	13.0	7	26393364.0	26393383.0	TG	26393384.0	26393385.0	26393367.0	26393371.0	ATATT	+	TGCAAATATACACCCTATAGCCCAAATATCTTTAAAACAAAA	True	True	False	targeting		F1-R1	ACGACACACTGGC	AGGCACTTGCTCGTACGACGAGCGTACACGTCTCACACCGAGATATTTGGGCTATAGGGGTTTAAGAGCTATGCTGGAAACAGCATAGCAAGTTTAAATAAGGCTAGTCCGTTATCAACTTGAAAAAGTGGCACCGAGTCGGTGCTTTTTTTTGCAAATATACACCCTATAGCCCAAATATCTTTAAAACAAAAACGACACACTGGCGAATTCTAGATCCGGTCGTCAACTTAAGGTGCCGGGCCCACAT	2	gRNA_178
gRNA_CDK8_targ_601	CDK8	TGGGCTATAGGGTGTATATT	GGGGCTATAGGGTGTATATT	13.0	7	26393372.0	26393391.0	TG	26393392.0	26393393.0	26393375.0	26393379.0	GCTAT	+	AGTAGTTCTGCAAATATACACCCTATAGCCCAAATATCTTTA	True	True	True	targeting		F1-R1	CAAAGGTGTCCGG	AGGCACTTGCTCGTACGACGAGCGTACACGTCTCACACCGGGGCTATAGGGTGTATATTGTTTAAGAGCTATGCTGGAAACAGCATAGCAAGTTTAAATAAGGCTAGTCCGTTATCAACTTGAAAAAGTGGCACCGAGTCGGTGCTTTTTTTAGTAGTTCTGCAAATATACACCCTATAGCCCAAATATCTTTACAAAGGTGTCCGGGAATTCTAGATCCGGTCGTCAACTTAAGGTGCCGGGCCCACAT	2	gRNA_179
gRNA_CDK8_targ_602	CDK8	GCTATAGGGTGTATATTTGC	GCTATAGGGTGTATATTTGC	13.0	7	26393375.0	26393394.0	AG	26393395.0	26393396.0	26393378.0	26393382.0	ATAGG	+	GTTAGTAGTTCTGCAAATATACACCCTATAGCCCAAATATCT	True	True	False	targeting		F1-R1	GACCGTTGTGGTT	AGGCACTTGCTCGTACGACGAGCGTACACGTCTCACACCGCTATAGGGTGTATATTTGCGTTTAAGAGCTATGCTGGAAACAGCATAGCAAGTTTAAATAAGGCTAGTCCGTTATCAACTTGAAAAAGTGGCACCGAGTCGGTGCTTTTTTTGTTAGTAGTTCTGCAAATATACACCCTATAGCCCAAATATCTGACCGTTGTGGTTGAATTCTAGATCCGGTCGTCAACTTAAGGTGCCGGGCCCACAT	2	gRNA_180
gRNA_CDK8_targ_603	CDK8	TATATTTGCAGAACTACTAA	GATATTTGCAGAACTACTAA	13.0	7	26393386.0	26393405.0	CG	26393406.0	26393407.0	26393389.0	26393393.0	ATTTG	+	TTGGTTCTGACGTTAGTAGTTCTGCAAATATACACCCTATAG	True	True	False	targeting		F1-R1	TCCTCTGATCCTC	AGGCACTTGCTCGTACGACGAGCGTACACGTCTCACACCGATATTTGCAGAACTACTAAGTTTAAGAGCTATGCTGGAAACAGCATAGCAAGTTTAAATAAGGCTAGTCCGTTATCAACTTGAAAAAGTGGCACCGAGTCGGTGCTTTTTTTTTGGTTCTGACGTTAGTAGTTCTGCAAATATACACCCTATAGTCCTCTGATCCTCGAATTCTAGATCCGGTCGTCAACTTAAGGTGCCGGGCCCACAT	2	gRNA_181
gRNA_CDK8_targ_604	CDK8	TTTGCAGAACTACTAACGTC	GTTGCAGAACTACTAACGTC	13.0	7	26393390.0	26393409.0	AG	26393410.0	26393411.0	26393393.0	26393397.0	GCAGA	+	AATATTGGTTCTGACGTTAGTAGTTCTGCAAATATACACCCT	True	True	True	targeting		F1-R1	TCCAACTGCGTGC	AGGCACTTGCTCGTACGACGAGCGTACACGTCTCACACCGTTGCAGAACTACTAACGTCGTTTAAGAGCTATGCTGGAAACAGCATAGCAAGTTTAAATAAGGCTAGTCCGTTATCAACTTGAAAAAGTGGCACCGAGTCGGTGCTTTTTTTAATATTGGTTCTGACGTTAGTAGTTCTGCAAATATACACCCTTCCAACTGCGTGCGAATTCTAGATCCGGTCGTCAACTTAAGGTGCCGGGCCCACAT	2	gRNA_182
gRNA_CDK8_targ_605	CDK8	CGTCAGAACCAATATTTCAC	GGTCAGAACCAATATTTCAC	13.0	7	26393406.0	26393425.0	TG	26393426.0	26393427.0	26393409.0	26393413.0	CAGAA	+	CTCTTGTCGACAGTGAAATATTGGTTCTGACGTTAGTAGTTC	True	True	True	targeting		F1-R1	ATTGGGACAGTTA	AGGCACTTGCTCGTACGACGAGCGTACACGTCTCACACCGGTCAGAACCAATATTTCACGTTTAAGAGCTATGCTGGAAACAGCATAGCAAGTTTAAATAAGGCTAGTCCGTTATCAACTTGAAAAAGTGGCACCGAGTCGGTGCTTTTTTTCTCTTGTCGACAGTGAAATATTGGTTCTGACGTTAGTAGTTCATTGGGACAGTTAGAATTCTAGATCCGGTCGTCAACTTAAGGTGCCGGGCCCACAT	2	gRNA_183
gRNA_CDK8_targ_606	CDK8	CAGAACCAATATTTCACTGT	GAGAACCAATATTTCACTGT	13.0	7	26393409.0	26393428.0	CG	26393429.0	26393430.0	26393412.0	26393416.0	AACCA	+	GTCCTCTTGTCGACAGTGAAATATTGGTTCTGACGTTAGTAG	True	True	True	targeting		F1-R1	TGCAAGTCGTTCA	AGGCACTTGCTCGTACGACGAGCGTACACGTCTCACACCGAGAACCAATATTTCACTGTGTTTAAGAGCTATGCTGGAAACAGCATAGCAAGTTTAAATAAGGCTAGTCCGTTATCAACTTGAAAAAGTGGCACCGAGTCGGTGCTTTTTTTGTCCTCTTGTCGACAGTGAAATATTGGTTCTGACGTTAGTAGTGCAAGTCGTTCAGAATTCTAGATCCGGTCGTCAACTTAAGGTGCCGGGCCCACAT	2	gRNA_184
gRNA_CDK8_targ_607	CDK8	CCAATATTTCACTGTCGACA	GCAATATTTCACTGTCGACA	13.0	7	26393414.0	26393433.0	AG	26393434.0	26393435.0	26393417.0	26393421.0	ATATT	+	TTGATGTCCTCTTGTCGACAGTGAAATATTGGTTCTGACGTT	True	True	False	targeting		F1-R1	AATTTCGACGGAC	AGGCACTTGCTCGTACGACGAGCGTACACGTCTCACACCGCAATATTTCACTGTCGACAGTTTAAGAGCTATGCTGGAAACAGCATAGCAAGTTTAAATAAGGCTAGTCCGTTATCAACTTGAAAAAGTGGCACCGAGTCGGTGCTTTTTTTTTGATGTCCTCTTGTCGACAGTGAAATATTGGTTCTGACGTTAATTTCGACGGACGAATTCTAGATCCGGTCGTCAACTTAAGGTGCCGGGCCCACAT	2	gRNA_185
gRNA_CDK8_targ_608	CDK8	AATATTTCACTGTCGACAAG	GATATTTCACTGTCGACAAG	13.0	7	26393416.0	26393435.0	AG	26393436.0	26393437.0	26393419.0	26393423.0	ATTTC	+	TTTTGATGTCCTCTTGTCGACAGTGAAATATTGGTTCTGACG	True	True	True	targeting		F1-R1	CTGCAAGTTGTAC	AGGCACTTGCTCGTACGACGAGCGTACACGTCTCACACCGATATTTCACTGTCGACAAGGTTTAAGAGCTATGCTGGAAACAGCATAGCAAGTTTAAATAAGGCTAGTCCGTTATCAACTTGAAAAAGTGGCACCGAGTCGGTGCTTTTTTTTTTTGATGTCCTCTTGTCGACAGTGAAATATTGGTTCTGACGCTGCAAGTTGTACGAATTCTAGATCCGGTCGTCAACTTAAGGTGCCGGGCCCACAT	2	gRNA_186
gRNA_CDK8_targ_609	CDK8	ATATTTCACTGTCGACAAGA	GTATTTCACTGTCGACAAGA	13.0	7	26393417.0	26393436.0	GG	26393437.0	26393438.0	26393420.0	26393424.0	TTTCA	+	GTTTTGATGTCCTCTTGTCGACAGTGAAATATTGGTTCTGAC	True	True	True	targeting		F1-R1	TAGAACCGTCAAT	AGGCACTTGCTCGTACGACGAGCGTACACGTCTCACACCGTATTTCACTGTCGACAAGAGTTTAAGAGCTATGCTGGAAACAGCATAGCAAGTTTAAATAAGGCTAGTCCGTTATCAACTTGAAAAAGTGGCACCGAGTCGGTGCTTTTTTTGTTTTGATGTCCTCTTGTCGACAGTGAAATATTGGTTCTGACTAGAACCGTCAATGAATTCTAGATCCGGTCGTCAACTTAAGGTGCCGGGCCCACAT	2	gRNA_187
gRNA_CDK8_targ_610	CDK8	GACAAGAGGACATCAAAACT	GACAAGAGGACATCAAAACT	13.0	7	26393430.0	26393449.0	AG	26393450.0	26393451.0	26393433.0	26393437.0	AAGAG	+	ATAAGGATTACTAGTTTTGATGTCCTCTTGTCGACAGTGAAA	True	True	False	targeting		F1-R1	GATGAGGTGCATT	AGGCACTTGCTCGTACGACGAGCGTACACGTCTCACACCGACAAGAGGACATCAAAACTGTTTAAGAGCTATGCTGGAAACAGCATAGCAAGTTTAAATAAGGCTAGTCCGTTATCAACTTGAAAAAGTGGCACCGAGTCGGTGCTTTTTTTATAAGGATTACTAGTTTTGATGTCCTCTTGTCGACAGTGAAAGATGAGGTGCATTGAATTCTAGATCCGGTCGTCAACTTAAGGTGCCGGGCCCACAT	2	gRNA_188
gRNA_CDK8_targ_611	CDK8	ACTAGTAATCCTTATCACCA	GCTAGTAATCCTTATCACCA	13.0	7	26393447.0	26393466.0	TG	26393467.0	26393468.0	26393450.0	26393454.0	AGTAA	+	TCCAGCTGGTCATGGTGATAAGGATTACTAGTTTTGATGTCC	True	True	False	targeting		F1-R1	AACACTGCAGTAC	AGGCACTTGCTCGTACGACGAGCGTACACGTCTCACACCGCTAGTAATCCTTATCACCAGTTTAAGAGCTATGCTGGAAACAGCATAGCAAGTTTAAATAAGGCTAGTCCGTTATCAACTTGAAAAAGTGGCACCGAGTCGGTGCTTTTTTTTCCAGCTGGTCATGGTGATAAGGATTACTAGTTTTGATGTCCAACACTGCAGTACGAATTCTAGATCCGGTCGTCAACTTAAGGTGCCGGGCCCACAT	2	gRNA_189
gRNA_CDK8_targ_612	CDK8	TAATCCTTATCACCATGACC	GAATCCTTATCACCATGACC	13.0	7	26393452.0	26393471.0	AG	26393472.0	26393473.0	26393455.0	26393459.0	TCCTT	+	TTCTGTCCAGCTGGTCATGGTGATAAGGATTACTAGTTTTGA	True	False	True	targeting		F1-R1	GGGAAGAAGAAGG	AGGCACTTGCTCGTACGACGAGCGTACACGTCTCACACCGAATCCTTATCACCATGACCGTTTAAGAGCTATGCTGGAAACAGCATAGCAAGTTTAAATAAGGCTAGTCCGTTATCAACTTGAAAAAGTGGCACCGAGTCGGTGCTTTTTTTTTCTGTCCAGCTGGTCATGGTGATAAGGATTACTAGTTTTGAGGGAAGAAGAAGGGAATTCTAGATCCGGTCGTCAACTTAAGGTGCCGGGCCCACAT	2	gRNA_190
gRNA_CDK8_targ_613	CDK8	TCCTTATCACCATGACCAGC	GCCTTATCACCATGACCAGC	13.0	7	26393455.0	26393474.0	TG	26393475.0	26393476.0	26393458.0	26393462.0	TTATC	+	ATATTCTGTCCAGCTGGTCATGGTGATAAGGATTACTAGTTT	True	True	True	targeting		F1-R1	GAGTGCAGTTGCC	AGGCACTTGCTCGTACGACGAGCGTACACGTCTCACACCGCCTTATCACCATGACCAGCGTTTAAGAGCTATGCTGGAAACAGCATAGCAAGTTTAAATAAGGCTAGTCCGTTATCAACTTGAAAAAGTGGCACCGAGTCGGTGCTTTTTTTATATTCTGTCCAGCTGGTCATGGTGATAAGGATTACTAGTTTGAGTGCAGTTGCCGAATTCTAGATCCGGTCGTCAACTTAAGGTGCCGGGCCCACAT	2	gRNA_191
gRNA_CDK8_targ_614	CDK8	CCTTATCACCATGACCAGCT	GCTTATCACCATGACCAGCT	13.0	7	26393456.0	26393475.0	GG	26393476.0	26393477.0	26393459.0	26393463.0	TATCA	+	AATATTCTGTCCAGCTGGTCATGGTGATAAGGATTACTAGTT	True	True	True	targeting		F1-R1	TCACATGGAGGTC	AGGCACTTGCTCGTACGACGAGCGTACACGTCTCACACCGCTTATCACCATGACCAGCTGTTTAAGAGCTATGCTGGAAACAGCATAGCAAGTTTAAATAAGGCTAGTCCGTTATCAACTTGAAAAAGTGGCACCGAGTCGGTGCTTTTTTTAATATTCTGTCCAGCTGGTCATGGTGATAAGGATTACTAGTTTCACATGGAGGTCGAATTCTAGATCCGGTCGTCAACTTAAGGTGCCGGGCCCACAT	2	gRNA_192
gRNA_CDK8_targ_615	CDK8	ATCACCATGACCAGCTGGAC	GTCACCATGACCAGCTGGAC	13.0	7	26393460.0	26393479.0	AG	26393480.0	26393481.0	26393463.0	26393467.0	ACCAT	+	ATTGAATATTCTGTCCAGCTGGTCATGGTGATAAGGATTACT	True	True	True	targeting		F1-R1	AAGTATTCTGTTC	AGGCACTTGCTCGTACGACGAGCGTACACGTCTCACACCGTCACCATGACCAGCTGGACGTTTAAGAGCTATGCTGGAAACAGCATAGCAAGTTTAAATAAGGCTAGTCCGTTATCAACTTGAAAAAGTGGCACCGAGTCGGTGCTTTTTTTATTGAATATTCTGTCCAGCTGGTCATGGTGATAAGGATTACTAAGTATTCTGTTCGAATTCTAGATCCGGTCGTCAACTTAAGGTGCCGGGCCCACAT	2	gRNA_193
gRNA_CDK8_targ_616	CDK8	CAGCTGGACAGAATATTCAA	GAGCTGGACAGAATATTCAA	13.0	7	26393471.0	26393490.0	TG	26393491.0	26393492.0	26393474.0	26393478.0	CTGGA	+	AATCCCATTACATTGAATATTCTGTCCAGCTGGTCATGGTGA	True	True	True	targeting		F1-R1	ACGCAAGGACATA	AGGCACTTGCTCGTACGACGAGCGTACACGTCTCACACCGAGCTGGACAGAATATTCAAGTTTAAGAGCTATGCTGGAAACAGCATAGCAAGTTTAAATAAGGCTAGTCCGTTATCAACTTGAAAAAGTGGCACCGAGTCGGTGCTTTTTTTAATCCCATTACATTGAATATTCTGTCCAGCTGGTCATGGTGAACGCAAGGACATAGAATTCTAGATCCGGTCGTCAACTTAAGGTGCCGGGCCCACAT	2	gRNA_194
gRNA_CDK8_targ_617	CDK8	GGACAGAATATTCAATGTAA	GGACAGAATATTCAATGTAA	13.0	7	26393476.0	26393495.0	TG	26393496.0	26393497.0	26393479.0	26393483.0	CAGAA	+	CAGGAAATCCCATTACATTGAATATTCTGTCCAGCTGGTCAT	True	True	True	targeting		F1-R1	CGATTTCCGATCG	AGGCACTTGCTCGTACGACGAGCGTACACGTCTCACACCGGACAGAATATTCAATGTAAGTTTAAGAGCTATGCTGGAAACAGCATAGCAAGTTTAAATAAGGCTAGTCCGTTATCAACTTGAAAAAGTGGCACCGAGTCGGTGCTTTTTTTCAGGAAATCCCATTACATTGAATATTCTGTCCAGCTGGTCATCGATTTCCGATCGGAATTCTAGATCCGGTCGTCAACTTAAGGTGCCGGGCCCACAT	2	gRNA_195
gRNA_CDK8_targ_618	CDK8	GACAGAATATTCAATGTAAT	GACAGAATATTCAATGTAAT	13.0	7	26393477.0	26393496.0	GG	26393497.0	26393498.0	26393480.0	26393484.0	AGAAT	+	GCAGGAAATCCCATTACATTGAATATTCTGTCCAGCTGGTCA	True	True	False	targeting		F1-R1	CTGTAGTCACGCA	AGGCACTTGCTCGTACGACGAGCGTACACGTCTCACACCGACAGAATATTCAATGTAATGTTTAAGAGCTATGCTGGAAACAGCATAGCAAGTTTAAATAAGGCTAGTCCGTTATCAACTTGAAAAAGTGGCACCGAGTCGGTGCTTTTTTTGCAGGAAATCCCATTACATTGAATATTCTGTCCAGCTGGTCACTGTAGTCACGCAGAATTCTAGATCCGGTCGTCAACTTAAGGTGCCGGGCCCACAT	2	gRNA_196
gRNA_CDK8_targ_619	CDK8	ACAGAATATTCAATGTAATG	GCAGAATATTCAATGTAATG	13.0	7	26393478.0	26393497.0	GG	26393498.0	26393499.0	26393481.0	26393485.0	GAATA	+	TGCAGGAAATCCCATTACATTGAATATTCTGTCCAGCTGGTC	True	True	False	targeting		F1-R1	CGCCAATGCACGC	AGGCACTTGCTCGTACGACGAGCGTACACGTCTCACACCGCAGAATATTCAATGTAATGGTTTAAGAGCTATGCTGGAAACAGCATAGCAAGTTTAAATAAGGCTAGTCCGTTATCAACTTGAAAAAGTGGCACCGAGTCGGTGCTTTTTTTTGCAGGAAATCCCATTACATTGAATATTCTGTCCAGCTGGTCCGCCAATGCACGCGAATTCTAGATCCGGTCGTCAACTTAAGGTGCCGGGCCCACAT	2	gRNA_197
gRNA_CDK8_targ_620	CDK8	TTCAATGTAATGGGATTTCC	GTCAATGTAATGGGATTTCC	13.0	7	26393486.0	26393505.0	TG	26393506.0	26393507.0	26393489.0	26393493.0	AATGT	+	TGTGTACCTGCAGGAAATCCCATTACATTGAATATTCTGTCC	True	True	False	targeting		F1-R1	TTCCCGCATAGTC	AGGCACTTGCTCGTACGACGAGCGTACACGTCTCACACCGTCAATGTAATGGGATTTCCGTTTAAGAGCTATGCTGGAAACAGCATAGCAAGTTTAAATAAGGCTAGTCCGTTATCAACTTGAAAAAGTGGCACCGAGTCGGTGCTTTTTTTTGTGTACCTGCAGGAAATCCCATTACATTGAATATTCTGTCCTTCCCGCATAGTCGAATTCTAGATCCGGTCGTCAACTTAAGGTGCCGGGCCCACAT	2	gRNA_198
gRNA_CDK8_targ_621	CDK8	AATGTAATGGGATTTCCTGC	GATGTAATGGGATTTCCTGC	13.0	7	26393489.0	26393508.0	AG	26393509.0	26393510.0	26393492.0	26393496.0	GTAAT	+	TAATGTGTACCTGCAGGAAATCCCATTACATTGAATATTCTG	True	True	False	targeting		F1-R1	AGACTGTCACTTT	AGGCACTTGCTCGTACGACGAGCGTACACGTCTCACACCGATGTAATGGGATTTCCTGCGTTTAAGAGCTATGCTGGAAACAGCATAGCAAGTTTAAATAAGGCTAGTCCGTTATCAACTTGAAAAAGTGGCACCGAGTCGGTGCTTTTTTTTAATGTGTACCTGCAGGAAATCCCATTACATTGAATATTCTGAGACTGTCACTTTGAATTCTAGATCCGGTCGTCAACTTAAGGTGCCGGGCCCACAT	2	gRNA_199
gRNA_CDK8_targ_622	CDK8	ATGTAATGGGATTTCCTGCA	GTGTAATGGGATTTCCTGCA	13.0	7	26393490.0	26393509.0	GG	26393510.0	26393511.0	26393493.0	26393497.0	TAATG	+	ATAATGTGTACCTGCAGGAAATCCCATTACATTGAATATTCT	True	True	False	targeting		F1-R1	TGATCGTACCTCC	AGGCACTTGCTCGTACGACGAGCGTACACGTCTCACACCGTGTAATGGGATTTCCTGCAGTTTAAGAGCTATGCTGGAAACAGCATAGCAAGTTTAAATAAGGCTAGTCCGTTATCAACTTGAAAAAGTGGCACCGAGTCGGTGCTTTTTTTATAATGTGTACCTGCAGGAAATCCCATTACATTGAATATTCTTGATCGTACCTCCGAATTCTAGATCCGGTCGTCAACTTAAGGTGCCGGGCCCACAT	2	gRNA_200
gRNA_CDK8_targ_623	CDK8	TCCTGCAGGTACACATTATT	GCCTGCAGGTACACATTATT	13.0	7	26393503.0	26393522.0	CG	26393523.0	26393524.0	26393506.0	26393510.0	TGCAG	+	AAAACAAAAACGAATAATGTGTACCTGCAGGAAATCCCATTA	True	True	True	targeting		F1-R1	TCCGATCCATGAC	AGGCACTTGCTCGTACGACGAGCGTACACGTCTCACACCGCCTGCAGGTACACATTATTGTTTAAGAGCTATGCTGGAAACAGCATAGCAAGTTTAAATAAGGCTAGTCCGTTATCAACTTGAAAAAGTGGCACCGAGTCGGTGCTTTTTTTAAAACAAAAACGAATAATGTGTACCTGCAGGAAATCCCATTATCCGATCCATGACGAATTCTAGATCCGGTCGTCAACTTAAGGTGCCGGGCCCACAT	2	gRNA_201
gRNA_CDK8_targ_624	CDK8	AGATTGGGAAGATATAAAAA	GGATTGGGAAGATATAAAAA	13.0	8	26396289.0	26396308.0	AG	26396309.0	26396310.0	26396292.0	26396296.0	TTGGG	+	GTTCAGGCATCTTTTTTATATCTTCCCAATCTTTATCTGTGA	True	False	False	targeting		F1-R1	CAGGATCTTTCAA	AGGCACTTGCTCGTACGACGAGCGTACACGTCTCACACCGGATTGGGAAGATATAAAAAGTTTAAGAGCTATGCTGGAAACAGCATAGCAAGTTTAAATAAGGCTAGTCCGTTATCAACTTGAAAAAGTGGCACCGAGTCGGTGCTTTTTTTGTTCAGGCATCTTTTTTATATCTTCCCAATCTTTATCTGTGACAGGATCTTTCAAGAATTCTAGATCCGGTCGTCAACTTAAGGTGCCGGGCCCACAT	2	gRNA_202
gRNA_CDK8_targ_625	CDK8	TTGGGAAGATATAAAAAAGA	GTGGGAAGATATAAAAAAGA	13.0	8	26396292.0	26396311.0	TG	26396312.0	26396313.0	26396295.0	26396299.0	GGAAG	+	AATGTTCAGGCATCTTTTTTATATCTTCCCAATCTTTATCTG	True	True	False	targeting		F1-R1	CATGAACTTCAGA	AGGCACTTGCTCGTACGACGAGCGTACACGTCTCACACCGTGGGAAGATATAAAAAAGAGTTTAAGAGCTATGCTGGAAACAGCATAGCAAGTTTAAATAAGGCTAGTCCGTTATCAACTTGAAAAAGTGGCACCGAGTCGGTGCTTTTTTTAATGTTCAGGCATCTTTTTTATATCTTCCCAATCTTTATCTGCATGAACTTCAGAGAATTCTAGATCCGGTCGTCAACTTAAGGTGCCGGGCCCACAT	2	gRNA_203
gRNA_CDK8_targ_626	CDK8	GAAGATATAAAAAAGATGCC	GAAGATATAAAAAAGATGCC	13.0	8	26396296.0	26396315.0	TG	26396316.0	26396317.0	26396299.0	26396303.0	GATAT	+	GTTGAATGTTCAGGCATCTTTTTTATATCTTCCCAATCTTTA	True	True	False	targeting		F1-R1	ATCGCATTCCCGC	AGGCACTTGCTCGTACGACGAGCGTACACGTCTCACACCGAAGATATAAAAAAGATGCCGTTTAAGAGCTATGCTGGAAACAGCATAGCAAGTTTAAATAAGGCTAGTCCGTTATCAACTTGAAAAAGTGGCACCGAGTCGGTGCTTTTTTTGTTGAATGTTCAGGCATCTTTTTTATATCTTCCCAATCTTTAATCGCATTCCCGCGAATTCTAGATCCGGTCGTCAACTTAAGGTGCCGGGCCCACAT	2	gRNA_204
gRNA_CDK8_targ_627	CDK8	GCCTGAACATTCAACATTAA	GCCTGAACATTCAACATTAA	13.0	8	26396313.0	26396332.0	TG	26396333.0	26396334.0	26396316.0	26396320.0	TGAAC	+	TGAAATCTTTCATTAATGTTGAATGTTCAGGCATCTTTTTTA	True	True	True	targeting		F1-R1	ACAACAGTTACAC	AGGCACTTGCTCGTACGACGAGCGTACACGTCTCACACCGCCTGAACATTCAACATTAAGTTTAAGAGCTATGCTGGAAACAGCATAGCAAGTTTAAATAAGGCTAGTCCGTTATCAACTTGAAAAAGTGGCACCGAGTCGGTGCTTTTTTTTGAAATCTTTCATTAATGTTGAATGTTCAGGCATCTTTTTTAACAACAGTTACACGAATTCTAGATCCGGTCGTCAACTTAAGGTGCCGGGCCCACAT	2	gRNA_205
gRNA_CDK8_targ_628	CDK8	GAACATTCAACATTAATGAA	GAACATTCAACATTAATGAA	13.0	8	26396317.0	26396336.0	AG	26396337.0	26396338.0	26396320.0	26396324.0	CATTC	+	CTTCTGAAATCTTTCATTAATGTTGAATGTTCAGGCATCTTT	True	True	True	targeting		F1-R1	ATAGTCGGTCGTG	AGGCACTTGCTCGTACGACGAGCGTACACGTCTCACACCGAACATTCAACATTAATGAAGTTTAAGAGCTATGCTGGAAACAGCATAGCAAGTTTAAATAAGGCTAGTCCGTTATCAACTTGAAAAAGTGGCACCGAGTCGGTGCTTTTTTTCTTCTGAAATCTTTCATTAATGTTGAATGTTCAGGCATCTTTATAGTCGGTCGTGGAATTCTAGATCCGGTCGTCAACTTAAGGTGCCGGGCCCACAT	2	gRNA_206
gRNA_CDK8_targ_629	CDK8	CAACATTAATGAAAGATTTC	GAACATTAATGAAAGATTTC	13.0	8	26396324.0	26396343.0	AG	26396344.0	26396345.0	26396327.0	26396331.0	CATTA	+	CGTATTTCTTCTGAAATCTTTCATTAATGTTGAATGTTCAGG	True	True	True	targeting		F1-R1	TGACTTTGGTTGG	AGGCACTTGCTCGTACGACGAGCGTACACGTCTCACACCGAACATTAATGAAAGATTTCGTTTAAGAGCTATGCTGGAAACAGCATAGCAAGTTTAAATAAGGCTAGTCCGTTATCAACTTGAAAAAGTGGCACCGAGTCGGTGCTTTTTTTCGTATTTCTTCTGAAATCTTTCATTAATGTTGAATGTTCAGGTGACTTTGGTTGGGAATTCTAGATCCGGTCGTCAACTTAAGGTGCCGGGCCCACAT	2	gRNA_207
gRNA_CDK8_targ_630	CDK8	CATTAATGAAAGATTTCAGA	GATTAATGAAAGATTTCAGA	13.0	8	26396327.0	26396346.0	AG	26396347.0	26396348.0	26396330.0	26396334.0	TAATG	+	TTACGTATTTCTTCTGAAATCTTTCATTAATGTTGAATGTTC	True	True	False	targeting		F1-R1	CCTTCTTAGCTCT	AGGCACTTGCTCGTACGACGAGCGTACACGTCTCACACCGATTAATGAAAGATTTCAGAGTTTAAGAGCTATGCTGGAAACAGCATAGCAAGTTTAAATAAGGCTAGTCCGTTATCAACTTGAAAAAGTGGCACCGAGTCGGTGCTTTTTTTTTACGTATTTCTTCTGAAATCTTTCATTAATGTTGAATGTTCCCTTCTTAGCTCTGAATTCTAGATCCGGTCGTCAACTTAAGGTGCCGGGCCCACAT	2	gRNA_208
gRNA_CDK8_targ_631	CDK8	GAAAGATTTCAGAAGAAATA	GAAAGATTTCAGAAGAAATA	13.0	8	26396334.0	26396353.0	CG	26396354.0	26396355.0	26396337.0	26396341.0	AGATT	+	TTCCAACTTACGTATTTCTTCTGAAATCTTTCATTAATGTTG	True	True	False	targeting		F1-R1	TTCTGAGTCTATT	AGGCACTTGCTCGTACGACGAGCGTACACGTCTCACACCGAAAGATTTCAGAAGAAATAGTTTAAGAGCTATGCTGGAAACAGCATAGCAAGTTTAAATAAGGCTAGTCCGTTATCAACTTGAAAAAGTGGCACCGAGTCGGTGCTTTTTTTTTCCAACTTACGTATTTCTTCTGAAATCTTTCATTAATGTTGTTCTGAGTCTATTGAATTCTAGATCCGGTCGTCAACTTAAGGTGCCGGGCCCACAT	2	gRNA_209
gRNA_CDK8_targ_632	CDK8	GATTTCAGAAGAAATACGTA	GATTTCAGAAGAAATACGTA	13.0	8	26396338.0	26396357.0	AG	26396358.0	26396359.0	26396341.0	26396345.0	TTCAG	+	TTTTTTCCAACTTACGTATTTCTTCTGAAATCTTTCATTAAT	True	True	True	targeting		F1-R1	ATGGAAGCGCAGG	AGGCACTTGCTCGTACGACGAGCGTACACGTCTCACACCGATTTCAGAAGAAATACGTAGTTTAAGAGCTATGCTGGAAACAGCATAGCAAGTTTAAATAAGGCTAGTCCGTTATCAACTTGAAAAAGTGGCACCGAGTCGGTGCTTTTTTTTTTTTTCCAACTTACGTATTTCTTCTGAAATCTTTCATTAATATGGAAGCGCAGGGAATTCTAGATCCGGTCGTCAACTTAAGGTGCCGGGCCCACAT	2	gRNA_210
gRNA_CDK8_targ_633	CDK8	TTCAGAAGAAATACGTAAGT	GTCAGAAGAAATACGTAAGT	13.0	8	26396341.0	26396360.0	TG	26396361.0	26396362.0	26396344.0	26396348.0	AGAAG	+	TCTTTTTTTCCAACTTACGTATTTCTTCTGAAATCTTTCATT	True	True	False	targeting		F1-R1	TGACTCGCATTTC	AGGCACTTGCTCGTACGACGAGCGTACACGTCTCACACCGTCAGAAGAAATACGTAAGTGTTTAAGAGCTATGCTGGAAACAGCATAGCAAGTTTAAATAAGGCTAGTCCGTTATCAACTTGAAAAAGTGGCACCGAGTCGGTGCTTTTTTTTCTTTTTTTCCAACTTACGTATTTCTTCTGAAATCTTTCATTTGACTCGCATTTCGAATTCTAGATCCGGTCGTCAACTTAAGGTGCCGGGCCCACAT	2	gRNA_211
gRNA_CDK8_targ_634	CDK8	TCAGAAGAAATACGTAAGTT	GCAGAAGAAATACGTAAGTT	13.0	8	26396342.0	26396361.0	GG	26396362.0	26396363.0	26396345.0	26396349.0	GAAGA	+	CTCTTTTTTTCCAACTTACGTATTTCTTCTGAAATCTTTCAT	True	True	False	targeting		F1-R1	TAGTGTCAAACTT	AGGCACTTGCTCGTACGACGAGCGTACACGTCTCACACCGCAGAAGAAATACGTAAGTTGTTTAAGAGCTATGCTGGAAACAGCATAGCAAGTTTAAATAAGGCTAGTCCGTTATCAACTTGAAAAAGTGGCACCGAGTCGGTGCTTTTTTTCTCTTTTTTTCCAACTTACGTATTTCTTCTGAAATCTTTCATTAGTGTCAAACTTGAATTCTAGATCCGGTCGTCAACTTAAGGTGCCGGGCCCACAT	2	gRNA_212
gRNA_CDK8_targ_635	CDK8	AATACGTAAGTTGGAAAAAA	GATACGTAAGTTGGAAAAAA	13.0	8	26396350.0	26396369.0	AG	26396370.0	26396371.0	26396353.0	26396357.0	ACGTA	+	CAAGGAGTCTCTTTTTTTCCAACTTACGTATTTCTTCTGAAA	True	True	True	targeting		F1-R1	ACCAGGGCCGGAA	AGGCACTTGCTCGTACGACGAGCGTACACGTCTCACACCGATACGTAAGTTGGAAAAAAGTTTAAGAGCTATGCTGGAAACAGCATAGCAAGTTTAAATAAGGCTAGTCCGTTATCAACTTGAAAAAGTGGCACCGAGTCGGTGCTTTTTTTCAAGGAGTCTCTTTTTTTCCAACTTACGTATTTCTTCTGAAAACCAGGGCCGGAAGAATTCTAGATCCGGTCGTCAACTTAAGGTGCCGGGCCCACAT	2	gRNA_213
gRNA_CDK8_targ_636	CDK8	TACCAACTGCAGCCTTATCA	GACCAACTGCAGCCTTATCA	13.0	9	26397156.0	26397175.0	AG	26397176.0	26397177.0	26397159.0	26397163.0	CAACT	+	TTTCCATATACTTGATAAGGCTGCAGTTGGTATACCTGAAAG	True	True	True	targeting		F1-R1	TGAACGCACCGAA	AGGCACTTGCTCGTACGACGAGCGTACACGTCTCACACCGACCAACTGCAGCCTTATCAGTTTAAGAGCTATGCTGGAAACAGCATAGCAAGTTTAAATAAGGCTAGTCCGTTATCAACTTGAAAAAGTGGCACCGAGTCGGTGCTTTTTTTTTTCCATATACTTGATAAGGCTGCAGTTGGTATACCTGAAAGTGAACGCACCGAAGAATTCTAGATCCGGTCGTCAACTTAAGGTGCCGGGCCCACAT	2	gRNA_214
gRNA_CDK8_targ_637	CDK8	CTGCAGCCTTATCAAGTATA	GTGCAGCCTTATCAAGTATA	13.0	9	26397162.0	26397181.0	TG	26397182.0	26397183.0	26397165.0	26397169.0	CAGCC	+	TATGTTTTTCCATATACTTGATAAGGCTGCAGTTGGTATACC	True	True	True	targeting		F1-R1	TCATTGTTTCAAA	AGGCACTTGCTCGTACGACGAGCGTACACGTCTCACACCGTGCAGCCTTATCAAGTATAGTTTAAGAGCTATGCTGGAAACAGCATAGCAAGTTTAAATAAGGCTAGTCCGTTATCAACTTGAAAAAGTGGCACCGAGTCGGTGCTTTTTTTTATGTTTTTCCATATACTTGATAAGGCTGCAGTTGGTATACCTCATTGTTTCAAAGAATTCTAGATCCGGTCGTCAACTTAAGGTGCCGGGCCCACAT	2	gRNA_215
gRNA_CDK8_targ_638	CDK8	TGCAGCCTTATCAAGTATAT	GGCAGCCTTATCAAGTATAT	13.0	9	26397163.0	26397182.0	GG	26397183.0	26397184.0	26397166.0	26397170.0	AGCCT	+	TTATGTTTTTCCATATACTTGATAAGGCTGCAGTTGGTATAC	True	True	True	targeting		F1-R1	GGATGTCAGATGG	AGGCACTTGCTCGTACGACGAGCGTACACGTCTCACACCGGCAGCCTTATCAAGTATATGTTTAAGAGCTATGCTGGAAACAGCATAGCAAGTTTAAATAAGGCTAGTCCGTTATCAACTTGAAAAAGTGGCACCGAGTCGGTGCTTTTTTTTTATGTTTTTCCATATACTTGATAAGGCTGCAGTTGGTATACGGATGTCAGATGGGAATTCTAGATCCGGTCGTCAACTTAAGGTGCCGGGCCCACAT	2	gRNA_216
gRNA_CDK8_targ_639	CDK8	AAGTATATGGAAAAACATAA	GAGTATATGGAAAAACATAA	13.0	9	26397175.0	26397194.0	AG	26397195.0	26397196.0	26397178.0	26397182.0	TATAT	+	TCTGGTTTAACTTTATGTTTTTCCATATACTTGATAAGGCTG	True	True	False	targeting		F1-R1	ATGCCCTATTATT	AGGCACTTGCTCGTACGACGAGCGTACACGTCTCACACCGAGTATATGGAAAAACATAAGTTTAAGAGCTATGCTGGAAACAGCATAGCAAGTTTAAATAAGGCTAGTCCGTTATCAACTTGAAAAAGTGGCACCGAGTCGGTGCTTTTTTTTCTGGTTTAACTTTATGTTTTTCCATATACTTGATAAGGCTGATGCCCTATTATTGAATTCTAGATCCGGTCGTCAACTTAAGGTGCCGGGCCCACAT	2	gRNA_217
gRNA_CDK8_targ_640	CDK8	GAAAAACATAAAGTTAAACC	GAAAAACATAAAGTTAAACC	13.0	9	26397184.0	26397203.0	AG	26397204.0	26397205.0	26397187.0	26397191.0	AAACA	+	GCTTTACTATCTGGTTTAACTTTATGTTTTTCCATATACTTG	True	True	True	targeting		F1-R1	TTTGGCCATTACA	AGGCACTTGCTCGTACGACGAGCGTACACGTCTCACACCGAAAAACATAAAGTTAAACCGTTTAAGAGCTATGCTGGAAACAGCATAGCAAGTTTAAATAAGGCTAGTCCGTTATCAACTTGAAAAAGTGGCACCGAGTCGGTGCTTTTTTTGCTTTACTATCTGGTTTAACTTTATGTTTTTCCATATACTTGTTTGGCCATTACAGAATTCTAGATCCGGTCGTCAACTTAAGGTGCCGGGCCCACAT	2	gRNA_218
gRNA_CDK8_targ_641	CDK8	AACATAAAGTTAAACCAGAT	GACATAAAGTTAAACCAGAT	13.0	9	26397188.0	26397207.0	AG	26397208.0	26397209.0	26397191.0	26397195.0	ATAAA	+	GAATGCTTTACTATCTGGTTTAACTTTATGTTTTTCCATATA	True	True	False	targeting		F1-R1	CCGACGTCTAGAA	AGGCACTTGCTCGTACGACGAGCGTACACGTCTCACACCGACATAAAGTTAAACCAGATGTTTAAGAGCTATGCTGGAAACAGCATAGCAAGTTTAAATAAGGCTAGTCCGTTATCAACTTGAAAAAGTGGCACCGAGTCGGTGCTTTTTTTGAATGCTTTACTATCTGGTTTAACTTTATGTTTTTCCATATACCGACGTCTAGAAGAATTCTAGATCCGGTCGTCAACTTAAGGTGCCGGGCCCACAT	2	gRNA_219
gRNA_CDK8_targ_642	CDK8	AAAGTTAAACCAGATAGTAA	GAAGTTAAACCAGATAGTAA	13.0	9	26397193.0	26397212.0	AG	26397213.0	26397214.0	26397196.0	26397200.0	GTTAA	+	AAGTGGAATGCTTTACTATCTGGTTTAACTTTATGTTTTTCC	True	True	False	targeting		F1-R1	TTGCCTCTCTTAC	AGGCACTTGCTCGTACGACGAGCGTACACGTCTCACACCGAAGTTAAACCAGATAGTAAGTTTAAGAGCTATGCTGGAAACAGCATAGCAAGTTTAAATAAGGCTAGTCCGTTATCAACTTGAAAAAGTGGCACCGAGTCGGTGCTTTTTTTAAGTGGAATGCTTTACTATCTGGTTTAACTTTATGTTTTTCCTTGCCTCTCTTACGAATTCTAGATCCGGTCGTCAACTTAAGGTGCCGGGCCCACAT	2	gRNA_220
gRNA_CDK8_targ_643	CDK8	AGATAGTAAAGCATTCCACT	GGATAGTAAAGCATTCCACT	13.0	9	26397204.0	26397223.0	TG	26397224.0	26397225.0	26397207.0	26397211.0	TAGTA	+	CAATGCTTACCAAGTGGAATGCTTTACTATCTGGTTTAACTT	True	True	False	targeting		F1-R1	TCGAAGACGATAG	AGGCACTTGCTCGTACGACGAGCGTACACGTCTCACACCGGATAGTAAAGCATTCCACTGTTTAAGAGCTATGCTGGAAACAGCATAGCAAGTTTAAATAAGGCTAGTCCGTTATCAACTTGAAAAAGTGGCACCGAGTCGGTGCTTTTTTTCAATGCTTACCAAGTGGAATGCTTTACTATCTGGTTTAACTTTCGAAGACGATAGGAATTCTAGATCCGGTCGTCAACTTAAGGTGCCGGGCCCACAT	2	gRNA_221
gRNA_CDK8_targ_644	CDK8	GATAGTAAAGCATTCCACTT	GATAGTAAAGCATTCCACTT	13.0	9	26397205.0	26397224.0	GG	26397225.0	26397226.0	26397208.0	26397212.0	AGTAA	+	CCAATGCTTACCAAGTGGAATGCTTTACTATCTGGTTTAACT	True	True	False	targeting		F1-R1	ATACGACCCTTCC	AGGCACTTGCTCGTACGACGAGCGTACACGTCTCACACCGATAGTAAAGCATTCCACTTGTTTAAGAGCTATGCTGGAAACAGCATAGCAAGTTTAAATAAGGCTAGTCCGTTATCAACTTGAAAAAGTGGCACCGAGTCGGTGCTTTTTTTCCAATGCTTACCAAGTGGAATGCTTTACTATCTGGTTTAACTATACGACCCTTCCGAATTCTAGATCCGGTCGTCAACTTAAGGTGCCGGGCCCACAT	2	gRNA_222
gRNA_CDK8_targ_645	CDK8	GTAAAGCATTCCACTTGGTA	GTAAAGCATTCCACTTGGTA	13.0	9	26397209.0	26397228.0	AG	26397229.0	26397230.0	26397212.0	26397216.0	AAGCA	+	TTAACCAATGCTTACCAAGTGGAATGCTTTACTATCTGGTTT	True	True	True	targeting		F1-R1	CTCTCCTATTGAC	AGGCACTTGCTCGTACGACGAGCGTACACGTCTCACACCGTAAAGCATTCCACTTGGTAGTTTAAGAGCTATGCTGGAAACAGCATAGCAAGTTTAAATAAGGCTAGTCCGTTATCAACTTGAAAAAGTGGCACCGAGTCGGTGCTTTTTTTTTAACCAATGCTTACCAAGTGGAATGCTTTACTATCTGGTTTCTCTCCTATTGACGAATTCTAGATCCGGTCGTCAACTTAAGGTGCCGGGCCCACAT	2	gRNA_223
gRNA_CDK8_targ_646	CDK8	GCATTCCACTTGGTAAGCAT	GCATTCCACTTGGTAAGCAT	13.0	9	26397214.0	26397233.0	TG	26397234.0	26397235.0	26397217.0	26397221.0	TTCCA	+	TACTGTTAACCAATGCTTACCAAGTGGAATGCTTTACTATCT	True	True	True	targeting		F1-R1	CTCAACAAGTATA	AGGCACTTGCTCGTACGACGAGCGTACACGTCTCACACCGCATTCCACTTGGTAAGCATGTTTAAGAGCTATGCTGGAAACAGCATAGCAAGTTTAAATAAGGCTAGTCCGTTATCAACTTGAAAAAGTGGCACCGAGTCGGTGCTTTTTTTTACTGTTAACCAATGCTTACCAAGTGGAATGCTTTACTATCTCTCAACAAGTATAGAATTCTAGATCCGGTCGTCAACTTAAGGTGCCGGGCCCACAT	2	gRNA_224
gRNA_CDK8_targ_647	CDK8	CATTCCACTTGGTAAGCATT	GATTCCACTTGGTAAGCATT	13.0	9	26397215.0	26397234.0	GG	26397235.0	26397236.0	26397218.0	26397222.0	TCCAC	+	ATACTGTTAACCAATGCTTACCAAGTGGAATGCTTTACTATC	True	True	True	targeting		F1-R1	AAATCAGTCCCTT	AGGCACTTGCTCGTACGACGAGCGTACACGTCTCACACCGATTCCACTTGGTAAGCATTGTTTAAGAGCTATGCTGGAAACAGCATAGCAAGTTTAAATAAGGCTAGTCCGTTATCAACTTGAAAAAGTGGCACCGAGTCGGTGCTTTTTTTATACTGTTAACCAATGCTTACCAAGTGGAATGCTTTACTATCAAATCAGTCCCTTGAATTCTAGATCCGGTCGTCAACTTAAGGTGCCGGGCCCACAT	2	gRNA_225
gRNA_CDK8_targ_648	CDK8	CTTGGTAAGCATTGGTTAAC	GTTGGTAAGCATTGGTTAAC	13.0	9	26397222.0	26397241.0	AG	26397242.0	26397243.0	26397225.0	26397229.0	GGTAA	+	TTCATTAATACTGTTAACCAATGCTTACCAAGTGGAATGCTT	True	True	False	targeting		F1-R1	CACGTGGTCTGTG	AGGCACTTGCTCGTACGACGAGCGTACACGTCTCACACCGTTGGTAAGCATTGGTTAACGTTTAAGAGCTATGCTGGAAACAGCATAGCAAGTTTAAATAAGGCTAGTCCGTTATCAACTTGAAAAAGTGGCACCGAGTCGGTGCTTTTTTTTTCATTAATACTGTTAACCAATGCTTACCAAGTGGAATGCTTCACGTGGTCTGTGGAATTCTAGATCCGGTCGTCAACTTAAGGTGCCGGGCCCACAT	2	gRNA_226
gRNA_CDK8_targ_649	CDK8	GCTTCAGAAGCTGCTTACCA	GCTTCAGAAGCTGCTTACCA	13.0	10	26400452.0	26400471.0	TG	26400472.0	26400473.0	26400455.0	26400459.0	TCAGA	+	TTATTGGGTCCATGGTAAGCAGCTTCTGAAGCTGAAATCACA	True	True	True	targeting		F1-R1	TGAGCCAGTTACC	AGGCACTTGCTCGTACGACGAGCGTACACGTCTCACACCGCTTCAGAAGCTGCTTACCAGTTTAAGAGCTATGCTGGAAACAGCATAGCAAGTTTAAATAAGGCTAGTCCGTTATCAACTTGAAAAAGTGGCACCGAGTCGGTGCTTTTTTTTTATTGGGTCCATGGTAAGCAGCTTCTGAAGCTGAAATCACATGAGCCAGTTACCGAATTCTAGATCCGGTCGTCAACTTAAGGTGCCGGGCCCACAT	2	gRNA_227
gRNA_CDK8_targ_650	CDK8	CTTCAGAAGCTGCTTACCAT	GTTCAGAAGCTGCTTACCAT	13.0	10	26400453.0	26400472.0	GG	26400473.0	26400474.0	26400456.0	26400460.0	CAGAA	+	TTTATTGGGTCCATGGTAAGCAGCTTCTGAAGCTGAAATCAC	True	True	True	targeting		F1-R1	ACTATCACCGAGC	AGGCACTTGCTCGTACGACGAGCGTACACGTCTCACACCGTTCAGAAGCTGCTTACCATGTTTAAGAGCTATGCTGGAAACAGCATAGCAAGTTTAAATAAGGCTAGTCCGTTATCAACTTGAAAAAGTGGCACCGAGTCGGTGCTTTTTTTTTTATTGGGTCCATGGTAAGCAGCTTCTGAAGCTGAAATCACACTATCACCGAGCGAATTCTAGATCCGGTCGTCAACTTAAGGTGCCGGGCCCACAT	2	gRNA_228
gRNA_CDK8_targ_651	CDK8	GCTTACCATGGACCCAATAA	GCTTACCATGGACCCAATAA	13.0	10	26400464.0	26400483.0	AG	26400484.0	26400485.0	26400467.0	26400471.0	TACCA	+	AGGTAATTCGCTTTATTGGGTCCATGGTAAGCAGCTTCTGAA	True	True	True	targeting		F1-R1	GACACTTGACAAC	AGGCACTTGCTCGTACGACGAGCGTACACGTCTCACACCGCTTACCATGGACCCAATAAGTTTAAGAGCTATGCTGGAAACAGCATAGCAAGTTTAAATAAGGCTAGTCCGTTATCAACTTGAAAAAGTGGCACCGAGTCGGTGCTTTTTTTAGGTAATTCGCTTTATTGGGTCCATGGTAAGCAGCTTCTGAAGACACTTGACAACGAATTCTAGATCCGGTCGTCAACTTAAGGTGCCGGGCCCACAT	2	gRNA_229
gRNA_CDK8_targ_652	CDK8	TTACCATGGACCCAATAAAG	GTACCATGGACCCAATAAAG	13.0	10	26400466.0	26400485.0	CG	26400486.0	26400487.0	26400469.0	26400473.0	CCATG	+	TGAGGTAATTCGCTTTATTGGGTCCATGGTAAGCAGCTTCTG	True	True	True	targeting		F1-R1	AAGGAAAGAAAGG	AGGCACTTGCTCGTACGACGAGCGTACACGTCTCACACCGTACCATGGACCCAATAAAGGTTTAAGAGCTATGCTGGAAACAGCATAGCAAGTTTAAATAAGGCTAGTCCGTTATCAACTTGAAAAAGTGGCACCGAGTCGGTGCTTTTTTTTGAGGTAATTCGCTTTATTGGGTCCATGGTAAGCAGCTTCTGAAGGAAAGAAAGGGAATTCTAGATCCGGTCGTCAACTTAAGGTGCCGGGCCCACAT	2	gRNA_230
gRNA_CDK8_targ_653	CDK8	CCAATAAAGCGAATTACCTC	GCAATAAAGCGAATTACCTC	13.0	10	26400477.0	26400496.0	AG	26400497.0	26400498.0	26400480.0	26400484.0	ATAAA	+	ATAGCCTGTTCTGAGGTAATTCGCTTTATTGGGTCCATGGTA	True	True	False	targeting		F1-R1	GCTGCGTTCCTGT	AGGCACTTGCTCGTACGACGAGCGTACACGTCTCACACCGCAATAAAGCGAATTACCTCGTTTAAGAGCTATGCTGGAAACAGCATAGCAAGTTTAAATAAGGCTAGTCCGTTATCAACTTGAAAAAGTGGCACCGAGTCGGTGCTTTTTTTATAGCCTGTTCTGAGGTAATTCGCTTTATTGGGTCCATGGTAGCTGCGTTCCTGTGAATTCTAGATCCGGTCGTCAACTTAAGGTGCCGGGCCCACAT	2	gRNA_231
gRNA_CDK8_targ_654	CDK8	AAAGCGAATTACCTCAGAAC	GAAGCGAATTACCTCAGAAC	13.0	10	26400482.0	26400501.0	AG	26400502.0	26400503.0	26400485.0	26400489.0	GCGAA	+	CCTGCATAGCCTGTTCTGAGGTAATTCGCTTTATTGGGTCCA	True	True	True	targeting		F1-R1	TGGTTCGCCCGGT	AGGCACTTGCTCGTACGACGAGCGTACACGTCTCACACCGAAGCGAATTACCTCAGAACGTTTAAGAGCTATGCTGGAAACAGCATAGCAAGTTTAAATAAGGCTAGTCCGTTATCAACTTGAAAAAGTGGCACCGAGTCGGTGCTTTTTTTCCTGCATAGCCTGTTCTGAGGTAATTCGCTTTATTGGGTCCATGGTTCGCCCGGTGAATTCTAGATCCGGTCGTCAACTTAAGGTGCCGGGCCCACAT	2	gRNA_232
gRNA_CDK8_targ_655	CDK8	AAGCGAATTACCTCAGAACA	GAGCGAATTACCTCAGAACA	13.0	10	26400483.0	26400502.0	GG	26400503.0	26400504.0	26400486.0	26400490.0	CGAAT	+	TCCTGCATAGCCTGTTCTGAGGTAATTCGCTTTATTGGGTCC	True	True	True	targeting		F1-R1	GGAATTAGGAGGT	AGGCACTTGCTCGTACGACGAGCGTACACGTCTCACACCGAGCGAATTACCTCAGAACAGTTTAAGAGCTATGCTGGAAACAGCATAGCAAGTTTAAATAAGGCTAGTCCGTTATCAACTTGAAAAAGTGGCACCGAGTCGGTGCTTTTTTTTCCTGCATAGCCTGTTCTGAGGTAATTCGCTTTATTGGGTCCGGAATTAGGAGGTGAATTCTAGATCCGGTCGTCAACTTAAGGTGCCGGGCCCACAT	2	gRNA_233
gRNA_CDK8_targ_656	CDK8	AATTACCTCAGAACAGGCTA	GATTACCTCAGAACAGGCTA	13.0	10	26400488.0	26400507.0	TG	26400508.0	26400509.0	26400491.0	26400495.0	TACCT	+	AGGGGTCCTGCATAGCCTGTTCTGAGGTAATTCGCTTTATTG	True	True	True	targeting		F1-R1	GAATGGACAGACA	AGGCACTTGCTCGTACGACGAGCGTACACGTCTCACACCGATTACCTCAGAACAGGCTAGTTTAAGAGCTATGCTGGAAACAGCATAGCAAGTTTAAATAAGGCTAGTCCGTTATCAACTTGAAAAAGTGGCACCGAGTCGGTGCTTTTTTTAGGGGTCCTGCATAGCCTGTTCTGAGGTAATTCGCTTTATTGGAATGGACAGACAGAATTCTAGATCCGGTCGTCAACTTAAGGTGCCGGGCCCACAT	2	gRNA_234
gRNA_CDK8_targ_657	CDK8	TACCTCAGAACAGGCTATGC	GACCTCAGAACAGGCTATGC	13.0	10	26400491.0	26400510.0	AG	26400511.0	26400512.0	26400494.0	26400498.0	CTCAG	+	AATAGGGGTCCTGCATAGCCTGTTCTGAGGTAATTCGCTTTA	True	True	True	targeting		F1-R1	GGCGTCAAGTCTT	AGGCACTTGCTCGTACGACGAGCGTACACGTCTCACACCGACCTCAGAACAGGCTATGCGTTTAAGAGCTATGCTGGAAACAGCATAGCAAGTTTAAATAAGGCTAGTCCGTTATCAACTTGAAAAAGTGGCACCGAGTCGGTGCTTTTTTTAATAGGGGTCCTGCATAGCCTGTTCTGAGGTAATTCGCTTTAGGCGTCAAGTCTTGAATTCTAGATCCGGTCGTCAACTTAAGGTGCCGGGCCCACAT	2	gRNA_235
gRNA_CDK8_targ_658	CDK8	ACCTCAGAACAGGCTATGCA	GCCTCAGAACAGGCTATGCA	13.0	10	26400492.0	26400511.0	GG	26400512.0	26400513.0	26400495.0	26400499.0	TCAGA	+	AAATAGGGGTCCTGCATAGCCTGTTCTGAGGTAATTCGCTTT	True	True	True	targeting		F1-R1	AAGGCTCCCACGG	AGGCACTTGCTCGTACGACGAGCGTACACGTCTCACACCGCCTCAGAACAGGCTATGCAGTTTAAGAGCTATGCTGGAAACAGCATAGCAAGTTTAAATAAGGCTAGTCCGTTATCAACTTGAAAAAGTGGCACCGAGTCGGTGCTTTTTTTAAATAGGGGTCCTGCATAGCCTGTTCTGAGGTAATTCGCTTTAAGGCTCCCACGGGAATTCTAGATCCGGTCGTCAACTTAAGGTGCCGGGCCCACAT	2	gRNA_236
gRNA_CDK8_targ_659	CDK8	ATGCAGGACCCCTATTTCTT	GTGCAGGACCCCTATTTCTT	13.0	10	26400507.0	26400526.0	AG	26400527.0	26400528.0	26400510.0	26400514.0	CAGGA	+	AGTGGGTCTTCTAAGAAATAGGGGTCCTGCATAGCCTGTTCT	True	True	True	targeting		F1-R1	CTGCAGATGTTGA	AGGCACTTGCTCGTACGACGAGCGTACACGTCTCACACCGTGCAGGACCCCTATTTCTTGTTTAAGAGCTATGCTGGAAACAGCATAGCAAGTTTAAATAAGGCTAGTCCGTTATCAACTTGAAAAAGTGGCACCGAGTCGGTGCTTTTTTTAGTGGGTCTTCTAAGAAATAGGGGTCCTGCATAGCCTGTTCTCTGCAGATGTTGAGAATTCTAGATCCGGTCGTCAACTTAAGGTGCCGGGCCCACAT	2	gRNA_237
gRNA_CDK8_targ_660	CDK8	CAGGACCCCTATTTCTTAGA	GAGGACCCCTATTTCTTAGA	13.0	10	26400510.0	26400529.0	AG	26400530.0	26400531.0	26400513.0	26400517.0	GACCC	+	GGAAGTGGGTCTTCTAAGAAATAGGGGTCCTGCATAGCCTGT	True	True	True	targeting		F1-R1	TGAAGCTTGCATG	AGGCACTTGCTCGTACGACGAGCGTACACGTCTCACACCGAGGACCCCTATTTCTTAGAGTTTAAGAGCTATGCTGGAAACAGCATAGCAAGTTTAAATAAGGCTAGTCCGTTATCAACTTGAAAAAGTGGCACCGAGTCGGTGCTTTTTTTGGAAGTGGGTCTTCTAAGAAATAGGGGTCCTGCATAGCCTGTTGAAGCTTGCATGGAATTCTAGATCCGGTCGTCAACTTAAGGTGCCGGGCCCACAT	2	gRNA_238
gRNA_CDK8_targ_661	CDK8	GAAGACCCACTTCCTACATC	GAAGACCCACTTCCTACATC	13.0	10	26400528.0	26400547.0	AG	26400548.0	26400549.0	26400531.0	26400535.0	GACCC	+	GCCACTTACTCTGATGTAGGAAGTGGGTCTTCTAAGAAATAG	True	True	True	targeting		F1-R1	TAGGACACACCAG	AGGCACTTGCTCGTACGACGAGCGTACACGTCTCACACCGAAGACCCACTTCCTACATCGTTTAAGAGCTATGCTGGAAACAGCATAGCAAGTTTAAATAAGGCTAGTCCGTTATCAACTTGAAAAAGTGGCACCGAGTCGGTGCTTTTTTTGCCACTTACTCTGATGTAGGAAGTGGGTCTTCTAAGAAATAGTAGGACACACCAGGAATTCTAGATCCGGTCGTCAACTTAAGGTGCCGGGCCCACAT	2	gRNA_239
gRNA_CDK8_targ_662	CDK8	AGACCCACTTCCTACATCAG	GGACCCACTTCCTACATCAG	13.0	10	26400530.0	26400549.0	AG	26400550.0	26400551.0	26400533.0	26400537.0	CCCAC	+	AGGCCACTTACTCTGATGTAGGAAGTGGGTCTTCTAAGAAAT	True	True	True	targeting		F1-R1	AGTCCCACTATAG	AGGCACTTGCTCGTACGACGAGCGTACACGTCTCACACCGGACCCACTTCCTACATCAGGTTTAAGAGCTATGCTGGAAACAGCATAGCAAGTTTAAATAAGGCTAGTCCGTTATCAACTTGAAAAAGTGGCACCGAGTCGGTGCTTTTTTTAGGCCACTTACTCTGATGTAGGAAGTGGGTCTTCTAAGAAATAGTCCCACTATAGGAATTCTAGATCCGGTCGTCAACTTAAGGTGCCGGGCCCACAT	2	gRNA_240
gRNA_CDK8_targ_663	CDK8	CCACTTCCTACATCAGAGTA	GCACTTCCTACATCAGAGTA	13.0	10	26400534.0	26400553.0	AG	26400554.0	26400555.0	26400537.0	26400541.0	CTTCC	+	AACTAGGCCACTTACTCTGATGTAGGAAGTGGGTCTTCTAAG	True	False	True	targeting		F1-R1	CTGCAATAAGGAA	AGGCACTTGCTCGTACGACGAGCGTACACGTCTCACACCGCACTTCCTACATCAGAGTAGTTTAAGAGCTATGCTGGAAACAGCATAGCAAGTTTAAATAAGGCTAGTCCGTTATCAACTTGAAAAAGTGGCACCGAGTCGGTGCTTTTTTTAACTAGGCCACTTACTCTGATGTAGGAAGTGGGTCTTCTAAGCTGCAATAAGGAAGAATTCTAGATCCGGTCGTCAACTTAAGGTGCCGGGCCCACAT	2	gRNA_241
gRNA_CDK8_targ_664	CDK8	ACTTCCTACATCAGAGTAAG	GCTTCCTACATCAGAGTAAG	13.0	10	26400536.0	26400555.0	TG	26400556.0	26400557.0	26400539.0	26400543.0	TCCTA	+	CCAACTAGGCCACTTACTCTGATGTAGGAAGTGGGTCTTCTA	True	True	True	targeting		F1-R1	CGACGCGGATCCG	AGGCACTTGCTCGTACGACGAGCGTACACGTCTCACACCGCTTCCTACATCAGAGTAAGGTTTAAGAGCTATGCTGGAAACAGCATAGCAAGTTTAAATAAGGCTAGTCCGTTATCAACTTGAAAAAGTGGCACCGAGTCGGTGCTTTTTTTCCAACTAGGCCACTTACTCTGATGTAGGAAGTGGGTCTTCTACGACGCGGATCCGGAATTCTAGATCCGGTCGTCAACTTAAGGTGCCGGGCCCACAT	2	gRNA_242
gRNA_CDK8_targ_665	CDK8	CTTCCTACATCAGAGTAAGT	GTTCCTACATCAGAGTAAGT	13.0	10	26400537.0	26400556.0	GG	26400557.0	26400558.0	26400540.0	26400544.0	CCTAC	+	ACCAACTAGGCCACTTACTCTGATGTAGGAAGTGGGTCTTCT	True	True	True	targeting		F1-R1	GCCTGTGATGCTC	AGGCACTTGCTCGTACGACGAGCGTACACGTCTCACACCGTTCCTACATCAGAGTAAGTGTTTAAGAGCTATGCTGGAAACAGCATAGCAAGTTTAAATAAGGCTAGTCCGTTATCAACTTGAAAAAGTGGCACCGAGTCGGTGCTTTTTTTACCAACTAGGCCACTTACTCTGATGTAGGAAGTGGGTCTTCTGCCTGTGATGCTCGAATTCTAGATCCGGTCGTCAACTTAAGGTGCCGGGCCCACAT	2	gRNA_243
gRNA_CDK8_targ_666	CDK8	TACATCAGAGTAAGTGGCCT	GACATCAGAGTAAGTGGCCT	13.0	10	26400542.0	26400561.0	AG	26400562.0	26400563.0	26400545.0	26400549.0	ATCAG	+	AGTTAACCAACTAGGCCACTTACTCTGATGTAGGAAGTGGGT	True	True	True	targeting		F1-R1	GCGGCTACGTAGC	AGGCACTTGCTCGTACGACGAGCGTACACGTCTCACACCGACATCAGAGTAAGTGGCCTGTTTAAGAGCTATGCTGGAAACAGCATAGCAAGTTTAAATAAGGCTAGTCCGTTATCAACTTGAAAAAGTGGCACCGAGTCGGTGCTTTTTTTAGTTAACCAACTAGGCCACTTACTCTGATGTAGGAAGTGGGTGCGGCTACGTAGCGAATTCTAGATCCGGTCGTCAACTTAAGGTGCCGGGCCCACAT	2	gRNA_244
gRNA_CDK8_targ_667	CDK8	ATCAGAGTAAGTGGCCTAGT	GTCAGAGTAAGTGGCCTAGT	13.0	10	26400545.0	26400564.0	TG	26400565.0	26400566.0	26400548.0	26400552.0	AGAGT	+	ATGAGTTAACCAACTAGGCCACTTACTCTGATGTAGGAAGTG	True	True	False	targeting		F1-R1	GACGGTCTATGGA	AGGCACTTGCTCGTACGACGAGCGTACACGTCTCACACCGTCAGAGTAAGTGGCCTAGTGTTTAAGAGCTATGCTGGAAACAGCATAGCAAGTTTAAATAAGGCTAGTCCGTTATCAACTTGAAAAAGTGGCACCGAGTCGGTGCTTTTTTTATGAGTTAACCAACTAGGCCACTTACTCTGATGTAGGAAGTGGACGGTCTATGGAGAATTCTAGATCCGGTCGTCAACTTAAGGTGCCGGGCCCACAT	2	gRNA_245
gRNA_CDK8_targ_668	CDK8	TCAGAGTAAGTGGCCTAGTT	GCAGAGTAAGTGGCCTAGTT	13.0	10	26400546.0	26400565.0	GG	26400566.0	26400567.0	26400549.0	26400553.0	GAGTA	+	GATGAGTTAACCAACTAGGCCACTTACTCTGATGTAGGAAGT	True	True	False	targeting		F1-R1	TTGCAGATTACGT	AGGCACTTGCTCGTACGACGAGCGTACACGTCTCACACCGCAGAGTAAGTGGCCTAGTTGTTTAAGAGCTATGCTGGAAACAGCATAGCAAGTTTAAATAAGGCTAGTCCGTTATCAACTTGAAAAAGTGGCACCGAGTCGGTGCTTTTTTTGATGAGTTAACCAACTAGGCCACTTACTCTGATGTAGGAAGTTTGCAGATTACGTGAATTCTAGATCCGGTCGTCAACTTAAGGTGCCGGGCCCACAT	2	gRNA_246
gRNA_CDK8_targ_669	CDK8	GTCAAATCCCTTACCCAAAA	GTCAAATCCCTTACCCAAAA	13.0	11	26401283.0	26401302.0	CG	26401303.0	26401304.0	26401286.0	26401290.0	AAATC	+	TAAAAATTCTCGTTTTGGGTAAGGGATTTGACAACCGGCAAA	True	True	True	targeting		F1-R1	CGCAGGTACCCAT	AGGCACTTGCTCGTACGACGAGCGTACACGTCTCACACCGTCAAATCCCTTACCCAAAAGTTTAAGAGCTATGCTGGAAACAGCATAGCAAGTTTAAATAAGGCTAGTCCGTTATCAACTTGAAAAAGTGGCACCGAGTCGGTGCTTTTTTTTAAAAATTCTCGTTTTGGGTAAGGGATTTGACAACCGGCAAACGCAGGTACCCATGAATTCTAGATCCGGTCGTCAACTTAAGGTGCCGGGCCCACAT	2	gRNA_247
gRNA_CDK8_targ_670	CDK8	CAAATCCCTTACCCAAAACG	GAAATCCCTTACCCAAAACG	13.0	11	26401285.0	26401304.0	AG	26401305.0	26401306.0	26401288.0	26401292.0	ATCCC	+	GTTAAAAATTCTCGTTTTGGGTAAGGGATTTGACAACCGGCA	True	True	True	targeting		F1-R1	GAAGAGACTTCAG	AGGCACTTGCTCGTACGACGAGCGTACACGTCTCACACCGAAATCCCTTACCCAAAACGGTTTAAGAGCTATGCTGGAAACAGCATAGCAAGTTTAAATAAGGCTAGTCCGTTATCAACTTGAAAAAGTGGCACCGAGTCGGTGCTTTTTTTGTTAAAAATTCTCGTTTTGGGTAAGGGATTTGACAACCGGCAGAAGAGACTTCAGGAATTCTAGATCCGGTCGTCAACTTAAGGTGCCGGGCCCACAT	2	gRNA_248
gRNA_CDK8_targ_671	CDK8	CCCAAAACGAGAATTTTTAA	GCCAAAACGAGAATTTTTAA	13.0	11	26401296.0	26401315.0	CG	26401316.0	26401317.0	26401299.0	26401303.0	AAAAC	+	GTTCTTCTTCCGTTAAAAATTCTCGTTTTGGGTAAGGGATTT	True	True	True	targeting		F1-R1	TCGCCGTATTCGT	AGGCACTTGCTCGTACGACGAGCGTACACGTCTCACACCGCCAAAACGAGAATTTTTAAGTTTAAGAGCTATGCTGGAAACAGCATAGCAAGTTTAAATAAGGCTAGTCCGTTATCAACTTGAAAAAGTGGCACCGAGTCGGTGCTTTTTTTGTTCTTCTTCCGTTAAAAATTCTCGTTTTGGGTAAGGGATTTTCGCCGTATTCGTGAATTCTAGATCCGGTCGTCAACTTAAGGTGCCGGGCCCACAT	2	gRNA_249
gRNA_CDK8_targ_672	CDK8	CCAAAACGAGAATTTTTAAC	GCAAAACGAGAATTTTTAAC	13.0	11	26401297.0	26401316.0	GG	26401317.0	26401318.0	26401300.0	26401304.0	AAACG	+	GGTTCTTCTTCCGTTAAAAATTCTCGTTTTGGGTAAGGGATT	True	True	True	targeting		F1-R1	GTTGTCTCCATTC	AGGCACTTGCTCGTACGACGAGCGTACACGTCTCACACCGCAAAACGAGAATTTTTAACGTTTAAGAGCTATGCTGGAAACAGCATAGCAAGTTTAAATAAGGCTAGTCCGTTATCAACTTGAAAAAGTGGCACCGAGTCGGTGCTTTTTTTGGTTCTTCTTCCGTTAAAAATTCTCGTTTTGGGTAAGGGATTGTTGTCTCCATTCGAATTCTAGATCCGGTCGTCAACTTAAGGTGCCGGGCCCACAT	2	gRNA_250
gRNA_CDK8_targ_673	CDK8	AAACGAGAATTTTTAACGGA	GAACGAGAATTTTTAACGGA	13.0	11	26401300.0	26401319.0	AG	26401320.0	26401321.0	26401303.0	26401307.0	CGAGA	+	TCAGGTTCTTCTTCCGTTAAAAATTCTCGTTTTGGGTAAGGG	True	True	True	targeting		F1-R1	CCATAAGTTATGT	AGGCACTTGCTCGTACGACGAGCGTACACGTCTCACACCGAACGAGAATTTTTAACGGAGTTTAAGAGCTATGCTGGAAACAGCATAGCAAGTTTAAATAAGGCTAGTCCGTTATCAACTTGAAAAAGTGGCACCGAGTCGGTGCTTTTTTTTCAGGTTCTTCTTCCGTTAAAAATTCTCGTTTTGGGTAAGGGCCATAAGTTATGTGAATTCTAGATCCGGTCGTCAACTTAAGGTGCCGGGCCCACAT	2	gRNA_251
gRNA_CDK8_targ_674	CDK8	CGAGAATTTTTAACGGAAGA	GGAGAATTTTTAACGGAAGA	13.0	11	26401303.0	26401322.0	AG	26401323.0	26401324.0	26401306.0	26401310.0	GAATT	+	TCATCAGGTTCTTCTTCCGTTAAAAATTCTCGTTTTGGGTAA	True	True	False	targeting		F1-R1	GCCCAATTGATTC	AGGCACTTGCTCGTACGACGAGCGTACACGTCTCACACCGGAGAATTTTTAACGGAAGAGTTTAAGAGCTATGCTGGAAACAGCATAGCAAGTTTAAATAAGGCTAGTCCGTTATCAACTTGAAAAAGTGGCACCGAGTCGGTGCTTTTTTTTCATCAGGTTCTTCTTCCGTTAAAAATTCTCGTTTTGGGTAAGCCCAATTGATTCGAATTCTAGATCCGGTCGTCAACTTAAGGTGCCGGGCCCACAT	2	gRNA_252
gRNA_CDK8_targ_675	CDK8	TTTTTAACGGAAGAAGAACC	GTTTTAACGGAAGAAGAACC	13.0	11	26401309.0	26401328.0	TG	26401329.0	26401330.0	26401312.0	26401316.0	TTAAC	+	CCTTTGTCATCAGGTTCTTCTTCCGTTAAAAATTCTCGTTTT	True	True	True	targeting		F1-R1	GGGTACCCGTTCG	AGGCACTTGCTCGTACGACGAGCGTACACGTCTCACACCGTTTTAACGGAAGAAGAACCGTTTAAGAGCTATGCTGGAAACAGCATAGCAAGTTTAAATAAGGCTAGTCCGTTATCAACTTGAAAAAGTGGCACCGAGTCGGTGCTTTTTTTCCTTTGTCATCAGGTTCTTCTTCCGTTAAAAATTCTCGTTTTGGGTACCCGTTCGGAATTCTAGATCCGGTCGTCAACTTAAGGTGCCGGGCCCACAT	2	gRNA_253
gRNA_CDK8_targ_676	CDK8	TTAACGGAAGAAGAACCTGA	GTAACGGAAGAAGAACCTGA	13.0	11	26401312.0	26401331.0	TG	26401332.0	26401333.0	26401315.0	26401319.0	ACGGA	+	TCTCCTTTGTCATCAGGTTCTTCTTCCGTTAAAAATTCTCGT	True	True	True	targeting		F1-R1	TACTAGGGAACGC	AGGCACTTGCTCGTACGACGAGCGTACACGTCTCACACCGTAACGGAAGAAGAACCTGAGTTTAAGAGCTATGCTGGAAACAGCATAGCAAGTTTAAATAAGGCTAGTCCGTTATCAACTTGAAAAAGTGGCACCGAGTCGGTGCTTTTTTTTCTCCTTTGTCATCAGGTTCTTCTTCCGTTAAAAATTCTCGTTACTAGGGAACGCGAATTCTAGATCCGGTCGTCAACTTAAGGTGCCGGGCCCACAT	2	gRNA_254
gRNA_CDK8_targ_677	CDK8	GAAGAAGAACCTGATGACAA	GAAGAAGAACCTGATGACAA	13.0	11	26401318.0	26401337.0	AG	26401338.0	26401339.0	26401321.0	26401325.0	GAAGA	+	ACTTTGTCTCCTTTGTCATCAGGTTCTTCTTCCGTTAAAAAT	True	True	False	targeting		F1-R1	GGGAGTAGTTCAG	AGGCACTTGCTCGTACGACGAGCGTACACGTCTCACACCGAAGAAGAACCTGATGACAAGTTTAAGAGCTATGCTGGAAACAGCATAGCAAGTTTAAATAAGGCTAGTCCGTTATCAACTTGAAAAAGTGGCACCGAGTCGGTGCTTTTTTTACTTTGTCTCCTTTGTCATCAGGTTCTTCTTCCGTTAAAAATGGGAGTAGTTCAGGAATTCTAGATCCGGTCGTCAACTTAAGGTGCCGGGCCCACAT	2	gRNA_255
gRNA_CDK8_targ_678	CDK8	AAGAAGAACCTGATGACAAA	GAGAAGAACCTGATGACAAA	13.0	11	26401319.0	26401338.0	GG	26401339.0	26401340.0	26401322.0	26401326.0	AAGAA	+	TACTTTGTCTCCTTTGTCATCAGGTTCTTCTTCCGTTAAAAA	True	True	False	targeting		F1-R1	ATGCCCAACTTAC	AGGCACTTGCTCGTACGACGAGCGTACACGTCTCACACCGAGAAGAACCTGATGACAAAGTTTAAGAGCTATGCTGGAAACAGCATAGCAAGTTTAAATAAGGCTAGTCCGTTATCAACTTGAAAAAGTGGCACCGAGTCGGTGCTTTTTTTTACTTTGTCTCCTTTGTCATCAGGTTCTTCTTCCGTTAAAAAATGCCCAACTTACGAATTCTAGATCCGGTCGTCAACTTAAGGTGCCGGGCCCACAT	2	gRNA_256
gRNA_CDK8_targ_679	CDK8	GAAGAACCTGATGACAAAGG	GAAGAACCTGATGACAAAGG	13.0	11	26401321.0	26401340.0	AG	26401341.0	26401342.0	26401324.0	26401328.0	GAACC	+	CTTACTTTGTCTCCTTTGTCATCAGGTTCTTCTTCCGTTAAA	True	True	True	targeting		F1-R1	ACAATCAGTGCAC	AGGCACTTGCTCGTACGACGAGCGTACACGTCTCACACCGAAGAACCTGATGACAAAGGGTTTAAGAGCTATGCTGGAAACAGCATAGCAAGTTTAAATAAGGCTAGTCCGTTATCAACTTGAAAAAGTGGCACCGAGTCGGTGCTTTTTTTCTTACTTTGTCTCCTTTGTCATCAGGTTCTTCTTCCGTTAAAACAATCAGTGCACGAATTCTAGATCCGGTCGTCAACTTAAGGTGCCGGGCCCACAT	2	gRNA_257
gRNA_CDK8_targ_680	CDK8	CCTGATGACAAAGGAGACAA	GCTGATGACAAAGGAGACAA	13.0	11	26401327.0	26401346.0	AG	26401347.0	26401348.0	26401330.0	26401334.0	GATGA	+	TTAATACTTACTTTGTCTCCTTTGTCATCAGGTTCTTCTTCC	True	True	False	targeting		F1-R1	TGTAGCGGTAAAT	AGGCACTTGCTCGTACGACGAGCGTACACGTCTCACACCGCTGATGACAAAGGAGACAAGTTTAAGAGCTATGCTGGAAACAGCATAGCAAGTTTAAATAAGGCTAGTCCGTTATCAACTTGAAAAAGTGGCACCGAGTCGGTGCTTTTTTTTTAATACTTACTTTGTCTCCTTTGTCATCAGGTTCTTCTTCCTGTAGCGGTAAATGAATTCTAGATCCGGTCGTCAACTTAAGGTGCCGGGCCCACAT	2	gRNA_258
gRNA_CDK8_targ_681	CDK8	ATGACAAAGGAGACAAAGTA	GTGACAAAGGAGACAAAGTA	13.0	11	26401331.0	26401350.0	AG	26401351.0	26401352.0	26401334.0	26401338.0	ACAAA	+	TACTTTAATACTTACTTTGTCTCCTTTGTCATCAGGTTCTTC	True	True	True	targeting		F1-R1	TCAACTACAATGC	AGGCACTTGCTCGTACGACGAGCGTACACGTCTCACACCGTGACAAAGGAGACAAAGTAGTTTAAGAGCTATGCTGGAAACAGCATAGCAAGTTTAAATAAGGCTAGTCCGTTATCAACTTGAAAAAGTGGCACCGAGTCGGTGCTTTTTTTTACTTTAATACTTACTTTGTCTCCTTTGTCATCAGGTTCTTCTCAACTACAATGCGAATTCTAGATCCGGTCGTCAACTTAAGGTGCCGGGCCCACAT	2	gRNA_259
gRNA_CDK8_targ_682	CDK8	GGAGACAAAGTAAGTATTAA	GGAGACAAAGTAAGTATTAA	13.0	11	26401339.0	26401358.0	AG	26401359.0	26401360.0	26401342.0	26401346.0	GACAA	+	GCTAACAGTACTTTAATACTTACTTTGTCTCCTTTGTCATCA	True	True	True	targeting		F1-R1	CTGTCAATGATCT	AGGCACTTGCTCGTACGACGAGCGTACACGTCTCACACCGGAGACAAAGTAAGTATTAAGTTTAAGAGCTATGCTGGAAACAGCATAGCAAGTTTAAATAAGGCTAGTCCGTTATCAACTTGAAAAAGTGGCACCGAGTCGGTGCTTTTTTTGCTAACAGTACTTTAATACTTACTTTGTCTCCTTTGTCATCACTGTCAATGATCTGAATTCTAGATCCGGTCGTCAACTTAAGGTGCCGGGCCCACAT	2	gRNA_260
gRNA_CDK8_targ_683	CDK8	CAAAGTAAGTATTAAAGTAC	GAAAGTAAGTATTAAAGTAC	13.0	11	26401344.0	26401363.0	TG	26401364.0	26401365.0	26401347.0	26401351.0	AGTAA	+	AAGCTGCTAACAGTACTTTAATACTTACTTTGTCTCCTTTGT	True	True	False	targeting		F1-R1	TGATGAACCTAGG	AGGCACTTGCTCGTACGACGAGCGTACACGTCTCACACCGAAAGTAAGTATTAAAGTACGTTTAAGAGCTATGCTGGAAACAGCATAGCAAGTTTAAATAAGGCTAGTCCGTTATCAACTTGAAAAAGTGGCACCGAGTCGGTGCTTTTTTTAAGCTGCTAACAGTACTTTAATACTTACTTTGTCTCCTTTGTTGATGAACCTAGGGAATTCTAGATCCGGTCGTCAACTTAAGGTGCCGGGCCCACAT	2	gRNA_261
gRNA_CDK8_targ_684	CDK8	TGAGAAGAACCAGCAGCAGC	GGAGAAGAACCAGCAGCAGC	13.0	12	26401462.0	26401481.0	AG	26401482.0	26401483.0	26401465.0	26401469.0	GAAGA	+	TATTGCCCTGCTGCTGCTGCTGGTTCTTCTCAATTGGTTAAA	True	True	False	targeting		F1-R1	GTGAGTTCATATT	AGGCACTTGCTCGTACGACGAGCGTACACGTCTCACACCGGAGAAGAACCAGCAGCAGCGTTTAAGAGCTATGCTGGAAACAGCATAGCAAGTTTAAATAAGGCTAGTCCGTTATCAACTTGAAAAAGTGGCACCGAGTCGGTGCTTTTTTTTATTGCCCTGCTGCTGCTGCTGGTTCTTCTCAATTGGTTAAAGTGAGTTCATATTGAATTCTAGATCCGGTCGTCAACTTAAGGTGCCGGGCCCACAT	2	gRNA_262
gRNA_CDK8_targ_685	CDK8	GAAGAACCAGCAGCAGCAGC	GAAGAACCAGCAGCAGCAGC	13.0	12	26401465.0	26401484.0	AG	26401485.0	26401486.0	26401468.0	26401472.0	GAACC	+	GGTTATTGCCCTGCTGCTGCTGCTGGTTCTTCTCAATTGGTT	True	True	True	targeting		F1-R1	TGGTTCTATGCAC	AGGCACTTGCTCGTACGACGAGCGTACACGTCTCACACCGAAGAACCAGCAGCAGCAGCGTTTAAGAGCTATGCTGGAAACAGCATAGCAAGTTTAAATAAGGCTAGTCCGTTATCAACTTGAAAAAGTGGCACCGAGTCGGTGCTTTTTTTGGTTATTGCCCTGCTGCTGCTGCTGGTTCTTCTCAATTGGTTTGGTTCTATGCACGAATTCTAGATCCGGTCGTCAACTTAAGGTGCCGGGCCCACAT	2	gRNA_263
gRNA_CDK8_targ_686	CDK8	AAGAACCAGCAGCAGCAGCA	GAGAACCAGCAGCAGCAGCA	13.0	12	26401466.0	26401485.0	GG	26401486.0	26401487.0	26401469.0	26401473.0	AACCA	+	TGGTTATTGCCCTGCTGCTGCTGCTGGTTCTTCTCAATTGGT	True	True	True	targeting		F1-R1	ATAGCGTCGACAC	AGGCACTTGCTCGTACGACGAGCGTACACGTCTCACACCGAGAACCAGCAGCAGCAGCAGTTTAAGAGCTATGCTGGAAACAGCATAGCAAGTTTAAATAAGGCTAGTCCGTTATCAACTTGAAAAAGTGGCACCGAGTCGGTGCTTTTTTTTGGTTATTGCCCTGCTGCTGCTGCTGGTTCTTCTCAATTGGTATAGCGTCGACACGAATTCTAGATCCGGTCGTCAACTTAAGGTGCCGGGCCCACAT	2	gRNA_264
gRNA_CDK8_targ_687	CDK8	AGAACCAGCAGCAGCAGCAG	GGAACCAGCAGCAGCAGCAG	13.0	12	26401467.0	26401486.0	GG	26401487.0	26401488.0	26401470.0	26401474.0	ACCAG	+	GTGGTTATTGCCCTGCTGCTGCTGCTGGTTCTTCTCAATTGG	True	True	True	targeting		F1-R1	GTCTGGCAGGACA	AGGCACTTGCTCGTACGACGAGCGTACACGTCTCACACCGGAACCAGCAGCAGCAGCAGGTTTAAGAGCTATGCTGGAAACAGCATAGCAAGTTTAAATAAGGCTAGTCCGTTATCAACTTGAAAAAGTGGCACCGAGTCGGTGCTTTTTTTGTGGTTATTGCCCTGCTGCTGCTGCTGGTTCTTCTCAATTGGGTCTGGCAGGACAGAATTCTAGATCCGGTCGTCAACTTAAGGTGCCGGGCCCACAT	2	gRNA_265
gRNA_CDK8_targ_688	CDK8	CAGGGCAATAACCACACTAA	GAGGGCAATAACCACACTAA	13.0	12	26401484.0	26401503.0	TG	26401504.0	26401505.0	26401487.0	26401491.0	GGCAA	+	TGGCCAGTTCCATTAGTGTGGTTATTGCCCTGCTGCTGCTGC	True	True	True	targeting		F1-R1	CTCTTTGAGACCG	AGGCACTTGCTCGTACGACGAGCGTACACGTCTCACACCGAGGGCAATAACCACACTAAGTTTAAGAGCTATGCTGGAAACAGCATAGCAAGTTTAAATAAGGCTAGTCCGTTATCAACTTGAAAAAGTGGCACCGAGTCGGTGCTTTTTTTTGGCCAGTTCCATTAGTGTGGTTATTGCCCTGCTGCTGCTGCCTCTTTGAGACCGGAATTCTAGATCCGGTCGTCAACTTAAGGTGCCGGGCCCACAT	2	gRNA_266
gRNA_CDK8_targ_689	CDK8	AGGGCAATAACCACACTAAT	GGGGCAATAACCACACTAAT	13.0	12	26401485.0	26401504.0	GG	26401505.0	26401506.0	26401488.0	26401492.0	GCAAT	+	GTGGCCAGTTCCATTAGTGTGGTTATTGCCCTGCTGCTGCTG	True	True	True	targeting		F1-R1	GTCTTACGTGAGG	AGGCACTTGCTCGTACGACGAGCGTACACGTCTCACACCGGGGCAATAACCACACTAATGTTTAAGAGCTATGCTGGAAACAGCATAGCAAGTTTAAATAAGGCTAGTCCGTTATCAACTTGAAAAAGTGGCACCGAGTCGGTGCTTTTTTTGTGGCCAGTTCCATTAGTGTGGTTATTGCCCTGCTGCTGCTGGTCTTACGTGAGGGAATTCTAGATCCGGTCGTCAACTTAAGGTGCCGGGCCCACAT	2	gRNA_267
gRNA_CDK8_targ_690	CDK8	AATAACCACACTAATGGAAC	GATAACCACACTAATGGAAC	13.0	12	26401490.0	26401509.0	TG	26401510.0	26401511.0	26401493.0	26401497.0	AACCA	+	CCTGGGTGGCCAGTTCCATTAGTGTGGTTATTGCCCTGCTGC	True	True	True	targeting		F1-R1	CGCATGAATGAGA	AGGCACTTGCTCGTACGACGAGCGTACACGTCTCACACCGATAACCACACTAATGGAACGTTTAAGAGCTATGCTGGAAACAGCATAGCAAGTTTAAATAAGGCTAGTCCGTTATCAACTTGAAAAAGTGGCACCGAGTCGGTGCTTTTTTTCCTGGGTGGCCAGTTCCATTAGTGTGGTTATTGCCCTGCTGCCGCATGAATGAGAGAATTCTAGATCCGGTCGTCAACTTAAGGTGCCGGGCCCACAT	2	gRNA_268
gRNA_CDK8_targ_691	CDK8	ATAACCACACTAATGGAACT	GTAACCACACTAATGGAACT	13.0	12	26401491.0	26401510.0	GG	26401511.0	26401512.0	26401494.0	26401498.0	ACCAC	+	CCCTGGGTGGCCAGTTCCATTAGTGTGGTTATTGCCCTGCTG	True	True	True	targeting		F1-R1	GCAGCTCCTATTG	AGGCACTTGCTCGTACGACGAGCGTACACGTCTCACACCGTAACCACACTAATGGAACTGTTTAAGAGCTATGCTGGAAACAGCATAGCAAGTTTAAATAAGGCTAGTCCGTTATCAACTTGAAAAAGTGGCACCGAGTCGGTGCTTTTTTTCCCTGGGTGGCCAGTTCCATTAGTGTGGTTATTGCCCTGCTGGCAGCTCCTATTGGAATTCTAGATCCGGTCGTCAACTTAAGGTGCCGGGCCCACAT	2	gRNA_269
gRNA_CDK8_targ_692	CDK8	ACTAATGGAACTGGCCACCC	GCTAATGGAACTGGCCACCC	13.0	12	26401499.0	26401518.0	AG	26401519.0	26401520.0	26401502.0	26401506.0	AATGG	+	TCTTGATTCCCTGGGTGGCCAGTTCCATTAGTGTGGTTATTG	True	True	False	targeting		F1-R1	TACGTGTCAACAC	AGGCACTTGCTCGTACGACGAGCGTACACGTCTCACACCGCTAATGGAACTGGCCACCCGTTTAAGAGCTATGCTGGAAACAGCATAGCAAGTTTAAATAAGGCTAGTCCGTTATCAACTTGAAAAAGTGGCACCGAGTCGGTGCTTTTTTTTCTTGATTCCCTGGGTGGCCAGTTCCATTAGTGTGGTTATTGTACGTGTCAACACGAATTCTAGATCCGGTCGTCAACTTAAGGTGCCGGGCCCACAT	2	gRNA_270
gRNA_CDK8_targ_693	CDK8	CTAATGGAACTGGCCACCCA	GTAATGGAACTGGCCACCCA	13.0	12	26401500.0	26401519.0	GG	26401520.0	26401521.0	26401503.0	26401507.0	ATGGA	+	GTCTTGATTCCCTGGGTGGCCAGTTCCATTAGTGTGGTTATT	True	True	False	targeting		F1-R1	AAATGCCAGTGTC	AGGCACTTGCTCGTACGACGAGCGTACACGTCTCACACCGTAATGGAACTGGCCACCCAGTTTAAGAGCTATGCTGGAAACAGCATAGCAAGTTTAAATAAGGCTAGTCCGTTATCAACTTGAAAAAGTGGCACCGAGTCGGTGCTTTTTTTGTCTTGATTCCCTGGGTGGCCAGTTCCATTAGTGTGGTTATTAAATGCCAGTGTCGAATTCTAGATCCGGTCGTCAACTTAAGGTGCCGGGCCCACAT	2	gRNA_271
gRNA_CDK8_targ_694	CDK8	TAATGGAACTGGCCACCCAG	GAATGGAACTGGCCACCCAG	13.0	12	26401501.0	26401520.0	GG	26401521.0	26401522.0	26401504.0	26401508.0	TGGAA	+	TGTCTTGATTCCCTGGGTGGCCAGTTCCATTAGTGTGGTTAT	True	True	False	targeting		F1-R1	ACGACGGCTGTGC	AGGCACTTGCTCGTACGACGAGCGTACACGTCTCACACCGAATGGAACTGGCCACCCAGGTTTAAGAGCTATGCTGGAAACAGCATAGCAAGTTTAAATAAGGCTAGTCCGTTATCAACTTGAAAAAGTGGCACCGAGTCGGTGCTTTTTTTTGTCTTGATTCCCTGGGTGGCCAGTTCCATTAGTGTGGTTATACGACGGCTGTGCGAATTCTAGATCCGGTCGTCAACTTAAGGTGCCGGGCCCACAT	2	gRNA_272
gRNA_CDK8_targ_695	CDK8	ACTGGCCACCCAGGGAATCA	GCTGGCCACCCAGGGAATCA	13.0	12	26401508.0	26401527.0	AG	26401528.0	26401529.0	26401511.0	26401515.0	GGCCA	+	TGACTGCTGTCTTGATTCCCTGGGTGGCCAGTTCCATTAGTG	True	True	True	targeting		F1-R1	TCCGTTAGCTGAG	AGGCACTTGCTCGTACGACGAGCGTACACGTCTCACACCGCTGGCCACCCAGGGAATCAGTTTAAGAGCTATGCTGGAAACAGCATAGCAAGTTTAAATAAGGCTAGTCCGTTATCAACTTGAAAAAGTGGCACCGAGTCGGTGCTTTTTTTTGACTGCTGTCTTGATTCCCTGGGTGGCCAGTTCCATTAGTGTCCGTTAGCTGAGGAATTCTAGATCCGGTCGTCAACTTAAGGTGCCGGGCCCACAT	2	gRNA_273
gRNA_CDK8_targ_696	CDK8	GCCACCCAGGGAATCAAGAC	GCCACCCAGGGAATCAAGAC	13.0	12	26401512.0	26401531.0	AG	26401532.0	26401533.0	26401515.0	26401519.0	ACCCA	+	TGTGTGACTGCTGTCTTGATTCCCTGGGTGGCCAGTTCCATT	True	True	True	targeting		F1-R1	AAACATTGCAATA	AGGCACTTGCTCGTACGACGAGCGTACACGTCTCACACCGCCACCCAGGGAATCAAGACGTTTAAGAGCTATGCTGGAAACAGCATAGCAAGTTTAAATAAGGCTAGTCCGTTATCAACTTGAAAAAGTGGCACCGAGTCGGTGCTTTTTTTTGTGTGACTGCTGTCTTGATTCCCTGGGTGGCCAGTTCCATTAAACATTGCAATAGAATTCTAGATCCGGTCGTCAACTTAAGGTGCCGGGCCCACAT	2	gRNA_274
gRNA_CDK8_targ_697	CDK8	ACCCAGGGAATCAAGACAGC	GCCCAGGGAATCAAGACAGC	13.0	12	26401515.0	26401534.0	AG	26401535.0	26401536.0	26401518.0	26401522.0	CAGGG	+	CTGTGTGTGACTGCTGTCTTGATTCCCTGGGTGGCCAGTTCC	True	True	True	targeting		F1-R1	CGCTAGAGGGTAC	AGGCACTTGCTCGTACGACGAGCGTACACGTCTCACACCGCCCAGGGAATCAAGACAGCGTTTAAGAGCTATGCTGGAAACAGCATAGCAAGTTTAAATAAGGCTAGTCCGTTATCAACTTGAAAAAGTGGCACCGAGTCGGTGCTTTTTTTCTGTGTGTGACTGCTGTCTTGATTCCCTGGGTGGCCAGTTCCCGCTAGAGGGTACGAATTCTAGATCCGGTCGTCAACTTAAGGTGCCGGGCCCACAT	2	gRNA_275
gRNA_CDK8_targ_698	CDK8	TCAAGACAGCAGTCACACAC	GCAAGACAGCAGTCACACAC	13.0	12	26401525.0	26401544.0	AG	26401545.0	26401546.0	26401528.0	26401532.0	AGACA	+	ACGGGGGTCCCTGTGTGTGACTGCTGTCTTGATTCCCTGGGT	True	True	True	targeting		F1-R1	CGCGTTATGGCCA	AGGCACTTGCTCGTACGACGAGCGTACACGTCTCACACCGCAAGACAGCAGTCACACACGTTTAAGAGCTATGCTGGAAACAGCATAGCAAGTTTAAATAAGGCTAGTCCGTTATCAACTTGAAAAAGTGGCACCGAGTCGGTGCTTTTTTTACGGGGGTCCCTGTGTGTGACTGCTGTCTTGATTCCCTGGGTCGCGTTATGGCCAGAATTCTAGATCCGGTCGTCAACTTAAGGTGCCGGGCCCACAT	2	gRNA_276
gRNA_CDK8_targ_699	CDK8	CAAGACAGCAGTCACACACA	GAAGACAGCAGTCACACACA	13.0	12	26401526.0	26401545.0	GG	26401546.0	26401547.0	26401529.0	26401533.0	GACAG	+	AACGGGGGTCCCTGTGTGTGACTGCTGTCTTGATTCCCTGGG	True	True	True	targeting		F1-R1	AATGGTATGGAAC	AGGCACTTGCTCGTACGACGAGCGTACACGTCTCACACCGAAGACAGCAGTCACACACAGTTTAAGAGCTATGCTGGAAACAGCATAGCAAGTTTAAATAAGGCTAGTCCGTTATCAACTTGAAAAAGTGGCACCGAGTCGGTGCTTTTTTTAACGGGGGTCCCTGTGTGTGACTGCTGTCTTGATTCCCTGGGAATGGTATGGAACGAATTCTAGATCCGGTCGTCAACTTAAGGTGCCGGGCCCACAT	2	gRNA_277
gRNA_CDK8_targ_700	CDK8	AAGACAGCAGTCACACACAG	GAGACAGCAGTCACACACAG	13.0	12	26401527.0	26401546.0	GG	26401547.0	26401548.0	26401530.0	26401534.0	ACAGC	+	CAACGGGGGTCCCTGTGTGTGACTGCTGTCTTGATTCCCTGG	True	True	True	targeting		F1-R1	ACCCTCACCTAGT	AGGCACTTGCTCGTACGACGAGCGTACACGTCTCACACCGAGACAGCAGTCACACACAGGTTTAAGAGCTATGCTGGAAACAGCATAGCAAGTTTAAATAAGGCTAGTCCGTTATCAACTTGAAAAAGTGGCACCGAGTCGGTGCTTTTTTTCAACGGGGGTCCCTGTGTGTGACTGCTGTCTTGATTCCCTGGACCCTCACCTAGTGAATTCTAGATCCGGTCGTCAACTTAAGGTGCCGGGCCCACAT	2	gRNA_278
gRNA_CDK8_targ_701	CDK8	CAGTCACACACAGGGACCCC	GAGTCACACACAGGGACCCC	13.0	12	26401534.0	26401553.0	CG	26401554.0	26401555.0	26401537.0	26401541.0	TCACA	+	CTTTCTTCAACGGGGGTCCCTGTGTGTGACTGCTGTCTTGAT	True	True	True	targeting		F1-R1	AAGTTCCCACGTA	AGGCACTTGCTCGTACGACGAGCGTACACGTCTCACACCGAGTCACACACAGGGACCCCGTTTAAGAGCTATGCTGGAAACAGCATAGCAAGTTTAAATAAGGCTAGTCCGTTATCAACTTGAAAAAGTGGCACCGAGTCGGTGCTTTTTTTCTTTCTTCAACGGGGGTCCCTGTGTGTGACTGCTGTCTTGATAAGTTCCCACGTAGAATTCTAGATCCGGTCGTCAACTTAAGGTGCCGGGCCCACAT	2	gRNA_279
gRNA_CDK8_targ_702	CDK8	TCACACACAGGGACCCCCGT	GCACACACAGGGACCCCCGT	13.0	12	26401537.0	26401556.0	TG	26401557.0	26401558.0	26401540.0	26401544.0	CACAC	+	TCACTTTCTTCAACGGGGGTCCCTGTGTGTGACTGCTGTCTT	True	True	True	targeting		F1-R1	TCTTACCCGCCCG	AGGCACTTGCTCGTACGACGAGCGTACACGTCTCACACCGCACACACAGGGACCCCCGTGTTTAAGAGCTATGCTGGAAACAGCATAGCAAGTTTAAATAAGGCTAGTCCGTTATCAACTTGAAAAAGTGGCACCGAGTCGGTGCTTTTTTTTCACTTTCTTCAACGGGGGTCCCTGTGTGTGACTGCTGTCTTTCTTACCCGCCCGGAATTCTAGATCCGGTCGTCAACTTAAGGTGCCGGGCCCACAT	2	gRNA_280
gRNA_CDK8_targ_703	CDK8	CACACAGGGACCCCCGTTGA	GACACAGGGACCCCCGTTGA	13.0	12	26401540.0	26401559.0	AG	26401560.0	26401561.0	26401543.0	26401547.0	ACAGG	+	CTCTCACTTTCTTCAACGGGGGTCCCTGTGTGTGACTGCTGT	True	True	True	targeting		F1-R1	TGCAGCAACGAGC	AGGCACTTGCTCGTACGACGAGCGTACACGTCTCACACCGACACAGGGACCCCCGTTGAGTTTAAGAGCTATGCTGGAAACAGCATAGCAAGTTTAAATAAGGCTAGTCCGTTATCAACTTGAAAAAGTGGCACCGAGTCGGTGCTTTTTTTCTCTCACTTTCTTCAACGGGGGTCCCTGTGTGTGACTGCTGTTGCAGCAACGAGCGAATTCTAGATCCGGTCGTCAACTTAAGGTGCCGGGCCCACAT	2	gRNA_281
gRNA_CDK8_targ_704	CDK8	CAGGGACCCCCGTTGAAGAA	GAGGGACCCCCGTTGAAGAA	13.0	12	26401544.0	26401563.0	AG	26401564.0	26401565.0	26401547.0	26401551.0	GGACC	+	ACAACTCTCACTTTCTTCAACGGGGGTCCCTGTGTGTGACTG	True	True	True	targeting		F1-R1	CATTGCATACGCA	AGGCACTTGCTCGTACGACGAGCGTACACGTCTCACACCGAGGGACCCCCGTTGAAGAAGTTTAAGAGCTATGCTGGAAACAGCATAGCAAGTTTAAATAAGGCTAGTCCGTTATCAACTTGAAAAAGTGGCACCGAGTCGGTGCTTTTTTTACAACTCTCACTTTCTTCAACGGGGGTCCCTGTGTGTGACTGCATTGCATACGCAGAATTCTAGATCCGGTCGTCAACTTAAGGTGCCGGGCCCACAT	2	gRNA_282
gRNA_CDK8_targ_705	CDK8	GGGACCCCCGTTGAAGAAAG	GGGACCCCCGTTGAAGAAAG	13.0	12	26401546.0	26401565.0	TG	26401566.0	26401567.0	26401549.0	26401553.0	ACCCC	+	GAACAACTCTCACTTTCTTCAACGGGGGTCCCTGTGTGTGAC	True	True	True	targeting		F1-R1	TTATGGCACGCCA	AGGCACTTGCTCGTACGACGAGCGTACACGTCTCACACCGGGACCCCCGTTGAAGAAAGGTTTAAGAGCTATGCTGGAAACAGCATAGCAAGTTTAAATAAGGCTAGTCCGTTATCAACTTGAAAAAGTGGCACCGAGTCGGTGCTTTTTTTGAACAACTCTCACTTTCTTCAACGGGGGTCCCTGTGTGTGACTTATGGCACGCCAGAATTCTAGATCCGGTCGTCAACTTAAGGTGCCGGGCCCACAT	2	gRNA_283
gRNA_CDK8_targ_706	CDK8	GACCCCCGTTGAAGAAAGTG	GACCCCCGTTGAAGAAAGTG	13.0	12	26401548.0	26401567.0	AG	26401568.0	26401569.0	26401551.0	26401555.0	CCCCG	+	AGGAACAACTCTCACTTTCTTCAACGGGGGTCCCTGTGTGTG	True	False	True	targeting		F1-R1	CTCTTGGTATAAC	AGGCACTTGCTCGTACGACGAGCGTACACGTCTCACACCGACCCCCGTTGAAGAAAGTGGTTTAAGAGCTATGCTGGAAACAGCATAGCAAGTTTAAATAAGGCTAGTCCGTTATCAACTTGAAAAAGTGGCACCGAGTCGGTGCTTTTTTTAGGAACAACTCTCACTTTCTTCAACGGGGGTCCCTGTGTGTGCTCTTGGTATAACGAATTCTAGATCCGGTCGTCAACTTAAGGTGCCGGGCCCACAT	2	gRNA_284
gRNA_CDK8_targ_707	CDK8	CCCCCGTTGAAGAAAGTGAG	GCCCCGTTGAAGAAAGTGAG	13.0	12	26401550.0	26401569.0	AG	26401570.0	26401571.0	26401553.0	26401557.0	CCGTT	+	GGAGGAACAACTCTCACTTTCTTCAACGGGGGTCCCTGTGTG	True	False	True	targeting		F1-R1	ACTGGCCTTGGTC	AGGCACTTGCTCGTACGACGAGCGTACACGTCTCACACCGCCCCGTTGAAGAAAGTGAGGTTTAAGAGCTATGCTGGAAACAGCATAGCAAGTTTAAATAAGGCTAGTCCGTTATCAACTTGAAAAAGTGGCACCGAGTCGGTGCTTTTTTTGGAGGAACAACTCTCACTTTCTTCAACGGGGGTCCCTGTGTGACTGGCCTTGGTCGAATTCTAGATCCGGTCGTCAACTTAAGGTGCCGGGCCCACAT	2	gRNA_285
gRNA_CDK8_targ_708	CDK8	CCGTTGAAGAAAGTGAGAGT	GCGTTGAAGAAAGTGAGAGT	13.0	12	26401553.0	26401572.0	TG	26401573.0	26401574.0	26401556.0	26401560.0	TTGAA	+	GTAGGAGGAACAACTCTCACTTTCTTCAACGGGGGTCCCTGT	True	True	False	targeting		F1-R1	GGGAATTGTTGCA	AGGCACTTGCTCGTACGACGAGCGTACACGTCTCACACCGCGTTGAAGAAAGTGAGAGTGTTTAAGAGCTATGCTGGAAACAGCATAGCAAGTTTAAATAAGGCTAGTCCGTTATCAACTTGAAAAAGTGGCACCGAGTCGGTGCTTTTTTTGTAGGAGGAACAACTCTCACTTTCTTCAACGGGGGTCCCTGTGGGAATTGTTGCAGAATTCTAGATCCGGTCGTCAACTTAAGGTGCCGGGCCCACAT	2	gRNA_286
gRNA_CDK8_targ_709	CDK8	GTTCCTCCTACCACTACCTC	GTTCCTCCTACCACTACCTC	13.0	12	26401574.0	26401593.0	AG	26401594.0	26401595.0	26401577.0	26401581.0	CCTCC	+	ATAAGTCCACCTGAGGTAGTGGTAGGAGGAACAACTCTCACT	True	False	True	targeting		F1-R1	AATCATCTCACCG	AGGCACTTGCTCGTACGACGAGCGTACACGTCTCACACCGTTCCTCCTACCACTACCTCGTTTAAGAGCTATGCTGGAAACAGCATAGCAAGTTTAAATAAGGCTAGTCCGTTATCAACTTGAAAAAGTGGCACCGAGTCGGTGCTTTTTTTATAAGTCCACCTGAGGTAGTGGTAGGAGGAACAACTCTCACTAATCATCTCACCGGAATTCTAGATCCGGTCGTCAACTTAAGGTGCCGGGCCCACAT	2	gRNA_287
gRNA_CDK8_targ_710	CDK8	TTCCTCCTACCACTACCTCA	GTCCTCCTACCACTACCTCA	13.0	12	26401575.0	26401594.0	GG	26401595.0	26401596.0	26401578.0	26401582.0	CTCCT	+	GATAAGTCCACCTGAGGTAGTGGTAGGAGGAACAACTCTCAC	True	False	True	targeting		F1-R1	GATAGCCGTGCAA	AGGCACTTGCTCGTACGACGAGCGTACACGTCTCACACCGTCCTCCTACCACTACCTCAGTTTAAGAGCTATGCTGGAAACAGCATAGCAAGTTTAAATAAGGCTAGTCCGTTATCAACTTGAAAAAGTGGCACCGAGTCGGTGCTTTTTTTGATAAGTCCACCTGAGGTAGTGGTAGGAGGAACAACTCTCACGATAGCCGTGCAAGAATTCTAGATCCGGTCGTCAACTTAAGGTGCCGGGCCCACAT	2	gRNA_288
gRNA_CDK8_targ_711	CDK8	CCTCCTACCACTACCTCAGG	GCTCCTACCACTACCTCAGG	13.0	12	26401577.0	26401596.0	TG	26401597.0	26401598.0	26401580.0	26401584.0	CCTAC	+	ATGATAAGTCCACCTGAGGTAGTGGTAGGAGGAACAACTCTC	True	True	True	targeting		F1-R1	ATTCCGATCGGTC	AGGCACTTGCTCGTACGACGAGCGTACACGTCTCACACCGCTCCTACCACTACCTCAGGGTTTAAGAGCTATGCTGGAAACAGCATAGCAAGTTTAAATAAGGCTAGTCCGTTATCAACTTGAAAAAGTGGCACCGAGTCGGTGCTTTTTTTATGATAAGTCCACCTGAGGTAGTGGTAGGAGGAACAACTCTCATTCCGATCGGTCGAATTCTAGATCCGGTCGTCAACTTAAGGTGCCGGGCCCACAT	2	gRNA_289
gRNA_CDK8_targ_712	CDK8	CTCCTACCACTACCTCAGGT	GTCCTACCACTACCTCAGGT	13.0	12	26401578.0	26401597.0	GG	26401598.0	26401599.0	26401581.0	26401585.0	CTACC	+	CATGATAAGTCCACCTGAGGTAGTGGTAGGAGGAACAACTCT	True	True	True	targeting		F1-R1	TGATGCACAGTGA	AGGCACTTGCTCGTACGACGAGCGTACACGTCTCACACCGTCCTACCACTACCTCAGGTGTTTAAGAGCTATGCTGGAAACAGCATAGCAAGTTTAAATAAGGCTAGTCCGTTATCAACTTGAAAAAGTGGCACCGAGTCGGTGCTTTTTTTCATGATAAGTCCACCTGAGGTAGTGGTAGGAGGAACAACTCTTGATGCACAGTGAGAATTCTAGATCCGGTCGTCAACTTAAGGTGCCGGGCCCACAT	2	gRNA_290
gRNA_CDK8_targ_713	CDK8	TACCTCAGGTGGACTTATCA	GACCTCAGGTGGACTTATCA	13.0	12	26401588.0	26401607.0	TG	26401608.0	26401609.0	26401591.0	26401595.0	CTCAG	+	AGTCTGAGGTCATGATAAGTCCACCTGAGGTAGTGGTAGGAG	True	True	True	targeting		F1-R1	CAGGGTTACGTTA	AGGCACTTGCTCGTACGACGAGCGTACACGTCTCACACCGACCTCAGGTGGACTTATCAGTTTAAGAGCTATGCTGGAAACAGCATAGCAAGTTTAAATAAGGCTAGTCCGTTATCAACTTGAAAAAGTGGCACCGAGTCGGTGCTTTTTTTAGTCTGAGGTCATGATAAGTCCACCTGAGGTAGTGGTAGGAGCAGGGTTACGTTAGAATTCTAGATCCGGTCGTCAACTTAAGGTGCCGGGCCCACAT	2	gRNA_291
gRNA_CDK8_targ_714	CDK8	GGTGGACTTATCATGACCTC	GGTGGACTTATCATGACCTC	13.0	12	26401595.0	26401614.0	AG	26401615.0	26401616.0	26401598.0	26401602.0	GGACT	+	ACCTGATAGTCTGAGGTCATGATAAGTCCACCTGAGGTAGTG	True	True	True	targeting		F1-R1	CGTAGCATGCCGT	AGGCACTTGCTCGTACGACGAGCGTACACGTCTCACACCGGTGGACTTATCATGACCTCGTTTAAGAGCTATGCTGGAAACAGCATAGCAAGTTTAAATAAGGCTAGTCCGTTATCAACTTGAAAAAGTGGCACCGAGTCGGTGCTTTTTTTACCTGATAGTCTGAGGTCATGATAAGTCCACCTGAGGTAGTGCGTAGCATGCCGTGAATTCTAGATCCGGTCGTCAACTTAAGGTGCCGGGCCCACAT	2	gRNA_292
gRNA_CDK8_targ_715	CDK8	TATCATGACCTCAGACTATC	GATCATGACCTCAGACTATC	13.0	12	26401603.0	26401622.0	AG	26401623.0	26401624.0	26401606.0	26401610.0	CATGA	+	CTTGGAATACCTGATAGTCTGAGGTCATGATAAGTCCACCTG	True	True	True	targeting		F1-R1	CAGCGACCGACCT	AGGCACTTGCTCGTACGACGAGCGTACACGTCTCACACCGATCATGACCTCAGACTATCGTTTAAGAGCTATGCTGGAAACAGCATAGCAAGTTTAAATAAGGCTAGTCCGTTATCAACTTGAAAAAGTGGCACCGAGTCGGTGCTTTTTTTCTTGGAATACCTGATAGTCTGAGGTCATGATAAGTCCACCTGCAGCGACCGACCTGAATTCTAGATCCGGTCGTCAACTTAAGGTGCCGGGCCCACAT	2	gRNA_293
gRNA_CDK8_targ_716	CDK8	ATCATGACCTCAGACTATCA	GTCATGACCTCAGACTATCA	13.0	12	26401604.0	26401623.0	GG	26401624.0	26401625.0	26401607.0	26401611.0	ATGAC	+	ACTTGGAATACCTGATAGTCTGAGGTCATGATAAGTCCACCT	True	True	True	targeting		F1-R1	GTCAACCACGTCA	AGGCACTTGCTCGTACGACGAGCGTACACGTCTCACACCGTCATGACCTCAGACTATCAGTTTAAGAGCTATGCTGGAAACAGCATAGCAAGTTTAAATAAGGCTAGTCCGTTATCAACTTGAAAAAGTGGCACCGAGTCGGTGCTTTTTTTACTTGGAATACCTGATAGTCTGAGGTCATGATAAGTCCACCTGTCAACCACGTCAGAATTCTAGATCCGGTCGTCAACTTAAGGTGCCGGGCCCACAT	2	gRNA_294
gRNA_CDK8_targ_717	CDK8	TCAGACTATCAGGTATTCCA	GCAGACTATCAGGTATTCCA	13.0	12	26401613.0	26401632.0	AG	26401633.0	26401634.0	26401616.0	26401620.0	GACTA	+	ACAAAATAAACTTGGAATACCTGATAGTCTGAGGTCATGATA	True	True	True	targeting		F1-R1	ATACACAATCGGT	AGGCACTTGCTCGTACGACGAGCGTACACGTCTCACACCGCAGACTATCAGGTATTCCAGTTTAAGAGCTATGCTGGAAACAGCATAGCAAGTTTAAATAAGGCTAGTCCGTTATCAACTTGAAAAAGTGGCACCGAGTCGGTGCTTTTTTTACAAAATAAACTTGGAATACCTGATAGTCTGAGGTCATGATAATACACAATCGGTGAATTCTAGATCCGGTCGTCAACTTAAGGTGCCGGGCCCACAT	2	gRNA_295
gRNA_CDK8_targ_718	CDK8	TTCCAGCGTTCCAATCCACA	GTCCAGCGTTCCAATCCACA	13.0	13	26403950.0	26403969.0	TG	26403970.0	26403971.0	26403953.0	26403957.0	CAGCG	+	GGATAGGCAGCATGTGGATTGGAACGCTGGAAAGGAGATGAG	True	True	True	targeting		F1-R1	TAAATACGCTGAG	AGGCACTTGCTCGTACGACGAGCGTACACGTCTCACACCGTCCAGCGTTCCAATCCACAGTTTAAGAGCTATGCTGGAAACAGCATAGCAAGTTTAAATAAGGCTAGTCCGTTATCAACTTGAAAAAGTGGCACCGAGTCGGTGCTTTTTTTGGATAGGCAGCATGTGGATTGGAACGCTGGAAAGGAGATGAGTAAATACGCTGAGGAATTCTAGATCCGGTCGTCAACTTAAGGTGCCGGGCCCACAT	2	gRNA_296
gRNA_CDK8_targ_719	CDK8	CAGCGTTCCAATCCACATGC	GAGCGTTCCAATCCACATGC	13.0	13	26403953.0	26403972.0	TG	26403973.0	26403974.0	26403956.0	26403960.0	CGTTC	+	TTGGGATAGGCAGCATGTGGATTGGAACGCTGGAAAGGAGAT	True	False	True	targeting		F1-R1	AGATGACGTGTTT	AGGCACTTGCTCGTACGACGAGCGTACACGTCTCACACCGAGCGTTCCAATCCACATGCGTTTAAGAGCTATGCTGGAAACAGCATAGCAAGTTTAAATAAGGCTAGTCCGTTATCAACTTGAAAAAGTGGCACCGAGTCGGTGCTTTTTTTTTGGGATAGGCAGCATGTGGATTGGAACGCTGGAAAGGAGATAGATGACGTGTTTGAATTCTAGATCCGGTCGTCAACTTAAGGTGCCGGGCCCACAT	2	gRNA_297
gRNA_CDK8_targ_720	CDK8	CATGCTGCCTATCCCAACCC	GATGCTGCCTATCCCAACCC	13.0	13	26403968.0	26403987.0	TG	26403988.0	26403989.0	26403971.0	26403975.0	GCTGC	+	GTGCTTGGTCCAGGGTTGGGATAGGCAGCATGTGGATTGGAA	True	False	True	targeting		F1-R1	GTTTACTACCCTG	AGGCACTTGCTCGTACGACGAGCGTACACGTCTCACACCGATGCTGCCTATCCCAACCCGTTTAAGAGCTATGCTGGAAACAGCATAGCAAGTTTAAATAAGGCTAGTCCGTTATCAACTTGAAAAAGTGGCACCGAGTCGGTGCTTTTTTTGTGCTTGGTCCAGGGTTGGGATAGGCAGCATGTGGATTGGAAGTTTACTACCCTGGAATTCTAGATCCGGTCGTCAACTTAAGGTGCCGGGCCCACAT	2	gRNA_298
gRNA_CDK8_targ_721	CDK8	ATGCTGCCTATCCCAACCCT	GTGCTGCCTATCCCAACCCT	13.0	13	26403969.0	26403988.0	GG	26403989.0	26403990.0	26403972.0	26403976.0	CTGCC	+	TGTGCTTGGTCCAGGGTTGGGATAGGCAGCATGTGGATTGGA	True	False	True	targeting		F1-R1	AGATTGGCAACTG	AGGCACTTGCTCGTACGACGAGCGTACACGTCTCACACCGTGCTGCCTATCCCAACCCTGTTTAAGAGCTATGCTGGAAACAGCATAGCAAGTTTAAATAAGGCTAGTCCGTTATCAACTTGAAAAAGTGGCACCGAGTCGGTGCTTTTTTTTGTGCTTGGTCCAGGGTTGGGATAGGCAGCATGTGGATTGGAAGATTGGCAACTGGAATTCTAGATCCGGTCGTCAACTTAAGGTGCCGGGCCCACAT	2	gRNA_299
gRNA_CDK8_targ_722	CDK8	CCTATCCCAACCCTGGACCA	GCTATCCCAACCCTGGACCA	13.0	13	26403975.0	26403994.0	AG	26403995.0	26403996.0	26403978.0	26403982.0	ATCCC	+	CTGTGATGTGCTTGGTCCAGGGTTGGGATAGGCAGCATGTGG	True	True	True	targeting		F1-R1	CAGTAATCACAGG	AGGCACTTGCTCGTACGACGAGCGTACACGTCTCACACCGCTATCCCAACCCTGGACCAGTTTAAGAGCTATGCTGGAAACAGCATAGCAAGTTTAAATAAGGCTAGTCCGTTATCAACTTGAAAAAGTGGCACCGAGTCGGTGCTTTTTTTCTGTGATGTGCTTGGTCCAGGGTTGGGATAGGCAGCATGTGGCAGTAATCACAGGGAATTCTAGATCCGGTCGTCAACTTAAGGTGCCGGGCCCACAT	2	gRNA_300
gRNA_CDK8_targ_723	CDK8	CCCTGGACCAAGCACATCAC	GCCTGGACCAAGCACATCAC	13.0	13	26403985.0	26404004.0	AG	26404005.0	26404006.0	26403988.0	26403992.0	TGGAC	+	TGCTCTGCGGCTGTGATGTGCTTGGTCCAGGGTTGGGATAGG	True	True	True	targeting		F1-R1	AGGAATCGCTGTG	AGGCACTTGCTCGTACGACGAGCGTACACGTCTCACACCGCCTGGACCAAGCACATCACGTTTAAGAGCTATGCTGGAAACAGCATAGCAAGTTTAAATAAGGCTAGTCCGTTATCAACTTGAAAAAGTGGCACCGAGTCGGTGCTTTTTTTTGCTCTGCGGCTGTGATGTGCTTGGTCCAGGGTTGGGATAGGAGGAATCGCTGTGGAATTCTAGATCCGGTCGTCAACTTAAGGTGCCGGGCCCACAT	2	gRNA_301
gRNA_CDK8_targ_724	CDK8	TGGACCAAGCACATCACAGC	GGGACCAAGCACATCACAGC	13.0	13	26403988.0	26404007.0	CG	26404008.0	26404009.0	26403991.0	26403995.0	ACCAA	+	TGCTGCTCTGCGGCTGTGATGTGCTTGGTCCAGGGTTGGGAT	True	True	True	targeting		F1-R1	GATAAGTAGCGGA	AGGCACTTGCTCGTACGACGAGCGTACACGTCTCACACCGGGACCAAGCACATCACAGCGTTTAAGAGCTATGCTGGAAACAGCATAGCAAGTTTAAATAAGGCTAGTCCGTTATCAACTTGAAAAAGTGGCACCGAGTCGGTGCTTTTTTTTGCTGCTCTGCGGCTGTGATGTGCTTGGTCCAGGGTTGGGATGATAAGTAGCGGAGAATTCTAGATCCGGTCGTCAACTTAAGGTGCCGGGCCCACAT	2	gRNA_302
gRNA_CDK8_targ_725	CDK8	ACCAAGCACATCACAGCCGC	GCCAAGCACATCACAGCCGC	13.0	13	26403991.0	26404010.0	AG	26404011.0	26404012.0	26403994.0	26403998.0	AAGCA	+	CCATGCTGCTCTGCGGCTGTGATGTGCTTGGTCCAGGGTTGG	True	True	True	targeting		F1-R1	TGTACGTTGGTAC	AGGCACTTGCTCGTACGACGAGCGTACACGTCTCACACCGCCAAGCACATCACAGCCGCGTTTAAGAGCTATGCTGGAAACAGCATAGCAAGTTTAAATAAGGCTAGTCCGTTATCAACTTGAAAAAGTGGCACCGAGTCGGTGCTTTTTTTCCATGCTGCTCTGCGGCTGTGATGTGCTTGGTCCAGGGTTGGTGTACGTTGGTACGAATTCTAGATCCGGTCGTCAACTTAAGGTGCCGGGCCCACAT	2	gRNA_303
gRNA_CDK8_targ_726	CDK8	CAAGCACATCACAGCCGCAG	GAAGCACATCACAGCCGCAG	13.0	13	26403993.0	26404012.0	AG	26404013.0	26404014.0	26403996.0	26404000.0	GCACA	+	TCCCATGCTGCTCTGCGGCTGTGATGTGCTTGGTCCAGGGTT	True	True	True	targeting		F1-R1	ATCTGTTGTGAGT	AGGCACTTGCTCGTACGACGAGCGTACACGTCTCACACCGAAGCACATCACAGCCGCAGGTTTAAGAGCTATGCTGGAAACAGCATAGCAAGTTTAAATAAGGCTAGTCCGTTATCAACTTGAAAAAGTGGCACCGAGTCGGTGCTTTTTTTTCCCATGCTGCTCTGCGGCTGTGATGTGCTTGGTCCAGGGTTATCTGTTGTGAGTGAATTCTAGATCCGGTCGTCAACTTAAGGTGCCGGGCCCACAT	2	gRNA_304
gRNA_CDK8_targ_727	CDK8	GCACATCACAGCCGCAGAGC	GCACATCACAGCCGCAGAGC	13.0	13	26403996.0	26404015.0	AG	26404016.0	26404017.0	26403999.0	26404003.0	CATCA	+	GTATCCCATGCTGCTCTGCGGCTGTGATGTGCTTGGTCCAGG	True	True	True	targeting		F1-R1	CGAGCTATGCAAA	AGGCACTTGCTCGTACGACGAGCGTACACGTCTCACACCGCACATCACAGCCGCAGAGCGTTTAAGAGCTATGCTGGAAACAGCATAGCAAGTTTAAATAAGGCTAGTCCGTTATCAACTTGAAAAAGTGGCACCGAGTCGGTGCTTTTTTTGTATCCCATGCTGCTCTGCGGCTGTGATGTGCTTGGTCCAGGCGAGCTATGCAAAGAATTCTAGATCCGGTCGTCAACTTAAGGTGCCGGGCCCACAT	2	gRNA_305
gRNA_CDK8_targ_728	CDK8	ATCACAGCCGCAGAGCAGCA	GTCACAGCCGCAGAGCAGCA	13.0	13	26404000.0	26404019.0	TG	26404020.0	26404021.0	26404003.0	26404007.0	ACAGC	+	CTGAGTATCCCATGCTGCTCTGCGGCTGTGATGTGCTTGGTC	True	True	True	targeting		F1-R1	GAGATTGGGCTCG	AGGCACTTGCTCGTACGACGAGCGTACACGTCTCACACCGTCACAGCCGCAGAGCAGCAGTTTAAGAGCTATGCTGGAAACAGCATAGCAAGTTTAAATAAGGCTAGTCCGTTATCAACTTGAAAAAGTGGCACCGAGTCGGTGCTTTTTTTCTGAGTATCCCATGCTGCTCTGCGGCTGTGATGTGCTTGGTCGAGATTGGGCTCGGAATTCTAGATCCGGTCGTCAACTTAAGGTGCCGGGCCCACAT	2	gRNA_306
gRNA_CDK8_targ_729	CDK8	TCACAGCCGCAGAGCAGCAT	GCACAGCCGCAGAGCAGCAT	13.0	13	26404001.0	26404020.0	GG	26404021.0	26404022.0	26404004.0	26404008.0	CAGCC	+	GCTGAGTATCCCATGCTGCTCTGCGGCTGTGATGTGCTTGGT	True	True	True	targeting		F1-R1	GCGCGAGTTTAGC	AGGCACTTGCTCGTACGACGAGCGTACACGTCTCACACCGCACAGCCGCAGAGCAGCATGTTTAAGAGCTATGCTGGAAACAGCATAGCAAGTTTAAATAAGGCTAGTCCGTTATCAACTTGAAAAAGTGGCACCGAGTCGGTGCTTTTTTTGCTGAGTATCCCATGCTGCTCTGCGGCTGTGATGTGCTTGGTGCGCGAGTTTAGCGAATTCTAGATCCGGTCGTCAACTTAAGGTGCCGGGCCCACAT	2	gRNA_307
gRNA_CDK8_targ_730	CDK8	CACAGCCGCAGAGCAGCATG	GACAGCCGCAGAGCAGCATG	13.0	13	26404002.0	26404021.0	GG	26404022.0	26404023.0	26404005.0	26404009.0	AGCCG	+	AGCTGAGTATCCCATGCTGCTCTGCGGCTGTGATGTGCTTGG	True	True	True	targeting		F1-R1	AAAGATAGCCCGG	AGGCACTTGCTCGTACGACGAGCGTACACGTCTCACACCGACAGCCGCAGAGCAGCATGGTTTAAGAGCTATGCTGGAAACAGCATAGCAAGTTTAAATAAGGCTAGTCCGTTATCAACTTGAAAAAGTGGCACCGAGTCGGTGCTTTTTTTAGCTGAGTATCCCATGCTGCTCTGCGGCTGTGATGTGCTTGGAAAGATAGCCCGGGAATTCTAGATCCGGTCGTCAACTTAAGGTGCCGGGCCCACAT	2	gRNA_308
gRNA_CDK8_targ_731	CDK8	CAGAGCAGCATGGGATACTC	GAGAGCAGCATGGGATACTC	13.0	13	26404010.0	26404029.0	AG	26404030.0	26404031.0	26404013.0	26404017.0	AGCAG	+	TGGGAGGTAGCTGAGTATCCCATGCTGCTCTGCGGCTGTGAT	True	True	True	targeting		F1-R1	CGCGGACAGCGTT	AGGCACTTGCTCGTACGACGAGCGTACACGTCTCACACCGAGAGCAGCATGGGATACTCGTTTAAGAGCTATGCTGGAAACAGCATAGCAAGTTTAAATAAGGCTAGTCCGTTATCAACTTGAAAAAGTGGCACCGAGTCGGTGCTTTTTTTTGGGAGGTAGCTGAGTATCCCATGCTGCTCTGCGGCTGTGATCGCGGACAGCGTTGAATTCTAGATCCGGTCGTCAACTTAAGGTGCCGGGCCCACAT	2	gRNA_309
gRNA_CDK8_targ_732	CDK8	GGGATACTCAGCTACCTCCC	GGGATACTCAGCTACCTCCC	13.0	13	26404021.0	26404040.0	AG	26404041.0	26404042.0	26404024.0	26404028.0	ATACT	+	GTGGAGGCTGCTGGGAGGTAGCTGAGTATCCCATGCTGCTCT	True	True	True	targeting		F1-R1	ATCAGCGAAACCG	AGGCACTTGCTCGTACGACGAGCGTACACGTCTCACACCGGGATACTCAGCTACCTCCCGTTTAAGAGCTATGCTGGAAACAGCATAGCAAGTTTAAATAAGGCTAGTCCGTTATCAACTTGAAAAAGTGGCACCGAGTCGGTGCTTTTTTTGTGGAGGCTGCTGGGAGGTAGCTGAGTATCCCATGCTGCTCTATCAGCGAAACCGGAATTCTAGATCCGGTCGTCAACTTAAGGTGCCGGGCCCACAT	2	gRNA_310
gRNA_CDK8_targ_733	CDK8	ATACTCAGCTACCTCCCAGC	GTACTCAGCTACCTCCCAGC	13.0	13	26404024.0	26404043.0	AG	26404044.0	26404045.0	26404027.0	26404031.0	CTCAG	+	ACTGTGGAGGCTGCTGGGAGGTAGCTGAGTATCCCATGCTGC	True	True	True	targeting		F1-R1	ACCCTGTCGGACT	AGGCACTTGCTCGTACGACGAGCGTACACGTCTCACACCGTACTCAGCTACCTCCCAGCGTTTAAGAGCTATGCTGGAAACAGCATAGCAAGTTTAAATAAGGCTAGTCCGTTATCAACTTGAAAAAGTGGCACCGAGTCGGTGCTTTTTTTACTGTGGAGGCTGCTGGGAGGTAGCTGAGTATCCCATGCTGCACCCTGTCGGACTGAATTCTAGATCCGGTCGTCAACTTAAGGTGCCGGGCCCACAT	2	gRNA_311
gRNA_CDK8_targ_734	CDK8	TACCTCCCAGCAGCCTCCAC	GACCTCCCAGCAGCCTCCAC	13.0	13	26404033.0	26404052.0	AG	26404053.0	26404054.0	26404036.0	26404040.0	CTCCC	+	GATGTGAGTACTGTGGAGGCTGCTGGGAGGTAGCTGAGTATC	True	False	True	targeting		F1-R1	TCTCAAAGCGAAC	AGGCACTTGCTCGTACGACGAGCGTACACGTCTCACACCGACCTCCCAGCAGCCTCCACGTTTAAGAGCTATGCTGGAAACAGCATAGCAAGTTTAAATAAGGCTAGTCCGTTATCAACTTGAAAAAGTGGCACCGAGTCGGTGCTTTTTTTGATGTGAGTACTGTGGAGGCTGCTGGGAGGTAGCTGAGTATCTCTCAAAGCGAACGAATTCTAGATCCGGTCGTCAACTTAAGGTGCCGGGCCCACAT	2	gRNA_312
gRNA_CDK8_targ_735	CDK8	GCCTCCACAGTACTCACATC	GCCTCCACAGTACTCACATC	13.0	13	26404045.0	26404064.0	AG	26404065.0	26404066.0	26404048.0	26404052.0	TCCAC	+	ACCGATGTGTCTGATGTGAGTACTGTGGAGGCTGCTGGGAGG	True	True	True	targeting		F1-R1	GCCTGTCGACGAA	AGGCACTTGCTCGTACGACGAGCGTACACGTCTCACACCGCCTCCACAGTACTCACATCGTTTAAGAGCTATGCTGGAAACAGCATAGCAAGTTTAAATAAGGCTAGTCCGTTATCAACTTGAAAAAGTGGCACCGAGTCGGTGCTTTTTTTACCGATGTGTCTGATGTGAGTACTGTGGAGGCTGCTGGGAGGGCCTGTCGACGAAGAATTCTAGATCCGGTCGTCAACTTAAGGTGCCGGGCCCACAT	2	gRNA_313
gRNA_CDK8_targ_736	CDK8	AGTACTCACATCAGACACAT	GGTACTCACATCAGACACAT	13.0	13	26404053.0	26404072.0	CG	26404073.0	26404074.0	26404056.0	26404060.0	ACTCA	+	AGCTCAGTACCGATGTGTCTGATGTGAGTACTGTGGAGGCTG	True	True	True	targeting		F1-R1	AAGTGCATTAAAC	AGGCACTTGCTCGTACGACGAGCGTACACGTCTCACACCGGTACTCACATCAGACACATGTTTAAGAGCTATGCTGGAAACAGCATAGCAAGTTTAAATAAGGCTAGTCCGTTATCAACTTGAAAAAGTGGCACCGAGTCGGTGCTTTTTTTAGCTCAGTACCGATGTGTCTGATGTGAGTACTGTGGAGGCTGAAGTGCATTAAACGAATTCTAGATCCGGTCGTCAACTTAAGGTGCCGGGCCCACAT	2	gRNA_314
gRNA_CDK8_targ_737	CDK8	GTACTCACATCAGACACATC	GTACTCACATCAGACACATC	13.0	13	26404054.0	26404073.0	GG	26404074.0	26404075.0	26404057.0	26404061.0	CTCAC	+	CAGCTCAGTACCGATGTGTCTGATGTGAGTACTGTGGAGGCT	True	True	True	targeting		F1-R1	GGCATAAGGGCAT	AGGCACTTGCTCGTACGACGAGCGTACACGTCTCACACCGTACTCACATCAGACACATCGTTTAAGAGCTATGCTGGAAACAGCATAGCAAGTTTAAATAAGGCTAGTCCGTTATCAACTTGAAAAAGTGGCACCGAGTCGGTGCTTTTTTTCAGCTCAGTACCGATGTGTCTGATGTGAGTACTGTGGAGGCTGGCATAAGGGCATGAATTCTAGATCCGGTCGTCAACTTAAGGTGCCGGGCCCACAT	2	gRNA_315
gRNA_CDK8_targ_738	CDK8	CACATCAGACACATCGGTAC	GACATCAGACACATCGGTAC	13.0	13	26404059.0	26404078.0	TG	26404079.0	26404080.0	26404062.0	26404066.0	ATCAG	+	CGATGCAGCTCAGTACCGATGTGTCTGATGTGAGTACTGTGG	True	True	True	targeting		F1-R1	CAAACCGATTGCT	AGGCACTTGCTCGTACGACGAGCGTACACGTCTCACACCGACATCAGACACATCGGTACGTTTAAGAGCTATGCTGGAAACAGCATAGCAAGTTTAAATAAGGCTAGTCCGTTATCAACTTGAAAAAGTGGCACCGAGTCGGTGCTTTTTTTCGATGCAGCTCAGTACCGATGTGTCTGATGTGAGTACTGTGGCAAACCGATTGCTGAATTCTAGATCCGGTCGTCAACTTAAGGTGCCGGGCCCACAT	2	gRNA_316
gRNA_CDK8_targ_739	CDK8	CATCAGACACATCGGTACTG	GATCAGACACATCGGTACTG	13.0	13	26404061.0	26404080.0	AG	26404081.0	26404082.0	26404064.0	26404068.0	CAGAC	+	TCCGATGCAGCTCAGTACCGATGTGTCTGATGTGAGTACTGT	True	True	True	targeting		F1-R1	CCGAAGCATAAGC	AGGCACTTGCTCGTACGACGAGCGTACACGTCTCACACCGATCAGACACATCGGTACTGGTTTAAGAGCTATGCTGGAAACAGCATAGCAAGTTTAAATAAGGCTAGTCCGTTATCAACTTGAAAAAGTGGCACCGAGTCGGTGCTTTTTTTTCCGATGCAGCTCAGTACCGATGTGTCTGATGTGAGTACTGTCCGAAGCATAAGCGAATTCTAGATCCGGTCGTCAACTTAAGGTGCCGGGCCCACAT	2	gRNA_317
gRNA_CDK8_targ_740	CDK8	CAGACACATCGGTACTGAGC	GAGACACATCGGTACTGAGC	13.0	13	26404064.0	26404083.0	TG	26404084.0	26404085.0	26404067.0	26404071.0	ACACA	+	GATTCCGATGCAGCTCAGTACCGATGTGTCTGATGTGAGTAC	True	True	True	targeting		F1-R1	CAGGGCTTGTATG	AGGCACTTGCTCGTACGACGAGCGTACACGTCTCACACCGAGACACATCGGTACTGAGCGTTTAAGAGCTATGCTGGAAACAGCATAGCAAGTTTAAATAAGGCTAGTCCGTTATCAACTTGAAAAAGTGGCACCGAGTCGGTGCTTTTTTTGATTCCGATGCAGCTCAGTACCGATGTGTCTGATGTGAGTACCAGGGCTTGTATGGAATTCTAGATCCGGTCGTCAACTTAAGGTGCCGGGCCCACAT	2	gRNA_318
gRNA_CDK8_targ_741	CDK8	ACATCGGTACTGAGCTGCAT	GCATCGGTACTGAGCTGCAT	13.0	13	26404069.0	26404088.0	CG	26404089.0	26404090.0	26404072.0	26404076.0	TCGGT	+	GACAAGATTCCGATGCAGCTCAGTACCGATGTGTCTGATGTG	True	False	True	targeting		F1-R1	ACTCAGGAGATAG	AGGCACTTGCTCGTACGACGAGCGTACACGTCTCACACCGCATCGGTACTGAGCTGCATGTTTAAGAGCTATGCTGGAAACAGCATAGCAAGTTTAAATAAGGCTAGTCCGTTATCAACTTGAAAAAGTGGCACCGAGTCGGTGCTTTTTTTGACAAGATTCCGATGCAGCTCAGTACCGATGTGTCTGATGTGACTCAGGAGATAGGAATTCTAGATCCGGTCGTCAACTTAAGGTGCCGGGCCCACAT	2	gRNA_319
gRNA_CDK8_targ_742	CDK8	CATCGGTACTGAGCTGCATC	GATCGGTACTGAGCTGCATC	13.0	13	26404070.0	26404089.0	GG	26404090.0	26404091.0	26404073.0	26404077.0	CGGTA	+	GGACAAGATTCCGATGCAGCTCAGTACCGATGTGTCTGATGT	True	True	True	targeting		F1-R1	ATTCGTGATCAGG	AGGCACTTGCTCGTACGACGAGCGTACACGTCTCACACCGATCGGTACTGAGCTGCATCGTTTAAGAGCTATGCTGGAAACAGCATAGCAAGTTTAAATAAGGCTAGTCCGTTATCAACTTGAAAAAGTGGCACCGAGTCGGTGCTTTTTTTGGACAAGATTCCGATGCAGCTCAGTACCGATGTGTCTGATGTATTCGTGATCAGGGAATTCTAGATCCGGTCGTCAACTTAAGGTGCCGGGCCCACAT	2	gRNA_320
gRNA_CDK8_targ_743	CDK8	TCCATTGTCACAGCCTCTGA	GCCATTGTCACAGCCTCTGA	13.0	1	26254646.0	26254627.0	GG	26254625.0	26254624.0	26254643.0	26254639.0	ATTGT	-	AGCTCTCCGGCCTCAGAGGCTGTGACAATGGACTATGACTTT	True	True	False	targeting		F1-R1	TGAACGGGCTTCG	AGGCACTTGCTCGTACGACGAGCGTACACGTCTCACACCGCCATTGTCACAGCCTCTGAGTTTAAGAGCTATGCTGGAAACAGCATAGCAAGTTTAAATAAGGCTAGTCCGTTATCAACTTGAAAAAGTGGCACCGAGTCGGTGCTTTTTTTAGCTCTCCGGCCTCAGAGGCTGTGACAATGGACTATGACTTTTGAACGGGCTTCGGAATTCTAGATCCGGTCGTCAACTTAAGGTGCCGGGCCCACAT	2	gRNA_321
gRNA_CDK8_targ_744	CDK8	GTCCATTGTCACAGCCTCTG	GTCCATTGTCACAGCCTCTG	13.0	1	26254647.0	26254628.0	AG	26254626.0	26254625.0	26254644.0	26254640.0	CATTG	-	GCTCTCCGGCCTCAGAGGCTGTGACAATGGACTATGACTTTA	True	True	True	targeting		F1-R1	CGGACCTGCTTAC	AGGCACTTGCTCGTACGACGAGCGTACACGTCTCACACCGTCCATTGTCACAGCCTCTGGTTTAAGAGCTATGCTGGAAACAGCATAGCAAGTTTAAATAAGGCTAGTCCGTTATCAACTTGAAAAAGTGGCACCGAGTCGGTGCTTTTTTTGCTCTCCGGCCTCAGAGGCTGTGACAATGGACTATGACTTTACGGACCTGCTTACGAATTCTAGATCCGGTCGTCAACTTAAGGTGCCGGGCCCACAT	2	gRNA_322
gRNA_CDK8_targ_745	CDK8	TAGTCCATTGTCACAGCCTC	GAGTCCATTGTCACAGCCTC	13.0	1	26254649.0	26254630.0	TG	26254628.0	26254627.0	26254646.0	26254642.0	TCCAT	-	TCTCCGGCCTCAGAGGCTGTGACAATGGACTATGACTTTAAA	True	True	True	targeting		F1-R1	ATTGCTAGCATGA	AGGCACTTGCTCGTACGACGAGCGTACACGTCTCACACCGAGTCCATTGTCACAGCCTCGTTTAAGAGCTATGCTGGAAACAGCATAGCAAGTTTAAATAAGGCTAGTCCGTTATCAACTTGAAAAAGTGGCACCGAGTCGGTGCTTTTTTTTCTCCGGCCTCAGAGGCTGTGACAATGGACTATGACTTTAAAATTGCTAGCATGAGAATTCTAGATCCGGTCGTCAACTTAAGGTGCCGGGCCCACAT	2	gRNA_323
gRNA_CDK8_targ_746	CDK8	AAGTCATAGTCCATTGTCAC	GAGTCATAGTCCATTGTCAC	13.0	1	26254655.0	26254636.0	AG	26254634.0	26254633.0	26254652.0	26254648.0	TCATA	-	GCCTCAGAGGCTGTGACAATGGACTATGACTTTAAAGTGAAG	True	True	True	targeting		F1-R1	ACGAAGGTCAAAT	AGGCACTTGCTCGTACGACGAGCGTACACGTCTCACACCGAGTCATAGTCCATTGTCACGTTTAAGAGCTATGCTGGAAACAGCATAGCAAGTTTAAATAAGGCTAGTCCGTTATCAACTTGAAAAAGTGGCACCGAGTCGGTGCTTTTTTTGCCTCAGAGGCTGTGACAATGGACTATGACTTTAAAGTGAAGACGAAGGTCAAATGAATTCTAGATCCGGTCGTCAACTTAAGGTGCCGGGCCCACAT	2	gRNA_324
gRNA_CDK8_targ_747	CDK8	ACTTTAAAGTCATAGTCCAT	GCTTTAAAGTCATAGTCCAT	13.0	1	26254661.0	26254642.0	TG	26254640.0	26254639.0	26254658.0	26254654.0	TTAAA	-	GAGGCTGTGACAATGGACTATGACTTTAAAGTGAAGCTGAGC	True	True	False	targeting		F1-R1	TAATTTCCTCCTC	AGGCACTTGCTCGTACGACGAGCGTACACGTCTCACACCGCTTTAAAGTCATAGTCCATGTTTAAGAGCTATGCTGGAAACAGCATAGCAAGTTTAAATAAGGCTAGTCCGTTATCAACTTGAAAAAGTGGCACCGAGTCGGTGCTTTTTTTGAGGCTGTGACAATGGACTATGACTTTAAAGTGAAGCTGAGCTAATTTCCTCCTCGAATTCTAGATCCGGTCGTCAACTTAAGGTGCCGGGCCCACAT	2	gRNA_325
gRNA_CDK8_targ_748	CDK8	CAGCTTCACTTTAAAGTCAT	GAGCTTCACTTTAAAGTCAT	13.0	1	26254668.0	26254649.0	AG	26254647.0	26254646.0	26254665.0	26254661.0	CTTCA	-	TGACAATGGACTATGACTTTAAAGTGAAGCTGAGCAGCGAGC	True	True	True	targeting		F1-R1	TGGCCTTTCAAAG	AGGCACTTGCTCGTACGACGAGCGTACACGTCTCACACCGAGCTTCACTTTAAAGTCATGTTTAAGAGCTATGCTGGAAACAGCATAGCAAGTTTAAATAAGGCTAGTCCGTTATCAACTTGAAAAAGTGGCACCGAGTCGGTGCTTTTTTTTGACAATGGACTATGACTTTAAAGTGAAGCTGAGCAGCGAGCTGGCCTTTCAAAGGAATTCTAGATCCGGTCGTCAACTTAAGGTGCCGGGCCCACAT	2	gRNA_326
gRNA_CDK8_targ_749	CDK8	GCTGCTCAGCTTCACTTTAA	GCTGCTCAGCTTCACTTTAA	13.0	1	26254674.0	26254655.0	AG	26254653.0	26254652.0	26254671.0	26254667.0	GCTCA	-	TGGACTATGACTTTAAAGTGAAGCTGAGCAGCGAGCGGGAGC	True	True	True	targeting		F1-R1	ATCCTGCACGAAG	AGGCACTTGCTCGTACGACGAGCGTACACGTCTCACACCGCTGCTCAGCTTCACTTTAAGTTTAAGAGCTATGCTGGAAACAGCATAGCAAGTTTAAATAAGGCTAGTCCGTTATCAACTTGAAAAAGTGGCACCGAGTCGGTGCTTTTTTTTGGACTATGACTTTAAAGTGAAGCTGAGCAGCGAGCGGGAGCATCCTGCACGAAGGAATTCTAGATCCGGTCGTCAACTTAAGGTGCCGGGCCCACAT	2	gRNA_327
gRNA_CDK8_targ_750	CDK8	CCCGCTCCCGCTCGCTGCTC	GCCGCTCCCGCTCGCTGCTC	13.0	1	26254687.0	26254668.0	AG	26254666.0	26254665.0	26254684.0	26254680.0	GCTCC	-	TAAAGTGAAGCTGAGCAGCGAGCGGGAGCGGGTCGAGGACCT	True	False	True	targeting		F1-R1	CAGGATTCGACGT	AGGCACTTGCTCGTACGACGAGCGTACACGTCTCACACCGCCGCTCCCGCTCGCTGCTCGTTTAAGAGCTATGCTGGAAACAGCATAGCAAGTTTAAATAAGGCTAGTCCGTTATCAACTTGAAAAAGTGGCACCGAGTCGGTGCTTTTTTTTAAAGTGAAGCTGAGCAGCGAGCGGGAGCGGGTCGAGGACCTCAGGATTCGACGTGAATTCTAGATCCGGTCGTCAACTTAAGGTGCCGGGCCCACAT	2	gRNA_328
gRNA_CDK8_targ_751	CDK8	CTCGACCCGCTCCCGCTCGC	GTCGACCCGCTCCCGCTCGC	13.0	1	26254692.0	26254673.0	TG	26254671.0	26254670.0	26254689.0	26254685.0	GACCC	-	TGAAGCTGAGCAGCGAGCGGGAGCGGGTCGAGGACCTGTTTG	True	True	True	targeting		F1-R1	TGAATCTAGTGCT	AGGCACTTGCTCGTACGACGAGCGTACACGTCTCACACCGTCGACCCGCTCCCGCTCGCGTTTAAGAGCTATGCTGGAAACAGCATAGCAAGTTTAAATAAGGCTAGTCCGTTATCAACTTGAAAAAGTGGCACCGAGTCGGTGCTTTTTTTTGAAGCTGAGCAGCGAGCGGGAGCGGGTCGAGGACCTGTTTGTGAATCTAGTGCTGAATTCTAGATCCGGTCGTCAACTTAAGGTGCCGGGCCCACAT	2	gRNA_329
gRNA_CDK8_targ_752	CDK8	GTCCTCGACCCGCTCCCGCT	GTCCTCGACCCGCTCCCGCT	13.0	1	26254695.0	26254676.0	CG	26254674.0	26254673.0	26254692.0	26254688.0	CTCGA	-	AGCTGAGCAGCGAGCGGGAGCGGGTCGAGGACCTGTTTGAAT	True	True	True	targeting		F1-R1	TGGAAGAATGCAT	AGGCACTTGCTCGTACGACGAGCGTACACGTCTCACACCGTCCTCGACCCGCTCCCGCTGTTTAAGAGCTATGCTGGAAACAGCATAGCAAGTTTAAATAAGGCTAGTCCGTTATCAACTTGAAAAAGTGGCACCGAGTCGGTGCTTTTTTTAGCTGAGCAGCGAGCGGGAGCGGGTCGAGGACCTGTTTGAATTGGAAGAATGCATGAATTCTAGATCCGGTCGTCAACTTAAGGTGCCGGGCCCACAT	2	gRNA_330
gRNA_CDK8_targ_753	CDK8	ACAGGTCCTCGACCCGCTCC	GCAGGTCCTCGACCCGCTCC	13.0	1	26254699.0	26254680.0	CG	26254678.0	26254677.0	26254696.0	26254692.0	GGTCC	-	GAGCAGCGAGCGGGAGCGGGTCGAGGACCTGTTTGAATACGA	True	False	True	targeting		F1-R1	CCAAATCTTGAAT	AGGCACTTGCTCGTACGACGAGCGTACACGTCTCACACCGCAGGTCCTCGACCCGCTCCGTTTAAGAGCTATGCTGGAAACAGCATAGCAAGTTTAAATAAGGCTAGTCCGTTATCAACTTGAAAAAGTGGCACCGAGTCGGTGCTTTTTTTGAGCAGCGAGCGGGAGCGGGTCGAGGACCTGTTTGAATACGACCAAATCTTGAATGAATTCTAGATCCGGTCGTCAACTTAAGGTGCCGGGCCCACAT	2	gRNA_331
gRNA_CDK8_targ_754	CDK8	ATTCAAACAGGTCCTCGACC	GTTCAAACAGGTCCTCGACC	13.0	1	26254705.0	26254686.0	CG	26254684.0	26254683.0	26254702.0	26254698.0	CAAAC	-	CGAGCGGGAGCGGGTCGAGGACCTGTTTGAATACGAGGGCTG	True	True	True	targeting		F1-R1	ACAGCTGATACGC	AGGCACTTGCTCGTACGACGAGCGTACACGTCTCACACCGTTCAAACAGGTCCTCGACCGTTTAAGAGCTATGCTGGAAACAGCATAGCAAGTTTAAATAAGGCTAGTCCGTTATCAACTTGAAAAAGTGGCACCGAGTCGGTGCTTTTTTTCGAGCGGGAGCGGGTCGAGGACCTGTTTGAATACGAGGGCTGACAGCTGATACGCGAATTCTAGATCCGGTCGTCAACTTAAGGTGCCGGGCCCACAT	2	gRNA_332
gRNA_CDK8_targ_755	CDK8	CTCGTATTCAAACAGGTCCT	GTCGTATTCAAACAGGTCCT	13.0	1	26254710.0	26254691.0	CG	26254689.0	26254688.0	26254707.0	26254703.0	GTATT	-	GGGAGCGGGTCGAGGACCTGTTTGAATACGAGGGCTGCAAAG	True	True	False	targeting		F1-R1	ACCCTCTGGCTGA	AGGCACTTGCTCGTACGACGAGCGTACACGTCTCACACCGTCGTATTCAAACAGGTCCTGTTTAAGAGCTATGCTGGAAACAGCATAGCAAGTTTAAATAAGGCTAGTCCGTTATCAACTTGAAAAAGTGGCACCGAGTCGGTGCTTTTTTTGGGAGCGGGTCGAGGACCTGTTTGAATACGAGGGCTGCAAAGACCCTCTGGCTGAGAATTCTAGATCCGGTCGTCAACTTAAGGTGCCGGGCCCACAT	2	gRNA_333
gRNA_CDK8_targ_756	CDK8	GCAGCCCTCGTATTCAAACA	GCAGCCCTCGTATTCAAACA	13.0	1	26254716.0	26254697.0	GG	26254695.0	26254694.0	26254713.0	26254709.0	GCCCT	-	GGGTCGAGGACCTGTTTGAATACGAGGGCTGCAAAGTTGGCC	True	False	True	targeting		F1-R1	AGAAAGACTAGCT	AGGCACTTGCTCGTACGACGAGCGTACACGTCTCACACCGCAGCCCTCGTATTCAAACAGTTTAAGAGCTATGCTGGAAACAGCATAGCAAGTTTAAATAAGGCTAGTCCGTTATCAACTTGAAAAAGTGGCACCGAGTCGGTGCTTTTTTTGGGTCGAGGACCTGTTTGAATACGAGGGCTGCAAAGTTGGCCAGAAAGACTAGCTGAATTCTAGATCCGGTCGTCAACTTAAGGTGCCGGGCCCACAT	2	gRNA_334
gRNA_CDK8_targ_757	CDK8	TGCAGCCCTCGTATTCAAAC	GGCAGCCCTCGTATTCAAAC	13.0	1	26254717.0	26254698.0	AG	26254696.0	26254695.0	26254714.0	26254710.0	AGCCC	-	GGTCGAGGACCTGTTTGAATACGAGGGCTGCAAAGTTGGCCG	True	True	True	targeting		F1-R1	CTTATGTTGCGAG	AGGCACTTGCTCGTACGACGAGCGTACACGTCTCACACCGGCAGCCCTCGTATTCAAACGTTTAAGAGCTATGCTGGAAACAGCATAGCAAGTTTAAATAAGGCTAGTCCGTTATCAACTTGAAAAAGTGGCACCGAGTCGGTGCTTTTTTTGGTCGAGGACCTGTTTGAATACGAGGGCTGCAAAGTTGGCCGCTTATGTTGCGAGGAATTCTAGATCCGGTCGTCAACTTAAGGTGCCGGGCCCACAT	2	gRNA_335
gRNA_CDK8_targ_758	CDK8	TCGGCCAACTTTGCAGCCCT	GCGGCCAACTTTGCAGCCCT	13.0	1	26254728.0	26254709.0	CG	26254707.0	26254706.0	26254725.0	26254721.0	GCCAA	-	TGTTTGAATACGAGGGCTGCAAAGTTGGCCGAGGCACTTATG	True	True	True	targeting		F1-R1	CTCTTTAAGCGGT	AGGCACTTGCTCGTACGACGAGCGTACACGTCTCACACCGCGGCCAACTTTGCAGCCCTGTTTAAGAGCTATGCTGGAAACAGCATAGCAAGTTTAAATAAGGCTAGTCCGTTATCAACTTGAAAAAGTGGCACCGAGTCGGTGCTTTTTTTTGTTTGAATACGAGGGCTGCAAAGTTGGCCGAGGCACTTATGCTCTTTAAGCGGTGAATTCTAGATCCGGTCGTCAACTTAAGGTGCCGGGCCCACAT	2	gRNA_336
gRNA_CDK8_targ_759	CDK8	AGTGCCTCGGCCAACTTTGC	GGTGCCTCGGCCAACTTTGC	13.0	1	26254734.0	26254715.0	AG	26254713.0	26254712.0	26254731.0	26254727.0	GCCTC	-	AATACGAGGGCTGCAAAGTTGGCCGAGGCACTTATGGTCACG	True	False	True	targeting		F1-R1	ATCATTGTGCGGG	AGGCACTTGCTCGTACGACGAGCGTACACGTCTCACACCGGTGCCTCGGCCAACTTTGCGTTTAAGAGCTATGCTGGAAACAGCATAGCAAGTTTAAATAAGGCTAGTCCGTTATCAACTTGAAAAAGTGGCACCGAGTCGGTGCTTTTTTTAATACGAGGGCTGCAAAGTTGGCCGAGGCACTTATGGTCACGATCATTGTGCGGGGAATTCTAGATCCGGTCGTCAACTTAAGGTGCCGGGCCCACAT	2	gRNA_337
gRNA_CDK8_targ_760	CDK8	ATAAGTGCCTCGGCCAACTT	GTAAGTGCCTCGGCCAACTT	13.0	1	26254737.0	26254718.0	TG	26254716.0	26254715.0	26254734.0	26254730.0	AGTGC	-	ACGAGGGCTGCAAAGTTGGCCGAGGCACTTATGGTCACGTCT	True	True	True	targeting		F1-R1	ATGCAGGTCGTCA	AGGCACTTGCTCGTACGACGAGCGTACACGTCTCACACCGTAAGTGCCTCGGCCAACTTGTTTAAGAGCTATGCTGGAAACAGCATAGCAAGTTTAAATAAGGCTAGTCCGTTATCAACTTGAAAAAGTGGCACCGAGTCGGTGCTTTTTTTACGAGGGCTGCAAAGTTGGCCGAGGCACTTATGGTCACGTCTATGCAGGTCGTCAGAATTCTAGATCCGGTCGTCAACTTAAGGTGCCGGGCCCACAT	2	gRNA_338
gRNA_CDK8_targ_761	CDK8	GACGTGACCATAAGTGCCTC	GACGTGACCATAAGTGCCTC	13.0	1	26254746.0	26254727.0	GG	26254725.0	26254724.0	26254743.0	26254739.0	GTGAC	-	GCAAAGTTGGCCGAGGCACTTATGGTCACGTCTACAAAGCCA	True	True	True	targeting		F1-R1	CTCCGCTTTCAAG	AGGCACTTGCTCGTACGACGAGCGTACACGTCTCACACCGACGTGACCATAAGTGCCTCGTTTAAGAGCTATGCTGGAAACAGCATAGCAAGTTTAAATAAGGCTAGTCCGTTATCAACTTGAAAAAGTGGCACCGAGTCGGTGCTTTTTTTGCAAAGTTGGCCGAGGCACTTATGGTCACGTCTACAAAGCCACTCCGCTTTCAAGGAATTCTAGATCCGGTCGTCAACTTAAGGTGCCGGGCCCACAT	2	gRNA_339
gRNA_CDK8_targ_762	CDK8	AGACGTGACCATAAGTGCCT	GGACGTGACCATAAGTGCCT	13.0	1	26254747.0	26254728.0	CG	26254726.0	26254725.0	26254744.0	26254740.0	CGTGA	-	CAAAGTTGGCCGAGGCACTTATGGTCACGTCTACAAAGCCAA	True	True	True	targeting		F1-R1	TTGAGTTGTATGA	AGGCACTTGCTCGTACGACGAGCGTACACGTCTCACACCGGACGTGACCATAAGTGCCTGTTTAAGAGCTATGCTGGAAACAGCATAGCAAGTTTAAATAAGGCTAGTCCGTTATCAACTTGAAAAAGTGGCACCGAGTCGGTGCTTTTTTTCAAAGTTGGCCGAGGCACTTATGGTCACGTCTACAAAGCCAATTGAGTTGTATGAGAATTCTAGATCCGGTCGTCAACTTAAGGTGCCGGGCCCACAT	2	gRNA_340
gRNA_CDK8_targ_763	CDK8	TTTGTAGACGTGACCATAAG	GTTGTAGACGTGACCATAAG	13.0	1	26254752.0	26254733.0	TG	26254731.0	26254730.0	26254749.0	26254745.0	GTAGA	-	TTGGCCGAGGCACTTATGGTCACGTCTACAAAGCCAAGAGGA	True	True	False	targeting		F1-R1	ACTAGTGAGCAAT	AGGCACTTGCTCGTACGACGAGCGTACACGTCTCACACCGTTGTAGACGTGACCATAAGGTTTAAGAGCTATGCTGGAAACAGCATAGCAAGTTTAAATAAGGCTAGTCCGTTATCAACTTGAAAAAGTGGCACCGAGTCGGTGCTTTTTTTTTGGCCGAGGCACTTATGGTCACGTCTACAAAGCCAAGAGGAACTAGTGAGCAATGAATTCTAGATCCGGTCGTCAACTTAAGGTGCCGGGCCCACAT	2	gRNA_341
gRNA_CDK8_targ_764	CDK8	GCTTTGTAGACGTGACCATA	GCTTTGTAGACGTGACCATA	13.0	1	26254754.0	26254735.0	AG	26254733.0	26254732.0	26254751.0	26254747.0	TTGTA	-	GGCCGAGGCACTTATGGTCACGTCTACAAAGCCAAGAGGAAA	True	True	False	targeting		F1-R1	GACCGTTAGTATG	AGGCACTTGCTCGTACGACGAGCGTACACGTCTCACACCGCTTTGTAGACGTGACCATAGTTTAAGAGCTATGCTGGAAACAGCATAGCAAGTTTAAATAAGGCTAGTCCGTTATCAACTTGAAAAAGTGGCACCGAGTCGGTGCTTTTTTTGGCCGAGGCACTTATGGTCACGTCTACAAAGCCAAGAGGAAAGACCGTTAGTATGGAATTCTAGATCCGGTCGTCAACTTAAGGTGCCGGGCCCACAT	2	gRNA_342
gRNA_CDK8_targ_765	CDK8	TCCTCTTGGCTTTGTAGACG	GCCTCTTGGCTTTGTAGACG	13.0	1	26254762.0	26254743.0	TG	26254741.0	26254740.0	26254759.0	26254755.0	TCTTG	-	CACTTATGGTCACGTCTACAAAGCCAAGAGGAAAGATGGGTG	True	False	True	targeting		F1-R1	TAGCTCTTCCTCC	AGGCACTTGCTCGTACGACGAGCGTACACGTCTCACACCGCCTCTTGGCTTTGTAGACGGTTTAAGAGCTATGCTGGAAACAGCATAGCAAGTTTAAATAAGGCTAGTCCGTTATCAACTTGAAAAAGTGGCACCGAGTCGGTGCTTTTTTTCACTTATGGTCACGTCTACAAAGCCAAGAGGAAAGATGGGTGTAGCTCTTCCTCCGAATTCTAGATCCGGTCGTCAACTTAAGGTGCCGGGCCCACAT	2	gRNA_343
gRNA_CDK8_targ_766	CDK8	TTTCCTCTTGGCTTTGTAGA	GTTCCTCTTGGCTTTGTAGA	13.0	1	26254764.0	26254745.0	CG	26254743.0	26254742.0	26254761.0	26254757.0	CCTCT	-	CTTATGGTCACGTCTACAAAGCCAAGAGGAAAGATGGGTGAG	True	False	True	targeting		F1-R1	TGCATTAAGGGTC	AGGCACTTGCTCGTACGACGAGCGTACACGTCTCACACCGTTCCTCTTGGCTTTGTAGAGTTTAAGAGCTATGCTGGAAACAGCATAGCAAGTTTAAATAAGGCTAGTCCGTTATCAACTTGAAAAAGTGGCACCGAGTCGGTGCTTTTTTTCTTATGGTCACGTCTACAAAGCCAAGAGGAAAGATGGGTGAGTGCATTAAGGGTCGAATTCTAGATCCGGTCGTCAACTTAAGGTGCCGGGCCCACAT	2	gRNA_344
gRNA_CDK8_targ_767	CDK8	ATCTTTCCTCTTGGCTTTGT	GTCTTTCCTCTTGGCTTTGT	13.0	1	26254767.0	26254748.0	AG	26254746.0	26254745.0	26254764.0	26254760.0	TTTCC	-	ATGGTCACGTCTACAAAGCCAAGAGGAAAGATGGGTGAGTGT	True	False	True	targeting		F1-R1	GATGCAAACGACC	AGGCACTTGCTCGTACGACGAGCGTACACGTCTCACACCGTCTTTCCTCTTGGCTTTGTGTTTAAGAGCTATGCTGGAAACAGCATAGCAAGTTTAAATAAGGCTAGTCCGTTATCAACTTGAAAAAGTGGCACCGAGTCGGTGCTTTTTTTATGGTCACGTCTACAAAGCCAAGAGGAAAGATGGGTGAGTGTGATGCAAACGACCGAATTCTAGATCCGGTCGTCAACTTAAGGTGCCGGGCCCACAT	2	gRNA_345
gRNA_CDK8_targ_768	CDK8	CCCATCTTTCCTCTTGGCTT	GCCATCTTTCCTCTTGGCTT	13.0	1	26254770.0	26254751.0	TG	26254749.0	26254748.0	26254767.0	26254763.0	ATCTT	-	GTCACGTCTACAAAGCCAAGAGGAAAGATGGGTGAGTGTGTG	True	True	True	targeting		F1-R1	ACGTCATCTCGCC	AGGCACTTGCTCGTACGACGAGCGTACACGTCTCACACCGCCATCTTTCCTCTTGGCTTGTTTAAGAGCTATGCTGGAAACAGCATAGCAAGTTTAAATAAGGCTAGTCCGTTATCAACTTGAAAAAGTGGCACCGAGTCGGTGCTTTTTTTGTCACGTCTACAAAGCCAAGAGGAAAGATGGGTGAGTGTGTGACGTCATCTCGCCGAATTCTAGATCCGGTCGTCAACTTAAGGTGCCGGGCCCACAT	2	gRNA_346
gRNA_CDK8_targ_769	CDK8	ACTCACCCATCTTTCCTCTT	GCTCACCCATCTTTCCTCTT	13.0	1	26254775.0	26254756.0	GG	26254754.0	26254753.0	26254772.0	26254768.0	CACCC	-	GTCTACAAAGCCAAGAGGAAAGATGGGTGAGTGTGTGTGTCT	True	True	True	targeting		F1-R1	GTCGTGTCGATAG	AGGCACTTGCTCGTACGACGAGCGTACACGTCTCACACCGCTCACCCATCTTTCCTCTTGTTTAAGAGCTATGCTGGAAACAGCATAGCAAGTTTAAATAAGGCTAGTCCGTTATCAACTTGAAAAAGTGGCACCGAGTCGGTGCTTTTTTTGTCTACAAAGCCAAGAGGAAAGATGGGTGAGTGTGTGTGTCTGTCGTGTCGATAGGAATTCTAGATCCGGTCGTCAACTTAAGGTGCCGGGCCCACAT	2	gRNA_347
gRNA_CDK8_targ_770	CDK8	CACTCACCCATCTTTCCTCT	GACTCACCCATCTTTCCTCT	13.0	1	26254776.0	26254757.0	TG	26254755.0	26254754.0	26254773.0	26254769.0	TCACC	-	TCTACAAAGCCAAGAGGAAAGATGGGTGAGTGTGTGTGTCTG	True	True	True	targeting		F1-R1	CTCAGTGGGTACA	AGGCACTTGCTCGTACGACGAGCGTACACGTCTCACACCGACTCACCCATCTTTCCTCTGTTTAAGAGCTATGCTGGAAACAGCATAGCAAGTTTAAATAAGGCTAGTCCGTTATCAACTTGAAAAAGTGGCACCGAGTCGGTGCTTTTTTTTCTACAAAGCCAAGAGGAAAGATGGGTGAGTGTGTGTGTCTGCTCAGTGGGTACAGAATTCTAGATCCGGTCGTCAACTTAAGGTGCCGGGCCCACAT	2	gRNA_348
gRNA_CDK8_targ_771	CDK8	CATCCTTCCTGTAAAAACAA	GATCCTTCCTGTAAAAACAA	13.0	2	26337574.0	26337555.0	AG	26337553.0	26337552.0	26337571.0	26337567.0	CCTTC	-	ATTAAAATAACTTTGTTTTTACAGGAAGGATGATAAAGACTA	True	False	True	targeting		F1-R1	CTAGATTACCGTC	AGGCACTTGCTCGTACGACGAGCGTACACGTCTCACACCGATCCTTCCTGTAAAAACAAGTTTAAGAGCTATGCTGGAAACAGCATAGCAAGTTTAAATAAGGCTAGTCCGTTATCAACTTGAAAAAGTGGCACCGAGTCGGTGCTTTTTTTATTAAAATAACTTTGTTTTTACAGGAAGGATGATAAAGACTACTAGATTACCGTCGAATTCTAGATCCGGTCGTCAACTTAAGGTGCCGGGCCCACAT	2	gRNA_349
gRNA_CDK8_targ_772	CDK8	ATAGTCTTTATCATCCTTCC	GTAGTCTTTATCATCCTTCC	13.0	2	26337585.0	26337566.0	TG	26337564.0	26337563.0	26337582.0	26337578.0	GTCTT	-	TTTGTTTTTACAGGAAGGATGATAAAGACTATGCTTTAAAAC	True	False	True	targeting		F1-R1	TATTCGTGGGTTC	AGGCACTTGCTCGTACGACGAGCGTACACGTCTCACACCGTAGTCTTTATCATCCTTCCGTTTAAGAGCTATGCTGGAAACAGCATAGCAAGTTTAAATAAGGCTAGTCCGTTATCAACTTGAAAAAGTGGCACCGAGTCGGTGCTTTTTTTTTTGTTTTTACAGGAAGGATGATAAAGACTATGCTTTAAAACTATTCGTGGGTTCGAATTCTAGATCCGGTCGTCAACTTAAGGTGCCGGGCCCACAT	2	gRNA_350
gRNA_CDK8_targ_773	CDK8	TTCTATTTGTTTTAAAGCAT	GTCTATTTGTTTTAAAGCAT	13.0	2	26337603.0	26337584.0	AG	26337582.0	26337581.0	26337600.0	26337596.0	TATTT	-	ATGATAAAGACTATGCTTTAAAACAAATAGAAGGAACTGGGA	True	True	False	targeting		F1-R1	TAAGTCAGCTACC	AGGCACTTGCTCGTACGACGAGCGTACACGTCTCACACCGTCTATTTGTTTTAAAGCATGTTTAAGAGCTATGCTGGAAACAGCATAGCAAGTTTAAATAAGGCTAGTCCGTTATCAACTTGAAAAAGTGGCACCGAGTCGGTGCTTTTTTTATGATAAAGACTATGCTTTAAAACAAATAGAAGGAACTGGGATAAGTCAGCTACCGAATTCTAGATCCGGTCGTCAACTTAAGGTGCCGGGCCCACAT	2	gRNA_351
gRNA_CDK8_targ_774	CDK8	GTTCCTTCTATTTGTTTTAA	GTTCCTTCTATTTGTTTTAA	13.0	2	26337608.0	26337589.0	AG	26337587.0	26337586.0	26337605.0	26337601.0	CCTTC	-	AAAGACTATGCTTTAAAACAAATAGAAGGAACTGGGATCTCT	True	False	True	targeting		F1-R1	GGTGATCGACTAT	AGGCACTTGCTCGTACGACGAGCGTACACGTCTCACACCGTTCCTTCTATTTGTTTTAAGTTTAAGAGCTATGCTGGAAACAGCATAGCAAGTTTAAATAAGGCTAGTCCGTTATCAACTTGAAAAAGTGGCACCGAGTCGGTGCTTTTTTTAAAGACTATGCTTTAAAACAAATAGAAGGAACTGGGATCTCTGGTGATCGACTATGAATTCTAGATCCGGTCGTCAACTTAAGGTGCCGGGCCCACAT	2	gRNA_352
gRNA_CDK8_targ_775	CDK8	AGATCCCAGTTCCTTCTATT	GGATCCCAGTTCCTTCTATT	13.0	2	26337616.0	26337597.0	TG	26337595.0	26337594.0	26337613.0	26337609.0	TCCCA	-	TGCTTTAAAACAAATAGAAGGAACTGGGATCTCTATGTCGGC	True	True	True	targeting		F1-R1	GCACTGACGTATC	AGGCACTTGCTCGTACGACGAGCGTACACGTCTCACACCGGATCCCAGTTCCTTCTATTGTTTAAGAGCTATGCTGGAAACAGCATAGCAAGTTTAAATAAGGCTAGTCCGTTATCAACTTGAAAAAGTGGCACCGAGTCGGTGCTTTTTTTTGCTTTAAAACAAATAGAAGGAACTGGGATCTCTATGTCGGCGCACTGACGTATCGAATTCTAGATCCGGTCGTCAACTTAAGGTGCCGGGCCCACAT	2	gRNA_353
gRNA_CDK8_targ_776	CDK8	CATGCCGACATAGAGATCCC	GATGCCGACATAGAGATCCC	13.0	2	26337629.0	26337610.0	AG	26337608.0	26337607.0	26337626.0	26337622.0	GCCGA	-	ATAGAAGGAACTGGGATCTCTATGTCGGCATGTAGAGAAATA	True	True	True	targeting		F1-R1	ATGTACAGGAAGA	AGGCACTTGCTCGTACGACGAGCGTACACGTCTCACACCGATGCCGACATAGAGATCCCGTTTAAGAGCTATGCTGGAAACAGCATAGCAAGTTTAAATAAGGCTAGTCCGTTATCAACTTGAAAAAGTGGCACCGAGTCGGTGCTTTTTTTATAGAAGGAACTGGGATCTCTATGTCGGCATGTAGAGAAATAATGTACAGGAAGAGAATTCTAGATCCGGTCGTCAACTTAAGGTGCCGGGCCCACAT	2	gRNA_354
gRNA_CDK8_targ_777	CDK8	ATTTCTCTACATGCCGACAT	GTTTCTCTACATGCCGACAT	13.0	2	26337638.0	26337619.0	AG	26337617.0	26337616.0	26337635.0	26337631.0	TCTCT	-	ACTGGGATCTCTATGTCGGCATGTAGAGAAATAGCAGTAAGT	True	False	True	targeting		F1-R1	CAGGATTGGCTTC	AGGCACTTGCTCGTACGACGAGCGTACACGTCTCACACCGTTTCTCTACATGCCGACATGTTTAAGAGCTATGCTGGAAACAGCATAGCAAGTTTAAATAAGGCTAGTCCGTTATCAACTTGAAAAAGTGGCACCGAGTCGGTGCTTTTTTTACTGGGATCTCTATGTCGGCATGTAGAGAAATAGCAGTAAGTCAGGATTGGCTTCGAATTCTAGATCCGGTCGTCAACTTAAGGTGCCGGGCCCACAT	2	gRNA_356
gRNA_CDK8_targ_778	CDK8	ACTGCTATTTCTCTACATGC	GCTGCTATTTCTCTACATGC	13.0	2	26337644.0	26337625.0	CG	26337623.0	26337622.0	26337641.0	26337637.0	GCTAT	-	ATCTCTATGTCGGCATGTAGAGAAATAGCAGTAAGTGAAGTT	True	True	True	targeting		F1-R1	CCAAGCAGTGATG	AGGCACTTGCTCGTACGACGAGCGTACACGTCTCACACCGCTGCTATTTCTCTACATGCGTTTAAGAGCTATGCTGGAAACAGCATAGCAAGTTTAAATAAGGCTAGTCCGTTATCAACTTGAAAAAGTGGCACCGAGTCGGTGCTTTTTTTATCTCTATGTCGGCATGTAGAGAAATAGCAGTAAGTGAAGTTCCAAGCAGTGATGGAATTCTAGATCCGGTCGTCAACTTAAGGTGCCGGGCCCACAT	2	gRNA_357
gRNA_CDK8_targ_779	CDK8	CTTACTGCTATTTCTCTACA	GTTACTGCTATTTCTCTACA	13.0	2	26337647.0	26337628.0	TG	26337626.0	26337625.0	26337644.0	26337640.0	ACTGC	-	TCTATGTCGGCATGTAGAGAAATAGCAGTAAGTGAAGTTCTT	True	True	True	targeting		F1-R1	TGGCAGCCGACCT	AGGCACTTGCTCGTACGACGAGCGTACACGTCTCACACCGTTACTGCTATTTCTCTACAGTTTAAGAGCTATGCTGGAAACAGCATAGCAAGTTTAAATAAGGCTAGTCCGTTATCAACTTGAAAAAGTGGCACCGAGTCGGTGCTTTTTTTTCTATGTCGGCATGTAGAGAAATAGCAGTAAGTGAAGTTCTTTGGCAGCCGACCTGAATTCTAGATCCGGTCGTCAACTTAAGGTGCCGGGCCCACAT	2	gRNA_358
gRNA_CDK8_targ_780	CDK8	AAGTAACTGCAAAACAAAGG	GAGTAACTGCAAAACAAAGG	13.0	3	26349077.0	26349058.0	AG	26349056.0	26349055.0	26349074.0	26349070.0	TAACT	-	GTTAATGCATCTCCTTTGTTTTGCAGTTACTTCGAGAGCTTA	True	True	True	targeting		F1-R1	ACCATCGACTGCT	AGGCACTTGCTCGTACGACGAGCGTACACGTCTCACACCGAGTAACTGCAAAACAAAGGGTTTAAGAGCTATGCTGGAAACAGCATAGCAAGTTTAAATAAGGCTAGTCCGTTATCAACTTGAAAAAGTGGCACCGAGTCGGTGCTTTTTTTGTTAATGCATCTCCTTTGTTTTGCAGTTACTTCGAGAGCTTAACCATCGACTGCTGAATTCTAGATCCGGTCGTCAACTTAAGGTGCCGGGCCCACAT	2	gRNA_359
gRNA_CDK8_targ_781	CDK8	CGAAGTAACTGCAAAACAAA	GGAAGTAACTGCAAAACAAA	13.0	3	26349079.0	26349060.0	GG	26349058.0	26349057.0	26349076.0	26349072.0	AGTAA	-	TAATGCATCTCCTTTGTTTTGCAGTTACTTCGAGAGCTTAAG	True	True	False	targeting		F1-R1	CTAACATAGTTGG	AGGCACTTGCTCGTACGACGAGCGTACACGTCTCACACCGGAAGTAACTGCAAAACAAAGTTTAAGAGCTATGCTGGAAACAGCATAGCAAGTTTAAATAAGGCTAGTCCGTTATCAACTTGAAAAAGTGGCACCGAGTCGGTGCTTTTTTTTAATGCATCTCCTTTGTTTTGCAGTTACTTCGAGAGCTTAAGCTAACATAGTTGGGAATTCTAGATCCGGTCGTCAACTTAAGGTGCCGGGCCCACAT	2	gRNA_360
gRNA_CDK8_targ_782	CDK8	TCGAAGTAACTGCAAAACAA	GCGAAGTAACTGCAAAACAA	13.0	3	26349080.0	26349061.0	AG	26349059.0	26349058.0	26349077.0	26349073.0	AAGTA	-	AATGCATCTCCTTTGTTTTGCAGTTACTTCGAGAGCTTAAGC	True	True	False	targeting		F1-R1	AATGCATGTACAC	AGGCACTTGCTCGTACGACGAGCGTACACGTCTCACACCGCGAAGTAACTGCAAAACAAGTTTAAGAGCTATGCTGGAAACAGCATAGCAAGTTTAAATAAGGCTAGTCCGTTATCAACTTGAAAAAGTGGCACCGAGTCGGTGCTTTTTTTAATGCATCTCCTTTGTTTTGCAGTTACTTCGAGAGCTTAAGCAATGCATGTACACGAATTCTAGATCCGGTCGTCAACTTAAGGTGCCGGGCCCACAT	2	gRNA_361
gRNA_CDK8_targ_783	CDK8	TTGGATGCTTAAGCTCTCGA	GTGGATGCTTAAGCTCTCGA	13.0	3	26349096.0	26349077.0	AG	26349075.0	26349074.0	26349093.0	26349089.0	GATGC	-	TTTGCAGTTACTTCGAGAGCTTAAGCATCCAAACGTCATTTC	True	True	True	targeting		F1-R1	TAACGTCAAATCT	AGGCACTTGCTCGTACGACGAGCGTACACGTCTCACACCGTGGATGCTTAAGCTCTCGAGTTTAAGAGCTATGCTGGAAACAGCATAGCAAGTTTAAATAAGGCTAGTCCGTTATCAACTTGAAAAAGTGGCACCGAGTCGGTGCTTTTTTTTTTGCAGTTACTTCGAGAGCTTAAGCATCCAAACGTCATTTCTAACGTCAAATCTGAATTCTAGATCCGGTCGTCAACTTAAGGTGCCGGGCCCACAT	2	gRNA_363
gRNA_CDK8_targ_784	CDK8	CGTTTGGATGCTTAAGCTCT	GGTTTGGATGCTTAAGCTCT	13.0	3	26349099.0	26349080.0	CG	26349078.0	26349077.0	26349096.0	26349092.0	TTGGA	-	GCAGTTACTTCGAGAGCTTAAGCATCCAAACGTCATTTCTCT	True	True	False	targeting		F1-R1	TCTATTCGCCTTG	AGGCACTTGCTCGTACGACGAGCGTACACGTCTCACACCGGTTTGGATGCTTAAGCTCTGTTTAAGAGCTATGCTGGAAACAGCATAGCAAGTTTAAATAAGGCTAGTCCGTTATCAACTTGAAAAAGTGGCACCGAGTCGGTGCTTTTTTTGCAGTTACTTCGAGAGCTTAAGCATCCAAACGTCATTTCTCTTCTATTCGCCTTGGAATTCTAGATCCGGTCGTCAACTTAAGGTGCCGGGCCCACAT	2	gRNA_364
gRNA_CDK8_targ_785	CDK8	AAATGACGTTTGGATGCTTA	GAATGACGTTTGGATGCTTA	13.0	3	26349105.0	26349086.0	AG	26349084.0	26349083.0	26349102.0	26349098.0	TGACG	-	ACTTCGAGAGCTTAAGCATCCAAACGTCATTTCTCTTCAAAA	True	True	True	targeting		F1-R1	AAACTTGGAGCCG	AGGCACTTGCTCGTACGACGAGCGTACACGTCTCACACCGAATGACGTTTGGATGCTTAGTTTAAGAGCTATGCTGGAAACAGCATAGCAAGTTTAAATAAGGCTAGTCCGTTATCAACTTGAAAAAGTGGCACCGAGTCGGTGCTTTTTTTACTTCGAGAGCTTAAGCATCCAAACGTCATTTCTCTTCAAAAAAACTTGGAGCCGGAATTCTAGATCCGGTCGTCAACTTAAGGTGCCGGGCCCACAT	2	gRNA_365
gRNA_CDK8_targ_786	CDK8	GAAGAGAAATGACGTTTGGA	GAAGAGAAATGACGTTTGGA	13.0	3	26349111.0	26349092.0	TG	26349090.0	26349089.0	26349108.0	26349104.0	GAGAA	-	AGAGCTTAAGCATCCAAACGTCATTTCTCTTCAAAAGGTGTT	True	True	False	targeting		F1-R1	GCCCAGGTTCGGG	AGGCACTTGCTCGTACGACGAGCGTACACGTCTCACACCGAAGAGAAATGACGTTTGGAGTTTAAGAGCTATGCTGGAAACAGCATAGCAAGTTTAAATAAGGCTAGTCCGTTATCAACTTGAAAAAGTGGCACCGAGTCGGTGCTTTTTTTAGAGCTTAAGCATCCAAACGTCATTTCTCTTCAAAAGGTGTTGCCCAGGTTCGGGGAATTCTAGATCCGGTCGTCAACTTAAGGTGCCGGGCCCACAT	2	gRNA_366
gRNA_CDK8_targ_787	CDK8	TTTGAAGAGAAATGACGTTT	GTTGAAGAGAAATGACGTTT	13.0	3	26349114.0	26349095.0	GG	26349093.0	26349092.0	26349111.0	26349107.0	GAAGA	-	GCTTAAGCATCCAAACGTCATTTCTCTTCAAAAGGTGTTTCT	True	True	False	targeting		F1-R1	ACCGCACTTCCAC	AGGCACTTGCTCGTACGACGAGCGTACACGTCTCACACCGTTGAAGAGAAATGACGTTTGTTTAAGAGCTATGCTGGAAACAGCATAGCAAGTTTAAATAAGGCTAGTCCGTTATCAACTTGAAAAAGTGGCACCGAGTCGGTGCTTTTTTTGCTTAAGCATCCAAACGTCATTTCTCTTCAAAAGGTGTTTCTACCGCACTTCCACGAATTCTAGATCCGGTCGTCAACTTAAGGTGCCGGGCCCACAT	2	gRNA_367
gRNA_CDK8_targ_788	CDK8	TTTTGAAGAGAAATGACGTT	GTTTGAAGAGAAATGACGTT	13.0	3	26349115.0	26349096.0	TG	26349094.0	26349093.0	26349112.0	26349108.0	TGAAG	-	CTTAAGCATCCAAACGTCATTTCTCTTCAAAAGGTGTTTCTG	True	True	False	targeting		F1-R1	AGGGCCGATTAAA	AGGCACTTGCTCGTACGACGAGCGTACACGTCTCACACCGTTTGAAGAGAAATGACGTTGTTTAAGAGCTATGCTGGAAACAGCATAGCAAGTTTAAATAAGGCTAGTCCGTTATCAACTTGAAAAAGTGGCACCGAGTCGGTGCTTTTTTTCTTAAGCATCCAAACGTCATTTCTCTTCAAAAGGTGTTTCTGAGGGCCGATTAAAGAATTCTAGATCCGGTCGTCAACTTAAGGTGCCGGGCCCACAT	2	gRNA_368
gRNA_CDK8_targ_789	CDK8	CACCTTTTGAAGAGAAATGA	GACCTTTTGAAGAGAAATGA	13.0	3	26349119.0	26349100.0	CG	26349098.0	26349097.0	26349116.0	26349112.0	CTTTT	-	AGCATCCAAACGTCATTTCTCTTCAAAAGGTGTTTCTGTCTC	True	False	True	targeting		F1-R1	ACATTGATGATGA	AGGCACTTGCTCGTACGACGAGCGTACACGTCTCACACCGACCTTTTGAAGAGAAATGAGTTTAAGAGCTATGCTGGAAACAGCATAGCAAGTTTAAATAAGGCTAGTCCGTTATCAACTTGAAAAAGTGGCACCGAGTCGGTGCTTTTTTTAGCATCCAAACGTCATTTCTCTTCAAAAGGTGTTTCTGTCTCACATTGATGATGAGAATTCTAGATCCGGTCGTCAACTTAAGGTGCCGGGCCCACAT	2	gRNA_369
[truncated: 8,464 more rows]
