# Supplementary material for: A functional map of CDK-drug interactions at single amino acid resolution
Source: bioRxiv. 2025 Nov 3:2025.11.02.685764. Preprint. [Version 1] doi: 10.1101/2025.11.02.685764 (PMC12637707; doi:10.1101/2025.11.02.685764)
Supplement: Supplement 2 [file media-2.csv]

gRNA_id	Gene	Total_sensor_reads	HGVSp	%Reads	Codon	Top_HGVSp	Top_HGVSp_Codon	Top_HGVSp_%Reads	WT_perc	Missense_perc	Nonsense_perc	Mutation_Class_SAV	Mutation_Class_Top_HGVSp	Editor
gRNA_CDK19_targ_6273	CDK19	253727	Y502H	84.07461563018519	502	Y502H	502	83.16340003231821	14.614132512503597	85.36576714342581	0.0201003440705952	Missense	Missense	ABE
gRNA_CDK19_targ_6273	CDK19	253727	WT	14.614132512503597	WT	Y502H	502	83.16340003231821	14.614132512503597	85.36576714342581	0.0201003440705952	WT	Missense	ABE
gRNA_CDK19_targ_6274	CDK19	134773	Y502H	90.6234928361022	502	Y502H	502	80.76617720166503	3.828660043183723	96.13424053779318	0.0370994190230975	Missense	Missense	ABE
gRNA_CDK19_targ_6274	CDK19	134773	R501Q	9.617653387547952	501	Y502H	502	80.76617720166503	3.828660043183723	96.13424053779318	0.0370994190230975	Missense	Missense	ABE
gRNA_CDK19_targ_6274	CDK19	134773	WT	3.828660043183724	WT	Y502H	502	80.76617720166503	3.828660043183723	96.13424053779318	0.0370994190230975	WT	Missense	ABE
gRNA_CDK19_targ_6274	CDK19	134773	Q498H	1.521076179947022	498	Y502H	502	80.76617720166503	3.828660043183723	96.13424053779318	0.0370994190230975	Missense	Missense	ABE
gRNA_CDK19_targ_6274	CDK19	134773	A499R	1.2940277355256615	499	Y502H	502	80.76617720166503	3.828660043183723	96.13424053779318	0.0370994190230975	Missense	Missense	ABE
gRNA_CDK19_targ_6274	CDK19	134773	A499P	1.2376366186105523	499	Y502H	502	80.76617720166503	3.828660043183723	96.13424053779318	0.0370994190230975	Missense	Missense	ABE
gRNA_CDK19_targ_6274	CDK19	134773	Q498P	1.107788652029709	498	Y502H	502	80.76617720166503	3.828660043183723	96.13424053779318	0.0370994190230975	Missense	Missense	ABE
gRNA_CDK19_targ_6275	CDK19	95610	Y502H	86.54115678276331	502	Y502H	502	74.13659659031482	7.946867482480913	91.97259700868109	0.08053550883798699	Missense	Missense	ABE
gRNA_CDK19_targ_6275	CDK19	95610	WT	7.946867482480912	WT	Y502H	502	74.13659659031482	7.946867482480913	91.97259700868109	0.08053550883798699	WT	Missense	ABE
gRNA_CDK19_targ_6275	CDK19	95610	R501Q	6.676079907959418	501	Y502H	502	74.13659659031482	7.946867482480913	91.97259700868109	0.08053550883798699	Missense	Missense	ABE
gRNA_CDK19_targ_6275	CDK19	95610	R501P	3.4849911097165567	501	Y502H	502	74.13659659031482	7.946867482480913	91.97259700868109	0.08053550883798699	Missense	Missense	ABE
gRNA_CDK19_targ_6275	CDK19	95610	Q498P	1.7194854094759962	498	Y502H	502	74.13659659031482	7.946867482480913	91.97259700868109	0.08053550883798699	Missense	Missense	ABE
gRNA_CDK19_targ_6275	CDK19	95610	H497P	1.216399958163372	497	Y502H	502	74.13659659031482	7.946867482480913	91.97259700868109	0.08053550883798699	Missense	Missense	ABE
gRNA_CDK19_targ_6275	CDK19	95610	R501L	1.0448697834954503	501	Y502H	502	74.13659659031482	7.946867482480913	91.97259700868109	0.08053550883798699	Missense	Missense	ABE
gRNA_CDK19_targ_6276	CDK19	69049	Y502H	66.032817274689	502	Y502H	502	62.74529681820157	25.833828151023187	73.96631377717273	0.1998580718040808	Missense	Missense	ABE
gRNA_CDK19_targ_6276	CDK19	69049	WT	25.833828151023187	WT	Y502H	502	62.74529681820157	25.833828151023187	73.96631377717273	0.1998580718040808	WT	Missense	ABE
gRNA_CDK19_targ_6276	CDK19	69049	R501Q	3.4468276151718347	501	Y502H	502	62.74529681820157	25.833828151023187	73.96631377717273	0.1998580718040808	Missense	Missense	ABE
gRNA_CDK19_targ_6276	CDK19	69049	A499T	2.6155338962186274	499	Y502H	502	62.74529681820157	25.833828151023187	73.96631377717273	0.1998580718040808	Missense	Missense	ABE
gRNA_CDK19_targ_6276	CDK19	69049	Q498H	1.6886558820547728	498	Y502H	502	62.74529681820157	25.833828151023187	73.96631377717273	0.1998580718040808	Missense	Missense	ABE
gRNA_CDK19_targ_6276	CDK19	69049	H497S	1.6596909441121523	497	Y502H	502	62.74529681820157	25.833828151023187	73.96631377717273	0.1998580718040808	Missense	Missense	ABE
gRNA_CDK19_targ_6276	CDK19	69049	S496P	1.640863734449449	496	Y502H	502	62.74529681820157	25.833828151023187	73.96631377717273	0.1998580718040808	Missense	Missense	ABE
gRNA_CDK19_targ_6276	CDK19	69049	R501W	1.5481759330330636	501	Y502H	502	62.74529681820157	25.833828151023187	73.96631377717273	0.1998580718040808	Missense	Missense	ABE
gRNA_CDK19_targ_6276	CDK19	69049	A499Q	1.5307969702674913	499	Y502H	502	62.74529681820157	25.833828151023187	73.96631377717273	0.1998580718040808	Missense	Missense	ABE
gRNA_CDK19_targ_6276	CDK19	69049	H500A	1.520659241987574	500	Y502H	502	62.74529681820157	25.833828151023187	73.96631377717273	0.1998580718040808	Missense	Missense	ABE
gRNA_CDK19_targ_6277	CDK19	9926	WT	47.14890187386661	WT	A499T	499	12.996171670360669	47.14890187386661	52.81079991940358	0.0402982067298004	WT	Missense	ABE
gRNA_CDK19_targ_6277	CDK19	9926	A499T	27.211364094297803	499	A499T	499	12.996171670360669	47.14890187386661	52.81079991940358	0.0402982067298004	Missense	Missense	ABE
gRNA_CDK19_targ_6277	CDK19	9926	Y502H	14.859963731613943	502	A499T	499	12.996171670360669	47.14890187386661	52.81079991940358	0.0402982067298004	Missense	Missense	ABE
gRNA_CDK19_targ_6277	CDK19	9926	R501Q	10.235744509369331	501	A499T	499	12.996171670360669	47.14890187386661	52.81079991940358	0.0402982067298004	Missense	Missense	ABE
gRNA_CDK19_targ_6277	CDK19	9926	H497P	8.996574652427967	497	A499T	499	12.996171670360669	47.14890187386661	52.81079991940358	0.0402982067298004	Missense	Missense	ABE
gRNA_CDK19_targ_6277	CDK19	9926	S496H	8.825307273826315	496	A499T	499	12.996171670360669	47.14890187386661	52.81079991940358	0.0402982067298004	Missense	Missense	ABE
gRNA_CDK19_targ_6277	CDK19	9926	H500Q	8.120088656054806	500	A499T	499	12.996171670360669	47.14890187386661	52.81079991940358	0.0402982067298004	Missense	Missense	ABE
gRNA_CDK19_targ_6277	CDK19	9926	R501A	7.989119484182954	501	A499T	499	12.996171670360669	47.14890187386661	52.81079991940358	0.0402982067298004	Missense	Missense	ABE
gRNA_CDK19_targ_6277	CDK19	9926	Q498S	7.979044932500503	498	A499T	499	12.996171670360669	47.14890187386661	52.81079991940358	0.0402982067298004	Missense	Missense	ABE
gRNA_CDK19_targ_6277	CDK19	9926	A499H	7.938746725770703	499	A499T	499	12.996171670360669	47.14890187386661	52.81079991940358	0.0402982067298004	Missense	Missense	ABE
gRNA_CDK19_targ_6277	CDK19	9926	Q498H	4.070118879709853	498	A499T	499	12.996171670360669	47.14890187386661	52.81079991940358	0.0402982067298004	Missense	Missense	ABE
gRNA_CDK19_targ_6277	CDK19	9926	A499S	3.9492242595204514	499	A499T	499	12.996171670360669	47.14890187386661	52.81079991940358	0.0402982067298004	Missense	Missense	ABE
gRNA_CDK19_targ_6277	CDK19	9926	S496L	3.8182550876486	496	A499T	499	12.996171670360669	47.14890187386661	52.81079991940358	0.0402982067298004	Missense	Missense	ABE
gRNA_CDK19_targ_6277	CDK19	9926	S496P	1.6522264759218217	496	A499T	499	12.996171670360669	47.14890187386661	52.81079991940358	0.0402982067298004	Missense	Missense	ABE
gRNA_CDK19_targ_6277	CDK19	9926	R501L	1.299617167036067	501	A499T	499	12.996171670360669	47.14890187386661	52.81079991940358	0.0402982067298004	Missense	Missense	ABE
gRNA_CDK19_targ_6278	CDK19	31866	WT	71.03182074938806	WT	S496P	496	8.975083160735581	71.03182074938806	28.921107136132548	0.0470721144793824	WT	Missense	ABE
gRNA_CDK19_targ_6278	CDK19	31866	A499T	11.341241448565867	499	S496P	496	8.975083160735581	71.03182074938806	28.921107136132548	0.0470721144793824	Missense	Missense	ABE
gRNA_CDK19_targ_6278	CDK19	31866	S496P	11.06508504362016	496	S496P	496	8.975083160735581	71.03182074938806	28.921107136132548	0.0470721144793824	Missense	Missense	ABE
gRNA_CDK19_targ_6278	CDK19	31866	R501Q	4.001129730747505	501	S496P	496	8.975083160735581	71.03182074938806	28.921107136132548	0.0470721144793824	Missense	Missense	ABE
gRNA_CDK19_targ_6278	CDK19	31866	Q498P	2.184146111843344	498	S496P	496	8.975083160735581	71.03182074938806	28.921107136132548	0.0470721144793824	Missense	Missense	ABE
gRNA_CDK19_targ_6278	CDK19	31866	Q498H	2.090001882884579	498	S496P	496	8.975083160735581	71.03182074938806	28.921107136132548	0.0470721144793824	Missense	Missense	ABE
gRNA_CDK19_targ_6278	CDK19	31866	P495Q	2.027239063578736	495	S496P	496	8.975083160735581	71.03182074938806	28.921107136132548	0.0470721144793824	Missense	Missense	ABE
gRNA_CDK19_targ_6278	CDK19	31866	P495H	2.024100922613444	495	S496P	496	8.975083160735581	71.03182074938806	28.921107136132548	0.0470721144793824	Missense	Missense	ABE
gRNA_CDK19_targ_6278	CDK19	31866	P495L	1.6318333019519238	495	S496P	496	8.975083160735581	71.03182074938806	28.921107136132548	0.0470721144793824	Missense	Missense	ABE
gRNA_CDK19_targ_6278	CDK19	31866	A499S	1.6318333019519238	499	S496P	496	8.975083160735581	71.03182074938806	28.921107136132548	0.0470721144793824	Missense	Missense	ABE
gRNA_CDK19_targ_6278	CDK19	31866	S496Y	1.4749262536873156	496	S496P	496	8.975083160735581	71.03182074938806	28.921107136132548	0.0470721144793824	Missense	Missense	ABE
gRNA_CDK19_targ_6278	CDK19	31866	S496T	1.4686499717567314	496	S496P	496	8.975083160735581	71.03182074938806	28.921107136132548	0.0470721144793824	Missense	Missense	ABE
gRNA_CDK19_targ_6278	CDK19	31866	S496L	1.4278541392079331	496	S496P	496	8.975083160735581	71.03182074938806	28.921107136132548	0.0470721144793824	Missense	Missense	ABE
gRNA_CDK19_targ_6278	CDK19	31866	H497K	1.3745057427979666	497	S496P	496	8.975083160735581	71.03182074938806	28.921107136132548	0.0470721144793824	Missense	Missense	ABE
gRNA_CDK19_targ_6279	CDK19	16408	A499T	35.53144807411019	499	A499T	499	20.191370063383715	24.35397367137981	75.57898586055582	0.0670404680643588	Missense	Missense	ABE
gRNA_CDK19_targ_6279	CDK19	16408	S496P	27.79132130667967	496	A499T	499	20.191370063383715	24.35397367137981	75.57898586055582	0.0670404680643588	Missense	Missense	ABE
gRNA_CDK19_targ_6279	CDK19	16408	WT	24.353973671379816	WT	A499T	499	20.191370063383715	24.35397367137981	75.57898586055582	0.0670404680643588	WT	Missense	ABE
gRNA_CDK19_targ_6279	CDK19	16408	P495S	11.921014139444171	495	A499T	499	20.191370063383715	24.35397367137981	75.57898586055582	0.0670404680643588	Missense	Missense	ABE
gRNA_CDK19_targ_6279	CDK19	16408	H497G	11.488298391028769	497	A499T	499	20.191370063383715	24.35397367137981	75.57898586055582	0.0670404680643588	Missense	Missense	ABE
gRNA_CDK19_targ_6279	CDK19	16408	Q498H	8.879814724524621	498	A499T	499	20.191370063383715	24.35397367137981	75.57898586055582	0.0670404680643588	Missense	Missense	ABE
gRNA_CDK19_targ_6279	CDK19	16408	S496T	7.112384202827889	496	A499T	499	20.191370063383715	24.35397367137981	75.57898586055582	0.0670404680643588	Missense	Missense	ABE
gRNA_CDK19_targ_6279	CDK19	16408	A499S	6.807654802535349	499	A499T	499	20.191370063383715	24.35397367137981	75.57898586055582	0.0670404680643588	Missense	Missense	ABE
gRNA_CDK19_targ_6279	CDK19	16408	P495T	5.613115553388591	495	A499T	499	20.191370063383715	24.35397367137981	75.57898586055582	0.0670404680643588	Missense	Missense	ABE
gRNA_CDK19_targ_6279	CDK19	16408	Q498L	5.3815212091662605	498	A499T	499	20.191370063383715	24.35397367137981	75.57898586055582	0.0670404680643588	Missense	Missense	ABE
gRNA_CDK19_targ_6279	CDK19	16408	H494Q	3.5592393954168697	494	A499T	499	20.191370063383715	24.35397367137981	75.57898586055582	0.0670404680643588	Missense	Missense	ABE
gRNA_CDK19_targ_6279	CDK19	16408	Q498P	3.480009751340809	498	A499T	499	20.191370063383715	24.35397367137981	75.57898586055582	0.0670404680643588	Missense	Missense	ABE
gRNA_CDK19_targ_6279	CDK19	16408	P495H	3.4495368113115554	495	A499T	499	20.191370063383715	24.35397367137981	75.57898586055582	0.0670404680643588	Missense	Missense	ABE
gRNA_CDK19_targ_6279	CDK19	16408	P495Q	3.0655777669429547	495	A499T	499	20.191370063383715	24.35397367137981	75.57898586055582	0.0670404680643588	Missense	Missense	ABE
gRNA_CDK19_targ_6279	CDK19	16408	P495E	2.407362262311068	495	A499T	499	20.191370063383715	24.35397367137981	75.57898586055582	0.0670404680643588	Missense	Missense	ABE
gRNA_CDK19_targ_6279	CDK19	16408	H497P	1.74305216967333	497	A499T	499	20.191370063383715	24.35397367137981	75.57898586055582	0.0670404680643588	Missense	Missense	ABE
gRNA_CDK19_targ_6279	CDK19	16408	A499P	1.6333495855680156	499	A499T	499	20.191370063383715	24.35397367137981	75.57898586055582	0.0670404680643588	Missense	Missense	ABE
gRNA_CDK19_targ_6279	CDK19	16408	S496Y	1.5480253534861044	496	A499T	499	20.191370063383715	24.35397367137981	75.57898586055582	0.0670404680643588	Missense	Missense	ABE
gRNA_CDK19_targ_6279	CDK19	16408	H497S	1.468795709410044	497	A499T	499	20.191370063383715	24.35397367137981	75.57898586055582	0.0670404680643588	Missense	Missense	ABE
gRNA_CDK19_targ_6279	CDK19	16408	P495I	1.1640663091175036	495	A499T	499	20.191370063383715	24.35397367137981	75.57898586055582	0.0670404680643588	Missense	Missense	ABE
gRNA_CDK19_targ_6279	CDK19	16408	Q498R	1.0726474890297415	498	A499T	499	20.191370063383715	24.35397367137981	75.57898586055582	0.0670404680643588	Missense	Missense	ABE
gRNA_CDK19_targ_6280	CDK19	38131	A499T	30.19328105740736	499	H494P_S496I_H497S_Q498P_A499P	494	14.413469355642391	3.912826833809761	96.04783509480474	0.0393380713854865	Missense	Missense	ABE
gRNA_CDK19_targ_6280	CDK19	38131	A499P	30.009703390941752	499	H494P_S496I_H497S_Q498P_A499P	494	14.413469355642391	3.912826833809761	96.04783509480474	0.0393380713854865	Missense	Missense	ABE
gRNA_CDK19_targ_6280	CDK19	38131	Q498H	29.89431171487766	498	H494P_S496I_H497S_Q498P_A499P	494	14.413469355642391	3.912826833809761	96.04783509480474	0.0393380713854865	Missense	Missense	ABE
gRNA_CDK19_targ_6280	CDK19	38131	H494P	21.491699666937663	494	H494P_S496I_H497S_Q498P_A499P	494	14.413469355642391	3.912826833809761	96.04783509480474	0.0393380713854865	Missense	Missense	ABE
gRNA_CDK19_targ_6280	CDK19	38131	S496P	20.269596915895203	496	H494P_S496I_H497S_Q498P_A499P	494	14.413469355642391	3.912826833809761	96.04783509480474	0.0393380713854865	Missense	Missense	ABE
gRNA_CDK19_targ_6280	CDK19	38131	Q498P	15.092706721565133	498	H494P_S496I_H497S_Q498P_A499P	494	14.413469355642391	3.912826833809761	96.04783509480474	0.0393380713854865	Missense	Missense	ABE
gRNA_CDK19_targ_6280	CDK19	38131	S496I	15.032388345440715	496	H494P_S496I_H497S_Q498P_A499P	494	14.413469355642391	3.912826833809761	96.04783509480474	0.0393380713854865	Missense	Missense	ABE
gRNA_CDK19_targ_6280	CDK19	38131	H497S	15.011408040701792	497	H494P_S496I_H497S_Q498P_A499P	494	14.413469355642391	3.912826833809761	96.04783509480474	0.0393380713854865	Missense	Missense	ABE
gRNA_CDK19_targ_6280	CDK19	38131	P495Q	7.0913430017571	495	H494P_S496I_H497S_Q498P_A499P	494	14.413469355642391	3.912826833809761	96.04783509480474	0.0393380713854865	Missense	Missense	ABE
gRNA_CDK19_targ_6280	CDK19	38131	WT	3.912826833809761	WT	H494P_S496I_H497S_Q498P_A499P	494	14.413469355642391	3.912826833809761	96.04783509480474	0.0393380713854865	WT	Missense	ABE
gRNA_CDK19_targ_6280	CDK19	38131	H497P	3.616480029372427	497	H494P_S496I_H497S_Q498P_A499P	494	14.413469355642391	3.912826833809761	96.04783509480474	0.0393380713854865	Missense	Missense	ABE
gRNA_CDK19_targ_6280	CDK19	38131	P495H	3.008051191943563	495	H494P_S496I_H497S_Q498P_A499P	494	14.413469355642391	3.912826833809761	96.04783509480474	0.0393380713854865	Missense	Missense	ABE
gRNA_CDK19_targ_6280	CDK19	38131	H497T	2.921507434895492	497	H494P_S496I_H497S_Q498P_A499P	494	14.413469355642391	3.912826833809761	96.04783509480474	0.0393380713854865	Missense	Missense	ABE
gRNA_CDK19_targ_6280	CDK19	38131	S496Q	2.884791901602371	496	H494P_S496I_H497S_Q498P_A499P	494	14.413469355642391	3.912826833809761	96.04783509480474	0.0393380713854865	Missense	Missense	ABE
gRNA_CDK19_targ_6280	CDK19	38131	H494Q	2.8349636778474205	494	H494P_S496I_H497S_Q498P_A499P	494	14.413469355642391	3.912826833809761	96.04783509480474	0.0393380713854865	Missense	Missense	ABE
gRNA_CDK19_targ_6280	CDK19	38131	S496H	2.7982481445543	496	H494P_S496I_H497S_Q498P_A499P	494	14.413469355642391	3.912826833809761	96.04783509480474	0.0393380713854865	Missense	Missense	ABE
gRNA_CDK19_targ_6280	CDK19	38131	Q498S	2.7510424588917157	498	H494P_S496I_H497S_Q498P_A499P	494	14.413469355642391	3.912826833809761	96.04783509480474	0.0393380713854865	Missense	Missense	ABE
gRNA_CDK19_targ_6280	CDK19	38131	P495Y	2.7353072303375208	495	H494P_S496I_H497S_Q498P_A499P	494	14.413469355642391	3.912826833809761	96.04783509480474	0.0393380713854865	Missense	Missense	ABE
gRNA_CDK19_targ_6280	CDK19	38131	P495I	1.1984999082111667	495	H494P_S496I_H497S_Q498P_A499P	494	14.413469355642391	3.912826833809761	96.04783509480474	0.0393380713854865	Missense	Missense	ABE
gRNA_CDK19_targ_6281	CDK19	181308	WT	75.9955434950471	WT	S496P	496	14.12017120038829	75.9955434950471	23.84616233150218	0.1582941734507019	WT	Missense	ABE
gRNA_CDK19_targ_6281	CDK19	181308	S496P	15.978335208595318	496	S496P	496	14.12017120038829	75.9955434950471	23.84616233150218	0.1582941734507019	Missense	Missense	ABE
gRNA_CDK19_targ_6281	CDK19	181308	Q492H	3.696472301277384	492	S496P	496	14.12017120038829	75.9955434950471	23.84616233150218	0.1582941734507019	Missense	Missense	ABE
gRNA_CDK19_targ_6281	CDK19	181308	Y493H	3.63138967944051	493	S496P	496	14.12017120038829	75.9955434950471	23.84616233150218	0.1582941734507019	Missense	Missense	ABE
gRNA_CDK19_targ_6281	CDK19	181308	Y493T	1.2652502923202509	493	S496P	496	14.12017120038829	75.9955434950471	23.84616233150218	0.1582941734507019	Missense	Missense	ABE
gRNA_CDK19_targ_6281	CDK19	181308	H494P	1.1858274317735569	494	S496P	496	14.12017120038829	75.9955434950471	23.84616233150218	0.1582941734507019	Missense	Missense	ABE
gRNA_CDK19_targ_6281	CDK19	181308	Y493P	1.1709356454210516	493	S496P	496	14.12017120038829	75.9955434950471	23.84616233150218	0.1582941734507019	Missense	Missense	ABE
gRNA_CDK19_targ_6282	CDK19	140848	S496P	85.27632625241395	496	S496P	496	41.582415085766215	10.487901851641483	89.38430080654321	0.1277973418152895	Missense	Missense	ABE
gRNA_CDK19_targ_6282	CDK19	140848	Y493H	44.452885379984096	493	S496P	496	41.582415085766215	10.487901851641483	89.38430080654321	0.1277973418152895	Missense	Missense	ABE
gRNA_CDK19_targ_6282	CDK19	140848	WT	10.487901851641483	WT	S496P	496	41.582415085766215	10.487901851641483	89.38430080654321	0.1277973418152895	WT	Missense	ABE
gRNA_CDK19_targ_6282	CDK19	140848	Q492T	1.7728331250709986	492	S496P	496	41.582415085766215	10.487901851641483	89.38430080654321	0.1277973418152895	Missense	Missense	ABE
gRNA_CDK19_targ_6282	CDK19	140848	Q492P	1.1693456776099058	492	S496P	496	41.582415085766215	10.487901851641483	89.38430080654321	0.1277973418152895	Missense	Missense	ABE
gRNA_CDK19_targ_6283	CDK19	305054	S496P	85.55337743481482	496	Y493H_S496P	493	40.00078674595318	10.56173661056731	87.66874061641545	1.769522773017233	Missense	Missense	ABE
gRNA_CDK19_targ_6283	CDK19	305054	Y493H	42.70457033836632	493	Y493H_S496P	493	40.00078674595318	10.56173661056731	87.66874061641545	1.769522773017233	Missense	Missense	ABE
gRNA_CDK19_targ_6283	CDK19	305054	WT	10.56173661056731	WT	Y493H_S496P	493	40.00078674595318	10.56173661056731	87.66874061641545	1.769522773017233	WT	Missense	ABE
gRNA_CDK19_targ_6283	CDK19	305054	Y493T	2.9139103240737705	493	Y493H_S496P	493	40.00078674595318	10.56173661056731	87.66874061641545	1.769522773017233	Missense	Missense	ABE
gRNA_CDK19_targ_6283	CDK19	305054	S491C	2.049473208022186	491	Y493H_S496P	493	40.00078674595318	10.56173661056731	87.66874061641545	1.769522773017233	Missense	Missense	ABE
gRNA_CDK19_targ_6283	CDK19	305054	Q492T	1.7406754214008011	492	Y493H_S496P	493	40.00078674595318	10.56173661056731	87.66874061641545	1.769522773017233	Missense	Missense	ABE
gRNA_CDK19_targ_6283	CDK19	305054	S491*	1.682652907354108	491	Y493H_S496P	493	40.00078674595318	10.56173661056731	87.66874061641545	1.769522773017233	Nonsense	Missense	ABE
gRNA_CDK19_targ_6283	CDK19	305054	H497R	1.6698682856150058	497	Y493H_S496P	493	40.00078674595318	10.56173661056731	87.66874061641545	1.769522773017233	Missense	Missense	ABE
gRNA_CDK19_targ_6283	CDK19	305054	Q492P	1.0178525769208076	492	Y493H_S496P	493	40.00078674595318	10.56173661056731	87.66874061641545	1.769522773017233	Missense	Missense	ABE
gRNA_CDK19_targ_6283	CDK19	305054	Y493S	1.013591036341107	493	Y493H_S496P	493	40.00078674595318	10.56173661056731	87.66874061641545	1.769522773017233	Missense	Missense	ABE
gRNA_CDK19_targ_6283	CDK19	305054	Q492L	1.0008064146020048	492	Y493H_S496P	493	40.00078674595318	10.56173661056731	87.66874061641545	1.769522773017233	Missense	Missense	ABE
gRNA_CDK19_targ_6284	CDK19	380431	L481P	85.37763746908112	481	L481P	481	81.9268145866136	8.604188407359022	91.32930807426311	0.0665035183778387	Missense	Missense	ABE
gRNA_CDK19_targ_6284	CDK19	380431	WT	8.604188407359022	WT	L481P	481	81.9268145866136	8.604188407359022	91.32930807426311	0.0665035183778387	WT	Missense	ABE
gRNA_CDK19_targ_6284	CDK19	380431	G482S	2.7655474974436887	482	L481P	481	81.9268145866136	8.604188407359022	91.32930807426311	0.0665035183778387	Missense	Missense	ABE
gRNA_CDK19_targ_6284	CDK19	380431	Q476H	1.204949123494142	476	L481P	481	81.9268145866136	8.604188407359022	91.32930807426311	0.0665035183778387	Missense	Missense	ABE
gRNA_CDK19_targ_6284	CDK19	380431	Y483H	1.1652573002725857	483	L481P	481	81.9268145866136	8.604188407359022	91.32930807426311	0.0665035183778387	Missense	Missense	ABE
gRNA_CDK19_targ_6284	CDK19	380431	S479N	1.0764107025978429	479	L481P	481	81.9268145866136	8.604188407359022	91.32930807426311	0.0665035183778387	Missense	Missense	ABE
gRNA_CDK19_targ_6285	CDK19	304720	WT	57.924652139669206	WT	L481P	481	35.17261748490417	57.924652139669206	41.96016014702019	0.1151877133105793	WT	Missense	ABE
gRNA_CDK19_targ_6285	CDK19	304720	L481P	35.89229456550276	481	L481P	481	35.17261748490417	57.924652139669206	41.96016014702019	0.1151877133105793	Missense	Missense	ABE
gRNA_CDK19_targ_6285	CDK19	304720	Q476S	2.7234838540299293	476	L481P	481	35.17261748490417	57.924652139669206	41.96016014702019	0.1151877133105793	Missense	Missense	ABE
gRNA_CDK19_targ_6285	CDK19	304720	Q478P	2.630283538986611	478	L481P	481	35.17261748490417	57.924652139669206	41.96016014702019	0.1151877133105793	Missense	Missense	ABE
gRNA_CDK19_targ_6285	CDK19	304720	S477V	2.599763717511158	477	L481P	481	35.17261748490417	57.924652139669206	41.96016014702019	0.1151877133105793	Missense	Missense	ABE
gRNA_CDK19_targ_6285	CDK19	304720	S479E	2.582370700971384	479	L481P	481	35.17261748490417	57.924652139669206	41.96016014702019	0.1151877133105793	Missense	Missense	ABE
gRNA_CDK19_targ_6285	CDK19	304720	T480Q	2.5623523234444736	480	L481P	481	35.17261748490417	57.924652139669206	41.96016014702019	0.1151877133105793	Missense	Missense	ABE
gRNA_CDK19_targ_6286	CDK19	36556	WT	71.99638910165226	WT	L481P	481	10.82995951417004	71.99638910165226	26.624904256483198	1.378706641864536	WT	Missense	ABE
gRNA_CDK19_targ_6286	CDK19	36556	L481P	11.42083378925484	481	L481P	481	10.82995951417004	71.99638910165226	26.624904256483198	1.378706641864536	Missense	Missense	ABE
gRNA_CDK19_targ_6286	CDK19	36556	S477P	7.933034248823723	477	L481P	481	10.82995951417004	71.99638910165226	26.624904256483198	1.378706641864536	Missense	Missense	ABE
gRNA_CDK19_targ_6286	CDK19	36556	Q476P	2.0735310208994417	476	L481P	481	10.82995951417004	71.99638910165226	26.624904256483198	1.378706641864536	Missense	Missense	ABE
gRNA_CDK19_targ_6286	CDK19	36556	S475Y	1.9148703359229675	475	L481P	481	10.82995951417004	71.99638910165226	26.624904256483198	1.378706641864536	Missense	Missense	ABE
gRNA_CDK19_targ_6286	CDK19	36556	S479N	1.4005908742750848	479	L481P	481	10.82995951417004	71.99638910165226	26.624904256483198	1.378706641864536	Missense	Missense	ABE
gRNA_CDK19_targ_6286	CDK19	36556	S479P	1.3787066418645366	479	L481P	481	10.82995951417004	71.99638910165226	26.624904256483198	1.378706641864536	Missense	Missense	ABE
gRNA_CDK19_targ_6286	CDK19	36556	T480R	1.3732355837618997	480	L481P	481	10.82995951417004	71.99638910165226	26.624904256483198	1.378706641864536	Missense	Missense	ABE
gRNA_CDK19_targ_6286	CDK19	36556	S477L	1.3622934675566254	477	L481P	481	10.82995951417004	71.99638910165226	26.624904256483198	1.378706641864536	Missense	Missense	ABE
gRNA_CDK19_targ_6286	CDK19	36556	Q478S	1.359557938505307	478	L481P	481	10.82995951417004	71.99638910165226	26.624904256483198	1.378706641864536	Missense	Missense	ABE
gRNA_CDK19_targ_6286	CDK19	36556	L481A	1.3404092351460772	481	L481P	481	10.82995951417004	71.99638910165226	26.624904256483198	1.378706641864536	Missense	Missense	ABE
gRNA_CDK19_targ_6287	CDK19	69138	S477P	51.25979924209552	477	S477P	477	45.93711128467702	38.271283519916686	61.66507564580981	0.0636408342734807	Missense	Missense	ABE
gRNA_CDK19_targ_6287	CDK19	69138	WT	38.271283519916686	WT	S477P	477	45.93711128467702	38.271283519916686	61.66507564580981	0.0636408342734807	WT	Missense	ABE
gRNA_CDK19_targ_6287	CDK19	69138	L481P	4.787526396482398	481	S477P	477	45.93711128467702	38.271283519916686	61.66507564580981	0.0636408342734807	Missense	Missense	ABE
gRNA_CDK19_targ_6287	CDK19	69138	S479N	2.979548150076658	479	S477P	477	45.93711128467702	38.271283519916686	61.66507564580981	0.0636408342734807	Missense	Missense	ABE
gRNA_CDK19_targ_6287	CDK19	69138	S479T	1.3017443374121322	479	S477P	477	45.93711128467702	38.271283519916686	61.66507564580981	0.0636408342734807	Missense	Missense	ABE
gRNA_CDK19_targ_6288	CDK19	186904	S477P	88.20945512134571	477	S477P	477	68.29388349099003	9.77828189872876	90.00877455806187	0.2129435432093462	Missense	Missense	ABE
gRNA_CDK19_targ_6288	CDK19	186904	S474P	11.649295895218936	474	S477P	477	68.29388349099003	9.77828189872876	90.00877455806187	0.2129435432093462	Missense	Missense	ABE
gRNA_CDK19_targ_6288	CDK19	186904	WT	9.77828189872876	WT	S477P	477	68.29388349099003	9.77828189872876	90.00877455806187	0.2129435432093462	WT	Missense	ABE
gRNA_CDK19_targ_6288	CDK19	186904	S475P	7.0988314856824895	475	S477P	477	68.29388349099003	9.77828189872876	90.00877455806187	0.2129435432093462	Missense	Missense	ABE
gRNA_CDK19_targ_6288	CDK19	186904	Q472H	1.2182724821298634	472	S477P	477	68.29388349099003	9.77828189872876	90.00877455806187	0.2129435432093462	Missense	Missense	ABE
gRNA_CDK19_targ_6289	CDK19	163285	S475P	58.32868910187709	475	S475P_S477P	475	24.030988761980588	21.126864072021316	78.63918914780902	0.2339467801696401	Missense	Missense	ABE
gRNA_CDK19_targ_6289	CDK19	163285	S477P	44.57298588357779	477	S475P_S477P	475	24.030988761980588	21.126864072021316	78.63918914780902	0.2339467801696401	Missense	Missense	ABE
gRNA_CDK19_targ_6289	CDK19	163285	S474P	28.003184615855712	474	S475P_S477P	475	24.030988761980588	21.126864072021316	78.63918914780902	0.2339467801696401	Missense	Missense	ABE
gRNA_CDK19_targ_6289	CDK19	163285	WT	21.126864072021316	WT	S475P_S477P	475	24.030988761980588	21.126864072021316	78.63918914780902	0.2339467801696401	WT	Missense	ABE
gRNA_CDK19_targ_6289	CDK19	163285	V471G	4.824080595278194	471	S475P_S477P	475	24.030988761980588	21.126864072021316	78.63918914780902	0.2339467801696401	Missense	Missense	ABE
gRNA_CDK19_targ_6289	CDK19	163285	G473P	4.553388247542641	473	S475P_S477P	475	24.030988761980588	21.126864072021316	78.63918914780902	0.2339467801696401	Missense	Missense	ABE
gRNA_CDK19_targ_6289	CDK19	163285	Q472D	1.994059466576844	472	S475P_S477P	475	24.030988761980588	21.126864072021316	78.63918914780902	0.2339467801696401	Missense	Missense	ABE
gRNA_CDK19_targ_6289	CDK19	163285	Q472S	1.8862724683835013	472	S475P_S477P	475	24.030988761980588	21.126864072021316	78.63918914780902	0.2339467801696401	Missense	Missense	ABE
gRNA_CDK19_targ_6289	CDK19	163285	Q472P	1.1789202927396882	472	S475P_S477P	475	24.030988761980588	21.126864072021316	78.63918914780902	0.2339467801696401	Missense	Missense	ABE
gRNA_CDK19_targ_6289	CDK19	163285	S474I	1.0319380224760388	474	S475P_S477P	475	24.030988761980588	21.126864072021316	78.63918914780902	0.2339467801696401	Missense	Missense	ABE
gRNA_CDK19_targ_6289	CDK19	163285	V471A	1.0258137612150535	471	S475P_S477P	475	24.030988761980588	21.126864072021316	78.63918914780902	0.2339467801696401	Missense	Missense	ABE
gRNA_CDK19_targ_6290	CDK19	85333	S475P	84.57337723975485	475	S475P	475	64.24126656744752	12.57192410907855	87.2042468915894	0.2238289993320286	Missense	Missense	ABE
gRNA_CDK19_targ_6290	CDK19	85333	S474P	19.47663858061945	474	S475P	475	64.24126656744752	12.57192410907855	87.2042468915894	0.2238289993320286	Missense	Missense	ABE
gRNA_CDK19_targ_6290	CDK19	85333	WT	12.571924109078552	WT	S475P	475	64.24126656744752	12.57192410907855	87.2042468915894	0.2238289993320286	WT	Missense	ABE
gRNA_CDK19_targ_6291	CDK19	279164	S474P	74.81408777636085	474	S474P	474	22.822785172873296	14.096015245518764	84.28271553638717	1.621269218094019	Missense	Missense	ABE
gRNA_CDK19_targ_6291	CDK19	279164	G473E	21.55865369460245	473	S474P	474	22.822785172873296	14.096015245518764	84.28271553638717	1.621269218094019	Missense	Missense	ABE
gRNA_CDK19_targ_6291	CDK19	279164	G473A	18.476236190912868	473	S474P	474	22.822785172873296	14.096015245518764	84.28271553638717	1.621269218094019	Missense	Missense	ABE
gRNA_CDK19_targ_6291	CDK19	279164	WT	14.096015245518764	WT	S474P	474	22.822785172873296	14.096015245518764	84.28271553638717	1.621269218094019	WT	Missense	ABE
gRNA_CDK19_targ_6291	CDK19	279164	V471A	7.426458999011333	471	S474P	474	22.822785172873296	14.096015245518764	84.28271553638717	1.621269218094019	Missense	Missense	ABE
gRNA_CDK19_targ_6291	CDK19	279164	Q468H	6.138685503861529	468	S474P	474	22.822785172873296	14.096015245518764	84.28271553638717	1.621269218094019	Missense	Missense	ABE
gRNA_CDK19_targ_6291	CDK19	279164	S470K	3.5036752589875486	470	S474P	474	22.822785172873296	14.096015245518764	84.28271553638717	1.621269218094019	Missense	Missense	ABE
gRNA_CDK19_targ_6291	CDK19	279164	S469T	3.3700620423836884	469	S474P	474	22.822785172873296	14.096015245518764	84.28271553638717	1.621269218094019	Missense	Missense	ABE
gRNA_CDK19_targ_6291	CDK19	279164	G473K	3.071671132380966	473	S474P	474	22.822785172873296	14.096015245518764	84.28271553638717	1.621269218094019	Missense	Missense	ABE
gRNA_CDK19_targ_6291	CDK19	279164	Q472R	3.0680890086114254	472	S474P	474	22.822785172873296	14.096015245518764	84.28271553638717	1.621269218094019	Missense	Missense	ABE
gRNA_CDK19_targ_6291	CDK19	279164	S470Q	2.2191256752303308	470	S474P	474	22.822785172873296	14.096015245518764	84.28271553638717	1.621269218094019	Missense	Missense	ABE
gRNA_CDK19_targ_6291	CDK19	279164	G473R	2.1281397314840023	473	S474P	474	22.822785172873296	14.096015245518764	84.28271553638717	1.621269218094019	Missense	Missense	ABE
gRNA_CDK19_targ_6291	CDK19	279164	Q472S	1.8644954220458223	472	S474P	474	22.822785172873296	14.096015245518764	84.28271553638717	1.621269218094019	Missense	Missense	ABE
gRNA_CDK19_targ_6291	CDK19	279164	V471R	1.6330902265335072	471	S474P	474	22.822785172873296	14.096015245518764	84.28271553638717	1.621269218094019	Missense	Missense	ABE
gRNA_CDK19_targ_6291	CDK19	279164	S469K	1.6030003868693672	469	S474P	474	22.822785172873296	14.096015245518764	84.28271553638717	1.621269218094019	Missense	Missense	ABE
gRNA_CDK19_targ_6291	CDK19	279164	S470T	1.492312762390566	470	S474P	474	22.822785172873296	14.096015245518764	84.28271553638717	1.621269218094019	Missense	Missense	ABE
gRNA_CDK19_targ_6291	CDK19	279164	S469G	1.380908713157857	469	S474P	474	22.822785172873296	14.096015245518764	84.28271553638717	1.621269218094019	Missense	Missense	ABE
gRNA_CDK19_targ_6291	CDK19	279164	V471D	1.3791176512730867	471	S474P	474	22.822785172873296	14.096015245518764	84.28271553638717	1.621269218094019	Missense	Missense	ABE
gRNA_CDK19_targ_6291	CDK19	279164	G473*	1.1165479789657693	473	S474P	474	22.822785172873296	14.096015245518764	84.28271553638717	1.621269218094019	Nonsense	Missense	ABE
gRNA_CDK19_targ_6291	CDK19	279164	S475P	1.0789356793855942	475	S474P	474	22.822785172873296	14.096015245518764	84.28271553638717	1.621269218094019	Missense	Missense	ABE
gRNA_CDK19_targ_6292	CDK19	80867	G473A	31.593851632928143	473	G473A	473	29.76368605240704	27.74555752037296	72.12212645454882	0.132316025078214	Missense	Missense	ABE
gRNA_CDK19_targ_6292	CDK19	80867	WT	27.74555752037296	WT	G473A	473	29.76368605240704	27.74555752037296	72.12212645454882	0.132316025078214	WT	Missense	ABE
gRNA_CDK19_targ_6292	CDK19	80867	S474P	13.410909270777944	474	G473A	473	29.76368605240704	27.74555752037296	72.12212645454882	0.132316025078214	Missense	Missense	ABE
gRNA_CDK19_targ_6292	CDK19	80867	G473R	8.188754374466717	473	G473A	473	29.76368605240704	27.74555752037296	72.12212645454882	0.132316025078214	Missense	Missense	ABE
gRNA_CDK19_targ_6292	CDK19	80867	G473E	7.321898920449627	473	G473A	473	29.76368605240704	27.74555752037296	72.12212645454882	0.132316025078214	Missense	Missense	ABE
gRNA_CDK19_targ_6292	CDK19	80867	V471A	5.144249199302559	471	G473A	473	29.76368605240704	27.74555752037296	72.12212645454882	0.132316025078214	Missense	Missense	ABE
gRNA_CDK19_targ_6292	CDK19	80867	G473K	3.3239764057031915	473	G473A	473	29.76368605240704	27.74555752037296	72.12212645454882	0.132316025078214	Missense	Missense	ABE
gRNA_CDK19_targ_6292	CDK19	80867	Q472H	1.8301655805211023	472	G473A	473	29.76368605240704	27.74555752037296	72.12212645454882	0.132316025078214	Missense	Missense	ABE
gRNA_CDK19_targ_6292	CDK19	80867	S470R	1.780701645912424	470	G473A	473	29.76368605240704	27.74555752037296	72.12212645454882	0.132316025078214	Missense	Missense	ABE
gRNA_CDK19_targ_6292	CDK19	80867	Q468P	1.7077423423646234	468	G473A	473	29.76368605240704	27.74555752037296	72.12212645454882	0.132316025078214	Missense	Missense	ABE
gRNA_CDK19_targ_6292	CDK19	80867	V471N	1.6459124241037753	471	G473A	473	29.76368605240704	27.74555752037296	72.12212645454882	0.132316025078214	Missense	Missense	ABE
gRNA_CDK19_targ_6292	CDK19	80867	S469F	1.6446758257385583	469	G473A	473	29.76368605240704	27.74555752037296	72.12212645454882	0.132316025078214	Missense	Missense	ABE
gRNA_CDK19_targ_6292	CDK19	80867	S469N	1.3899365625038644	469	G473A	473	29.76368605240704	27.74555752037296	72.12212645454882	0.132316025078214	Missense	Missense	ABE
gRNA_CDK19_targ_6292	CDK19	80867	Q468R	1.3763339804864778	468	G473A	473	29.76368605240704	27.74555752037296	72.12212645454882	0.132316025078214	Missense	Missense	ABE
gRNA_CDK19_targ_6293	CDK19	233588	WT	85.60756545712965	WT	V471A	471	6.598797883452917	85.60756545712964	13.792232477695762	0.6002020651745787	WT	Missense	ABE
gRNA_CDK19_targ_6293	CDK19	233588	V471A	7.347552100279124	471	V471A	471	6.598797883452917	85.60756545712964	13.792232477695762	0.6002020651745787	Missense	Missense	ABE
gRNA_CDK19_targ_6293	CDK19	233588	Y467H	3.4051406750346764	467	V471A	471	6.598797883452917	85.60756545712964	13.792232477695762	0.6002020651745787	Missense	Missense	ABE
gRNA_CDK19_targ_6293	CDK19	233588	S470N	1.563864582084696	470	V471A	471	6.598797883452917	85.60756545712964	13.792232477695762	0.6002020651745787	Missense	Missense	ABE
gRNA_CDK19_targ_6294	CDK19	187159	WT	50.21345486992343	WT	Y467H	467	42.18284987630838	50.21345486992344	49.66312066211081	0.123424467965739	WT	Missense	ABE
gRNA_CDK19_targ_6294	CDK19	187159	Y467H	43.70081054077015	467	Y467H	467	42.18284987630838	50.21345486992344	49.66312066211081	0.123424467965739	Missense	Missense	ABE
gRNA_CDK19_targ_6294	CDK19	187159	V471A	2.790675308160441	471	Y467H	467	42.18284987630838	50.21345486992344	49.66312066211081	0.123424467965739	Missense	Missense	ABE
gRNA_CDK19_targ_6294	CDK19	187159	S470N	1.637110691978478	470	Y467H	467	42.18284987630838	50.21345486992344	49.66312066211081	0.123424467965739	Missense	Missense	ABE
gRNA_CDK19_targ_6295	CDK19	85884	WT	63.29234781798705	WT	Y467H	467	31.379535186996417	63.29234781798705	36.59354478133296	0.11410740067998669	WT	Missense	ABE
gRNA_CDK19_targ_6295	CDK19	85884	Y467H	32.0956173443249	467	Y467H	467	31.379535186996417	63.29234781798705	36.59354478133296	0.11410740067998669	Missense	Missense	ABE
gRNA_CDK19_targ_6295	CDK19	85884	S469N	1.301755856736994	469	Y467H	467	31.379535186996417	63.29234781798705	36.59354478133296	0.11410740067998669	Missense	Missense	ABE
gRNA_CDK19_targ_6296	CDK19	225689	WT	49.77424686183199	WT	Y467H	467	44.966746274740906	49.77424686183199	50.061810721834014	0.1639424163339805	WT	Missense	ABE
gRNA_CDK19_targ_6296	CDK19	225689	Y467H	45.9242586036537	467	Y467H	467	44.966746274740906	49.77424686183199	50.061810721834014	0.1639424163339805	Missense	Missense	ABE
gRNA_CDK19_targ_6296	CDK19	225689	L465P	1.4533273664201622	465	Y467H	467	44.966746274740906	49.77424686183199	50.061810721834014	0.1639424163339805	Missense	Missense	ABE
gRNA_CDK19_targ_6297	CDK19	286226	Y467H	92.66383906423596	467	Y467H	467	85.44401976060875	6.229692620516655	93.25253471033379	0.5177726691495526	Missense	Missense	ABE
gRNA_CDK19_targ_6297	CDK19	286226	WT	6.229692620516655	WT	Y467H	467	85.44401976060875	6.229692620516655	93.25253471033379	0.5177726691495526	WT	Missense	ABE
gRNA_CDK19_targ_6297	CDK19	286226	L465P	6.125229713582973	465	Y467H	467	85.44401976060875	6.229692620516655	93.25253471033379	0.5177726691495526	Missense	Missense	ABE
gRNA_CDK19_targ_6298	CDK19	144826	Y467H	90.1537016833994	467	Y467H	467	49.89573695330949	8.247828428597074	91.54778838053939	0.2043831908635181	Missense	Missense	ABE
gRNA_CDK19_targ_6298	CDK19	144826	L465P	39.24295361330148	465	Y467H	467	49.89573695330949	8.247828428597074	91.54778838053939	0.2043831908635181	Missense	Missense	ABE
gRNA_CDK19_targ_6298	CDK19	144826	WT	8.247828428597074	WT	Y467H	467	49.89573695330949	8.247828428597074	91.54778838053939	0.2043831908635181	WT	Missense	ABE
gRNA_CDK19_targ_6299	CDK19	201289	L465P	76.97837437713933	465	L465P_Y467H	465	49.548162095295815	13.666419923592446	85.67581934432579	0.6577607320817305	Missense	Missense	ABE
gRNA_CDK19_targ_6299	CDK19	201289	Y467H	52.99395396668472	467	L465P_Y467H	465	49.548162095295815	13.666419923592446	85.67581934432579	0.6577607320817305	Missense	Missense	ABE
gRNA_CDK19_targ_6299	CDK19	201289	WT	13.666419923592446	WT	L465P_Y467H	465	49.548162095295815	13.666419923592446	85.67581934432579	0.6577607320817305	WT	Missense	ABE
gRNA_CDK19_targ_6299	CDK19	201289	S461F	5.070818574288709	461	L465P_Y467H	465	49.548162095295815	13.666419923592446	85.67581934432579	0.6577607320817305	Missense	Missense	ABE
gRNA_CDK19_targ_6299	CDK19	201289	S462N	4.991330872526566	462	L465P_Y467H	465	49.548162095295815	13.666419923592446	85.67581934432579	0.6577607320817305	Missense	Missense	ABE
gRNA_CDK19_targ_6300	CDK19	252105	L465P	77.3142143154638	465	L465P	465	67.30290950199321	18.223755974693084	81.77426072469802	0.0019833006088731	Missense	Missense	ABE
gRNA_CDK19_targ_6300	CDK19	252105	WT	18.223755974693084	WT	L465P	465	67.30290950199321	18.223755974693084	81.77426072469802	0.0019833006088731	WT	Missense	ABE
gRNA_CDK19_targ_6300	CDK19	252105	Y467H	6.143868626167668	467	L465P	465	67.30290950199321	18.223755974693084	81.77426072469802	0.0019833006088731	Missense	Missense	ABE
gRNA_CDK19_targ_6300	CDK19	252105	H460Q	3.263719481961881	460	L465P	465	67.30290950199321	18.223755974693084	81.77426072469802	0.0019833006088731	Missense	Missense	ABE
gRNA_CDK19_targ_6300	CDK19	252105	S463P	3.2169135875924715	463	L465P	465	67.30290950199321	18.223755974693084	81.77426072469802	0.0019833006088731	Missense	Missense	ABE
gRNA_CDK19_targ_6301	CDK19	152210	WT	61.08928454109454	WT	S463P	463	22.307338545430653	61.089284541094536	38.908087510676026	0.0026279482294196	WT	Missense	ABE
gRNA_CDK19_targ_6301	CDK19	152210	S463P	24.694829511858615	463	S463P	463	22.307338545430653	61.089284541094536	38.908087510676026	0.0026279482294196	Missense	Missense	ABE
gRNA_CDK19_targ_6301	CDK19	152210	S461P	7.151961106366205	461	S463P	463	22.307338545430653	61.089284541094536	38.908087510676026	0.0026279482294196	Missense	Missense	ABE
gRNA_CDK19_targ_6301	CDK19	152210	L465P	5.8044806517311605	465	S463P	463	22.307338545430653	61.089284541094536	38.908087510676026	0.0026279482294196	Missense	Missense	ABE
gRNA_CDK19_targ_6301	CDK19	152210	R464H	1.1819197161815913	464	S463P	463	22.307338545430653	61.089284541094536	38.908087510676026	0.0026279482294196	Missense	Missense	ABE
gRNA_CDK19_targ_6302	CDK19	138834	S463P	76.99050664822738	463	S463P	463	70.3840557788438	17.976144172176845	81.92733768385264	0.096518143970497	Missense	Missense	ABE
gRNA_CDK19_targ_6302	CDK19	138834	WT	17.976144172176845	WT	S463P	463	70.3840557788438	17.976144172176845	81.92733768385264	0.096518143970497	WT	Missense	ABE
gRNA_CDK19_targ_6302	CDK19	138834	S461P	5.229986890819252	461	S463P	463	70.3840557788438	17.976144172176845	81.92733768385264	0.096518143970497	Missense	Missense	ABE
gRNA_CDK19_targ_6302	CDK19	138834	R464H	1.7639771237593096	464	S463P	463	70.3840557788438	17.976144172176845	81.92733768385264	0.096518143970497	Missense	Missense	ABE
gRNA_CDK19_targ_6302	CDK19	138834	S462T	1.3613380007779077	462	S463P	463	70.3840557788438	17.976144172176845	81.92733768385264	0.096518143970497	Missense	Missense	ABE
gRNA_CDK19_targ_6302	CDK19	138834	H460P	1.1863088292493194	460	S463P	463	70.3840557788438	17.976144172176845	81.92733768385264	0.096518143970497	Missense	Missense	ABE
gRNA_CDK19_targ_6303	CDK19	251323	S463P	84.03647895337872	463	S463P	463	81.59022453177784	14.394225757292409	85.58150268777628	0.024271554931303303	Missense	Missense	ABE
gRNA_CDK19_targ_6303	CDK19	251323	WT	14.394225757292409	WT	S463P	463	81.59022453177784	14.394225757292409	85.58150268777628	0.024271554931303303	WT	Missense	ABE
gRNA_CDK19_targ_6303	CDK19	251323	S461P	1.2569482299670145	461	S463P	463	81.59022453177784	14.394225757292409	85.58150268777628	0.024271554931303303	Missense	Missense	ABE
gRNA_CDK19_targ_6304	CDK19	114168	S461P	79.02827412234602	461	S461P	461	74.94131455399061	18.07336556653353	81.92663443346646	0.0	Missense	Missense	ABE
gRNA_CDK19_targ_6304	CDK19	114168	WT	18.07336556653353	WT	S461P	461	74.94131455399061	18.07336556653353	81.92663443346646	0.0	WT	Missense	ABE
gRNA_CDK19_targ_6304	CDK19	114168	S463P	2.1932590568285333	463	S461P	461	74.94131455399061	18.07336556653353	81.92663443346646	0.0	Missense	Missense	ABE
gRNA_CDK19_targ_6304	CDK19	114168	S462N	1.5450914441875132	462	S461P	461	74.94131455399061	18.07336556653353	81.92663443346646	0.0	Missense	Missense	ABE
gRNA_CDK19_targ_6305	CDK19	143557	WT	93.51337796136728	WT	S461P	461	5.912634006004583	93.51337796136724	6.486622038632737	0.0	WT	Missense	ABE
gRNA_CDK19_targ_6305	CDK19	143557	S461P	5.9307452788787725	461	S461P	461	5.912634006004583	93.51337796136724	6.486622038632737	0.0	Missense	Missense	ABE
gRNA_CDK19_targ_6306	CDK19	193688	WT	98.40516707281814	WT	H460P_S461T	460	0.9556606501177152	98.40516707281814	1.5948329271818589	0.0	WT	Missense	ABE
gRNA_CDK19_targ_6306	CDK19	193688	H460P	1.0403329065300897	460	H460P_S461T	460	0.9556606501177152	98.40516707281814	1.5948329271818589	0.0	Missense	Missense	ABE
gRNA_CDK19_targ_6307	CDK19	200608	Y458H	88.73374940181847	458	Y458H	458	47.27279071622269	7.535591800925187	92.03421598341042	0.430192215664378	Missense	Missense	ABE
gRNA_CDK19_targ_6307	CDK19	200608	M454T	26.84289759132238	454	Y458H	458	47.27279071622269	7.535591800925187	92.03421598341042	0.430192215664378	Missense	Missense	ABE
gRNA_CDK19_targ_6307	CDK19	200608	S456P	9.327145477747647	456	Y458H	458	47.27279071622269	7.535591800925187	92.03421598341042	0.430192215664378	Missense	Missense	ABE
gRNA_CDK19_targ_6307	CDK19	200608	WT	7.535591800925188	WT	Y458H	458	47.27279071622269	7.535591800925187	92.03421598341042	0.430192215664378	WT	Missense	ABE
gRNA_CDK19_targ_6307	CDK19	200608	D457N	7.412466103046738	457	Y458H	458	47.27279071622269	7.535591800925187	92.03421598341042	0.430192215664378	Missense	Missense	ABE
gRNA_CDK19_targ_6307	CDK19	200608	M454I	2.7989910671558462	454	Y458H	458	47.27279071622269	7.535591800925187	92.03421598341042	0.430192215664378	Missense	Missense	ABE
gRNA_CDK19_targ_6307	CDK19	200608	M454R	2.0203581113415217	454	Y458H	458	47.27279071622269	7.535591800925187	92.03421598341042	0.430192215664378	Missense	Missense	ABE
gRNA_CDK19_targ_6307	CDK19	200608	V453L	1.1310615728186313	453	Y458H	458	47.27279071622269	7.535591800925187	92.03421598341042	0.430192215664378	Missense	Missense	ABE
gRNA_CDK19_targ_6308	CDK19	611243	Y458H	94.38357576283082	458	Y458H	458	36.50184950993304	2.98571926386069	96.57124907769902	0.4430316584402574	Missense	Missense	ABE
gRNA_CDK19_targ_6308	CDK19	611243	M454T	38.62113758357969	454	Y458H	458	36.50184950993304	2.98571926386069	96.57124907769902	0.4430316584402574	Missense	Missense	ABE
gRNA_CDK19_targ_6308	CDK19	611243	S456P	25.37256050376037	456	Y458H	458	36.50184950993304	2.98571926386069	96.57124907769902	0.4430316584402574	Missense	Missense	ABE
gRNA_CDK19_targ_6308	CDK19	611243	D457N	4.534039653623845	457	Y458H	458	36.50184950993304	2.98571926386069	96.57124907769902	0.4430316584402574	Missense	Missense	ABE
gRNA_CDK19_targ_6308	CDK19	611243	V453A	4.378455049791981	453	Y458H	458	36.50184950993304	2.98571926386069	96.57124907769902	0.4430316584402574	Missense	Missense	ABE
gRNA_CDK19_targ_6308	CDK19	611243	WT	2.98571926386069	WT	Y458H	458	36.50184950993304	2.98571926386069	96.57124907769902	0.4430316584402574	WT	Missense	ABE
gRNA_CDK19_targ_6308	CDK19	611243	V453P	1.948161369537156	453	Y458H	458	36.50184950993304	2.98571926386069	96.57124907769902	0.4430316584402574	Missense	Missense	ABE
gRNA_CDK19_targ_6308	CDK19	611243	D457H	1.458339809208449	457	Y458H	458	36.50184950993304	2.98571926386069	96.57124907769902	0.4430316584402574	Missense	Missense	ABE
gRNA_CDK19_targ_6309	CDK19	90488	M454T	73.87277871098931	454	V453A_M454T	453	51.16700556979931	0.3094332950225444	98.80536645743081	0.8852002475466355	Missense	Missense	ABE
gRNA_CDK19_targ_6309	CDK19	90488	V453A	56.57545751922907	453	V453A_M454T	453	51.16700556979931	0.3094332950225444	98.80536645743081	0.8852002475466355	Missense	Missense	ABE
gRNA_CDK19_targ_6309	CDK19	90488	G451D	15.368888692423305	451	V453A_M454T	453	51.16700556979931	0.3094332950225444	98.80536645743081	0.8852002475466355	Missense	Missense	ABE
gRNA_CDK19_targ_6309	CDK19	90488	P452A	15.350101670939791	452	V453A_M454T	453	51.16700556979931	0.3094332950225444	98.80536645743081	0.8852002475466355	Missense	Missense	ABE
gRNA_CDK19_targ_6309	CDK19	90488	G450C	15.219697639466007	450	V453A_M454T	453	51.16700556979931	0.3094332950225444	98.80536645743081	0.8852002475466355	Missense	Missense	ABE
gRNA_CDK19_targ_6309	CDK19	90488	P452T	5.843868800282911	452	V453A_M454T	453	51.16700556979931	0.3094332950225444	98.80536645743081	0.8852002475466355	Missense	Missense	ABE
gRNA_CDK19_targ_6309	CDK19	90488	G450R	5.658208823269384	450	V453A_M454T	453	51.16700556979931	0.3094332950225444	98.80536645743081	0.8852002475466355	Missense	Missense	ABE
gRNA_CDK19_targ_6309	CDK19	90488	S456L	5.134382459552648	456	V453A_M454T	453	51.16700556979931	0.3094332950225444	98.80536645743081	0.8852002475466355	Missense	Missense	ABE
gRNA_CDK19_targ_6309	CDK19	90488	P455A	5.128856864998673	455	V453A_M454T	453	51.16700556979931	0.3094332950225444	98.80536645743081	0.8852002475466355	Missense	Missense	ABE
gRNA_CDK19_targ_6309	CDK19	90488	G451W	5.12554150826629	451	V453A_M454T	453	51.16700556979931	0.3094332950225444	98.80536645743081	0.8852002475466355	Missense	Missense	ABE
gRNA_CDK19_targ_6309	CDK19	90488	M454D	5.122226151533905	454	V453A_M454T	453	51.16700556979931	0.3094332950225444	98.80536645743081	0.8852002475466355	Missense	Missense	ABE
gRNA_CDK19_targ_6309	CDK19	90488	S456P	5.09128282203165	456	V453A_M454T	453	51.16700556979931	0.3094332950225444	98.80536645743081	0.8852002475466355	Missense	Missense	ABE
gRNA_CDK19_targ_6309	CDK19	90488	M454I	3.380558748121298	454	V453A_M454T	453	51.16700556979931	0.3094332950225444	98.80536645743081	0.8852002475466355	Missense	Missense	ABE
gRNA_CDK19_targ_6309	CDK19	90488	V453C	3.138537706657236	453	V453A_M454T	453	51.16700556979931	0.3094332950225444	98.80536645743081	0.8852002475466355	Missense	Missense	ABE
gRNA_CDK19_targ_6309	CDK19	90488	V453R	1.993634515073822	453	V453A_M454T	453	51.16700556979931	0.3094332950225444	98.80536645743081	0.8852002475466355	Missense	Missense	ABE
gRNA_CDK19_targ_6309	CDK19	90488	G451E	1.605737777384847	451	V453A_M454T	453	51.16700556979931	0.3094332950225444	98.80536645743081	0.8852002475466355	Missense	Missense	ABE
gRNA_CDK19_targ_6309	CDK19	90488	G450L	1.325037574042967	450	V453A_M454T	453	51.16700556979931	0.3094332950225444	98.80536645743081	0.8852002475466355	Missense	Missense	ABE
gRNA_CDK19_targ_6309	CDK19	90488	G451T	1.108434267527186	451	V453A_M454T	453	51.16700556979931	0.3094332950225444	98.80536645743081	0.8852002475466355	Missense	Missense	ABE
gRNA_CDK19_targ_6309	CDK19	90488	G451V	1.0056582088232693	451	V453A_M454T	453	51.16700556979931	0.3094332950225444	98.80536645743081	0.8852002475466355	Missense	Missense	ABE
gRNA_CDK19_targ_6310	CDK19	100424	M454T	89.64291404445153	454	V453A_M454T	453	78.34083486019279	0.7816856528319923	96.02286306062295	3.1954512865450475	Missense	Missense	ABE
gRNA_CDK19_targ_6310	CDK19	100424	V453A	84.40014339201784	453	V453A_M454T	453	78.34083486019279	0.7816856528319923	96.02286306062295	3.1954512865450475	Missense	Missense	ABE
gRNA_CDK19_targ_6310	CDK19	100424	M454I	5.150163307575879	454	V453A_M454T	453	78.34083486019279	0.7816856528319923	96.02286306062295	3.1954512865450475	Missense	Missense	ABE
gRNA_CDK19_targ_6310	CDK19	100424	G451E	4.095634509678961	451	V453A_M454T	453	78.34083486019279	0.7816856528319923	96.02286306062295	3.1954512865450475	Missense	Missense	ABE
gRNA_CDK19_targ_6310	CDK19	100424	S449*	2.6905918903847685	449	V453A_M454T	453	78.34083486019279	0.7816856528319923	96.02286306062295	3.1954512865450475	Nonsense	Missense	ABE
gRNA_CDK19_targ_6310	CDK19	100424	S449W	2.50936031227595	449	V453A_M454T	453	78.34083486019279	0.7816856528319923	96.02286306062295	3.1954512865450475	Missense	Missense	ABE
gRNA_CDK19_targ_6310	CDK19	100424	G451T	1.9935473591970048	451	V453A_M454T	453	78.34083486019279	0.7816856528319923	96.02286306062295	3.1954512865450475	Missense	Missense	ABE
gRNA_CDK19_targ_6310	CDK19	100424	G451A	1.8003664462678244	451	V453A_M454T	453	78.34083486019279	0.7816856528319923	96.02286306062295	3.1954512865450475	Missense	Missense	ABE
gRNA_CDK19_targ_6310	CDK19	100424	G450P	1.6509997610133036	450	V453A_M454T	453	78.34083486019279	0.7816856528319923	96.02286306062295	3.1954512865450475	Missense	Missense	ABE
gRNA_CDK19_targ_6310	CDK19	100424	G450T	1.6430335377997292	450	V453A_M454T	453	78.34083486019279	0.7816856528319923	96.02286306062295	3.1954512865450475	Missense	Missense	ABE
gRNA_CDK19_targ_6310	CDK19	100424	S449Y	1.531506412809687	449	V453A_M454T	453	78.34083486019279	0.7816856528319923	96.02286306062295	3.1954512865450475	Missense	Missense	ABE
gRNA_CDK19_targ_6310	CDK19	100424	P452A	1.5086035210706603	452	V453A_M454T	453	78.34083486019279	0.7816856528319923	96.02286306062295	3.1954512865450475	Missense	Missense	ABE
gRNA_CDK19_targ_6310	CDK19	100424	P452T	1.4498526248705488	452	V453A_M454T	453	78.34083486019279	0.7816856528319923	96.02286306062295	3.1954512865450475	Missense	Missense	ABE
gRNA_CDK19_targ_6310	CDK19	100424	G450S	1.3811439496534692	450	V453A_M454T	453	78.34083486019279	0.7816856528319923	96.02286306062295	3.1954512865450475	Missense	Missense	ABE
gRNA_CDK19_targ_6310	CDK19	100424	G451V	1.3482832788974748	451	V453A_M454T	453	78.34083486019279	0.7816856528319923	96.02286306062295	3.1954512865450475	Missense	Missense	ABE
gRNA_CDK19_targ_6310	CDK19	100424	G451R	1.2168405958734965	451	V453A_M454T	453	78.34083486019279	0.7816856528319923	96.02286306062295	3.1954512865450475	Missense	Missense	ABE
gRNA_CDK19_targ_6310	CDK19	100424	G451C	1.1949334820361666	451	V453A_M454T	453	78.34083486019279	0.7816856528319923	96.02286306062295	3.1954512865450475	Missense	Missense	ABE
gRNA_CDK19_targ_6310	CDK19	100424	P452C	1.1461403648530233	452	V453A_M454T	453	78.34083486019279	0.7816856528319923	96.02286306062295	3.1954512865450475	Missense	Missense	ABE
gRNA_CDK19_targ_6310	CDK19	100424	G450W	1.1401656974428422	450	V453A_M454T	453	78.34083486019279	0.7816856528319923	96.02286306062295	3.1954512865450475	Missense	Missense	ABE
gRNA_CDK19_targ_6310	CDK19	100424	P452V	1.1331952521309647	452	V453A_M454T	453	78.34083486019279	0.7816856528319923	96.02286306062295	3.1954512865450475	Missense	Missense	ABE
gRNA_CDK19_targ_6311	CDK19	99171	V453A	81.83239051738916	453	V453A	453	80.02641901362293	14.85212410886247	84.23531072591784	0.9125651652196701	Missense	Missense	ABE
gRNA_CDK19_targ_6311	CDK19	99171	WT	14.85212410886247	WT	V453A	453	80.02641901362293	14.85212410886247	84.23531072591784	0.9125651652196701	WT	Missense	ABE
gRNA_CDK19_targ_6312	CDK19	339945	WT	96.70270190766152	WT	A447E_N448T_S449Q_G450V_G451D_P452L_V453*	447	0.7586521349041757	96.70270190766152	2.1891776610922293	1.1081204312462287	WT	Nonsense	ABE
gRNA_CDK19_targ_6312	CDK19	339945	A447E	1.4764153024754003	447	A447E_N448T_S449Q_G450V_G451D_P452L_V453*	447	0.7586521349041757	96.70270190766152	2.1891776610922293	1.1081204312462287	Missense	Nonsense	ABE
gRNA_CDK19_targ_6312	CDK19	339945	G450V	1.421406403977114	450	A447E_N448T_S449Q_G450V_G451D_P452L_V453*	447	0.7586521349041757	96.70270190766152	2.1891776610922293	1.1081204312462287	Missense	Nonsense	ABE
gRNA_CDK19_targ_6312	CDK19	339945	N448T	1.343158452102546	448	A447E_N448T_S449Q_G450V_G451D_P452L_V453*	447	0.7586521349041757	96.70270190766152	2.1891776610922293	1.1081204312462287	Missense	Nonsense	ABE
gRNA_CDK19_targ_6312	CDK19	339945	S449Q	1.3278618600067658	449	A447E_N448T_S449Q_G450V_G451D_P452L_V453*	447	0.7586521349041757	96.70270190766152	2.1891776610922293	1.1081204312462287	Missense	Nonsense	ABE
gRNA_CDK19_targ_6312	CDK19	339945	G451D	1.2381414640603627	451	A447E_N448T_S449Q_G450V_G451D_P452L_V453*	447	0.7586521349041757	96.70270190766152	2.1891776610922293	1.1081204312462287	Missense	Nonsense	ABE
gRNA_CDK19_targ_6312	CDK19	339945	P452L	1.1816617393990203	452	A447E_N448T_S449Q_G450V_G451D_P452L_V453*	447	0.7586521349041757	96.70270190766152	2.1891776610922293	1.1081204312462287	Missense	Nonsense	ABE
gRNA_CDK19_targ_6313	CDK19	67206	WT	80.60143439573848	WT	G446K_A447L_N448R_S449P	446	4.794214802249799	80.60143439573848	18.989375948576015	0.40918965568550353	WT	Missense	ABE
gRNA_CDK19_targ_6313	CDK19	67206	S449P	5.846204207957623	449	G446K_A447L_N448R_S449P	446	4.794214802249799	80.60143439573848	18.989375948576015	0.40918965568550353	Missense	Missense	ABE
gRNA_CDK19_targ_6313	CDK19	67206	G451K	4.9683064012141775	451	G446K_A447L_N448R_S449P	446	4.794214802249799	80.60143439573848	18.989375948576015	0.40918965568550353	Missense	Missense	ABE
gRNA_CDK19_targ_6313	CDK19	67206	A447L	4.880516620539833	447	G446K_A447L_N448R_S449P	446	4.794214802249799	80.60143439573848	18.989375948576015	0.40918965568550353	Missense	Missense	ABE
gRNA_CDK19_targ_6313	CDK19	67206	G446K	4.874564771002589	446	G446K_A447L_N448R_S449P	446	4.794214802249799	80.60143439573848	18.989375948576015	0.40918965568550353	Missense	Missense	ABE
gRNA_CDK19_targ_6313	CDK19	67206	N448R	4.861173109543791	448	G446K_A447L_N448R_S449P	446	4.794214802249799	80.60143439573848	18.989375948576015	0.40918965568550353	Missense	Missense	ABE
gRNA_CDK19_targ_6313	CDK19	67206	G450S	3.200607088652798	450	G446K_A447L_N448R_S449P	446	4.794214802249799	80.60143439573848	18.989375948576015	0.40918965568550353	Missense	Missense	ABE
gRNA_CDK19_targ_6313	CDK19	67206	G450N	2.066779751807874	450	G446K_A447L_N448R_S449P	446	4.794214802249799	80.60143439573848	18.989375948576015	0.40918965568550353	Missense	Missense	ABE
gRNA_CDK19_targ_6313	CDK19	67206	G446R	1.559384578757849	446	G446K_A447L_N448R_S449P	446	4.794214802249799	80.60143439573848	18.989375948576015	0.40918965568550353	Missense	Missense	ABE
gRNA_CDK19_targ_6313	CDK19	67206	G451R	1.5564086539892272	451	G446K_A447L_N448R_S449P	446	4.794214802249799	80.60143439573848	18.989375948576015	0.40918965568550353	Missense	Missense	ABE
gRNA_CDK19_targ_6313	CDK19	67206	N448L	1.520697556765765	448	G446K_A447L_N448R_S449P	446	4.794214802249799	80.60143439573848	18.989375948576015	0.40918965568550353	Missense	Missense	ABE
gRNA_CDK19_targ_6313	CDK19	67206	A447K	1.519209594381454	447	G446K_A447L_N448R_S449P	446	4.794214802249799	80.60143439573848	18.989375948576015	0.40918965568550353	Missense	Missense	ABE
gRNA_CDK19_targ_6313	CDK19	67206	S449R	1.5117697824598997	449	G446K_A447L_N448R_S449P	446	4.794214802249799	80.60143439573848	18.989375948576015	0.40918965568550353	Missense	Missense	ABE
gRNA_CDK19_targ_6313	CDK19	67206	A447Q	1.31982263488379	447	G446K_A447L_N448R_S449P	446	4.794214802249799	80.60143439573848	18.989375948576015	0.40918965568550353	Missense	Missense	ABE
gRNA_CDK19_targ_6313	CDK19	67206	N448T	1.14275511115079	448	G446K_A447L_N448R_S449P	446	4.794214802249799	80.60143439573848	18.989375948576015	0.40918965568550353	Missense	Missense	ABE
gRNA_CDK19_targ_6313	CDK19	67206	G446A	1.1159717882331934	446	G446K_A447L_N448R_S449P	446	4.794214802249799	80.60143439573848	18.989375948576015	0.40918965568550353	Missense	Missense	ABE
gRNA_CDK19_targ_6313	CDK19	67206	S449Q	1.1159717882331934	449	G446K_A447L_N448R_S449P	446	4.794214802249799	80.60143439573848	18.989375948576015	0.40918965568550353	Missense	Missense	ABE
gRNA_CDK19_targ_6313	CDK19	67206	G451E	1.023718120405916	451	G446K_A447L_N448R_S449P	446	4.794214802249799	80.60143439573848	18.989375948576015	0.40918965568550353	Missense	Missense	ABE
gRNA_CDK19_targ_6314	CDK19	350401	WT	66.63936461368546	WT	S449P	449	29.87291702934638	66.63936461368546	32.99733733636604	0.3632980499484853	WT	Missense	ABE
gRNA_CDK19_targ_6314	CDK19	350401	S449P	30.286443246451924	449	S449P	449	29.87291702934638	66.63936461368546	32.99733733636604	0.3632980499484853	Missense	Missense	ABE
gRNA_CDK19_targ_6314	CDK19	350401	G450S	1.0136957371697	450	S449P	449	29.87291702934638	66.63936461368546	32.99733733636604	0.3632980499484853	Missense	Missense	ABE
gRNA_CDK19_targ_6315	CDK19	174286	S449P	74.71512341783047	449	S449P	449	73.600862949405	23.39315837187152	76.31880931342735	0.2880323147011223	Missense	Missense	ABE
gRNA_CDK19_targ_6315	CDK19	174286	WT	23.39315837187152	WT	S449P	449	73.600862949405	23.39315837187152	76.31880931342735	0.2880323147011223	WT	Missense	ABE
gRNA_CDK19_targ_6316	CDK19	55748	WT	75.8861304441415	WT	S445P	445	7.976967783597617	75.8861304441415	23.08961756475568	1.0242519911028187	WT	Missense	ABE
gRNA_CDK19_targ_6316	CDK19	55748	S445P	8.11867690320729	445	S445P	445	7.976967783597617	75.8861304441415	23.08961756475568	1.0242519911028187	Missense	Missense	ABE
gRNA_CDK19_targ_6316	CDK19	55748	G446S	7.133888211236277	446	S445P	445	7.976967783597617	75.8861304441415	23.08961756475568	1.0242519911028187	Missense	Missense	ABE
gRNA_CDK19_targ_6316	CDK19	55748	S445T	1.917557580541006	445	S445P	445	7.976967783597617	75.8861304441415	23.08961756475568	1.0242519911028187	Missense	Missense	ABE
gRNA_CDK19_targ_6316	CDK19	55748	A447T	1.3202267345913754	447	S445P	445	7.976967783597617	75.8861304441415	23.08961756475568	1.0242519911028187	Missense	Missense	ABE
gRNA_CDK19_targ_6317	CDK19	94619	WT	59.06530400870861	WT	G446N	446	19.313245754024035	59.06530400870861	40.65251165199378	0.2821843392976034	WT	Missense	ABE
gRNA_CDK19_targ_6317	CDK19	94619	G446N	19.54892780519769	446	G446N	446	19.313245754024035	59.06530400870861	40.65251165199378	0.2821843392976034	Missense	Missense	ABE
gRNA_CDK19_targ_6317	CDK19	94619	S445P	4.941924983354294	445	G446N	446	19.313245754024035	59.06530400870861	40.65251165199378	0.2821843392976034	Missense	Missense	ABE
gRNA_CDK19_targ_6317	CDK19	94619	P444R	2.7489193502362106	444	G446N	446	19.313245754024035	59.06530400870861	40.65251165199378	0.2821843392976034	Missense	Missense	ABE
gRNA_CDK19_targ_6317	CDK19	94619	S445A	2.7013601919276256	445	G446N	446	19.313245754024035	59.06530400870861	40.65251165199378	0.2821843392976034	Missense	Missense	ABE
gRNA_CDK19_targ_6317	CDK19	94619	G443A	2.699246451558355	443	G446N	446	19.313245754024035	59.06530400870861	40.65251165199378	0.2821843392976034	Missense	Missense	ABE
gRNA_CDK19_targ_6317	CDK19	94619	N448H	2.692905230450544	448	G446N	446	19.313245754024035	59.06530400870861	40.65251165199378	0.2821843392976034	Missense	Missense	ABE
gRNA_CDK19_targ_6317	CDK19	94619	G446F	2.684450268973462	446	G446N	446	19.313245754024035	59.06530400870861	40.65251165199378	0.2821843392976034	Missense	Missense	ABE
gRNA_CDK19_targ_6317	CDK19	94619	L442T	2.679165918050286	442	G446N	446	19.313245754024035	59.06530400870861	40.65251165199378	0.2821843392976034	Missense	Missense	ABE
gRNA_CDK19_targ_6317	CDK19	94619	A447K	2.670710956573204	447	G446N	446	19.313245754024035	59.06530400870861	40.65251165199378	0.2821843392976034	Missense	Missense	ABE
gRNA_CDK19_targ_6317	CDK19	94619	G443W	2.656971644172946	443	G446N	446	19.313245754024035	59.06530400870861	40.65251165199378	0.2821843392976034	Missense	Missense	ABE
gRNA_CDK19_targ_6317	CDK19	94619	G446S	2.115854109639713	446	G446N	446	19.313245754024035	59.06530400870861	40.65251165199378	0.2821843392976034	Missense	Missense	ABE
gRNA_CDK19_targ_6317	CDK19	94619	G446R	1.7448926748327502	446	G446N	446	19.313245754024035	59.06530400870861	40.65251165199378	0.2821843392976034	Missense	Missense	ABE
gRNA_CDK19_targ_6317	CDK19	94619	L442I	1.6328644352614168	442	G446N	446	19.313245754024035	59.06530400870861	40.65251165199378	0.2821843392976034	Missense	Missense	ABE
gRNA_CDK19_targ_6317	CDK19	94619	A447S	1.255561779346643	447	G446N	446	19.313245754024035	59.06530400870861	40.65251165199378	0.2821843392976034	Missense	Missense	ABE
gRNA_CDK19_targ_6317	CDK19	94619	G446D	1.2502774284234668	446	G446N	446	19.313245754024035	59.06530400870861	40.65251165199378	0.2821843392976034	Missense	Missense	ABE
gRNA_CDK19_targ_6318	CDK19	29293	S445P	81.48363090158058	445	S445P	445	70.1805892192674	3.697129006929983	94.3570136210016	1.9458573720684118	Missense	Missense	ABE
gRNA_CDK19_targ_6318	CDK19	29293	S445L	8.07701498651555	445	S445P	445	70.1805892192674	3.697129006929983	94.3570136210016	1.9458573720684118	Missense	Missense	ABE
gRNA_CDK19_targ_6318	CDK19	29293	L442A	7.448878571672413	442	S445P	445	70.1805892192674	3.697129006929983	94.3570136210016	1.9458573720684118	Missense	Missense	ABE
gRNA_CDK19_targ_6318	CDK19	29293	G443S	7.199672276653125	443	S445P	445	70.1805892192674	3.697129006929983	94.3570136210016	1.9458573720684118	Missense	Missense	ABE
gRNA_CDK19_targ_6318	CDK19	29293	P444K	7.189430922063291	444	S445P	445	70.1805892192674	3.697129006929983	94.3570136210016	1.9458573720684118	Missense	Missense	ABE
gRNA_CDK19_targ_6318	CDK19	29293	L442P	5.468883350971222	442	S445P	445	70.1805892192674	3.697129006929983	94.3570136210016	1.9458573720684118	Missense	Missense	ABE
gRNA_CDK19_targ_6318	CDK19	29293	G446S	4.789540163178916	446	S445P	445	70.1805892192674	3.697129006929983	94.3570136210016	1.9458573720684118	Missense	Missense	ABE
gRNA_CDK19_targ_6318	CDK19	29293	WT	3.697129006929983	WT	S445P	445	70.1805892192674	3.697129006929983	94.3570136210016	1.9458573720684118	WT	Missense	ABE
gRNA_CDK19_targ_6318	CDK19	29293	R441G	2.0960639060526405	441	S445P	445	70.1805892192674	3.697129006929983	94.3570136210016	1.9458573720684118	Missense	Missense	ABE
gRNA_CDK19_targ_6318	CDK19	29293	G446R	2.078994981736251	446	S445P	445	70.1805892192674	3.697129006929983	94.3570136210016	1.9458573720684118	Missense	Missense	ABE
gRNA_CDK19_targ_6318	CDK19	29293	L442*	1.9185470931621889	442	S445P	445	70.1805892192674	3.697129006929983	94.3570136210016	1.9458573720684118	Nonsense	Missense	ABE
gRNA_CDK19_targ_6318	CDK19	29293	G446N	1.624961594920288	446	S445P	445	70.1805892192674	3.697129006929983	94.3570136210016	1.9458573720684118	Missense	Missense	ABE
gRNA_CDK19_targ_6319	CDK19	61390	S445P	77.16077537058153	445	S445P	445	75.79899006352827	19.508063202475974	80.33067274800456	0.1612640495194655	Missense	Missense	ABE
gRNA_CDK19_targ_6319	CDK19	61390	WT	19.508063202475974	WT	S445P	445	75.79899006352827	19.508063202475974	80.33067274800456	0.1612640495194655	WT	Missense	ABE
gRNA_CDK19_targ_6319	CDK19	61390	R441T	1.1760873106369116	441	S445P	445	75.79899006352827	19.508063202475974	80.33067274800456	0.1612640495194655	Missense	Missense	ABE
gRNA_CDK19_targ_6319	CDK19	61390	G443R	1.1369929956018896	443	S445P	445	75.79899006352827	19.508063202475974	80.33067274800456	0.1612640495194655	Missense	Missense	ABE
gRNA_CDK19_targ_6319	CDK19	61390	L442A	1.127219416843134	442	S445P	445	75.79899006352827	19.508063202475974	80.33067274800456	0.1612640495194655	Missense	Missense	ABE
gRNA_CDK19_targ_6320	CDK19	117013	L442P	91.21294215172674	442	L442P	442	86.2519549109928	2.8219086768136874	96.98751420782305	0.19057711536325	Missense	Missense	ABE
gRNA_CDK19_targ_6320	CDK19	117013	WT	2.8219086768136874	WT	L442P	442	86.2519549109928	2.8219086768136874	96.98751420782305	0.19057711536325	WT	Missense	ABE
gRNA_CDK19_targ_6320	CDK19	117013	G443E	2.104039722082162	443	L442P	442	86.2519549109928	2.8219086768136874	96.98751420782305	0.19057711536325	Missense	Missense	ABE
gRNA_CDK19_targ_6320	CDK19	117013	G443K	1.976703443207165	443	L442P	442	86.2519549109928	2.8219086768136874	96.98751420782305	0.19057711536325	Missense	Missense	ABE
gRNA_CDK19_targ_6320	CDK19	117013	K439S	1.5305991641954313	439	L442P	442	86.2519549109928	2.8219086768136874	96.98751420782305	0.19057711536325	Missense	Missense	ABE
gRNA_CDK19_targ_6320	CDK19	117013	R441G	1.454539239229829	441	L442P	442	86.2519549109928	2.8219086768136874	96.98751420782305	0.19057711536325	Missense	Missense	ABE
gRNA_CDK19_targ_6320	CDK19	117013	K438R	1.313529265978994	438	L442P	442	86.2519549109928	2.8219086768136874	96.98751420782305	0.19057711536325	Missense	Missense	ABE
gRNA_CDK19_targ_6320	CDK19	117013	P440H	1.3007101775016452	440	L442P	442	86.2519549109928	2.8219086768136874	96.98751420782305	0.19057711536325	Missense	Missense	ABE
gRNA_CDK19_targ_6320	CDK19	117013	G443A	1.1528633570628903	443	L442P	442	86.2519549109928	2.8219086768136874	96.98751420782305	0.19057711536325	Missense	Missense	ABE
gRNA_CDK19_targ_6320	CDK19	117013	K438T	1.0733850085033287	438	L442P	442	86.2519549109928	2.8219086768136874	96.98751420782305	0.19057711536325	Missense	Missense	ABE
gRNA_CDK19_targ_6321	CDK19	194964	L442P	89.60936377997989	442	L442P	442	76.37717732504463	6.9207648591534845	93.04743439814528	0.0318007427012159	Missense	Missense	ABE
gRNA_CDK19_targ_6321	CDK19	194964	WT	6.9207648591534845	WT	L442P	442	76.37717732504463	6.9207648591534845	93.04743439814528	0.0318007427012159	WT	Missense	ABE
gRNA_CDK19_targ_6321	CDK19	194964	R441Q	6.3042407829137685	441	L442P	442	76.37717732504463	6.9207648591534845	93.04743439814528	0.0318007427012159	Missense	Missense	ABE
gRNA_CDK19_targ_6321	CDK19	194964	R441P	3.897642641718471	441	L442P	442	76.37717732504463	6.9207648591534845	93.04743439814528	0.0318007427012159	Missense	Missense	ABE
gRNA_CDK19_targ_6321	CDK19	194964	K438T	1.576701339734515	438	L442P	442	76.37717732504463	6.9207648591534845	93.04743439814528	0.0318007427012159	Missense	Missense	ABE
gRNA_CDK19_targ_6321	CDK19	194964	K438N	1.129952196302907	438	L442P	442	76.37717732504463	6.9207648591534845	93.04743439814528	0.0318007427012159	Missense	Missense	ABE
gRNA_CDK19_targ_6322	CDK19	505858	L442P	48.29458069260544	442	L442P	442	45.76778463521384	45.42341922041364	54.50620529872018	0.0703754808661705	Missense	Missense	ABE
gRNA_CDK19_targ_6322	CDK19	505858	WT	45.42341922041364	WT	L442P	442	45.76778463521384	45.42341922041364	54.50620529872018	0.0703754808661705	WT	Missense	ABE
gRNA_CDK19_targ_6322	CDK19	505858	R441Q	2.646790205947124	441	L442P	442	45.76778463521384	45.42341922041364	54.50620529872018	0.0703754808661705	Missense	Missense	ABE
gRNA_CDK19_targ_6322	CDK19	505858	K438Q	1.2062673714757897	438	L442P	442	45.76778463521384	45.42341922041364	54.50620529872018	0.0703754808661705	Missense	Missense	ABE
gRNA_CDK19_targ_6322	CDK19	505858	N437T	1.063934938263307	437	L442P	442	45.76778463521384	45.42341922041364	54.50620529872018	0.0703754808661705	Missense	Missense	ABE
gRNA_CDK19_targ_6322	CDK19	505858	N437K	1.0095718561335394	437	L442P	442	45.76778463521384	45.42341922041364	54.50620529872018	0.0703754808661705	Missense	Missense	ABE
gRNA_CDK19_targ_6323	CDK19	121670	WT	82.49198652091724	WT	R441Q	441	5.356291608449084	82.49198652091724	17.471028191008454	0.036985288074298496	WT	Missense	ABE
gRNA_CDK19_targ_6323	CDK19	121670	R441Q	5.53875236294896	441	R441Q	441	5.356291608449084	82.49198652091724	17.471028191008454	0.036985288074298496	Missense	Missense	ABE
gRNA_CDK19_targ_6323	CDK19	121670	L442P	4.44727541711186	442	R441Q	441	5.356291608449084	82.49198652091724	17.471028191008454	0.036985288074298496	Missense	Missense	ABE
gRNA_CDK19_targ_6323	CDK19	121670	R441P	2.7475959562751706	441	R441Q	441	5.356291608449084	82.49198652091724	17.471028191008454	0.036985288074298496	Missense	Missense	ABE
gRNA_CDK19_targ_6323	CDK19	121670	P436Q	1.229555354647818	436	R441Q	441	5.356291608449084	82.49198652091724	17.471028191008454	0.036985288074298496	Missense	Missense	ABE
gRNA_CDK19_targ_6324	CDK19	39097	WT	73.99033173900811	WT	R441Q	441	7.496738880220989	73.99033173900811	25.994321814973013	0.015346446018876001	WT	Missense	ABE
gRNA_CDK19_targ_6324	CDK19	39097	R441Q	7.593933038340538	441	R441Q	441	7.496738880220989	73.99033173900811	25.994321814973013	0.015346446018876001	Missense	Missense	ABE
gRNA_CDK19_targ_6324	CDK19	39097	K439N	5.903266235261017	439	R441Q	441	7.496738880220989	73.99033173900811	25.994321814973013	0.015346446018876001	Missense	Missense	ABE
gRNA_CDK19_targ_6324	CDK19	39097	P436Q	4.138424943090262	436	R441Q	441	7.496738880220989	73.99033173900811	25.994321814973013	0.015346446018876001	Missense	Missense	ABE
gRNA_CDK19_targ_6324	CDK19	39097	K438N	3.455508095250275	438	R441Q	441	7.496738880220989	73.99033173900811	25.994321814973013	0.015346446018876001	Missense	Missense	ABE
gRNA_CDK19_targ_6324	CDK19	39097	N437K	1.3658336956799757	437	R441Q	441	7.496738880220989	73.99033173900811	25.994321814973013	0.015346446018876001	Missense	Missense	ABE
gRNA_CDK19_targ_6324	CDK19	39097	P440L	1.184234084456608	440	R441Q	441	7.496738880220989	73.99033173900811	25.994321814973013	0.015346446018876001	Missense	Missense	ABE
gRNA_CDK19_targ_6324	CDK19	39097	K439T	1.051231552293015	439	R441Q	441	7.496738880220989	73.99033173900811	25.994321814973013	0.015346446018876001	Missense	Missense	ABE
gRNA_CDK19_targ_6325	CDK19	281526	V434A	53.94137664016823	434	V434A	434	52.44240318833785	34.63374608384305	65.32149783678949	0.0447560793674469	Missense	Missense	ABE
gRNA_CDK19_targ_6325	CDK19	281526	WT	34.63374608384306	WT	V434A	434	52.44240318833785	34.63374608384305	65.32149783678949	0.0447560793674469	WT	Missense	ABE
gRNA_CDK19_targ_6325	CDK19	281526	K438N	8.31042248318095	438	V434A	434	52.44240318833785	34.63374608384305	65.32149783678949	0.0447560793674469	Missense	Missense	ABE
gRNA_CDK19_targ_6325	CDK19	281526	V434T	1.2364754942705114	434	V434A	434	52.44240318833785	34.63374608384305	65.32149783678949	0.0447560793674469	Missense	Missense	ABE
gRNA_CDK19_targ_6325	CDK19	281526	P435R	1.2283057337510568	435	V434A	434	52.44240318833785	34.63374608384305	65.32149783678949	0.0447560793674469	Missense	Missense	ABE
gRNA_CDK19_targ_6325	CDK19	281526	P436C	1.2208463871898154	436	V434A	434	52.44240318833785	34.63374608384305	65.32149783678949	0.0447560793674469	Missense	Missense	ABE
gRNA_CDK19_targ_6325	CDK19	281526	N437H	1.2052172801091197	437	V434A	434	52.44240318833785	34.63374608384305	65.32149783678949	0.0447560793674469	Missense	Missense	ABE
gRNA_CDK19_targ_6326	CDK19	390340	WT	88.52871855305631	WT	V434A	434	7.265973254086182	88.52871855305631	11.426961110826449	0.044320336117230505	WT	Missense	ABE
gRNA_CDK19_targ_6326	CDK19	390340	V434A	7.462212430189066	434	V434A	434	7.265973254086182	88.52871855305631	11.426961110826449	0.044320336117230505	Missense	Missense	ABE
gRNA_CDK19_targ_6327	CDK19	274894	WT	68.73667668264858	WT	V434A	434	28.535726498213855	68.73667668264859	31.214941031815894	0.0483822855355154	WT	Missense	ABE
gRNA_CDK19_targ_6327	CDK19	274894	V434A	28.93006031415746	434	V434A	434	28.535726498213855	68.73667668264859	31.214941031815894	0.0483822855355154	Missense	Missense	ABE
gRNA_CDK19_targ_6328	CDK19	159369	V434A	69.35225796735877	434	V434A	434	67.81808256310826	28.098312720792627	71.82262547923372	0.0790617999736454	Missense	Missense	ABE
gRNA_CDK19_targ_6328	CDK19	159369	WT	28.098312720792627	WT	V434A	434	67.81808256310826	28.098312720792627	71.82262547923372	0.0790617999736454	WT	Missense	ABE
gRNA_CDK19_targ_6329	CDK19	80267	V434A	86.57356074102682	434	V434A	434	84.98884971407927	5.408200132059252	94.54196618784805	0.0498336800926902	Missense	Missense	ABE
gRNA_CDK19_targ_6329	CDK19	80267	WT	5.408200132059252	WT	V434A	434	84.98884971407927	5.408200132059252	94.54196618784805	0.0498336800926902	WT	Missense	ABE
gRNA_CDK19_targ_6329	CDK19	80267	V434I	4.760362290854274	434	V434A	434	84.98884971407927	5.408200132059252	94.54196618784805	0.0498336800926902	Missense	Missense	ABE
gRNA_CDK19_targ_6329	CDK19	80267	Q433H	1.296921524412274	433	V434A	434	84.98884971407927	5.408200132059252	94.54196618784805	0.0498336800926902	Missense	Missense	ABE
gRNA_CDK19_targ_6329	CDK19	80267	Q433P	1.0228362839024754	433	V434A	434	84.98884971407927	5.408200132059252	94.54196618784805	0.0498336800926902	Missense	Missense	ABE
gRNA_CDK19_targ_6330	CDK19	77934	V434A	87.3508353221957	434	V434A	434	70.46218595221598	1.632150281007006	97.71729925321424	0.6505504657787331	Missense	Missense	ABE
gRNA_CDK19_targ_6330	CDK19	77934	L431P	16.562732568583673	431	V434A	434	70.46218595221598	1.632150281007006	97.71729925321424	0.6505504657787331	Missense	Missense	ABE
gRNA_CDK19_targ_6330	CDK19	77934	S430Q	5.432802114609798	430	V434A	434	70.46218595221598	1.632150281007006	97.71729925321424	0.6505504657787331	Missense	Missense	ABE
gRNA_CDK19_targ_6330	CDK19	77934	V434G	3.38748171529756	434	V434A	434	70.46218595221598	1.632150281007006	97.71729925321424	0.6505504657787331	Missense	Missense	ABE
gRNA_CDK19_targ_6330	CDK19	77934	Q433P	3.381066030230708	433	V434A	434	70.46218595221598	1.632150281007006	97.71729925321424	0.6505504657787331	Missense	Missense	ABE
gRNA_CDK19_targ_6330	CDK19	77934	N432E	3.369517797110376	432	V434A	434	70.46218595221598	1.632150281007006	97.71729925321424	0.6505504657787331	Missense	Missense	ABE
gRNA_CDK19_targ_6330	CDK19	77934	V434I	2.612466959221906	434	V434A	434	70.46218595221598	1.632150281007006	97.71729925321424	0.6505504657787331	Missense	Missense	ABE
gRNA_CDK19_targ_6330	CDK19	77934	S430A	1.9349706161623936	430	V434A	434	70.46218595221598	1.632150281007006	97.71729925321424	0.6505504657787331	Missense	Missense	ABE
gRNA_CDK19_targ_6330	CDK19	77934	WT	1.632150281007006	WT	V434A	434	70.46218595221598	1.632150281007006	97.71729925321424	0.6505504657787331	WT	Missense	ABE
gRNA_CDK19_targ_6330	CDK19	77934	N432A	1.1881848743808865	432	V434A	434	70.46218595221598	1.632150281007006	97.71729925321424	0.6505504657787331	Missense	Missense	ABE
gRNA_CDK19_targ_6331	CDK19	71327	V434A	84.6061098882611	434	V434A	434	66.15867763960351	5.069608983975213	93.30828438038888	1.6221066356358713	Missense	Missense	ABE
gRNA_CDK19_targ_6331	CDK19	71327	L431P	11.701038877283498	431	V434A	434	66.15867763960351	5.069608983975213	93.30828438038888	1.6221066356358713	Missense	Missense	ABE
gRNA_CDK19_targ_6331	CDK19	71327	WT	5.069608983975213	WT	V434A	434	66.15867763960351	5.069608983975213	93.30828438038888	1.6221066356358713	WT	Missense	ABE
gRNA_CDK19_targ_6331	CDK19	71327	V434P	3.3381468448133247	434	V434A	434	66.15867763960351	5.069608983975213	93.30828438038888	1.6221066356358713	Missense	Missense	ABE
gRNA_CDK19_targ_6331	CDK19	71327	N432V	2.609110154639898	432	V434A	434	66.15867763960351	5.069608983975213	93.30828438038888	1.6221066356358713	Missense	Missense	ABE
gRNA_CDK19_targ_6331	CDK19	71327	V434T	1.9333492225945292	434	V434A	434	66.15867763960351	5.069608983975213	93.30828438038888	1.6221066356358713	Missense	Missense	ABE
gRNA_CDK19_targ_6331	CDK19	71327	L431Q	1.9151233053401937	431	V434A	434	66.15867763960351	5.069608983975213	93.30828438038888	1.6221066356358713	Missense	Missense	ABE
gRNA_CDK19_targ_6331	CDK19	71327	S429L	1.8394156490529532	429	V434A	434	66.15867763960351	5.069608983975213	93.30828438038888	1.6221066356358713	Missense	Missense	ABE
gRNA_CDK19_targ_6331	CDK19	71327	S430N	1.8394156490529532	430	V434A	434	66.15867763960351	5.069608983975213	93.30828438038888	1.6221066356358713	Missense	Missense	ABE
gRNA_CDK19_targ_6331	CDK19	71327	V434M	1.5407910048088382	434	V434A	434	66.15867763960351	5.069608983975213	93.30828438038888	1.6221066356358713	Missense	Missense	ABE
gRNA_CDK19_targ_6331	CDK19	71327	V434I	1.4931232212205756	434	V434A	434	66.15867763960351	5.069608983975213	93.30828438038888	1.6221066356358713	Missense	Missense	ABE
gRNA_CDK19_targ_6331	CDK19	71327	Q433H	1.3907776858693062	433	V434A	434	66.15867763960351	5.069608983975213	93.30828438038888	1.6221066356358713	Missense	Missense	ABE
gRNA_CDK19_targ_6331	CDK19	71327	S429*	1.174870666087176	429	V434A	434	66.15867763960351	5.069608983975213	93.30828438038888	1.6221066356358713	Nonsense	Missense	ABE
gRNA_CDK19_targ_6331	CDK19	71327	S430P	1.0360732962272352	430	V434A	434	66.15867763960351	5.069608983975213	93.30828438038888	1.6221066356358713	Missense	Missense	ABE
gRNA_CDK19_targ_6332	CDK19	213094	L431P	79.18758857593363	431	L431P	431	77.86516748477197	17.948417130468243	81.90751499338319	0.1440678761485537	Missense	Missense	ABE
gRNA_CDK19_targ_6332	CDK19	213094	WT	17.948417130468243	WT	L431P	431	77.86516748477197	17.948417130468243	81.90751499338319	0.1440678761485537	WT	Missense	ABE
gRNA_CDK19_targ_6332	CDK19	213094	S429P	1.2276272443147156	429	L431P	431	77.86516748477197	17.948417130468243	81.90751499338319	0.1440678761485537	Missense	Missense	ABE
gRNA_CDK19_targ_6332	CDK19	213094	Q427H	1.161459262109679	427	L431P	431	77.86516748477197	17.948417130468243	81.90751499338319	0.1440678761485537	Missense	Missense	ABE
gRNA_CDK19_targ_6333	CDK19	136853	L431P	82.81221456599417	431	L431P	431	80.94670924276414	13.735175699473157	85.90166090622786	0.3631633942989921	Missense	Missense	ABE
gRNA_CDK19_targ_6333	CDK19	136853	WT	13.735175699473157	WT	L431P	431	80.94670924276414	13.735175699473157	85.90166090622786	0.3631633942989921	WT	Missense	ABE
gRNA_CDK19_targ_6333	CDK19	136853	Q427H	1.8304311925935128	427	L431P	431	80.94670924276414	13.735175699473157	85.90166090622786	0.3631633942989921	Missense	Missense	ABE
gRNA_CDK19_targ_6334	CDK19	322230	L431P	96.96086646184402	431	S429P_L431P	429	88.21680166340813	0.6796387673400986	99.28808614964466	0.032275083015237196	Missense	Missense	ABE
gRNA_CDK19_targ_6334	CDK19	322230	S429P	90.71098283834527	429	S429P_L431P	429	88.21680166340813	0.6796387673400986	99.28808614964466	0.032275083015237196	Missense	Missense	ABE
gRNA_CDK19_targ_6334	CDK19	322230	S430N	1.0132514042764484	430	S429P_L431P	429	88.21680166340813	0.6796387673400986	99.28808614964466	0.032275083015237196	Missense	Missense	ABE
gRNA_CDK19_targ_6335	CDK19	151197	L431P	75.19262948338923	431	L431P	431	37.87971983571103	10.504176670172027	89.27227392077882	0.2235494090491198	Missense	Missense	ABE
gRNA_CDK19_targ_6335	CDK19	151197	S429P	36.508660886128695	429	L431P	431	37.87971983571103	10.504176670172027	89.27227392077882	0.2235494090491198	Missense	Missense	ABE
gRNA_CDK19_targ_6335	CDK19	151197	WT	10.504176670172027	WT	L431P	431	37.87971983571103	10.504176670172027	89.27227392077882	0.2235494090491198	WT	Missense	ABE
gRNA_CDK19_targ_6335	CDK19	151197	S430N	7.207153581089572	430	L431P	431	37.87971983571103	10.504176670172027	89.27227392077882	0.2235494090491198	Missense	Missense	ABE
gRNA_CDK19_targ_6335	CDK19	151197	S430T	2.8968828746602115	430	L431P	431	37.87971983571103	10.504176670172027	89.27227392077882	0.2235494090491198	Missense	Missense	ABE
gRNA_CDK19_targ_6335	CDK19	151197	S426G	2.401502675317632	426	L431P	431	37.87971983571103	10.504176670172027	89.27227392077882	0.2235494090491198	Missense	Missense	ABE
gRNA_CDK19_targ_6335	CDK19	151197	D428F	2.3829837893609	428	L431P	431	37.87971983571103	10.504176670172027	89.27227392077882	0.2235494090491198	Missense	Missense	ABE
gRNA_CDK19_targ_6335	CDK19	151197	Q427W	2.381661011792562	427	L431P	431	37.87971983571103	10.504176670172027	89.27227392077882	0.2235494090491198	Missense	Missense	ABE
gRNA_CDK19_targ_6335	CDK19	151197	H425Q	1.4133878317691488	425	L431P	431	37.87971983571103	10.504176670172027	89.27227392077882	0.2235494090491198	Missense	Missense	ABE
gRNA_CDK19_targ_6335	CDK19	151197	D428N	1.4074353327116278	428	L431P	431	37.87971983571103	10.504176670172027	89.27227392077882	0.2235494090491198	Missense	Missense	ABE
gRNA_CDK19_targ_6336	CDK19	12263	S429P	76.35162684498084	429	S429P	429	72.58419636304329	6.92326510641768	93.05227105928401	0.0244638342982956	Missense	Missense	ABE
gRNA_CDK19_targ_6336	CDK19	12263	D428N	14.661991356111882	428	S429P	429	72.58419636304329	6.92326510641768	93.05227105928401	0.0244638342982956	Missense	Missense	ABE
gRNA_CDK19_targ_6336	CDK19	12263	WT	6.923265106417679	WT	S429P	429	72.58419636304329	6.92326510641768	93.05227105928401	0.0244638342982956	WT	Missense	ABE
gRNA_CDK19_targ_6336	CDK19	12263	Q424H	3.661420533311588	424	S429P	429	72.58419636304329	6.92326510641768	93.05227105928401	0.0244638342982956	Missense	Missense	ABE
gRNA_CDK19_targ_6336	CDK19	12263	S430N	2.421919595531273	430	S429P	429	72.58419636304329	6.92326510641768	93.05227105928401	0.0244638342982956	Missense	Missense	ABE
gRNA_CDK19_targ_6336	CDK19	12263	S426N	1.1253363777216017	426	S429P	429	72.58419636304329	6.92326510641768	93.05227105928401	0.0244638342982956	Missense	Missense	ABE
gRNA_CDK19_targ_6337	CDK19	26578	L423S	66.02829407780871	423	L423S	423	64.6060651666792	11.802994958236134	88.00887952441867	0.1881255173451724	Missense	Missense	ABE
gRNA_CDK19_targ_6337	CDK19	26578	WT	11.802994958236136	WT	L423S	423	64.6060651666792	11.802994958236134	88.00887952441867	0.1881255173451724	WT	Missense	ABE
gRNA_CDK19_targ_6337	CDK19	26578	S426N	6.140416886146437	426	L423S	423	64.6060651666792	11.802994958236134	88.00887952441867	0.1881255173451724	Missense	Missense	ABE
gRNA_CDK19_targ_6337	CDK19	26578	Q424L	4.221536609225676	424	L423S	423	64.6060651666792	11.802994958236134	88.00887952441867	0.1881255173451724	Missense	Missense	ABE
gRNA_CDK19_targ_6337	CDK19	26578	G422A	4.202724057491158	422	L423S	423	64.6060651666792	11.802994958236134	88.00887952441867	0.1881255173451724	Missense	Missense	ABE
gRNA_CDK19_targ_6337	CDK19	26578	L423G	4.15004891263451	423	L423S	423	64.6060651666792	11.802994958236134	88.00887952441867	0.1881255173451724	Missense	Missense	ABE
gRNA_CDK19_targ_6337	CDK19	26578	Q424H	2.103243283919031	424	L423S	423	64.6060651666792	11.802994958236134	88.00887952441867	0.1881255173451724	Missense	Missense	ABE
gRNA_CDK19_targ_6337	CDK19	26578	Q424K	2.0430431183685758	424	L423S	423	64.6060651666792	11.802994958236134	88.00887952441867	0.1881255173451724	Missense	Missense	ABE
gRNA_CDK19_targ_6337	CDK19	26578	G422Q	1.757092332003913	422	L423S	423	64.6060651666792	11.802994958236134	88.00887952441867	0.1881255173451724	Missense	Missense	ABE
gRNA_CDK19_targ_6337	CDK19	26578	L423H	1.749567311310106	423	L423S	423	64.6060651666792	11.802994958236134	88.00887952441867	0.1881255173451724	Missense	Missense	ABE
gRNA_CDK19_targ_6337	CDK19	26578	D428N	1.726992249228685	428	L423S	423	64.6060651666792	11.802994958236134	88.00887952441867	0.1881255173451724	Missense	Missense	ABE
gRNA_CDK19_targ_6337	CDK19	26578	S426T	1.6103544284746782	426	L423S	423	64.6060651666792	11.802994958236134	88.00887952441867	0.1881255173451724	Missense	Missense	ABE
gRNA_CDK19_targ_6337	CDK19	26578	L423P	1.3545037248852434	423	L423S	423	64.6060651666792	11.802994958236134	88.00887952441867	0.1881255173451724	Missense	Missense	ABE
gRNA_CDK19_targ_6337	CDK19	26578	S426R	1.124990593724133	426	L423S	423	64.6060651666792	11.802994958236134	88.00887952441867	0.1881255173451724	Missense	Missense	ABE
gRNA_CDK19_targ_6337	CDK19	26578	S426I	1.0497403867860635	426	L423S	423	64.6060651666792	11.802994958236134	88.00887952441867	0.1881255173451724	Missense	Missense	ABE
gRNA_CDK19_targ_6338	CDK19	430487	L423S	46.25319696065154	423	L423S	423	44.31237180216824	4.5592549833096	95.30206487071614	0.1386801459742081	Missense	Missense	ABE
gRNA_CDK19_targ_6338	CDK19	430487	L423P	43.87821235019873	423	L423S	423	44.31237180216824	4.5592549833096	95.30206487071614	0.1386801459742081	Missense	Missense	ABE
gRNA_CDK19_targ_6338	CDK19	430487	WT	4.5592549833096	WT	L423S	423	44.31237180216824	4.5592549833096	95.30206487071614	0.1386801459742081	WT	Missense	ABE
gRNA_CDK19_targ_6338	CDK19	430487	G422E	2.007261543321866	422	L423S	423	44.31237180216824	4.5592549833096	95.30206487071614	0.1386801459742081	Missense	Missense	ABE
gRNA_CDK19_targ_6338	CDK19	430487	Q424H	1.8980828689368088	424	L423S	423	44.31237180216824	4.5592549833096	95.30206487071614	0.1386801459742081	Missense	Missense	ABE
gRNA_CDK19_targ_6338	CDK19	430487	G422R	1.6553345397189694	422	L423S	423	44.31237180216824	4.5592549833096	95.30206487071614	0.1386801459742081	Missense	Missense	ABE
gRNA_CDK19_targ_6338	CDK19	430487	A421S	1.2348804958105588	421	L423S	423	44.31237180216824	4.5592549833096	95.30206487071614	0.1386801459742081	Missense	Missense	ABE
gRNA_CDK19_targ_6339	CDK19	81127	L423S	78.61501103208549	423	L423S	423	77.39100422793891	10.08049108188396	89.71365883121524	0.2058500869007849	Missense	Missense	ABE
gRNA_CDK19_targ_6339	CDK19	81127	WT	10.08049108188396	WT	L423S	423	77.39100422793891	10.08049108188396	89.71365883121524	0.2058500869007849	WT	Missense	ABE
gRNA_CDK19_targ_6339	CDK19	81127	L423P	3.5512221578512704	423	L423S	423	77.39100422793891	10.08049108188396	89.71365883121524	0.2058500869007849	Missense	Missense	ABE
gRNA_CDK19_targ_6339	CDK19	81127	G420S	1.9697511309428424	420	L423S	423	77.39100422793891	10.08049108188396	89.71365883121524	0.2058500869007849	Missense	Missense	ABE
gRNA_CDK19_targ_6339	CDK19	81127	G422V	1.9487963316774928	422	L423S	423	77.39100422793891	10.08049108188396	89.71365883121524	0.2058500869007849	Missense	Missense	ABE
gRNA_CDK19_targ_6339	CDK19	81127	A421T	1.6048910966755827	421	L423S	423	77.39100422793891	10.08049108188396	89.71365883121524	0.2058500869007849	Missense	Missense	ABE
gRNA_CDK19_targ_6339	CDK19	81127	H425P	1.5062802766033505	425	L423S	423	77.39100422793891	10.08049108188396	89.71365883121524	0.2058500869007849	Missense	Missense	ABE
gRNA_CDK19_targ_6339	CDK19	81127	S426C	1.5050476413524474	426	L423S	423	77.39100422793891	10.08049108188396	89.71365883121524	0.2058500869007849	Missense	Missense	ABE
gRNA_CDK19_targ_6339	CDK19	81127	L423F	1.1894930171213036	423	L423S	423	77.39100422793891	10.08049108188396	89.71365883121524	0.2058500869007849	Missense	Missense	ABE
gRNA_CDK19_targ_6339	CDK19	81127	G422E	1.1660729473541485	422	L423S	423	77.39100422793891	10.08049108188396	89.71365883121524	0.2058500869007849	Missense	Missense	ABE
gRNA_CDK19_targ_6340	CDK19	13313	L423S	57.477653421467735	423	L423S	423	50.49951175542703	1.8327950123939007	98.03199879816721	0.13520618943889381	Missense	Missense	ABE
gRNA_CDK19_targ_6340	CDK19	13313	L423P	12.153534139562831	423	L423S	423	50.49951175542703	1.8327950123939007	98.03199879816721	0.13520618943889381	Missense	Missense	ABE
gRNA_CDK19_targ_6340	CDK19	13313	T419S	10.08788402313528	419	L423S	423	50.49951175542703	1.8327950123939007	98.03199879816721	0.13520618943889381	Missense	Missense	ABE
gRNA_CDK19_targ_6340	CDK19	13313	G420S	9.79493727935101	420	L423S	423	50.49951175542703	1.8327950123939007	98.03199879816721	0.13520618943889381	Missense	Missense	ABE
gRNA_CDK19_targ_6340	CDK19	13313	T419R	8.893562683091714	419	L423S	423	50.49951175542703	1.8327950123939007	98.03199879816721	0.13520618943889381	Missense	Missense	ABE
gRNA_CDK19_targ_6340	CDK19	13313	G422V	5.490873582212875	422	L423S	423	50.49951175542703	1.8327950123939007	98.03199879816721	0.13520618943889381	Missense	Missense	ABE
gRNA_CDK19_targ_6340	CDK19	13313	G420L	4.5218958912341325	420	L423S	423	50.49951175542703	1.8327950123939007	98.03199879816721	0.13520618943889381	Missense	Missense	ABE
gRNA_CDK19_targ_6340	CDK19	13313	L423T	3.740704574476076	423	L423S	423	50.49951175542703	1.8327950123939007	98.03199879816721	0.13520618943889381	Missense	Missense	ABE
gRNA_CDK19_targ_6340	CDK19	13313	H425I	3.725681664538421	425	L423S	423	50.49951175542703	1.8327950123939007	98.03199879816721	0.13520618943889381	Missense	Missense	ABE
gRNA_CDK19_targ_6340	CDK19	13313	Q424N	3.688124389694284	424	L423S	423	50.49951175542703	1.8327950123939007	98.03199879816721	0.13520618943889381	Missense	Missense	ABE
gRNA_CDK19_targ_6340	CDK19	13313	G420R	2.8919101629985726	420	L423S	423	50.49951175542703	1.8327950123939007	98.03199879816721	0.13520618943889381	Missense	Missense	ABE
gRNA_CDK19_targ_6340	CDK19	13313	G422E	2.6064748741831294	422	L423S	423	50.49951175542703	1.8327950123939007	98.03199879816721	0.13520618943889381	Missense	Missense	ABE
gRNA_CDK19_targ_6340	CDK19	13313	A421R	2.01306993164576	421	L423S	423	50.49951175542703	1.8327950123939007	98.03199879816721	0.13520618943889381	Missense	Missense	ABE
gRNA_CDK19_targ_6340	CDK19	13313	WT	1.8327950123939007	WT	L423S	423	50.49951175542703	1.8327950123939007	98.03199879816721	0.13520618943889381	WT	Missense	ABE
gRNA_CDK19_targ_6340	CDK19	13313	A421G	1.4121535341395628	421	L423S	423	50.49951175542703	1.8327950123939007	98.03199879816721	0.13520618943889381	Missense	Missense	ABE
gRNA_CDK19_targ_6340	CDK19	13313	A421S	1.367084804326598	421	L423S	423	50.49951175542703	1.8327950123939007	98.03199879816721	0.13520618943889381	Missense	Missense	ABE
gRNA_CDK19_targ_6340	CDK19	13313	G422K	1.329527529482461	422	L423S	423	50.49951175542703	1.8327950123939007	98.03199879816721	0.13520618943889381	Missense	Missense	ABE
gRNA_CDK19_targ_6340	CDK19	13313	G420A	1.269435889731841	420	L423S	423	50.49951175542703	1.8327950123939007	98.03199879816721	0.13520618943889381	Missense	Missense	ABE
gRNA_CDK19_targ_6340	CDK19	13313	A421Q	1.1792984301059115	421	L423S	423	50.49951175542703	1.8327950123939007	98.03199879816721	0.13520618943889381	Missense	Missense	ABE
gRNA_CDK19_targ_6340	CDK19	13313	L423Q	1.156764065199429	423	L423S	423	50.49951175542703	1.8327950123939007	98.03199879816721	0.13520618943889381	Missense	Missense	ABE
gRNA_CDK19_targ_6340	CDK19	13313	A421V	1.1417411552617742	421	L423S	423	50.49951175542703	1.8327950123939007	98.03199879816721	0.13520618943889381	Missense	Missense	ABE
gRNA_CDK19_targ_6340	CDK19	13313	G422L	1.1267182453241191	422	L423S	423	50.49951175542703	1.8327950123939007	98.03199879816721	0.13520618943889381	Missense	Missense	ABE
gRNA_CDK19_targ_6340	CDK19	13313	L423E	1.1116953353864645	423	L423S	423	50.49951175542703	1.8327950123939007	98.03199879816721	0.13520618943889381	Missense	Missense	ABE
gRNA_CDK19_targ_6340	CDK19	13313	G422P	1.1116953353864645	422	L423S	423	50.49951175542703	1.8327950123939007	98.03199879816721	0.13520618943889381	Missense	Missense	ABE
gRNA_CDK19_targ_6341	CDK19	102267	WT	76.18684424105528	WT	G422K	422	7.18315781239305	76.18684424105527	20.858145833944473	2.955009925000244	WT	Missense	ABE
gRNA_CDK19_targ_6341	CDK19	102267	G422K	8.55994602364399	422	G422K	422	7.18315781239305	76.18684424105527	20.858145833944473	2.955009925000244	Missense	Missense	ABE
gRNA_CDK19_targ_6341	CDK19	102267	G422*	2.866027164187861	422	G422K	422	7.18315781239305	76.18684424105527	20.858145833944473	2.955009925000244	Nonsense	Missense	ABE
gRNA_CDK19_targ_6341	CDK19	102267	G422E	2.722285781337088	422	G422K	422	7.18315781239305	76.18684424105527	20.858145833944473	2.955009925000244	Missense	Missense	ABE
gRNA_CDK19_targ_6341	CDK19	102267	L423S	1.6720936372436856	423	G422K	422	7.18315781239305	76.18684424105527	20.858145833944473	2.955009925000244	Missense	Missense	ABE
gRNA_CDK19_targ_6341	CDK19	102267	G422A	1.6711158047072858	422	G422K	422	7.18315781239305	76.18684424105527	20.858145833944473	2.955009925000244	Missense	Missense	ABE
gRNA_CDK19_targ_6342	CDK19	16161	WT	59.42701565497185	WT	G420K	420	10.160262360002475	59.42701565497185	40.45541736278695	0.1175669822411978	WT	Missense	ABE
gRNA_CDK19_targ_6342	CDK19	16161	G420K	13.415011447311429	420	G420K	420	10.160262360002475	59.42701565497185	40.45541736278695	0.1175669822411978	Missense	Missense	ABE
gRNA_CDK19_targ_6342	CDK19	16161	G420A	8.081183095105501	420	G420K	420	10.160262360002475	59.42701565497185	40.45541736278695	0.1175669822411978	Missense	Missense	ABE
gRNA_CDK19_targ_6342	CDK19	16161	G418S	7.957428376956871	418	G420K	420	10.160262360002475	59.42701565497185	40.45541736278695	0.1175669822411978	Missense	Missense	ABE
gRNA_CDK19_targ_6342	CDK19	16161	G415A	5.723655714374111	415	G420K	420	10.160262360002475	59.42701565497185	40.45541736278695	0.1175669822411978	Missense	Missense	ABE
gRNA_CDK19_targ_6342	CDK19	16161	G420R	5.649402883484933	420	G420K	420	10.160262360002475	59.42701565497185	40.45541736278695	0.1175669822411978	Missense	Missense	ABE
gRNA_CDK19_targ_6342	CDK19	16161	V416R	4.9378132541303135	416	G420K	420	10.160262360002475	59.42701565497185	40.45541736278695	0.1175669822411978	Missense	Missense	ABE
gRNA_CDK19_targ_6342	CDK19	16161	G417E	4.931625518222882	417	G420K	420	10.160262360002475	59.42701565497185	40.45541736278695	0.1175669822411978	Missense	Missense	ABE
gRNA_CDK19_targ_6342	CDK19	16161	G420E	4.201472681145969	420	G420K	420	10.160262360002475	59.42701565497185	40.45541736278695	0.1175669822411978	Missense	Missense	ABE
gRNA_CDK19_targ_6342	CDK19	16161	T419P	1.6645009590990656	419	G420K	420	10.160262360002475	59.42701565497185	40.45541736278695	0.1175669822411978	Missense	Missense	ABE
gRNA_CDK19_targ_6342	CDK19	16161	G417W	1.3179877482829032	417	G420K	420	10.160262360002475	59.42701565497185	40.45541736278695	0.1175669822411978	Missense	Missense	ABE
gRNA_CDK19_targ_6342	CDK19	16161	A421S	1.3056122764680402	421	G420K	420	10.160262360002475	59.42701565497185	40.45541736278695	0.1175669822411978	Missense	Missense	ABE
gRNA_CDK19_targ_6342	CDK19	16161	V416G	1.0952292556153704	416	G420K	420	10.160262360002475	59.42701565497185	40.45541736278695	0.1175669822411978	Missense	Missense	ABE
gRNA_CDK19_targ_6343	CDK19	8822	G420K	46.31602811153933	420	G418S_G420K	418	25.357061890727728	17.93244162321469	82.0335524824303	0.0340058943550215	Missense	Missense	ABE
gRNA_CDK19_targ_6343	CDK19	8822	G418S	27.91883926547268	418	G418S_G420K	418	25.357061890727728	17.93244162321469	82.0335524824303	0.0340058943550215	Missense	Missense	ABE
gRNA_CDK19_targ_6343	CDK19	8822	WT	17.93244162321469	WT	G418S_G420K	418	25.357061890727728	17.93244162321469	82.0335524824303	0.0340058943550215	WT	Missense	ABE
gRNA_CDK19_targ_6343	CDK19	8822	G420E	11.822715937429152	420	G418S_G420K	418	25.357061890727728	17.93244162321469	82.0335524824303	0.0340058943550215	Missense	Missense	ABE
gRNA_CDK19_targ_6343	CDK19	8822	G415V	8.694173656767173	415	G418S_G420K	418	25.357061890727728	17.93244162321469	82.0335524824303	0.0340058943550215	Missense	Missense	ABE
gRNA_CDK19_targ_6343	CDK19	8822	G420R	8.342779415098617	420	G418S_G420K	418	25.357061890727728	17.93244162321469	82.0335524824303	0.0340058943550215	Missense	Missense	ABE
gRNA_CDK19_targ_6343	CDK19	8822	V416G	6.563137610519156	416	G418S_G420K	418	25.357061890727728	17.93244162321469	82.0335524824303	0.0340058943550215	Missense	Missense	ABE
gRNA_CDK19_targ_6343	CDK19	8822	G417A	6.257084561323963	417	G418S_G420K	418	25.357061890727728	17.93244162321469	82.0335524824303	0.0340058943550215	Missense	Missense	ABE
gRNA_CDK19_targ_6343	CDK19	8822	V416I	5.826343232827023	416	G418S_G420K	418	25.357061890727728	17.93244162321469	82.0335524824303	0.0340058943550215	Missense	Missense	ABE
gRNA_CDK19_targ_6343	CDK19	8822	V416A	2.1763772387213782	416	G418S_G420K	418	25.357061890727728	17.93244162321469	82.0335524824303	0.0340058943550215	Missense	Missense	ABE
gRNA_CDK19_targ_6343	CDK19	8822	G415W	2.0743595556563137	415	G418S_G420K	418	25.357061890727728	17.93244162321469	82.0335524824303	0.0340058943550215	Missense	Missense	ABE
gRNA_CDK19_targ_6343	CDK19	8822	G415A	1.8476535932895035	415	G418S_G420K	418	25.357061890727728	17.93244162321469	82.0335524824303	0.0340058943550215	Missense	Missense	ABE
gRNA_CDK19_targ_6343	CDK19	8822	V416P	1.836318295171163	416	G418S_G420K	418	25.357061890727728	17.93244162321469	82.0335524824303	0.0340058943550215	Missense	Missense	ABE
gRNA_CDK19_targ_6343	CDK19	8822	T419K	1.6322829290410337	419	G418S_G420K	418	25.357061890727728	17.93244162321469	82.0335524824303	0.0340058943550215	Missense	Missense	ABE
gRNA_CDK19_targ_6343	CDK19	8822	G415S	1.6322829290410337	415	G418S_G420K	418	25.357061890727728	17.93244162321469	82.0335524824303	0.0340058943550215	Missense	Missense	ABE
gRNA_CDK19_targ_6343	CDK19	8822	G418P	1.6322829290410337	418	G418S_G420K	418	25.357061890727728	17.93244162321469	82.0335524824303	0.0340058943550215	Missense	Missense	ABE
gRNA_CDK19_targ_6343	CDK19	8822	G420Q	1.6322829290410337	420	G418S_G420K	418	25.357061890727728	17.93244162321469	82.0335524824303	0.0340058943550215	Missense	Missense	ABE
gRNA_CDK19_targ_6343	CDK19	8822	T419G	1.5869417365676717	419	G418S_G420K	418	25.357061890727728	17.93244162321469	82.0335524824303	0.0340058943550215	Missense	Missense	ABE
gRNA_CDK19_targ_6343	CDK19	8822	T419R	1.5529358422126502	419	G418S_G420K	418	25.357061890727728	17.93244162321469	82.0335524824303	0.0340058943550215	Missense	Missense	ABE
gRNA_CDK19_targ_6343	CDK19	8822	G417R	1.5529358422126502	417	G418S_G420K	418	25.357061890727728	17.93244162321469	82.0335524824303	0.0340058943550215	Missense	Missense	ABE
gRNA_CDK19_targ_6343	CDK19	8822	G418V	1.5302652459759691	418	G418S_G420K	418	25.357061890727728	17.93244162321469	82.0335524824303	0.0340058943550215	Missense	Missense	ABE
gRNA_CDK19_targ_6343	CDK19	8822	G415F	1.4849240535026071	415	G418S_G420K	418	25.357061890727728	17.93244162321469	82.0335524824303	0.0340058943550215	Missense	Missense	ABE
gRNA_CDK19_targ_6343	CDK19	8822	T419A	1.133529811834051	419	G418S_G420K	418	25.357061890727728	17.93244162321469	82.0335524824303	0.0340058943550215	Missense	Missense	ABE
gRNA_CDK19_targ_6344	CDK19	10291	G418S	74.06471674278495	418	G417E_G418S	417	42.376834126907006	6.627149936838015	93.31454669128364	0.0583033718783401	Missense	Missense	ABE
gRNA_CDK19_targ_6344	CDK19	10291	G417E	45.95277426877855	417	G417E_G418S	417	42.376834126907006	6.627149936838015	93.31454669128364	0.0583033718783401	Missense	Missense	ABE
gRNA_CDK19_targ_6344	CDK19	10291	G417K	20.085511612088236	417	G417E_G418S	417	42.376834126907006	6.627149936838015	93.31454669128364	0.0583033718783401	Missense	Missense	ABE
gRNA_CDK19_targ_6344	CDK19	10291	V416A	6.986687396754446	416	G417E_G418S	417	42.376834126907006	6.627149936838015	93.31454669128364	0.0583033718783401	Missense	Missense	ABE
gRNA_CDK19_targ_6344	CDK19	10291	WT	6.627149936838014	WT	G417E_G418S	417	42.376834126907006	6.627149936838015	93.31454669128364	0.0583033718783401	WT	Missense	ABE
gRNA_CDK19_targ_6344	CDK19	10291	G418N	6.491108735788553	418	G417E_G418S	417	42.376834126907006	6.627149936838015	93.31454669128364	0.0583033718783401	Missense	Missense	ABE
gRNA_CDK19_targ_6344	CDK19	10291	A414G	4.878048780487805	414	G417E_G418S	417	42.376834126907006	6.627149936838015	93.31454669128364	0.0583033718783401	Missense	Missense	ABE
gRNA_CDK19_targ_6344	CDK19	10291	V416G	4.469925177339423	416	G417E_G418S	417	42.376834126907006	6.627149936838015	93.31454669128364	0.0583033718783401	Missense	Missense	ABE
gRNA_CDK19_targ_6344	CDK19	10291	G415V	3.0220581090273053	415	G417E_G418S	417	42.376834126907006	6.627149936838015	93.31454669128364	0.0583033718783401	Missense	Missense	ABE
gRNA_CDK19_targ_6344	CDK19	10291	G417A	2.983189194441745	417	G417E_G418S	417	42.376834126907006	6.627149936838015	93.31454669128364	0.0583033718783401	Missense	Missense	ABE
gRNA_CDK19_targ_6344	CDK19	10291	G413W	2.769410164221164	413	G417E_G418S	417	42.376834126907006	6.627149936838015	93.31454669128364	0.0583033718783401	Missense	Missense	ABE
gRNA_CDK19_targ_6344	CDK19	10291	G415R	2.711106792342824	415	G417E_G418S	417	42.376834126907006	6.627149936838015	93.31454669128364	0.0583033718783401	Missense	Missense	ABE
gRNA_CDK19_targ_6344	CDK19	10291	G417Q	2.565348362646973	417	G417E_G418S	417	42.376834126907006	6.627149936838015	93.31454669128364	0.0583033718783401	Missense	Missense	ABE
gRNA_CDK19_targ_6344	CDK19	10291	V416R	2.128073073559421	416	G417E_G418S	417	42.376834126907006	6.627149936838015	93.31454669128364	0.0583033718783401	Missense	Missense	ABE
gRNA_CDK19_targ_6344	CDK19	10291	A414R	2.118355844913031	414	G417E_G418S	417	42.376834126907006	6.627149936838015	93.31454669128364	0.0583033718783401	Missense	Missense	ABE
gRNA_CDK19_targ_6344	CDK19	10291	G418R	1.96288018657079	418	G417E_G418S	417	42.376834126907006	6.627149936838015	93.31454669128364	0.0583033718783401	Missense	Missense	ABE
gRNA_CDK19_targ_6344	CDK19	10291	V416I	1.593625498007968	416	G417E_G418S	417	42.376834126907006	6.627149936838015	93.31454669128364	0.0583033718783401	Missense	Missense	ABE
gRNA_CDK19_targ_6344	CDK19	10291	G415A	1.3215430959090468	415	G417E_G418S	417	42.376834126907006	6.627149936838015	93.31454669128364	0.0583033718783401	Missense	Missense	ABE
gRNA_CDK19_targ_6345	CDK19	6176	WT	35.2169689119171	WT	A412T_G415R	412	9.342616580310882	35.21696891191709	64.75064766839378	0.0323834196891191	WT	Missense	ABE
gRNA_CDK19_targ_6345	CDK19	6176	G415R	33.59779792746114	415	A412T_G415R	412	9.342616580310882	35.21696891191709	64.75064766839378	0.0323834196891191	Missense	Missense	ABE
gRNA_CDK19_targ_6345	CDK19	6176	G413E	26.343911917098445	413	A412T_G415R	412	9.342616580310882	35.21696891191709	64.75064766839378	0.0323834196891191	Missense	Missense	ABE
gRNA_CDK19_targ_6345	CDK19	6176	A414T	18.24805699481865	414	A412T_G415R	412	9.342616580310882	35.21696891191709	64.75064766839378	0.0323834196891191	Missense	Missense	ABE
gRNA_CDK19_targ_6345	CDK19	6176	G415K	12.159974093264248	415	A412T_G415R	412	9.342616580310882	35.21696891191709	64.75064766839378	0.0323834196891191	Missense	Missense	ABE
gRNA_CDK19_targ_6345	CDK19	6176	A412T	9.43976683937824	412	A412T_G415R	412	9.342616580310882	35.21696891191709	64.75064766839378	0.0323834196891191	Missense	Missense	ABE
gRNA_CDK19_targ_6345	CDK19	6176	G415E	6.266191709844559	415	A412T_G415R	412	9.342616580310882	35.21696891191709	64.75064766839378	0.0323834196891191	Missense	Missense	ABE
gRNA_CDK19_targ_6345	CDK19	6176	G413K	5.812823834196891	413	A412T_G415R	412	9.342616580310882	35.21696891191709	64.75064766839378	0.0323834196891191	Missense	Missense	ABE
gRNA_CDK19_targ_6345	CDK19	6176	G411E	4.29080310880829	411	A412T_G415R	412	9.342616580310882	35.21696891191709	64.75064766839378	0.0323834196891191	Missense	Missense	ABE
gRNA_CDK19_targ_6345	CDK19	6176	G410A	3.91839378238342	410	A412T_G415R	412	9.342616580310882	35.21696891191709	64.75064766839378	0.0323834196891191	Missense	Missense	ABE
gRNA_CDK19_targ_6345	CDK19	6176	A414P	3.1088082901554404	414	A412T_G415R	412	9.342616580310882	35.21696891191709	64.75064766839378	0.0323834196891191	Missense	Missense	ABE
gRNA_CDK19_targ_6345	CDK19	6176	G415A	2.2830310880829017	415	A412T_G415R	412	9.342616580310882	35.21696891191709	64.75064766839378	0.0323834196891191	Missense	Missense	ABE
gRNA_CDK19_targ_6345	CDK19	6176	A412G	2.2506476683937824	412	A412T_G415R	412	9.342616580310882	35.21696891191709	64.75064766839378	0.0323834196891191	Missense	Missense	ABE
gRNA_CDK19_targ_6345	CDK19	6176	G411W	2.2344559585492227	411	A412T_G415R	412	9.342616580310882	35.21696891191709	64.75064766839378	0.0323834196891191	Missense	Missense	ABE
gRNA_CDK19_targ_6345	CDK19	6176	G413Q	2.1211139896373057	413	A412T_G415R	412	9.342616580310882	35.21696891191709	64.75064766839378	0.0323834196891191	Missense	Missense	ABE
gRNA_CDK19_targ_6345	CDK19	6176	A414V	1.8134715025906736	414	A412T_G415R	412	9.342616580310882	35.21696891191709	64.75064766839378	0.0323834196891191	Missense	Missense	ABE
gRNA_CDK19_targ_6345	CDK19	6176	G410R	1.5544041450777202	410	A412T_G415R	412	9.342616580310882	35.21696891191709	64.75064766839378	0.0323834196891191	Missense	Missense	ABE
gRNA_CDK19_targ_6345	CDK19	6176	G411V	1.2953367875647668	411	A412T_G415R	412	9.342616580310882	35.21696891191709	64.75064766839378	0.0323834196891191	Missense	Missense	ABE
gRNA_CDK19_targ_6345	CDK19	6176	G413W	1.052461139896373	413	A412T_G415R	412	9.342616580310882	35.21696891191709	64.75064766839378	0.0323834196891191	Missense	Missense	ABE
gRNA_CDK19_targ_6345	CDK19	6176	A414D	1.0038860103626943	414	A412T_G415R	412	9.342616580310882	35.21696891191709	64.75064766839378	0.0323834196891191	Missense	Missense	ABE
gRNA_CDK19_targ_6346	CDK19	71612	WT	43.51505334301514	WT	G413A	413	12.7534491426018	43.51505334301514	56.163771434955024	0.3211752220298272	WT	Missense	ABE
gRNA_CDK19_targ_6346	CDK19	71612	A414T	23.90102217505446	414	G413A	413	12.7534491426018	43.51505334301514	56.163771434955024	0.3211752220298272	Missense	Missense	ABE
gRNA_CDK19_targ_6346	CDK19	71612	G413E	19.470200525051663	413	G413A	413	12.7534491426018	43.51505334301514	56.163771434955024	0.3211752220298272	Missense	Missense	ABE
gRNA_CDK19_targ_6346	CDK19	71612	G413A	13.19890521141708	413	G413A	413	12.7534491426018	43.51505334301514	56.163771434955024	0.3211752220298272	Missense	Missense	ABE
gRNA_CDK19_targ_6346	CDK19	71612	G413K	5.9054348433223485	413	G413A	413	12.7534491426018	43.51505334301514	56.163771434955024	0.3211752220298272	Missense	Missense	ABE
gRNA_CDK19_targ_6346	CDK19	71612	G415R	3.1796346980952914	415	G413A	413	12.7534491426018	43.51505334301514	56.163771434955024	0.3211752220298272	Missense	Missense	ABE
gRNA_CDK19_targ_6346	CDK19	71612	A412G	3.0218399150980284	412	G413A	413	12.7534491426018	43.51505334301514	56.163771434955024	0.3211752220298272	Missense	Missense	ABE
gRNA_CDK19_targ_6346	CDK19	71612	A409D	2.88359492822432	409	G413A	413	12.7534491426018	43.51505334301514	56.163771434955024	0.3211752220298272	Missense	Missense	ABE
gRNA_CDK19_targ_6346	CDK19	71612	G411T	2.8612523040831146	411	G413A	413	12.7534491426018	43.51505334301514	56.163771434955024	0.3211752220298272	Missense	Missense	ABE
gRNA_CDK19_targ_6346	CDK19	71612	A409G	2.762106909456516	409	G413A	413	12.7534491426018	43.51505334301514	56.163771434955024	0.3211752220298272	Missense	Missense	ABE
gRNA_CDK19_targ_6346	CDK19	71612	G413V	2.6531866167681395	413	G413A	413	12.7534491426018	43.51505334301514	56.163771434955024	0.3211752220298272	Missense	Missense	ABE
gRNA_CDK19_targ_6346	CDK19	71612	A414P	2.406021337206055	414	G413A	413	12.7534491426018	43.51505334301514	56.163771434955024	0.3211752220298272	Missense	Missense	ABE
gRNA_CDK19_targ_6346	CDK19	71612	G411W	1.7399318549963694	411	G413A	413	12.7534491426018	43.51505334301514	56.163771434955024	0.3211752220298272	Missense	Missense	ABE
gRNA_CDK19_targ_6346	CDK19	71612	G411R	1.6128581801932638	411	G413A	413	12.7534491426018	43.51505334301514	56.163771434955024	0.3211752220298272	Missense	Missense	ABE
gRNA_CDK19_targ_6346	CDK19	71612	G410R	1.4927665754342847	410	G413A	413	12.7534491426018	43.51505334301514	56.163771434955024	0.3211752220298272	Missense	Missense	ABE
gRNA_CDK19_targ_6346	CDK19	71612	A412T	1.2414120538457245	412	G413A	413	12.7534491426018	43.51505334301514	56.163771434955024	0.3211752220298272	Missense	Missense	ABE
gRNA_CDK19_targ_6346	CDK19	71612	G413C	1.0347427805395744	413	G413A	413	12.7534491426018	43.51505334301514	56.163771434955024	0.3211752220298272	Missense	Missense	ABE
gRNA_CDK19_targ_6347	CDK19	24927	WT	44.036586833553976	WT	G413K	413	25.983872908893968	44.036586833553976	55.91928431018574	0.04412885626028	WT	Missense	ABE
gRNA_CDK19_targ_6347	CDK19	24927	G413K	32.86396277129217	413	G413K	413	25.983872908893968	44.036586833553976	55.91928431018574	0.04412885626028	Missense	Missense	ABE
gRNA_CDK19_targ_6347	CDK19	24927	G413E	10.378304649576764	413	G413K	413	25.983872908893968	44.036586833553976	55.91928431018574	0.04412885626028	Missense	Missense	ABE
gRNA_CDK19_targ_6347	CDK19	24927	A414T	4.144100774260842	414	G413K	413	25.983872908893968	44.036586833553976	55.91928431018574	0.04412885626028	Missense	Missense	ABE
gRNA_CDK19_targ_6347	CDK19	24927	A409G	3.682753640630642	409	G413K	413	25.983872908893968	44.036586833553976	55.91928431018574	0.04412885626028	Missense	Missense	ABE
gRNA_CDK19_targ_6347	CDK19	24927	G413A	3.634613070164881	413	G413K	413	25.983872908893968	44.036586833553976	55.91928431018574	0.04412885626028	Missense	Missense	ABE
gRNA_CDK19_targ_6347	CDK19	24927	A412V	3.060937938781241	412	G413K	413	25.983872908893968	44.036586833553976	55.91928431018574	0.04412885626028	Missense	Missense	ABE
gRNA_CDK19_targ_6347	CDK19	24927	G410P	3.048902796164801	410	G413K	413	25.983872908893968	44.036586833553976	55.91928431018574	0.04412885626028	Missense	Missense	ABE
gRNA_CDK19_targ_6347	CDK19	24927	G411Q	3.040879367753841	411	G413K	413	25.983872908893968	44.036586833553976	55.91928431018574	0.04412885626028	Missense	Missense	ABE
gRNA_CDK19_targ_6347	CDK19	24927	A412T	2.366911381233201	412	G413K	413	25.983872908893968	44.036586833553976	55.91928431018574	0.04412885626028	Missense	Missense	ABE
gRNA_CDK19_targ_6347	CDK19	24927	G410D	2.0580093874112406	410	G413K	413	25.983872908893968	44.036586833553976	55.91928431018574	0.04412885626028	Missense	Missense	ABE
gRNA_CDK19_targ_6347	CDK19	24927	G413R	1.4682873992056806	413	G413K	413	25.983872908893968	44.036586833553976	55.91928431018574	0.04412885626028	Missense	Missense	ABE
gRNA_CDK19_targ_6348	CDK19	122149	WT	90.61474101302508	WT	G411K_A412T	411	1.912418439774374	90.61474101302508	9.381984297865712	0.0032746891092025002	WT	Missense	ABE
gRNA_CDK19_targ_6348	CDK19	122149	A412T	5.331193869781988	412	G411K_A412T	411	1.912418439774374	90.61474101302508	9.381984297865712	0.0032746891092025002	Missense	Missense	ABE
gRNA_CDK19_targ_6348	CDK19	122149	G411E	2.5165985804222712	411	G411K_A412T	411	1.912418439774374	90.61474101302508	9.381984297865712	0.0032746891092025002	Missense	Missense	ABE
gRNA_CDK19_targ_6348	CDK19	122149	G411K	2.40525915070938	411	G411K_A412T	411	1.912418439774374	90.61474101302508	9.381984297865712	0.0032746891092025002	Missense	Missense	ABE
gRNA_CDK19_targ_6348	CDK19	122149	G410C	1.1559652555485511	410	G411K_A412T	411	1.912418439774374	90.61474101302508	9.381984297865712	0.0032746891092025002	Missense	Missense	ABE
gRNA_CDK19_targ_6349	CDK19	46424	WT	65.31104601068412	WT	G411A	411	5.109426158883336	65.31104601068412	34.15905566086506	0.529898328450801	WT	Missense	ABE
gRNA_CDK19_targ_6349	CDK19	46424	N406T	10.447182491814578	406	G411A	411	5.109426158883336	65.31104601068412	34.15905566086506	0.529898328450801	Missense	Missense	ABE
gRNA_CDK19_targ_6349	CDK19	46424	G411A	7.129932793382733	411	G411A	411	5.109426158883336	65.31104601068412	34.15905566086506	0.529898328450801	Missense	Missense	ABE
gRNA_CDK19_targ_6349	CDK19	46424	T408P	5.202050663449939	408	G411A	411	5.109426158883336	65.31104601068412	34.15905566086506	0.529898328450801	Missense	Missense	ABE
gRNA_CDK19_targ_6349	CDK19	46424	G410V	4.122867482336722	410	G411A	411	5.109426158883336	65.31104601068412	34.15905566086506	0.529898328450801	Missense	Missense	ABE
gRNA_CDK19_targ_6349	CDK19	46424	A409P	3.819145269688093	409	G411A	411	5.109426158883336	65.31104601068412	34.15905566086506	0.529898328450801	Missense	Missense	ABE
gRNA_CDK19_targ_6349	CDK19	46424	G407R	3.7889884542478023	407	G411A	411	5.109426158883336	65.31104601068412	34.15905566086506	0.529898328450801	Missense	Missense	ABE
gRNA_CDK19_targ_6349	CDK19	46424	A409R	3.773910046527658	409	G411A	411	5.109426158883336	65.31104601068412	34.15905566086506	0.529898328450801	Missense	Missense	ABE
gRNA_CDK19_targ_6349	CDK19	46424	G411K	3.558504221954162	411	G411A	411	5.109426158883336	65.31104601068412	34.15905566086506	0.529898328450801	Missense	Missense	ABE
gRNA_CDK19_targ_6349	CDK19	46424	G411R	3.1772359124590728	411	G411A	411	5.109426158883336	65.31104601068412	34.15905566086506	0.529898328450801	Missense	Missense	ABE
gRNA_CDK19_targ_6349	CDK19	46424	G411E	3.0242977770118906	411	G411A	411	5.109426158883336	65.31104601068412	34.15905566086506	0.529898328450801	Missense	Missense	ABE
gRNA_CDK19_targ_6349	CDK19	46424	G410S	2.070049974151301	410	G411A	411	5.109426158883336	65.31104601068412	34.15905566086506	0.529898328450801	Missense	Missense	ABE
gRNA_CDK19_targ_6349	CDK19	46424	T408R	1.9860417025676371	408	G411A	411	5.109426158883336	65.31104601068412	34.15905566086506	0.529898328450801	Missense	Missense	ABE
gRNA_CDK19_targ_6349	CDK19	46424	N406S	1.981733586076168	406	G411A	411	5.109426158883336	65.31104601068412	34.15905566086506	0.529898328450801	Missense	Missense	ABE
gRNA_CDK19_targ_6349	CDK19	46424	N406K	1.8654144408064797	406	G411A	411	5.109426158883336	65.31104601068412	34.15905566086506	0.529898328450801	Missense	Missense	ABE
gRNA_CDK19_targ_6349	CDK19	46424	G410D	1.464759607099776	410	G411A	411	5.109426158883336	65.31104601068412	34.15905566086506	0.529898328450801	Missense	Missense	ABE
gRNA_CDK19_targ_6349	CDK19	46424	G410R	1.3872135102533172	410	G411A	411	5.109426158883336	65.31104601068412	34.15905566086506	0.529898328450801	Missense	Missense	ABE
gRNA_CDK19_targ_6349	CDK19	46424	G407W	1.2838187144580389	407	G411A	411	5.109426158883336	65.31104601068412	34.15905566086506	0.529898328450801	Missense	Missense	ABE
gRNA_CDK19_targ_6349	CDK19	46424	G407T	1.275202481475099	407	G411A	411	5.109426158883336	65.31104601068412	34.15905566086506	0.529898328450801	Missense	Missense	ABE
gRNA_CDK19_targ_6349	CDK19	46424	N406R	1.1825779769084956	406	G411A	411	5.109426158883336	65.31104601068412	34.15905566086506	0.529898328450801	Missense	Missense	ABE
gRNA_CDK19_targ_6349	CDK19	46424	T408Q	1.169653627434086	408	G411A	411	5.109426158883336	65.31104601068412	34.15905566086506	0.529898328450801	Missense	Missense	ABE
gRNA_CDK19_targ_6349	CDK19	46424	A409G	1.033947957952783	409	G411A	411	5.109426158883336	65.31104601068412	34.15905566086506	0.529898328450801	Missense	Missense	ABE
gRNA_CDK19_targ_6350	CDK19	29877	WT	53.48595909897245	WT	G411R	411	5.880777855875757	53.48595909897246	45.81785319811224	0.6961877029152854	WT	Missense	ABE
gRNA_CDK19_targ_6350	CDK19	29877	G411K	18.134350838437594	411	G411R	411	5.880777855875757	53.48595909897246	45.81785319811224	0.6961877029152854	Missense	Missense	ABE
gRNA_CDK19_targ_6350	CDK19	29877	G410S	11.353214847541588	410	G411R	411	5.880777855875757	53.48595909897246	45.81785319811224	0.6961877029152854	Missense	Missense	ABE
gRNA_CDK19_targ_6350	CDK19	29877	G411R	8.822840311945644	411	G411R	411	5.880777855875757	53.48595909897246	45.81785319811224	0.6961877029152854	Missense	Missense	ABE
gRNA_CDK19_targ_6350	CDK19	29877	G410N	4.719349332262276	410	G411R	411	5.880777855875757	53.48595909897246	45.81785319811224	0.6961877029152854	Missense	Missense	ABE
gRNA_CDK19_targ_6350	CDK19	29877	N406T	4.451584831141012	406	G411R	411	5.880777855875757	53.48595909897246	45.81785319811224	0.6961877029152854	Missense	Missense	ABE
gRNA_CDK19_targ_6350	CDK19	29877	G407R	3.859155872410215	407	G411R	411	5.880777855875757	53.48595909897246	45.81785319811224	0.6961877029152854	Missense	Missense	ABE
gRNA_CDK19_targ_6350	CDK19	29877	G410C	3.0357800314623287	410	G411R	411	5.880777855875757	53.48595909897246	45.81785319811224	0.6961877029152854	Missense	Missense	ABE
gRNA_CDK19_targ_6350	CDK19	29877	N406P	2.4433510727315326	406	G411R	411	5.880777855875757	53.48595909897246	45.81785319811224	0.6961877029152854	Missense	Missense	ABE
gRNA_CDK19_targ_6350	CDK19	29877	A409R	2.065133714897748	409	G411R	411	5.880777855875757	53.48595909897246	45.81785319811224	0.6961877029152854	Missense	Missense	ABE
gRNA_CDK19_targ_6350	CDK19	29877	N406D	2.008233758409479	406	G411R	411	5.880777855875757	53.48595909897246	45.81785319811224	0.6961877029152854	Missense	Missense	ABE
gRNA_CDK19_targ_6350	CDK19	29877	G411T	1.9714161395053047	411	G411R	411	5.880777855875757	53.48595909897246	45.81785319811224	0.6961877029152854	Missense	Missense	ABE
gRNA_CDK19_targ_6350	CDK19	29877	A409T	1.8843926766408945	409	G411R	411	5.880777855875757	53.48595909897246	45.81785319811224	0.6961877029152854	Missense	Missense	ABE
gRNA_CDK19_targ_6350	CDK19	29877	N406G	1.8442280014727048	406	G411R	411	5.880777855875757	53.48595909897246	45.81785319811224	0.6961877029152854	Missense	Missense	ABE
gRNA_CDK19_targ_6350	CDK19	29877	G407P	1.820798607624594	407	G411R	411	5.880777855875757	53.48595909897246	45.81785319811224	0.6961877029152854	Missense	Missense	ABE
gRNA_CDK19_targ_6350	CDK19	29877	T408R	1.7136928071760886	408	G411R	411	5.880777855875757	53.48595909897246	45.81785319811224	0.6961877029152854	Missense	Missense	ABE
gRNA_CDK19_targ_6350	CDK19	29877	T408G	1.7036516383840412	408	G411R	411	5.880777855875757	53.48595909897246	45.81785319811224	0.6961877029152854	Missense	Missense	ABE
gRNA_CDK19_targ_6350	CDK19	29877	T408Q	1.640057569367741	408	G411R	411	5.880777855875757	53.48595909897246	45.81785319811224	0.6961877029152854	Missense	Missense	ABE
gRNA_CDK19_targ_6350	CDK19	29877	G410D	1.6166281755196306	410	G411R	411	5.880777855875757	53.48595909897246	45.81785319811224	0.6961877029152854	Missense	Missense	ABE
gRNA_CDK19_targ_6350	CDK19	29877	N406A	1.5530341065033304	406	G411R	411	5.880777855875757	53.48595909897246	45.81785319811224	0.6961877029152854	Missense	Missense	ABE
gRNA_CDK19_targ_6350	CDK19	29877	A412T	1.5362988251832512	412	G411R	411	5.880777855875757	53.48595909897246	45.81785319811224	0.6961877029152854	Missense	Missense	ABE
gRNA_CDK19_targ_6350	CDK19	29877	A409P	1.5229106001271882	409	G411R	411	5.880777855875757	53.48595909897246	45.81785319811224	0.6961877029152854	Missense	Missense	ABE
gRNA_CDK19_targ_6350	CDK19	29877	G407Q	1.3957224620945878	407	G411R	411	5.880777855875757	53.48595909897246	45.81785319811224	0.6961877029152854	Missense	Missense	ABE
gRNA_CDK19_targ_6350	CDK19	29877	A409N	1.2852696053820665	409	G411R	411	5.880777855875757	53.48595909897246	45.81785319811224	0.6961877029152854	Missense	Missense	ABE
gRNA_CDK19_targ_6350	CDK19	29877	T408P	1.02754627305285	408	G411R	411	5.880777855875757	53.48595909897246	45.81785319811224	0.6961877029152854	Missense	Missense	ABE
gRNA_CDK19_targ_6351	CDK19	113201	WT	71.08064416392081	WT	N406T	406	9.455746857359918	71.08064416392081	28.90787183858798	0.0114839974911878	WT	Missense	ABE
gRNA_CDK19_targ_6351	CDK19	113201	N406T	9.99019443291137	406	N406T	406	9.455746857359918	71.08064416392081	28.90787183858798	0.0114839974911878	Missense	Missense	ABE
gRNA_CDK19_targ_6351	CDK19	113201	A409T	7.661593095467355	409	N406T	406	9.455746857359918	71.08064416392081	28.90787183858798	0.0114839974911878	Missense	Missense	ABE
gRNA_CDK19_targ_6351	CDK19	113201	G407E	3.477884470985239	407	N406T	406	9.455746857359918	71.08064416392081	28.90787183858798	0.0114839974911878	Missense	Missense	ABE
gRNA_CDK19_targ_6351	CDK19	113201	G410S	3.2208196040671018	410	N406T	406	9.455746857359918	71.08064416392081	28.90787183858798	0.0114839974911878	Missense	Missense	ABE
gRNA_CDK19_targ_6351	CDK19	113201	Q404H	2.378070865098365	404	N406T	406	9.455746857359918	71.08064416392081	28.90787183858798	0.0114839974911878	Missense	Missense	ABE
gRNA_CDK19_targ_6351	CDK19	113201	T405P	1.4991033648112648	405	N406T	406	9.455746857359918	71.08064416392081	28.90787183858798	0.0114839974911878	Missense	Missense	ABE
gRNA_CDK19_targ_6351	CDK19	113201	T405D	1.424015688907342	405	N406T	406	9.455746857359918	71.08064416392081	28.90787183858798	0.0114839974911878	Missense	Missense	ABE
gRNA_CDK19_targ_6351	CDK19	113201	N406H	1.3197763270642486	406	N406T	406	9.455746857359918	71.08064416392081	28.90787183858798	0.0114839974911878	Missense	Missense	ABE
gRNA_CDK19_targ_6352	CDK19	38731	WT	40.9077999535256	WT	Q404R_T405P_N406F	404	17.298804575146523	40.9077999535256	59.08187240195191	0.0103276445224753	WT	Missense	ABE
gRNA_CDK19_targ_6352	CDK19	38731	T405P	21.79132994242338	405	Q404R_T405P_N406F	404	17.298804575146523	40.9077999535256	59.08187240195191	0.0103276445224753	Missense	Missense	ABE
gRNA_CDK19_targ_6352	CDK19	38731	Q404R	17.985592935891148	404	Q404R_T405P_N406F	404	17.298804575146523	40.9077999535256	59.08187240195191	0.0103276445224753	Missense	Missense	ABE
gRNA_CDK19_targ_6352	CDK19	38731	N406F	17.430482042808087	406	Q404R_T405P_N406F	404	17.298804575146523	40.9077999535256	59.08187240195191	0.0103276445224753	Missense	Missense	ABE
gRNA_CDK19_targ_6352	CDK19	38731	N406T	16.857297771810693	406	Q404R_T405P_N406F	404	17.298804575146523	40.9077999535256	59.08187240195191	0.0103276445224753	Missense	Missense	ABE
gRNA_CDK19_targ_6352	CDK19	38731	A409T	10.221786166120165	409	Q404R_T405P_N406F	404	17.298804575146523	40.9077999535256	59.08187240195191	0.0103276445224753	Missense	Missense	ABE
gRNA_CDK19_targ_6352	CDK19	38731	Q404H	4.750716480338747	404	Q404R_T405P_N406F	404	17.298804575146523	40.9077999535256	59.08187240195191	0.0103276445224753	Missense	Missense	ABE
gRNA_CDK19_targ_6352	CDK19	38731	T408A	2.5251090857452687	408	Q404R_T405P_N406F	404	17.298804575146523	40.9077999535256	59.08187240195191	0.0103276445224753	Missense	Missense	ABE
gRNA_CDK19_targ_6352	CDK19	38731	Q404P	2.1300766827605795	404	Q404R_T405P_N406F	404	17.298804575146523	40.9077999535256	59.08187240195191	0.0103276445224753	Missense	Missense	ABE
gRNA_CDK19_targ_6352	CDK19	38731	A409P	1.7944282357801244	409	Q404R_T405P_N406F	404	17.298804575146523	40.9077999535256	59.08187240195191	0.0103276445224753	Missense	Missense	ABE
gRNA_CDK19_targ_6352	CDK19	38731	N406H	1.6601688569879425	406	Q404R_T405P_N406F	404	17.298804575146523	40.9077999535256	59.08187240195191	0.0103276445224753	Missense	Missense	ABE
gRNA_CDK19_targ_6352	CDK19	38731	G407R	1.2651364540032533	407	Q404R_T405P_N406F	404	17.298804575146523	40.9077999535256	59.08187240195191	0.0103276445224753	Missense	Missense	ABE
gRNA_CDK19_targ_6353	CDK19	44353	WT	28.573039027799695	WT	A409T	409	14.093747886276011	28.57303902779969	71.36834036029128	0.058620611909002196	WT	Missense	ABE
gRNA_CDK19_targ_6353	CDK19	44353	A409T	20.9951976191013	409	A409T	409	14.093747886276011	28.57303902779969	71.36834036029128	0.058620611909002196	Missense	Missense	ABE
gRNA_CDK19_targ_6353	CDK19	44353	N406T	20.37291727729804	406	A409T	409	14.093747886276011	28.57303902779969	71.36834036029128	0.058620611909002196	Missense	Missense	ABE
gRNA_CDK19_targ_6353	CDK19	44353	Q404H	17.30660834667328	404	A409T	409	14.093747886276011	28.57303902779969	71.36834036029128	0.058620611909002196	Missense	Missense	ABE
gRNA_CDK19_targ_6353	CDK19	44353	T405P	8.159538249949271	405	A409T	409	14.093747886276011	28.57303902779969	71.36834036029128	0.058620611909002196	Missense	Missense	ABE
gRNA_CDK19_targ_6353	CDK19	44353	Q404P	5.679435438414538	404	A409T	409	14.093747886276011	28.57303902779969	71.36834036029128	0.058620611909002196	Missense	Missense	ABE
gRNA_CDK19_targ_6353	CDK19	44353	G407E	4.712195341915992	407	A409T	409	14.093747886276011	28.57303902779969	71.36834036029128	0.058620611909002196	Missense	Missense	ABE
gRNA_CDK19_targ_6353	CDK19	44353	Q404R	4.594954118097987	404	A409T	409	14.093747886276011	28.57303902779969	71.36834036029128	0.058620611909002196	Missense	Missense	ABE
gRNA_CDK19_targ_6353	CDK19	44353	T405A	3.4541068247920097	405	A409T	409	14.093747886276011	28.57303902779969	71.36834036029128	0.058620611909002196	Missense	Missense	ABE
gRNA_CDK19_targ_6353	CDK19	44353	G410S	3.235406849593037	410	A409T	409	14.093747886276011	28.57303902779969	71.36834036029128	0.058620611909002196	Missense	Missense	ABE
gRNA_CDK19_targ_6353	CDK19	44353	A409P	2.719094537009898	409	A409T	409	14.093747886276011	28.57303902779969	71.36834036029128	0.058620611909002196	Missense	Missense	ABE
gRNA_CDK19_targ_6353	CDK19	44353	G407R	2.5206863120871192	407	A409T	409	14.093747886276011	28.57303902779969	71.36834036029128	0.058620611909002196	Missense	Missense	ABE
gRNA_CDK19_targ_6353	CDK19	44353	N406P	2.083286361689176	406	A409T	409	14.093747886276011	28.57303902779969	71.36834036029128	0.058620611909002196	Missense	Missense	ABE
gRNA_CDK19_targ_6353	CDK19	44353	G407A	1.598538993980114	407	A409T	409	14.093747886276011	28.57303902779969	71.36834036029128	0.058620611909002196	Missense	Missense	ABE
gRNA_CDK19_targ_6353	CDK19	44353	Q404G	1.544427659910265	404	A409T	409	14.093747886276011	28.57303902779969	71.36834036029128	0.058620611909002196	Missense	Missense	ABE
gRNA_CDK19_targ_6353	CDK19	44353	T405D	1.212995738732442	405	A409T	409	14.093747886276011	28.57303902779969	71.36834036029128	0.058620611909002196	Missense	Missense	ABE
gRNA_CDK19_targ_6353	CDK19	44353	N406H	1.1836854327779407	406	A409T	409	14.093747886276011	28.57303902779969	71.36834036029128	0.058620611909002196	Missense	Missense	ABE
gRNA_CDK19_targ_6353	CDK19	44353	N406G	1.1791761549387865	406	A409T	409	14.093747886276011	28.57303902779969	71.36834036029128	0.058620611909002196	Missense	Missense	ABE
gRNA_CDK19_targ_6353	CDK19	44353	N406R	1.1611390435821702	406	A409T	409	14.093747886276011	28.57303902779969	71.36834036029128	0.058620611909002196	Missense	Missense	ABE
gRNA_CDK19_targ_6354	CDK19	56737	WT	61.89611717221566	WT	G407E	407	13.296437950543735	61.89611717221566	37.79015457285369	0.3137282549306447	WT	Missense	ABE
gRNA_CDK19_targ_6354	CDK19	56737	G407E	13.514990218023511	407	G407E	407	13.296437950543735	61.89611717221566	37.79015457285369	0.3137282549306447	Missense	Missense	ABE
gRNA_CDK19_targ_6354	CDK19	56737	N406S	10.3865202601477	406	G407E	407	13.296437950543735	61.89611717221566	37.79015457285369	0.3137282549306447	Missense	Missense	ABE
gRNA_CDK19_targ_6354	CDK19	56737	G407V	4.325219874156194	407	G407E	407	13.296437950543735	61.89611717221566	37.79015457285369	0.3137282549306447	Missense	Missense	ABE
gRNA_CDK19_targ_6354	CDK19	56737	Q404T	2.9222553183989284	404	G407E	407	13.296437950543735	61.89611717221566	37.79015457285369	0.3137282549306447	Missense	Missense	ABE
gRNA_CDK19_targ_6354	CDK19	56737	T405E	2.527451222306432	405	G407E	407	13.296437950543735	61.89611717221566	37.79015457285369	0.3137282549306447	Missense	Missense	ABE
gRNA_CDK19_targ_6354	CDK19	56737	N406H	1.8911821210145052	406	G407E	407	13.296437950543735	61.89611717221566	37.79015457285369	0.3137282549306447	Missense	Missense	ABE
gRNA_CDK19_targ_6354	CDK19	56737	Q404P	1.7572307312688369	404	G407E	407	13.296437950543735	61.89611717221566	37.79015457285369	0.3137282549306447	Missense	Missense	ABE
gRNA_CDK19_targ_6354	CDK19	56737	N406T	1.484040396919118	406	G407E	407	13.296437950543735	61.89611717221566	37.79015457285369	0.3137282549306447	Missense	Missense	ABE
gRNA_CDK19_targ_6354	CDK19	56737	T405P	1.3025010134480146	405	G407E	407	13.296437950543735	61.89611717221566	37.79015457285369	0.3137282549306447	Missense	Missense	ABE
gRNA_CDK19_targ_6354	CDK19	56737	T403R	1.2531505014364523	403	G407E	407	13.296437950543735	61.89611717221566	37.79015457285369	0.3137282549306447	Missense	Missense	ABE
gRNA_CDK19_targ_6354	CDK19	56737	N406V	1.1332992579798016	406	G407E	407	13.296437950543735	61.89611717221566	37.79015457285369	0.3137282549306447	Missense	Missense	ABE
gRNA_CDK19_targ_6354	CDK19	56737	Q404H	1.0751361545376033	404	G407E	407	13.296437950543735	61.89611717221566	37.79015457285369	0.3137282549306447	Missense	Missense	ABE
gRNA_CDK19_targ_6354	CDK19	56737	N406P	1.0522234168179494	406	G407E	407	13.296437950543735	61.89611717221566	37.79015457285369	0.3137282549306447	Missense	Missense	ABE
gRNA_CDK19_targ_6355	CDK19	59674	Q404T	29.92760666286825	404	S402I_T403S_Q404T_T405*	402	15.859503301270236	3.8542748935884976	79.57904615075239	16.56667895565908	Missense	Nonsense	ABE
gRNA_CDK19_targ_6355	CDK19	59674	T403S	28.962362167778263	403	S402I_T403S_Q404T_T405*	402	15.859503301270236	3.8542748935884976	79.57904615075239	16.56667895565908	Missense	Nonsense	ABE
gRNA_CDK19_targ_6355	CDK19	59674	S402I	16.094111338271272	402	S402I_T403S_Q404T_T405*	402	15.859503301270236	3.8542748935884976	79.57904615075239	16.56667895565908	Missense	Nonsense	ABE
gRNA_CDK19_targ_6355	CDK19	59674	T405*	15.983510406542212	405	S402I_T403S_Q404T_T405*	402	15.859503301270236	3.8542748935884976	79.57904615075239	16.56667895565908	Nonsense	Nonsense	ABE
gRNA_CDK19_targ_6355	CDK19	59674	N406G	15.815933237255756	406	S402I_T403S_Q404T_T405*	402	15.859503301270236	3.8542748935884976	79.57904615075239	16.56667895565908	Missense	Nonsense	ABE
gRNA_CDK19_targ_6355	CDK19	59674	S402N	13.74300365318229	402	S402I_T403S_Q404T_T405*	402	15.859503301270236	3.8542748935884976	79.57904615075239	16.56667895565908	Missense	Nonsense	ABE
gRNA_CDK19_targ_6355	CDK19	59674	N406T	13.49331367094547	406	S402I_T403S_Q404T_T405*	402	15.859503301270236	3.8542748935884976	79.57904615075239	16.56667895565908	Missense	Nonsense	ABE
gRNA_CDK19_targ_6355	CDK19	59674	T405Q	13.245299460401515	405	S402I_T403S_Q404T_T405*	402	15.859503301270236	3.8542748935884976	79.57904615075239	16.56667895565908	Missense	Nonsense	ABE
gRNA_CDK19_targ_6355	CDK19	59674	G407R	12.5934242718772	407	S402I_T403S_Q404T_T405*	402	15.859503301270236	3.8542748935884976	79.57904615075239	16.56667895565908	Missense	Nonsense	ABE
gRNA_CDK19_targ_6355	CDK19	59674	S402T	12.489526426919596	402	S402I_T403S_Q404T_T405*	402	15.859503301270236	3.8542748935884976	79.57904615075239	16.56667895565908	Missense	Nonsense	ABE
gRNA_CDK19_targ_6355	CDK19	59674	G407Q	9.12792841103328	407	S402I_T403S_Q404T_T405*	402	15.859503301270236	3.8542748935884976	79.57904615075239	16.56667895565908	Missense	Nonsense	ABE
gRNA_CDK19_targ_6355	CDK19	59674	G407K	5.853470523175923	407	S402I_T403S_Q404T_T405*	402	15.859503301270236	3.8542748935884976	79.57904615075239	16.56667895565908	Missense	Nonsense	ABE
gRNA_CDK19_targ_6355	CDK19	59674	Q404P	5.4563126319670205	404	S402I_T403S_Q404T_T405*	402	15.859503301270236	3.8542748935884976	79.57904615075239	16.56667895565908	Missense	Nonsense	ABE
gRNA_CDK19_targ_6355	CDK19	59674	N406S	4.903307973321715	406	S402I_T403S_Q404T_T405*	402	15.859503301270236	3.8542748935884976	79.57904615075239	16.56667895565908	Missense	Nonsense	ABE
gRNA_CDK19_targ_6355	CDK19	59674	T403A	4.615075242149009	403	S402I_T403S_Q404T_T405*	402	15.859503301270236	3.8542748935884976	79.57904615075239	16.56667895565908	Missense	Nonsense	ABE
gRNA_CDK19_targ_6355	CDK19	59674	G407E	4.541341287662969	407	S402I_T403S_Q404T_T405*	402	15.859503301270236	3.8542748935884976	79.57904615075239	16.56667895565908	Missense	Nonsense	ABE
gRNA_CDK19_targ_6355	CDK19	59674	WT	3.8542748935884976	WT	S402I_T403S_Q404T_T405*	402	15.859503301270236	3.8542748935884976	79.57904615075239	16.56667895565908	WT	Nonsense	ABE
gRNA_CDK19_targ_6355	CDK19	59674	T405G	3.802325971109696	405	S402I_T403S_Q404T_T405*	402	15.859503301270236	3.8542748935884976	79.57904615075239	16.56667895565908	Missense	Nonsense	ABE
gRNA_CDK19_targ_6355	CDK19	59674	G407A	3.721888929852197	407	S402I_T403S_Q404T_T405*	402	15.859503301270236	3.8542748935884976	79.57904615075239	16.56667895565908	Missense	Nonsense	ABE
gRNA_CDK19_targ_6355	CDK19	59674	T405A	3.5593390756443344	405	S402I_T403S_Q404T_T405*	402	15.859503301270236	3.8542748935884976	79.57904615075239	16.56667895565908	Missense	Nonsense	ABE
gRNA_CDK19_targ_6355	CDK19	59674	T405P	3.3197037235647016	405	S402I_T403S_Q404T_T405*	402	15.859503301270236	3.8542748935884976	79.57904615075239	16.56667895565908	Missense	Nonsense	ABE
gRNA_CDK19_targ_6355	CDK19	59674	S402K	2.486845192211013	402	S402I_T403S_Q404T_T405*	402	15.859503301270236	3.8542748935884976	79.57904615075239	16.56667895565908	Missense	Nonsense	ABE
gRNA_CDK19_targ_6355	CDK19	59674	T403N	2.411435466032108	403	S402I_T403S_Q404T_T405*	402	15.859503301270236	3.8542748935884976	79.57904615075239	16.56667895565908	Missense	Nonsense	ABE
gRNA_CDK19_targ_6355	CDK19	59674	S402R	2.118175419780809	402	S402I_T403S_Q404T_T405*	402	15.859503301270236	3.8542748935884976	79.57904615075239	16.56667895565908	Missense	Nonsense	ABE
gRNA_CDK19_targ_6355	CDK19	59674	T403P	2.0394141502161744	403	S402I_T403S_Q404T_T405*	402	15.859503301270236	3.8542748935884976	79.57904615075239	16.56667895565908	Missense	Nonsense	ABE
gRNA_CDK19_targ_6355	CDK19	59674	Q404A	1.8433488621510208	404	S402I_T403S_Q404T_T405*	402	15.859503301270236	3.8542748935884976	79.57904615075239	16.56667895565908	Missense	Nonsense	ABE
gRNA_CDK19_targ_6355	CDK19	59674	Q404H	1.660689747628783	404	S402I_T403S_Q404T_T405*	402	15.859503301270236	3.8542748935884976	79.57904615075239	16.56667895565908	Missense	Nonsense	ABE
gRNA_CDK19_targ_6355	CDK19	59674	G407S	1.6472835740858665	407	S402I_T403S_Q404T_T405*	402	15.859503301270236	3.8542748935884976	79.57904615075239	16.56667895565908	Missense	Nonsense	ABE
gRNA_CDK19_targ_6355	CDK19	59674	Q404S	1.5115460669638368	404	S402I_T403S_Q404T_T405*	402	15.859503301270236	3.8542748935884976	79.57904615075239	16.56667895565908	Missense	Nonsense	ABE
gRNA_CDK19_targ_6355	CDK19	59674	T403D	1.3540235278345678	403	S402I_T403S_Q404T_T405*	402	15.859503301270236	3.8542748935884976	79.57904615075239	16.56667895565908	Missense	Nonsense	ABE
gRNA_CDK19_targ_6355	CDK19	59674	G407P	1.3389415825987867	407	S402I_T403S_Q404T_T405*	402	15.859503301270236	3.8542748935884976	79.57904615075239	16.56667895565908	Missense	Nonsense	ABE
gRNA_CDK19_targ_6355	CDK19	59674	T403R	1.1747159566980594	403	S402I_T403S_Q404T_T405*	402	15.859503301270236	3.8542748935884976	79.57904615075239	16.56667895565908	Missense	Nonsense	ABE
gRNA_CDK19_targ_6355	CDK19	59674	T408A	1.0892516003619668	408	S402I_T403S_Q404T_T405*	402	15.859503301270236	3.8542748935884976	79.57904615075239	16.56667895565908	Missense	Nonsense	ABE
gRNA_CDK19_targ_6355	CDK19	59674	N406R	1.033951134497436	406	S402I_T403S_Q404T_T405*	402	15.859503301270236	3.8542748935884976	79.57904615075239	16.56667895565908	Missense	Nonsense	ABE
gRNA_CDK19_targ_6355	CDK19	59674	N406P	1.0171934175687904	406	S402I_T403S_Q404T_T405*	402	15.859503301270236	3.8542748935884976	79.57904615075239	16.56667895565908	Missense	Nonsense	ABE
gRNA_CDK19_targ_6356	CDK19	72539	Q404H	52.119549483726	404	Q404H	404	45.22946277175037	30.91578323384662	69.00563834626887	0.0785784198844757	Missense	Missense	ABE
gRNA_CDK19_targ_6356	CDK19	72539	WT	30.91578323384662	WT	Q404H	404	45.22946277175037	30.91578323384662	69.00563834626887	0.0785784198844757	WT	Missense	ABE
gRNA_CDK19_targ_6356	CDK19	72539	Q400H	12.561518631356924	400	Q404H	404	45.22946277175037	30.91578323384662	69.00563834626887	0.0785784198844757	Missense	Missense	ABE
gRNA_CDK19_targ_6356	CDK19	72539	S402T	7.360178662512579	402	Q404H	404	45.22946277175037	30.91578323384662	69.00563834626887	0.0785784198844757	Missense	Missense	ABE
gRNA_CDK19_targ_6356	CDK19	72539	S402P	4.884269151766636	402	Q404H	404	45.22946277175037	30.91578323384662	69.00563834626887	0.0785784198844757	Missense	Missense	ABE
gRNA_CDK19_targ_6356	CDK19	72539	N401T	3.657342946552889	401	Q404H	404	45.22946277175037	30.91578323384662	69.00563834626887	0.0785784198844757	Missense	Missense	ABE
gRNA_CDK19_targ_6356	CDK19	72539	S402R	1.9617033595720923	402	Q404H	404	45.22946277175037	30.91578323384662	69.00563834626887	0.0785784198844757	Missense	Missense	ABE
gRNA_CDK19_targ_6356	CDK19	72539	T403P	1.6625539365031226	403	Q404H	404	45.22946277175037	30.91578323384662	69.00563834626887	0.0785784198844757	Missense	Missense	ABE
gRNA_CDK19_targ_6356	CDK19	72539	N406K	1.2517404430720027	406	Q404H	404	45.22946277175037	30.91578323384662	69.00563834626887	0.0785784198844757	Missense	Missense	ABE
gRNA_CDK19_targ_6356	CDK19	72539	G407R	1.050469402666152	407	Q404H	404	45.22946277175037	30.91578323384662	69.00563834626887	0.0785784198844757	Missense	Missense	ABE
gRNA_CDK19_targ_6356	CDK19	72539	T405P	1.0421979900467335	405	Q404H	404	45.22946277175037	30.91578323384662	69.00563834626887	0.0785784198844757	Missense	Missense	ABE
gRNA_CDK19_targ_6356	CDK19	72539	T405A	1.0008409269496408	405	Q404H	404	45.22946277175037	30.91578323384662	69.00563834626887	0.0785784198844757	Missense	Missense	ABE
gRNA_CDK19_targ_6357	CDK19	151131	Q404H	60.778397549146106	404	Q404H	404	59.11824840701113	27.302803528065056	72.63764548636611	0.0595509855688107	Missense	Missense	ABE
gRNA_CDK19_targ_6357	CDK19	151131	WT	27.302803528065056	WT	Q404H	404	59.11824840701113	27.302803528065056	72.63764548636611	0.0595509855688107	WT	Missense	ABE
gRNA_CDK19_targ_6357	CDK19	151131	Q399H	5.796957606315051	399	Q404H	404	59.11824840701113	27.302803528065056	72.63764548636611	0.0595509855688107	Missense	Missense	ABE
gRNA_CDK19_targ_6357	CDK19	151131	Q400H	4.6469619072195645	400	Q404H	404	59.11824840701113	27.302803528065056	72.63764548636611	0.0595509855688107	Missense	Missense	ABE
gRNA_CDK19_targ_6357	CDK19	151131	S402T	2.4217400797983206	402	Q404H	404	59.11824840701113	27.302803528065056	72.63764548636611	0.0595509855688107	Missense	Missense	ABE
gRNA_CDK19_targ_6357	CDK19	151131	N401T	1.7871912446817662	401	Q404H	404	59.11824840701113	27.302803528065056	72.63764548636611	0.0595509855688107	Missense	Missense	ABE
gRNA_CDK19_targ_6357	CDK19	151131	Q400T	1.2968881301652209	400	Q404H	404	59.11824840701113	27.302803528065056	72.63764548636611	0.0595509855688107	Missense	Missense	ABE
gRNA_CDK19_targ_6358	CDK19	43595	WT	86.2644798715449	WT	Q399H	399	1.9428833581832776	86.26447987154489	13.678174102534685	0.0573460259204035	WT	Missense	ABE
gRNA_CDK19_targ_6358	CDK19	43595	Q399H	2.3190732882211265	399	Q399H	399	1.9428833581832776	86.26447987154489	13.678174102534685	0.0573460259204035	Missense	Missense	ABE
gRNA_CDK19_targ_6358	CDK19	43595	Q404H	2.06675077417135	404	Q399H	399	1.9428833581832776	86.26447987154489	13.678174102534685	0.0573460259204035	Missense	Missense	ABE
gRNA_CDK19_targ_6358	CDK19	43595	Q399P	1.635508659249914	399	Q399H	399	1.9428833581832776	86.26447987154489	13.678174102534685	0.0573460259204035	Missense	Missense	ABE
gRNA_CDK19_targ_6358	CDK19	43595	S402N	1.5368734946668197	402	Q399H	399	1.9428833581832776	86.26447987154489	13.678174102534685	0.0573460259204035	Missense	Missense	ABE
gRNA_CDK19_targ_6358	CDK19	43595	Q400H	1.484115150820048	400	Q399H	399	1.9428833581832776	86.26447987154489	13.678174102534685	0.0573460259204035	Missense	Missense	ABE
gRNA_CDK19_targ_6358	CDK19	43595	Q399A	1.1790342929235005	399	Q399H	399	1.9428833581832776	86.26447987154489	13.678174102534685	0.0573460259204035	Missense	Missense	ABE
gRNA_CDK19_targ_6358	CDK19	43595	Q400F	1.1767404518866842	400	Q399H	399	1.9428833581832776	86.26447987154489	13.678174102534685	0.0573460259204035	Missense	Missense	ABE
gRNA_CDK19_targ_6359	CDK19	76033	WT	90.09114463456658	WT	Q400H	400	3.263056830586719	90.09114463456656	9.853616192968833	0.0552391724645876	WT	Missense	ABE
gRNA_CDK19_targ_6359	CDK19	76033	Q400H	3.3656438651638103	400	Q400H	400	3.263056830586719	90.09114463456656	9.853616192968833	0.0552391724645876	Missense	Missense	ABE
gRNA_CDK19_targ_6359	CDK19	76033	Q399H	2.20299080662344	399	Q400H	400	3.263056830586719	90.09114463456656	9.853616192968833	0.0552391724645876	Missense	Missense	ABE
gRNA_CDK19_targ_6359	CDK19	76033	Q399P	1.5993055646890166	399	Q400H	400	3.263056830586719	90.09114463456656	9.853616192968833	0.0552391724645876	Missense	Missense	ABE
gRNA_CDK19_targ_6360	CDK19	23503	WT	50.74245840956473	WT	N401G_S402G_T403A	401	12.070799472407778	50.74245840956474	49.095860102965574	0.16168148746968442	WT	Missense	ABE
gRNA_CDK19_targ_6360	CDK19	23503	N401G	12.470748415095946	401	N401G_S402G_T403A	401	12.070799472407778	50.74245840956474	49.095860102965574	0.16168148746968442	Missense	Missense	ABE
gRNA_CDK19_targ_6360	CDK19	23503	S402N	12.4664936391099	402	N401G_S402G_T403A	401	12.070799472407778	50.74245840956474	49.095860102965574	0.16168148746968442	Missense	Missense	ABE
gRNA_CDK19_targ_6360	CDK19	23503	S402G	12.343105135514616	402	N401G_S402G_T403A	401	12.070799472407778	50.74245840956474	49.095860102965574	0.16168148746968442	Missense	Missense	ABE
gRNA_CDK19_targ_6360	CDK19	23503	T403A	12.258009615793728	403	N401G_S402G_T403A	401	12.070799472407778	50.74245840956474	49.095860102965574	0.16168148746968442	Missense	Missense	ABE
gRNA_CDK19_targ_6360	CDK19	23503	S402T	7.769220950516956	402	N401G_S402G_T403A	401	12.070799472407778	50.74245840956474	49.095860102965574	0.16168148746968442	Missense	Missense	ABE
gRNA_CDK19_targ_6360	CDK19	23503	P398A	5.075947751350891	398	N401G_S402G_T403A	401	12.070799472407778	50.74245840956474	49.095860102965574	0.16168148746968442	Missense	Missense	ABE
gRNA_CDK19_targ_6360	CDK19	23503	Q400H	3.8675913713143	400	N401G_S402G_T403A	401	12.070799472407778	50.74245840956474	49.095860102965574	0.16168148746968442	Missense	Missense	ABE
gRNA_CDK19_targ_6360	CDK19	23503	Q400A	2.923031102412458	400	N401G_S402G_T403A	401	12.070799472407778	50.74245840956474	49.095860102965574	0.16168148746968442	Missense	Missense	ABE
gRNA_CDK19_targ_6360	CDK19	23503	Q399T	2.923031102412458	399	N401G_S402G_T403A	401	12.070799472407778	50.74245840956474	49.095860102965574	0.16168148746968442	Missense	Missense	ABE
gRNA_CDK19_targ_6360	CDK19	23503	P398R	2.867719014593882	398	N401G_S402G_T403A	401	12.070799472407778	50.74245840956474	49.095860102965574	0.16168148746968442	Missense	Missense	ABE
gRNA_CDK19_targ_6360	CDK19	23503	P398Q	1.552993234906182	398	N401G_S402G_T403A	401	12.070799472407778	50.74245840956474	49.095860102965574	0.16168148746968442	Missense	Missense	ABE
gRNA_CDK19_targ_6360	CDK19	23503	P398T	1.3019614517295663	398	N401G_S402G_T403A	401	12.070799472407778	50.74245840956474	49.095860102965574	0.16168148746968442	Missense	Missense	ABE
gRNA_CDK19_targ_6360	CDK19	23503	Q400E	1.055184444538995	400	N401G_S402G_T403A	401	12.070799472407778	50.74245840956474	49.095860102965574	0.16168148746968442	Missense	Missense	ABE
gRNA_CDK19_targ_6360	CDK19	23503	N401H	1.0126366846785515	401	N401G_S402G_T403A	401	12.070799472407778	50.74245840956474	49.095860102965574	0.16168148746968442	Missense	Missense	ABE
gRNA_CDK19_targ_6361	CDK19	19547	WT	38.47649255640252	WT	S402T	402	24.581777254821716	38.47649255640252	61.457001074333654	0.0665063692638254	WT	Missense	ABE
gRNA_CDK19_targ_6361	CDK19	19547	S402T	24.945004348493374	402	S402T	402	24.581777254821716	38.47649255640252	61.457001074333654	0.0665063692638254	Missense	Missense	ABE
gRNA_CDK19_targ_6361	CDK19	19547	S402N	21.04670793472144	402	S402T	402	24.581777254821716	38.47649255640252	61.457001074333654	0.0665063692638254	Missense	Missense	ABE
gRNA_CDK19_targ_6361	CDK19	19547	Q400H	10.57451271294828	400	S402T	402	24.581777254821716	38.47649255640252	61.457001074333654	0.0665063692638254	Missense	Missense	ABE
gRNA_CDK19_targ_6361	CDK19	19547	S402G	2.1128561927661536	402	S402T	402	24.581777254821716	38.47649255640252	61.457001074333654	0.0665063692638254	Missense	Missense	ABE
gRNA_CDK19_targ_6361	CDK19	19547	T403A	1.2687368905714431	403	S402T	402	24.581777254821716	38.47649255640252	61.457001074333654	0.0665063692638254	Missense	Missense	ABE
gRNA_CDK19_targ_6361	CDK19	19547	Q400R	1.1766511485138385	400	S402T	402	24.581777254821716	38.47649255640252	61.457001074333654	0.0665063692638254	Missense	Missense	ABE
gRNA_CDK19_targ_6361	CDK19	19547	N401G	1.1664193993963268	401	S402T	402	24.581777254821716	38.47649255640252	61.457001074333654	0.0665063692638254	Missense	Missense	ABE
gRNA_CDK19_targ_6361	CDK19	19547	P398D	1.0129431626336522	398	S402T	402	24.581777254821716	38.47649255640252	61.457001074333654	0.0665063692638254	Missense	Missense	ABE
gRNA_CDK19_targ_6362	CDK19	31704	S402N	44.32879131970729	402	S402N	402	42.53406510219531	23.899192530910927	76.05664900328033	0.0441584658087304	Missense	Missense	ABE
gRNA_CDK19_targ_6362	CDK19	31704	WT	23.899192530910927	WT	S402N	402	42.53406510219531	23.899192530910927	76.05664900328033	0.0441584658087304	WT	Missense	ABE
gRNA_CDK19_targ_6362	CDK19	31704	S402T	23.687862730254857	402	S402N	402	42.53406510219531	23.899192530910927	76.05664900328033	0.0441584658087304	Missense	Missense	ABE
gRNA_CDK19_targ_6362	CDK19	31704	Q400H	4.166666666666667	400	S402N	402	42.53406510219531	23.899192530910927	76.05664900328033	0.0441584658087304	Missense	Missense	ABE
gRNA_CDK19_targ_6362	CDK19	31704	S402I	3.365505929851123	402	S402N	402	42.53406510219531	23.899192530910927	76.05664900328033	0.0441584658087304	Missense	Missense	ABE
gRNA_CDK19_targ_6362	CDK19	31704	P398R	1.1291950542518294	398	S402N	402	42.53406510219531	23.899192530910927	76.05664900328033	0.0441584658087304	Missense	Missense	ABE
gRNA_CDK19_targ_6362	CDK19	31704	P397R	1.0251072419883926	397	S402N	402	42.53406510219531	23.899192530910927	76.05664900328033	0.0441584658087304	Missense	Missense	ABE
gRNA_CDK19_targ_6363	CDK19	29264	WT	75.84745762711864	WT	S402N	402	9.038408966648442	75.84745762711864	24.121787862219787	0.0307545106615635	WT	Missense	ABE
gRNA_CDK19_targ_6363	CDK19	29264	S402N	10.26175505740842	402	S402N	402	9.038408966648442	75.84745762711864	24.121787862219787	0.0307545106615635	Missense	Missense	ABE
gRNA_CDK19_targ_6363	CDK19	29264	S402T	6.2363313285948605	402	S402N	402	9.038408966648442	75.84745762711864	24.121787862219787	0.0307545106615635	Missense	Missense	ABE
gRNA_CDK19_targ_6363	CDK19	29264	P397R	3.133542919628212	397	S402N	402	9.038408966648442	75.84745762711864	24.121787862219787	0.0307545106615635	Missense	Missense	ABE
gRNA_CDK19_targ_6363	CDK19	29264	Q400H	1.4796336796063423	400	S402N	402	9.038408966648442	75.84745762711864	24.121787862219787	0.0307545106615635	Missense	Missense	ABE
gRNA_CDK19_targ_6364	CDK19	21344	WT	90.23144677661168	WT	Q400H	400	6.61075712143928	90.23144677661168	9.707646176911542	0.0609070464767614	WT	Missense	ABE
gRNA_CDK19_targ_6364	CDK19	21344	Q400H	6.76068215892054	400	Q400H	400	6.61075712143928	90.23144677661168	9.707646176911542	0.0609070464767614	Missense	Missense	ABE
gRNA_CDK19_targ_6365	CDK19	77363	WT	96.4737665292194	WT	P396E_P397T_P398A	396	1.1077646937166346	96.4737665292194	3.469358737380915	0.0568747333996871	WT	Missense	ABE
gRNA_CDK19_targ_6365	CDK19	77363	P397T	1.207295477166087	397	P396E_P397T_P398A	396	1.1077646937166346	96.4737665292194	3.469358737380915	0.0568747333996871	Missense	Missense	ABE
gRNA_CDK19_targ_6365	CDK19	77363	P398A	1.1284464149528846	398	P396E_P397T_P398A	396	1.1077646937166346	96.4737665292194	3.469358737380915	0.0568747333996871	Missense	Missense	ABE
gRNA_CDK19_targ_6365	CDK19	77363	P396E	1.123275984643822	396	P396E_P397T_P398A	396	1.1077646937166346	96.4737665292194	3.469358737380915	0.0568747333996871	Missense	Missense	ABE
gRNA_CDK19_targ_6366	CDK19	34507	WT	93.75778827484278	WT	A395P	395	3.1848610426869914	93.7577882748428	6.163966731387831	0.07824499376937989	WT	Missense	ABE
gRNA_CDK19_targ_6366	CDK19	34507	A395P	3.271799924652969	395	A395P	395	3.1848610426869914	93.7577882748428	6.163966731387831	0.07824499376937989	Missense	Missense	ABE
gRNA_CDK19_targ_6367	CDK19	13756	WT	61.92933992439663	WT	Q394P	394	26.70107589415528	61.92933992439663	37.9470776388485	0.1235824367548701	WT	Missense	ABE
gRNA_CDK19_targ_6367	CDK19	13756	Q394P	28.125908694387903	394	Q394P	394	26.70107589415528	61.92933992439663	37.9470776388485	0.1235824367548701	Missense	Missense	ABE
gRNA_CDK19_targ_6367	CDK19	13756	A395P	3.736551323059029	395	Q394P	394	26.70107589415528	61.92933992439663	37.9470776388485	0.1235824367548701	Missense	Missense	ABE
gRNA_CDK19_targ_6367	CDK19	13756	A395T	3.6056993312009302	395	Q394P	394	26.70107589415528	61.92933992439663	37.9470776388485	0.1235824367548701	Missense	Missense	ABE
gRNA_CDK19_targ_6367	CDK19	13756	P397A	3.2567606862460017	397	Q394P	394	26.70107589415528	61.92933992439663	37.9470776388485	0.1235824367548701	Missense	Missense	ABE
gRNA_CDK19_targ_6367	CDK19	13756	Q399T	2.2608316371038093	399	Q394P	394	26.70107589415528	61.92933992439663	37.9470776388485	0.1235824367548701	Missense	Missense	ABE
gRNA_CDK19_targ_6367	CDK19	13756	Q400K	2.19540564117476	400	Q394P	394	26.70107589415528	61.92933992439663	37.9470776388485	0.1235824367548701	Missense	Missense	ABE
gRNA_CDK19_targ_6367	CDK19	13756	P396G	2.0936318697295726	396	Q394P	394	26.70107589415528	61.92933992439663	37.9470776388485	0.1235824367548701	Missense	Missense	ABE
gRNA_CDK19_targ_6367	CDK19	13756	Q394S	2.086362314626345	394	Q394P	394	26.70107589415528	61.92933992439663	37.9470776388485	0.1235824367548701	Missense	Missense	ABE
gRNA_CDK19_targ_6368	CDK19	870	WT	48.04597701149425	WT	Q394P	394	21.26436781609195	48.04597701149425	51.724137931034484	0.2298850574712643	WT	Missense	ABE
gRNA_CDK19_targ_6368	CDK19	870	Q394P	23.5632183908046	394	Q394P	394	21.26436781609195	48.04597701149425	51.724137931034484	0.2298850574712643	Missense	Missense	ABE
gRNA_CDK19_targ_6368	CDK19	870	A395T	12.758620689655173	395	Q394P	394	21.26436781609195	48.04597701149425	51.724137931034484	0.2298850574712643	Missense	Missense	ABE
gRNA_CDK19_targ_6368	CDK19	870	A395P	6.436781609195402	395	Q394P	394	21.26436781609195	48.04597701149425	51.724137931034484	0.2298850574712643	Missense	Missense	ABE
gRNA_CDK19_targ_6368	CDK19	870	P398T	3.67816091954023	398	Q394P	394	21.26436781609195	48.04597701149425	51.724137931034484	0.2298850574712643	Missense	Missense	ABE
gRNA_CDK19_targ_6368	CDK19	870	Q394R	3.4482758620689653	394	Q394P	394	21.26436781609195	48.04597701149425	51.724137931034484	0.2298850574712643	Missense	Missense	ABE
gRNA_CDK19_targ_6368	CDK19	870	P396A	3.333333333333333	396	Q394P	394	21.26436781609195	48.04597701149425	51.724137931034484	0.2298850574712643	Missense	Missense	ABE
gRNA_CDK19_targ_6368	CDK19	870	Q394A	3.218390804597701	394	Q394P	394	21.26436781609195	48.04597701149425	51.724137931034484	0.2298850574712643	Missense	Missense	ABE
gRNA_CDK19_targ_6368	CDK19	870	Q394T	3.218390804597701	394	Q394P	394	21.26436781609195	48.04597701149425	51.724137931034484	0.2298850574712643	Missense	Missense	ABE
gRNA_CDK19_targ_6368	CDK19	870	A395G	3.218390804597701	395	Q394P	394	21.26436781609195	48.04597701149425	51.724137931034484	0.2298850574712643	Missense	Missense	ABE
gRNA_CDK19_targ_6368	CDK19	870	Q394H	2.2988505747126435	394	Q394P	394	21.26436781609195	48.04597701149425	51.724137931034484	0.2298850574712643	Missense	Missense	ABE
gRNA_CDK19_targ_6369	CDK19	3065	Q394P	45.77487765089722	394	Q394P	394	32.62642740619902	43.947797716150085	54.25774877650897	1.7944535073409462	Missense	Missense	ABE
gRNA_CDK19_targ_6369	CDK19	3065	WT	43.947797716150085	WT	Q394P	394	32.62642740619902	43.947797716150085	54.25774877650897	1.7944535073409462	WT	Missense	ABE
gRNA_CDK19_targ_6369	CDK19	3065	A395P	14.910277324632952	395	Q394P	394	32.62642740619902	43.947797716150085	54.25774877650897	1.7944535073409462	Missense	Missense	ABE
gRNA_CDK19_targ_6369	CDK19	3065	Q394R	2.5774877650897228	394	Q394P	394	32.62642740619902	43.947797716150085	54.25774877650897	1.7944535073409462	Missense	Missense	ABE
gRNA_CDK19_targ_6369	CDK19	3065	P393G	2.2512234910277327	393	Q394P	394	32.62642740619902	43.947797716150085	54.25774877650897	1.7944535073409462	Missense	Missense	ABE
gRNA_CDK19_targ_6369	CDK19	3065	P397H	1.9575856443719413	397	Q394P	394	32.62642740619902	43.947797716150085	54.25774877650897	1.7944535073409462	Missense	Missense	ABE
gRNA_CDK19_targ_6369	CDK19	3065	A395S	1.9575856443719413	395	Q394P	394	32.62642740619902	43.947797716150085	54.25774877650897	1.7944535073409462	Missense	Missense	ABE
gRNA_CDK19_targ_6369	CDK19	3065	Q394*	1.7292006525285482	394	Q394P	394	32.62642740619902	43.947797716150085	54.25774877650897	1.7944535073409462	Nonsense	Missense	ABE
gRNA_CDK19_targ_6369	CDK19	3065	P393H	1.4029363784665578	393	Q394P	394	32.62642740619902	43.947797716150085	54.25774877650897	1.7944535073409462	Missense	Missense	ABE
gRNA_CDK19_targ_6369	CDK19	3065	Q399R	1.370309951060359	399	Q394P	394	32.62642740619902	43.947797716150085	54.25774877650897	1.7944535073409462	Missense	Missense	ABE
gRNA_CDK19_targ_6369	CDK19	3065	P398H	1.370309951060359	398	Q394P	394	32.62642740619902	43.947797716150085	54.25774877650897	1.7944535073409462	Missense	Missense	ABE
gRNA_CDK19_targ_6369	CDK19	3065	A395R	1.272430668841762	395	Q394P	394	32.62642740619902	43.947797716150085	54.25774877650897	1.7944535073409462	Missense	Missense	ABE
gRNA_CDK19_targ_6370	CDK19	978	WT	44.989775051124745	WT	A395T	395	21.47239263803681	44.989775051124745	55.010224948875255	0.0	WT	Missense	ABE
gRNA_CDK19_targ_6370	CDK19	978	A395T	21.983640081799592	395	A395T	395	21.47239263803681	44.989775051124745	55.010224948875255	0.0	Missense	Missense	ABE
gRNA_CDK19_targ_6370	CDK19	978	Q394A	18.813905930470348	394	A395T	395	21.47239263803681	44.989775051124745	55.010224948875255	0.0	Missense	Missense	ABE
gRNA_CDK19_targ_6370	CDK19	978	P393Q	18.711656441717796	393	A395T	395	21.47239263803681	44.989775051124745	55.010224948875255	0.0	Missense	Missense	ABE
gRNA_CDK19_targ_6370	CDK19	978	A395S	7.157464212678937	395	A395T	395	21.47239263803681	44.989775051124745	55.010224948875255	0.0	Missense	Missense	ABE
gRNA_CDK19_targ_6370	CDK19	978	Q394P	3.2719836400818	394	A395T	395	21.47239263803681	44.989775051124745	55.010224948875255	0.0	Missense	Missense	ABE
gRNA_CDK19_targ_6370	CDK19	978	A395P	1.329243353783231	395	A395T	395	21.47239263803681	44.989775051124745	55.010224948875255	0.0	Missense	Missense	ABE
gRNA_CDK19_targ_6371	CDK19	2113	WT	59.58353052531945	WT	A395T	395	17.605300520586844	59.58353052531945	40.41646947468055	0.0	WT	Missense	ABE
gRNA_CDK19_targ_6371	CDK19	2113	Q394P	19.876952200662565	394	A395T	395	17.605300520586844	59.58353052531945	40.41646947468055	0.0	Missense	Missense	ABE
gRNA_CDK19_targ_6371	CDK19	2113	A395T	17.69995267392333	395	A395T	395	17.605300520586844	59.58353052531945	40.41646947468055	0.0	Missense	Missense	ABE
gRNA_CDK19_targ_6371	CDK19	2113	A395P	13.582584003786089	395	A395T	395	17.605300520586844	59.58353052531945	40.41646947468055	0.0	Missense	Missense	ABE
gRNA_CDK19_targ_6372	CDK19	630	WT	63.49206349206349	WT	Q394H	394	12.857142857142856	63.49206349206349	36.507936507936506	0.0	WT	Missense	ABE
gRNA_CDK19_targ_6372	CDK19	630	Q394P	15.396825396825395	394	Q394H	394	12.857142857142856	63.49206349206349	36.507936507936506	0.0	Missense	Missense	ABE
gRNA_CDK19_targ_6372	CDK19	630	Q394H	13.492063492063492	394	Q394H	394	12.857142857142856	63.49206349206349	36.507936507936506	0.0	Missense	Missense	ABE
gRNA_CDK19_targ_6372	CDK19	630	A395P	11.904761904761903	395	Q394H	394	12.857142857142856	63.49206349206349	36.507936507936506	0.0	Missense	Missense	ABE
gRNA_CDK19_targ_6372	CDK19	630	A395T	3.809523809523809	395	Q394H	394	12.857142857142856	63.49206349206349	36.507936507936506	0.0	Missense	Missense	ABE
gRNA_CDK19_targ_6372	CDK19	630	P392L	1.2698412698412698	392	Q394H	394	12.857142857142856	63.49206349206349	36.507936507936506	0.0	Missense	Missense	ABE
gRNA_CDK19_targ_6373	CDK19	2258	A395T	63.46324180690877	395	A395T	395	52.34720992028343	9.87599645704163	88.92825509300265	1.1957484499557127	Missense	Missense	ABE
gRNA_CDK19_targ_6373	CDK19	2258	A391W	10.850310008857395	391	A395T	395	52.34720992028343	9.87599645704163	88.92825509300265	1.1957484499557127	Missense	Missense	ABE
gRNA_CDK19_targ_6373	CDK19	2258	P393L	10.850310008857395	393	A395T	395	52.34720992028343	9.87599645704163	88.92825509300265	1.1957484499557127	Missense	Missense	ABE
gRNA_CDK19_targ_6373	CDK19	2258	P392S	10.761736049601415	392	A395T	395	52.34720992028343	9.87599645704163	88.92825509300265	1.1957484499557127	Missense	Missense	ABE
gRNA_CDK19_targ_6373	CDK19	2258	WT	9.87599645704163	WT	A395T	395	52.34720992028343	9.87599645704163	88.92825509300265	1.1957484499557127	WT	Missense	ABE
gRNA_CDK19_targ_6373	CDK19	2258	Q394P	8.768821966341896	394	A395T	395	52.34720992028343	9.87599645704163	88.92825509300265	1.1957484499557127	Missense	Missense	ABE
gRNA_CDK19_targ_6373	CDK19	2258	P392T	7.440212577502215	392	A395T	395	52.34720992028343	9.87599645704163	88.92825509300265	1.1957484499557127	Missense	Missense	ABE
gRNA_CDK19_targ_6373	CDK19	2258	A391P	7.04162976085031	391	A395T	395	52.34720992028343	9.87599645704163	88.92825509300265	1.1957484499557127	Missense	Missense	ABE
gRNA_CDK19_targ_6373	CDK19	2258	A395P	6.820194862710364	395	A395T	395	52.34720992028343	9.87599645704163	88.92825509300265	1.1957484499557127	Missense	Missense	ABE
gRNA_CDK19_targ_6373	CDK19	2258	Q394N	6.465899025686448	394	A395T	395	52.34720992028343	9.87599645704163	88.92825509300265	1.1957484499557127	Missense	Missense	ABE
gRNA_CDK19_targ_6373	CDK19	2258	P392L	6.421612046058459	392	A395T	395	52.34720992028343	9.87599645704163	88.92825509300265	1.1957484499557127	Missense	Missense	ABE
gRNA_CDK19_targ_6373	CDK19	2258	P393H	6.421612046058459	393	A395T	395	52.34720992028343	9.87599645704163	88.92825509300265	1.1957484499557127	Missense	Missense	ABE
gRNA_CDK19_targ_6373	CDK19	2258	A391Q	6.244464127546501	391	A395T	395	52.34720992028343	9.87599645704163	88.92825509300265	1.1957484499557127	Missense	Missense	ABE
gRNA_CDK19_targ_6373	CDK19	2258	Q394H	5.314437555358724	394	A395T	395	52.34720992028343	9.87599645704163	88.92825509300265	1.1957484499557127	Missense	Missense	ABE
gRNA_CDK19_targ_6373	CDK19	2258	P393R	2.83436669619132	393	A395T	395	52.34720992028343	9.87599645704163	88.92825509300265	1.1957484499557127	Missense	Missense	ABE
gRNA_CDK19_targ_6373	CDK19	2258	P392H	2.7900797165633304	392	A395T	395	52.34720992028343	9.87599645704163	88.92825509300265	1.1957484499557127	Missense	Missense	ABE
gRNA_CDK19_targ_6373	CDK19	2258	A391L	2.745792736935341	391	A395T	395	52.34720992028343	9.87599645704163	88.92825509300265	1.1957484499557127	Missense	Missense	ABE
gRNA_CDK19_targ_6373	CDK19	2258	A391S	1.2400354295837024	391	A395T	395	52.34720992028343	9.87599645704163	88.92825509300265	1.1957484499557127	Missense	Missense	ABE
gRNA_CDK19_targ_6373	CDK19	2258	P393*	1.1514614703277235	393	A395T	395	52.34720992028343	9.87599645704163	88.92825509300265	1.1957484499557127	Nonsense	Missense	ABE
gRNA_CDK19_targ_6373	CDK19	2258	A391H	1.0628875110717448	391	A395T	395	52.34720992028343	9.87599645704163	88.92825509300265	1.1957484499557127	Missense	Missense	ABE
gRNA_CDK19_targ_6373	CDK19	2258	P392R	1.0186005314437556	392	A395T	395	52.34720992028343	9.87599645704163	88.92825509300265	1.1957484499557127	Missense	Missense	ABE
gRNA_CDK19_targ_6374	CDK19	2933	A395T	58.57483804977839	395	A395T	395	41.18649846573474	17.59290828503239	82.4070917149676	0.0	Missense	Missense	ABE
gRNA_CDK19_targ_6374	CDK19	2933	Q394H	22.09341970678486	394	A395T	395	41.18649846573474	17.59290828503239	82.4070917149676	0.0	Missense	Missense	ABE
gRNA_CDK19_targ_6374	CDK19	2933	WT	17.59290828503239	WT	A395T	395	41.18649846573474	17.59290828503239	82.4070917149676	0.0	WT	Missense	ABE
gRNA_CDK19_targ_6374	CDK19	2933	Q394R	6.137061029662462	394	A395T	395	41.18649846573474	17.59290828503239	82.4070917149676	0.0	Missense	Missense	ABE
gRNA_CDK19_targ_6374	CDK19	2933	A395P	3.716331401295602	395	A395T	395	41.18649846573474	17.59290828503239	82.4070917149676	0.0	Missense	Missense	ABE
gRNA_CDK19_targ_6374	CDK19	2933	A390P	1.909307875894988	390	A395T	395	41.18649846573474	17.59290828503239	82.4070917149676	0.0	Missense	Missense	ABE
gRNA_CDK19_targ_6374	CDK19	2933	A391Q	1.8752130923968635	391	A395T	395	41.18649846573474	17.59290828503239	82.4070917149676	0.0	Missense	Missense	ABE
gRNA_CDK19_targ_6374	CDK19	2933	P392A	1.8411183088987384	392	A395T	395	41.18649846573474	17.59290828503239	82.4070917149676	0.0	Missense	Missense	ABE
gRNA_CDK19_targ_6374	CDK19	2933	Q394P	1.3637913399249917	394	A395T	395	41.18649846573474	17.59290828503239	82.4070917149676	0.0	Missense	Missense	ABE
gRNA_CDK19_targ_6374	CDK19	2933	Q394K	1.3637913399249917	394	A395T	395	41.18649846573474	17.59290828503239	82.4070917149676	0.0	Missense	Missense	ABE
gRNA_CDK19_targ_6374	CDK19	2933	A390E	1.261506989430617	390	A395T	395	41.18649846573474	17.59290828503239	82.4070917149676	0.0	Missense	Missense	ABE
gRNA_CDK19_targ_6374	CDK19	2933	A391P	1.1933174224343674	391	A395T	395	41.18649846573474	17.59290828503239	82.4070917149676	0.0	Missense	Missense	ABE
gRNA_CDK19_targ_6375	CDK19	82337	WT	84.71647011671546	WT	A391P	391	4.350413544336082	84.71647011671544	15.001761055175661	0.2817688281088694	WT	Missense	ABE
gRNA_CDK19_targ_6375	CDK19	82337	A391P	5.575865042447503	391	A391P	391	4.350413544336082	84.71647011671544	15.001761055175661	0.2817688281088694	Missense	Missense	ABE
gRNA_CDK19_targ_6375	CDK19	82337	Q388H	4.927310929472776	388	A391P	391	4.350413544336082	84.71647011671544	15.001761055175661	0.2817688281088694	Missense	Missense	ABE
gRNA_CDK19_targ_6375	CDK19	82337	A390Q	3.089740942711053	390	A391P	391	4.350413544336082	84.71647011671544	15.001761055175661	0.2817688281088694	Missense	Missense	ABE
gRNA_CDK19_targ_6375	CDK19	82337	A390P	2.7703219694669468	390	A391P	391	4.350413544336082	84.71647011671544	15.001761055175661	0.2817688281088694	Missense	Missense	ABE
gRNA_CDK19_targ_6375	CDK19	82337	A389P	2.5347049321690127	389	A391P	391	4.350413544336082	84.71647011671544	15.001761055175661	0.2817688281088694	Missense	Missense	ABE
gRNA_CDK19_targ_6375	CDK19	82337	A389R	1.6881839270315897	389	A391P	391	4.350413544336082	84.71647011671544	15.001761055175661	0.2817688281088694	Missense	Missense	ABE
gRNA_CDK19_targ_6375	CDK19	82337	A389Q	1.2946791843278234	389	A391P	391	4.350413544336082	84.71647011671544	15.001761055175661	0.2817688281088694	Missense	Missense	ABE
gRNA_CDK19_targ_6375	CDK19	82337	A389T	1.161081895138273	389	A391P	391	4.350413544336082	84.71647011671544	15.001761055175661	0.2817688281088694	Missense	Missense	ABE
gRNA_CDK19_targ_6375	CDK19	82337	A390S	1.049345980543377	390	A391P	391	4.350413544336082	84.71647011671544	15.001761055175661	0.2817688281088694	Missense	Missense	ABE
gRNA_CDK19_targ_6375	CDK19	82337	A391H	1.043273376489306	391	A391P	391	4.350413544336082	84.71647011671544	15.001761055175661	0.2817688281088694	Missense	Missense	ABE
gRNA_CDK19_targ_6376	CDK19	35624	WT	60.0241410285201	WT	Q388P	388	15.253761509094993	60.02414102852009	39.911295755670324	0.0645632158095664	WT	Missense	ABE
gRNA_CDK19_targ_6376	CDK19	35624	Q388P	16.735908376375477	388	Q388P	388	15.253761509094993	60.02414102852009	39.911295755670324	0.0645632158095664	Missense	Missense	ABE
gRNA_CDK19_targ_6376	CDK19	35624	Q388L	8.466202560071862	388	Q388P	388	15.253761509094993	60.02414102852009	39.911295755670324	0.0645632158095664	Missense	Missense	ABE
gRNA_CDK19_targ_6376	CDK19	35624	A389F	8.008645856725803	389	Q388P	388	15.253761509094993	60.02414102852009	39.911295755670324	0.0645632158095664	Missense	Missense	ABE
gRNA_CDK19_targ_6376	CDK19	35624	A390L	8.008645856725803	390	Q388P	388	15.253761509094993	60.02414102852009	39.911295755670324	0.0645632158095664	Missense	Missense	ABE
gRNA_CDK19_targ_6376	CDK19	35624	A391T	4.5278463956883	391	Q388P	388	15.253761509094993	60.02414102852009	39.911295755670324	0.0645632158095664	Missense	Missense	ABE
gRNA_CDK19_targ_6376	CDK19	35624	A391P	2.5965641140803952	391	Q388P	388	15.253761509094993	60.02414102852009	39.911295755670324	0.0645632158095664	Missense	Missense	ABE
gRNA_CDK19_targ_6376	CDK19	35624	Q387H	2.4112957556703347	387	Q388P	388	15.253761509094993	60.02414102852009	39.911295755670324	0.0645632158095664	Missense	Missense	ABE
gRNA_CDK19_targ_6376	CDK19	35624	A389P	2.1614641814507074	389	Q388P	388	15.253761509094993	60.02414102852009	39.911295755670324	0.0645632158095664	Missense	Missense	ABE
gRNA_CDK19_targ_6376	CDK19	35624	A390P	2.0800583876038625	390	Q388P	388	15.253761509094993	60.02414102852009	39.911295755670324	0.0645632158095664	Missense	Missense	ABE
gRNA_CDK19_targ_6376	CDK19	35624	A389Q	1.616887491578711	389	Q388P	388	15.253761509094993	60.02414102852009	39.911295755670324	0.0645632158095664	Missense	Missense	ABE
gRNA_CDK19_targ_6376	CDK19	35624	Q388R	1.2884572198517854	388	Q388P	388	15.253761509094993	60.02414102852009	39.911295755670324	0.0645632158095664	Missense	Missense	ABE
gRNA_CDK19_targ_6377	CDK19	10653	Q388H	26.790575424762977	388	Q388H	388	24.697268375105605	11.377076879752185	88.50089176757722	0.12203135267060919	Missense	Missense	ABE
gRNA_CDK19_targ_6377	CDK19	10653	A391T	26.23674082418098	391	Q388H	388	24.697268375105605	11.377076879752185	88.50089176757722	0.12203135267060919	Missense	Missense	ABE
gRNA_CDK19_targ_6377	CDK19	10653	A389T	16.051816389749366	389	Q388H	388	24.697268375105605	11.377076879752185	88.50089176757722	0.12203135267060919	Missense	Missense	ABE
gRNA_CDK19_targ_6377	CDK19	10653	Q387P	15.629400168966487	387	Q388H	388	24.697268375105605	11.377076879752185	88.50089176757722	0.12203135267060919	Missense	Missense	ABE
gRNA_CDK19_targ_6377	CDK19	10653	A390T	15.122500704027036	390	Q388H	388	24.697268375105605	11.377076879752185	88.50089176757722	0.12203135267060919	Missense	Missense	ABE
gRNA_CDK19_targ_6377	CDK19	10653	P392S	14.343377452360835	392	Q388H	388	24.697268375105605	11.377076879752185	88.50089176757722	0.12203135267060919	Missense	Missense	ABE
gRNA_CDK19_targ_6377	CDK19	10653	P393R	14.343377452360835	393	Q388H	388	24.697268375105605	11.377076879752185	88.50089176757722	0.12203135267060919	Missense	Missense	ABE
gRNA_CDK19_targ_6377	CDK19	10653	Q388S	14.305829343846804	388	Q388H	388	24.697268375105605	11.377076879752185	88.50089176757722	0.12203135267060919	Missense	Missense	ABE
gRNA_CDK19_targ_6377	CDK19	10653	A391G	14.277668262461278	391	Q388H	388	24.697268375105605	11.377076879752185	88.50089176757722	0.12203135267060919	Missense	Missense	ABE
gRNA_CDK19_targ_6377	CDK19	10653	WT	11.377076879752185	WT	Q388H	388	24.697268375105605	11.377076879752185	88.50089176757722	0.12203135267060919	WT	Missense	ABE
gRNA_CDK19_targ_6377	CDK19	10653	Q387T	3.8486811226884448	387	Q388H	388	24.697268375105605	11.377076879752185	88.50089176757722	0.12203135267060919	Missense	Missense	ABE
gRNA_CDK19_targ_6377	CDK19	10653	Q387A	3.341781657748991	387	Q388H	388	24.697268375105605	11.377076879752185	88.50089176757722	0.12203135267060919	Missense	Missense	ABE
gRNA_CDK19_targ_6377	CDK19	10653	Q388F	3.3323946306204824	388	Q388H	388	24.697268375105605	11.377076879752185	88.50089176757722	0.12203135267060919	Missense	Missense	ABE
gRNA_CDK19_targ_6377	CDK19	10653	A389F	3.3323946306204824	389	Q388H	388	24.697268375105605	11.377076879752185	88.50089176757722	0.12203135267060919	Missense	Missense	ABE
gRNA_CDK19_targ_6377	CDK19	10653	Q387H	3.22913733220689	387	Q388H	388	24.697268375105605	11.377076879752185	88.50089176757722	0.12203135267060919	Missense	Missense	ABE
gRNA_CDK19_targ_6377	CDK19	10653	A390S	2.271660565099033	390	Q388H	388	24.697268375105605	11.377076879752185	88.50089176757722	0.12203135267060919	Missense	Missense	ABE
gRNA_CDK19_targ_6377	CDK19	10653	A389G	2.0651459682718483	389	Q388H	388	24.697268375105605	11.377076879752185	88.50089176757722	0.12203135267060919	Missense	Missense	ABE
gRNA_CDK19_targ_6377	CDK19	10653	Q388A	2.036984886886323	388	Q388H	388	24.697268375105605	11.377076879752185	88.50089176757722	0.12203135267060919	Missense	Missense	ABE
gRNA_CDK19_targ_6377	CDK19	10653	Q388P	1.9900497512437807	388	Q388H	388	24.697268375105605	11.377076879752185	88.50089176757722	0.12203135267060919	Missense	Missense	ABE
gRNA_CDK19_targ_6377	CDK19	10653	A391N	1.2203135267060925	391	Q388H	388	24.697268375105605	11.377076879752185	88.50089176757722	0.12203135267060919	Missense	Missense	ABE
gRNA_CDK19_targ_6377	CDK19	10653	A390E	1.098282174035483	390	Q388H	388	24.697268375105605	11.377076879752185	88.50089176757722	0.12203135267060919	Missense	Missense	ABE
gRNA_CDK19_targ_6378	CDK19	3987	A391T	55.22949586155004	391	A391T	391	41.25909204915977	8.703285678454979	91.22146977677451	0.075244544770504	Missense	Missense	ABE
gRNA_CDK19_targ_6378	CDK19	3987	Q387H	30.047654878354653	387	A391T	391	41.25909204915977	8.703285678454979	91.22146977677451	0.075244544770504	Missense	Missense	ABE
gRNA_CDK19_targ_6378	CDK19	3987	Q388R	29.79683972911964	388	A391T	391	41.25909204915977	8.703285678454979	91.22146977677451	0.075244544770504	Missense	Missense	ABE
gRNA_CDK19_targ_6378	CDK19	3987	A389T	9.781790820165538	389	A391T	391	41.25909204915977	8.703285678454979	91.22146977677451	0.075244544770504	Missense	Missense	ABE
gRNA_CDK19_targ_6378	CDK19	3987	WT	8.703285678454979	WT	A391T	391	41.25909204915977	8.703285678454979	91.22146977677451	0.075244544770504	WT	Missense	ABE
gRNA_CDK19_targ_6378	CDK19	3987	Q387N	2.9596187609731626	387	A391T	391	41.25909204915977	8.703285678454979	91.22146977677451	0.075244544770504	Missense	Missense	ABE
gRNA_CDK19_targ_6378	CDK19	3987	A390T	2.2824178580386256	390	A391T	391	41.25909204915977	8.703285678454979	91.22146977677451	0.075244544770504	Missense	Missense	ABE
gRNA_CDK19_targ_6378	CDK19	3987	Q388F	2.2824178580386256	388	A391T	391	41.25909204915977	8.703285678454979	91.22146977677451	0.075244544770504	Missense	Missense	ABE
gRNA_CDK19_targ_6378	CDK19	3987	Q387F	2.2322548281916226	387	A391T	391	41.25909204915977	8.703285678454979	91.22146977677451	0.075244544770504	Missense	Missense	ABE
gRNA_CDK19_targ_6378	CDK19	3987	A389F	2.2322548281916226	389	A391T	391	41.25909204915977	8.703285678454979	91.22146977677451	0.075244544770504	Missense	Missense	ABE
gRNA_CDK19_targ_6378	CDK19	3987	A390S	1.329320290945573	390	A391T	391	41.25909204915977	8.703285678454979	91.22146977677451	0.075244544770504	Missense	Missense	ABE
gRNA_CDK19_targ_6379	CDK19	6688	A391T	36.8122009569378	391	P386S_Q387T_Q388A_A389G_A390S_A391N	386	22.87679425837321	16.073564593301434	83.89653110047847	0.0299043062200956	Missense	Missense	ABE
gRNA_CDK19_targ_6379	CDK19	6688	Q388A	28.842703349282296	388	P386S_Q387T_Q388A_A389G_A390S_A391N	386	22.87679425837321	16.073564593301434	83.89653110047847	0.0299043062200956	Missense	Missense	ABE
gRNA_CDK19_targ_6379	CDK19	6688	A389G	27.97547846889952	389	P386S_Q387T_Q388A_A389G_A390S_A391N	386	22.87679425837321	16.073564593301434	83.89653110047847	0.0299043062200956	Missense	Missense	ABE
gRNA_CDK19_targ_6379	CDK19	6688	P386S	27.70633971291866	386	P386S_Q387T_Q388A_A389G_A390S_A391N	386	22.87679425837321	16.073564593301434	83.89653110047847	0.0299043062200956	Missense	Missense	ABE
gRNA_CDK19_targ_6379	CDK19	6688	A390S	27.45215311004785	390	P386S_Q387T_Q388A_A389G_A390S_A391N	386	22.87679425837321	16.073564593301434	83.89653110047847	0.0299043062200956	Missense	Missense	ABE
gRNA_CDK19_targ_6379	CDK19	6688	Q387T	27.34748803827751	387	P386S_Q387T_Q388A_A389G_A390S_A391N	386	22.87679425837321	16.073564593301434	83.89653110047847	0.0299043062200956	Missense	Missense	ABE
gRNA_CDK19_targ_6379	CDK19	6688	A391N	24.02811004784689	391	P386S_Q387T_Q388A_A389G_A390S_A391N	386	22.87679425837321	16.073564593301434	83.89653110047847	0.0299043062200956	Missense	Missense	ABE
gRNA_CDK19_targ_6379	CDK19	6688	A390T	18.82476076555024	390	P386S_Q387T_Q388A_A389G_A390S_A391N	386	22.87679425837321	16.073564593301434	83.89653110047847	0.0299043062200956	Missense	Missense	ABE
gRNA_CDK19_targ_6379	CDK19	6688	WT	16.073564593301434	WT	P386S_Q387T_Q388A_A389G_A390S_A391N	386	22.87679425837321	16.073564593301434	83.89653110047847	0.0299043062200956	WT	Missense	ABE
gRNA_CDK19_targ_6379	CDK19	6688	Q387P	6.32476076555024	387	P386S_Q387T_Q388A_A389G_A390S_A391N	386	22.87679425837321	16.073564593301434	83.89653110047847	0.0299043062200956	Missense	Missense	ABE
gRNA_CDK19_targ_6379	CDK19	6688	Q388P	5.876196172248804	388	P386S_Q387T_Q388A_A389G_A390S_A391N	386	22.87679425837321	16.073564593301434	83.89653110047847	0.0299043062200956	Missense	Missense	ABE
gRNA_CDK19_targ_6379	CDK19	6688	P386Q	5.756578947368421	386	P386S_Q387T_Q388A_A389G_A390S_A391N	386	22.87679425837321	16.073564593301434	83.89653110047847	0.0299043062200956	Missense	Missense	ABE
gRNA_CDK19_targ_6379	CDK19	6688	A391P	5.083732057416268	391	P386S_Q387T_Q388A_A389G_A390S_A391N	386	22.87679425837321	16.073564593301434	83.89653110047847	0.0299043062200956	Missense	Missense	ABE
gRNA_CDK19_targ_6379	CDK19	6688	Q387S	4.276315789473684	387	P386S_Q387T_Q388A_A389G_A390S_A391N	386	22.87679425837321	16.073564593301434	83.89653110047847	0.0299043062200956	Missense	Missense	ABE
gRNA_CDK19_targ_6379	CDK19	6688	A389S	4.141746411483253	389	P386S_Q387T_Q388A_A389G_A390S_A391N	386	22.87679425837321	16.073564593301434	83.89653110047847	0.0299043062200956	Missense	Missense	ABE
gRNA_CDK19_targ_6379	CDK19	6688	P386H	4.037081339712919	386	P386S_Q387T_Q388A_A389G_A390S_A391N	386	22.87679425837321	16.073564593301434	83.89653110047847	0.0299043062200956	Missense	Missense	ABE
gRNA_CDK19_targ_6379	CDK19	6688	Q388L	3.3941387559808613	388	P386S_Q387T_Q388A_A389G_A390S_A391N	386	22.87679425837321	16.073564593301434	83.89653110047847	0.0299043062200956	Missense	Missense	ABE
gRNA_CDK19_targ_6379	CDK19	6688	P392H	3.289473684210526	392	P386S_Q387T_Q388A_A389G_A390S_A391N	386	22.87679425837321	16.073564593301434	83.89653110047847	0.0299043062200956	Missense	Missense	ABE
gRNA_CDK19_targ_6379	CDK19	6688	A389H	3.229665071770335	389	P386S_Q387T_Q388A_A389G_A390S_A391N	386	22.87679425837321	16.073564593301434	83.89653110047847	0.0299043062200956	Missense	Missense	ABE
gRNA_CDK19_targ_6379	CDK19	6688	A391R	3.214712918660287	391	P386S_Q387T_Q388A_A389G_A390S_A391N	386	22.87679425837321	16.073564593301434	83.89653110047847	0.0299043062200956	Missense	Missense	ABE
gRNA_CDK19_targ_6379	CDK19	6688	Q388R	2.766148325358852	388	P386S_Q387T_Q388A_A389G_A390S_A391N	386	22.87679425837321	16.073564593301434	83.89653110047847	0.0299043062200956	Missense	Missense	ABE
gRNA_CDK19_targ_6379	CDK19	6688	A390N	1.3456937799043065	390	P386S_Q387T_Q388A_A389G_A390S_A391N	386	22.87679425837321	16.073564593301434	83.89653110047847	0.0299043062200956	Missense	Missense	ABE
gRNA_CDK19_targ_6379	CDK19	6688	A389T	1.3307416267942584	389	P386S_Q387T_Q388A_A389G_A390S_A391N	386	22.87679425837321	16.073564593301434	83.89653110047847	0.0299043062200956	Missense	Missense	ABE
gRNA_CDK19_targ_6380	CDK19	9095	A390T	54.56844420010995	390	A390T	390	22.429906542056077	2.8477185266630016	97.108301264431	0.043980208905992	Missense	Missense	ABE
gRNA_CDK19_targ_6380	CDK19	9095	A391T	31.24793842770753	391	A390T	390	22.429906542056077	2.8477185266630016	97.108301264431	0.043980208905992	Missense	Missense	ABE
gRNA_CDK19_targ_6380	CDK19	9095	A389T	22.177020340846617	389	A390T	390	22.429906542056077	2.8477185266630016	97.108301264431	0.043980208905992	Missense	Missense	ABE
gRNA_CDK19_targ_6380	CDK19	9095	Q387P	11.632765255634965	387	A390T	390	22.429906542056077	2.8477185266630016	97.108301264431	0.043980208905992	Missense	Missense	ABE
gRNA_CDK19_targ_6380	CDK19	9095	Q388P	11.291918636613524	388	A390T	390	22.429906542056077	2.8477185266630016	97.108301264431	0.043980208905992	Missense	Missense	ABE
gRNA_CDK19_targ_6380	CDK19	9095	A390S	11.02803738317757	390	A390T	390	22.429906542056077	2.8477185266630016	97.108301264431	0.043980208905992	Missense	Missense	ABE
gRNA_CDK19_targ_6380	CDK19	9095	A390P	7.608576140736669	390	A390T	390	22.429906542056077	2.8477185266630016	97.108301264431	0.043980208905992	Missense	Missense	ABE
gRNA_CDK19_targ_6380	CDK19	9095	A389P	5.673446948873007	389	A390T	390	22.429906542056077	2.8477185266630016	97.108301264431	0.043980208905992	Missense	Missense	ABE
gRNA_CDK19_targ_6380	CDK19	9095	Q388T	3.760307861462342	388	A390T	390	22.429906542056077	2.8477185266630016	97.108301264431	0.043980208905992	Missense	Missense	ABE
gRNA_CDK19_targ_6380	CDK19	9095	Q387S	3.155579989004948	387	A390T	390	22.429906542056077	2.8477185266630016	97.108301264431	0.043980208905992	Missense	Missense	ABE
gRNA_CDK19_targ_6380	CDK19	9095	WT	2.8477185266630016	WT	A390T	390	22.429906542056077	2.8477185266630016	97.108301264431	0.043980208905992	WT	Missense	ABE
gRNA_CDK19_targ_6380	CDK19	9095	Q387K	2.62781748213304	387	A390T	390	22.429906542056077	2.8477185266630016	97.108301264431	0.043980208905992	Missense	Missense	ABE
gRNA_CDK19_targ_6380	CDK19	9095	Q387A	2.2869708631116	387	A390T	390	22.429906542056077	2.8477185266630016	97.108301264431	0.043980208905992	Missense	Missense	ABE
gRNA_CDK19_targ_6380	CDK19	9095	P386Q	2.1110500274876305	386	A390T	390	22.429906542056077	2.8477185266630016	97.108301264431	0.043980208905992	Missense	Missense	ABE
gRNA_CDK19_targ_6380	CDK19	9095	P386S	2.1000549752611324	386	A390T	390	22.429906542056077	2.8477185266630016	97.108301264431	0.043980208905992	Missense	Missense	ABE
gRNA_CDK19_targ_6380	CDK19	9095	Q388A	2.0450797141286423	388	A390T	390	22.429906542056077	2.8477185266630016	97.108301264431	0.043980208905992	Missense	Missense	ABE
gRNA_CDK19_targ_6380	CDK19	9095	P386G	2.012094557449148	386	A390T	390	22.429906542056077	2.8477185266630016	97.108301264431	0.043980208905992	Missense	Missense	ABE
gRNA_CDK19_targ_6380	CDK19	9095	P386H	1.6822429906542056	386	A390T	390	22.429906542056077	2.8477185266630016	97.108301264431	0.043980208905992	Missense	Missense	ABE
gRNA_CDK19_targ_6380	CDK19	9095	Q388H	1.4073666849917537	388	A390T	390	22.429906542056077	2.8477185266630016	97.108301264431	0.043980208905992	Missense	Missense	ABE
gRNA_CDK19_targ_6380	CDK19	9095	Q387T	1.0555250137438152	387	A390T	390	22.429906542056077	2.8477185266630016	97.108301264431	0.043980208905992	Missense	Missense	ABE
gRNA_CDK19_targ_6381	CDK19	8088	A390T	67.68051434223541	390	A390T	390	43.05143422354104	5.143422354104846	94.79475766567754	0.061819980217606096	Missense	Missense	ABE
gRNA_CDK19_targ_6381	CDK19	8088	A389T	17.74233432245302	389	A390T	390	43.05143422354104	5.143422354104846	94.79475766567754	0.061819980217606096	Missense	Missense	ABE
gRNA_CDK19_targ_6381	CDK19	8088	A390P	13.044015825914936	390	A390T	390	43.05143422354104	5.143422354104846	94.79475766567754	0.061819980217606096	Missense	Missense	ABE
gRNA_CDK19_targ_6381	CDK19	8088	P385Q	12.438180019782394	385	A390T	390	43.05143422354104	5.143422354104846	94.79475766567754	0.061819980217606096	Missense	Missense	ABE
gRNA_CDK19_targ_6381	CDK19	8088	P386A	6.367457962413452	386	A390T	390	43.05143422354104	5.143422354104846	94.79475766567754	0.061819980217606096	Missense	Missense	ABE
gRNA_CDK19_targ_6381	CDK19	8088	Q387S	6.107814045499506	387	A390T	390	43.05143422354104	5.143422354104846	94.79475766567754	0.061819980217606096	Missense	Missense	ABE
gRNA_CDK19_targ_6381	CDK19	8088	Q388R	5.168150346191889	388	A390T	390	43.05143422354104	5.143422354104846	94.79475766567754	0.061819980217606096	Missense	Missense	ABE
gRNA_CDK19_targ_6381	CDK19	8088	WT	5.143422354104847	WT	A390T	390	43.05143422354104	5.143422354104846	94.79475766567754	0.061819980217606096	WT	Missense	ABE
gRNA_CDK19_targ_6381	CDK19	8088	P385L	4.240850642927795	385	A390T	390	43.05143422354104	5.143422354104846	94.79475766567754	0.061819980217606096	Missense	Missense	ABE
gRNA_CDK19_targ_6381	CDK19	8088	A389Q	3.820474777448071	389	A390T	390	43.05143422354104	5.143422354104846	94.79475766567754	0.061819980217606096	Missense	Missense	ABE
gRNA_CDK19_targ_6381	CDK19	8088	P386H	3.795746785361029	386	A390T	390	43.05143422354104	5.143422354104846	94.79475766567754	0.061819980217606096	Missense	Missense	ABE
gRNA_CDK19_targ_6381	CDK19	8088	Q387L	2.7818991097922847	387	A390T	390	43.05143422354104	5.143422354104846	94.79475766567754	0.061819980217606096	Missense	Missense	ABE
gRNA_CDK19_targ_6381	CDK19	8088	P385R	2.312067260138477	385	A390T	390	43.05143422354104	5.143422354104846	94.79475766567754	0.061819980217606096	Missense	Missense	ABE
gRNA_CDK19_targ_6381	CDK19	8088	Q388T	2.237883283877349	388	A390T	390	43.05143422354104	5.143422354104846	94.79475766567754	0.061819980217606096	Missense	Missense	ABE
gRNA_CDK19_targ_6381	CDK19	8088	Q388H	2.064787339268052	388	A390T	390	43.05143422354104	5.143422354104846	94.79475766567754	0.061819980217606096	Missense	Missense	ABE
gRNA_CDK19_targ_6381	CDK19	8088	Q388P	1.95351137487636	388	A390T	390	43.05143422354104	5.143422354104846	94.79475766567754	0.061819980217606096	Missense	Missense	ABE
gRNA_CDK19_targ_6381	CDK19	8088	P386T	1.8793273986152323	386	A390T	390	43.05143422354104	5.143422354104846	94.79475766567754	0.061819980217606096	Missense	Missense	ABE
gRNA_CDK19_targ_6381	CDK19	8088	A389P	1.7433234421364985	389	A390T	390	43.05143422354104	5.143422354104846	94.79475766567754	0.061819980217606096	Missense	Missense	ABE
gRNA_CDK19_targ_6381	CDK19	8088	Q387A	1.6938674579624136	387	A390T	390	43.05143422354104	5.143422354104846	94.79475766567754	0.061819980217606096	Missense	Missense	ABE
gRNA_CDK19_targ_6381	CDK19	8088	A390Q	1.6567754698318498	390	A390T	390	43.05143422354104	5.143422354104846	94.79475766567754	0.061819980217606096	Missense	Missense	ABE
gRNA_CDK19_targ_6381	CDK19	8088	A390S	1.0509396636993076	390	A390T	390	43.05143422354104	5.143422354104846	94.79475766567754	0.061819980217606096	Missense	Missense	ABE
gRNA_CDK19_targ_6382	CDK19	14027	WT	38.32608540671562	WT	A390T	390	29.05824481357382	38.32608540671562	61.63113994439295	0.0427746488914236	WT	Missense	ABE
gRNA_CDK19_targ_6382	CDK19	14027	A390T	33.48542097383617	390	A390T	390	29.05824481357382	38.32608540671562	61.63113994439295	0.0427746488914236	Missense	Missense	ABE
gRNA_CDK19_targ_6382	CDK19	14027	A389T	18.164967562557923	389	A390T	390	29.05824481357382	38.32608540671562	61.63113994439295	0.0427746488914236	Missense	Missense	ABE
gRNA_CDK19_targ_6382	CDK19	14027	A390P	2.217152634205461	390	A390T	390	29.05824481357382	38.32608540671562	61.63113994439295	0.0427746488914236	Missense	Missense	ABE
gRNA_CDK19_targ_6382	CDK19	14027	Q388R	1.989021173451201	388	A390T	390	29.05824481357382	38.32608540671562	61.63113994439295	0.0427746488914236	Missense	Missense	ABE
gRNA_CDK19_targ_6382	CDK19	14027	Q387P	1.810793469736936	387	A390T	390	29.05824481357382	38.32608540671562	61.63113994439295	0.0427746488914236	Missense	Missense	ABE
gRNA_CDK19_targ_6382	CDK19	14027	A390V	1.7395023882512295	390	A390T	390	29.05824481357382	38.32608540671562	61.63113994439295	0.0427746488914236	Missense	Missense	ABE
gRNA_CDK19_targ_6382	CDK19	14027	Q388L	1.646823982319812	388	A390T	390	29.05824481357382	38.32608540671562	61.63113994439295	0.0427746488914236	Missense	Missense	ABE
gRNA_CDK19_targ_6382	CDK19	14027	P386Q	1.4472089541598343	386	A390T	390	29.05824481357382	38.32608540671562	61.63113994439295	0.0427746488914236	Missense	Missense	ABE
gRNA_CDK19_targ_6382	CDK19	14027	Q388A	1.254723034148428	388	A390T	390	29.05824481357382	38.32608540671562	61.63113994439295	0.0427746488914236	Missense	Missense	ABE
gRNA_CDK19_targ_6383	CDK19	61949	Q388H	39.992574537119246	388	Q388H	388	36.94490629388691	38.49618234354065	58.522332886729394	2.9814847697299367	Missense	Missense	ABE
gRNA_CDK19_targ_6383	CDK19	61949	WT	38.49618234354065	WT	Q388H	388	36.94490629388691	38.49618234354065	58.522332886729394	2.9814847697299367	WT	Missense	ABE
gRNA_CDK19_targ_6383	CDK19	61949	A389T	9.089735104682884	389	Q388H	388	36.94490629388691	38.49618234354065	58.522332886729394	2.9814847697299367	Missense	Missense	ABE
gRNA_CDK19_targ_6383	CDK19	61949	A384P	5.74181988409821	384	Q388H	388	36.94490629388691	38.49618234354065	58.522332886729394	2.9814847697299367	Missense	Missense	ABE
gRNA_CDK19_targ_6383	CDK19	61949	Q387*	2.955657072753394	387	Q388H	388	36.94490629388691	38.49618234354065	58.522332886729394	2.9814847697299367	Nonsense	Missense	ABE
gRNA_CDK19_targ_6383	CDK19	61949	P386F	1.8321522542736768	386	Q388H	388	36.94490629388691	38.49618234354065	58.522332886729394	2.9814847697299367	Missense	Missense	ABE
gRNA_CDK19_targ_6383	CDK19	61949	P385F	1.8305380232126427	385	Q388H	388	36.94490629388691	38.49618234354065	58.522332886729394	2.9814847697299367	Missense	Missense	ABE
gRNA_CDK19_targ_6383	CDK19	61949	P385T	1.7901822466867907	385	Q388H	388	36.94490629388691	38.49618234354065	58.522332886729394	2.9814847697299367	Missense	Missense	ABE
gRNA_CDK19_targ_6383	CDK19	61949	A384Q	1.6997853072688824	384	Q388H	388	36.94490629388691	38.49618234354065	58.522332886729394	2.9814847697299367	Missense	Missense	ABE
gRNA_CDK19_targ_6383	CDK19	61949	P386A	1.6723433792313032	386	Q388H	388	36.94490629388691	38.49618234354065	58.522332886729394	2.9814847697299367	Missense	Missense	ABE
gRNA_CDK19_targ_6383	CDK19	61949	P385A	1.4415083375034303	385	Q388H	388	36.94490629388691	38.49618234354065	58.522332886729394	2.9814847697299367	Missense	Missense	ABE
gRNA_CDK19_targ_6383	CDK19	61949	P386H	1.3010702351934655	386	Q388H	388	36.94490629388691	38.49618234354065	58.522332886729394	2.9814847697299367	Missense	Missense	ABE
gRNA_CDK19_targ_6383	CDK19	61949	A384T	1.226815606385898	384	Q388H	388	36.94490629388691	38.49618234354065	58.522332886729394	2.9814847697299367	Missense	Missense	ABE
gRNA_CDK19_targ_6383	CDK19	61949	Q387P	1.1574036707614328	387	Q388H	388	36.94490629388691	38.49618234354065	58.522332886729394	2.9814847697299367	Missense	Missense	ABE
gRNA_CDK19_targ_6384	CDK19	32573	WT	93.96125625518069	WT	Q388H	388	2.43453166733184	93.96125625518069	5.615079974211767	0.42366377060755817	WT	Missense	ABE
gRNA_CDK19_targ_6384	CDK19	32573	Q388H	2.465231940564271	388	Q388H	388	2.43453166733184	93.96125625518069	5.615079974211767	0.42366377060755817	Missense	Missense	ABE
gRNA_CDK19_targ_6385	CDK19	14518	WT	84.2609174817468	WT	A389T	389	3.946824631491941	84.2609174817468	15.711530513844878	0.0275520044083205	WT	Missense	ABE
gRNA_CDK19_targ_6385	CDK19	14518	A389T	3.988152638104422	389	A389T	389	3.946824631491941	84.2609174817468	15.711530513844878	0.0275520044083205	Missense	Missense	ABE
gRNA_CDK19_targ_6385	CDK19	14518	Q387H	3.1478165036506405	387	A389T	389	3.946824631491941	84.2609174817468	15.711530513844878	0.0275520044083205	Missense	Missense	ABE
gRNA_CDK19_targ_6385	CDK19	14518	Q387R	2.7896404463424718	387	A389T	389	3.946824631491941	84.2609174817468	15.711530513844878	0.0275520044083205	Missense	Missense	ABE
gRNA_CDK19_targ_6385	CDK19	14518	P385H	1.6462322633971622	385	A389T	389	3.946824631491941	84.2609174817468	15.711530513844878	0.0275520044083205	Missense	Missense	ABE
gRNA_CDK19_targ_6385	CDK19	14518	T383P	1.5773522523763603	383	A389T	389	3.946824631491941	84.2609174817468	15.711530513844878	0.0275520044083205	Missense	Missense	ABE
gRNA_CDK19_targ_6385	CDK19	14518	A384L	1.529136244661799	384	A389T	389	3.946824631491941	84.2609174817468	15.711530513844878	0.0275520044083205	Missense	Missense	ABE
gRNA_CDK19_targ_6385	CDK19	14518	P386K	1.4258162281305966	386	A389T	389	3.946824631491941	84.2609174817468	15.711530513844878	0.0275520044083205	Missense	Missense	ABE
gRNA_CDK19_targ_6385	CDK19	14518	A384S	1.2054001928640308	384	A389T	389	3.946824631491941	84.2609174817468	15.711530513844878	0.0275520044083205	Missense	Missense	ABE
gRNA_CDK19_targ_6385	CDK19	14518	T383H	1.088304174128668	383	A389T	389	3.946824631491941	84.2609174817468	15.711530513844878	0.0275520044083205	Missense	Missense	ABE
gRNA_CDK19_targ_6385	CDK19	14518	Q387T	1.0814161730265877	387	A389T	389	3.946824631491941	84.2609174817468	15.711530513844878	0.0275520044083205	Missense	Missense	ABE
gRNA_CDK19_targ_6385	CDK19	14518	Q388A	1.0676401708224272	388	A389T	389	3.946824631491941	84.2609174817468	15.711530513844878	0.0275520044083205	Missense	Missense	ABE
gRNA_CDK19_targ_6386	CDK19	63491	WT	90.89162243467578	WT	P385S	385	2.291663385361705	90.89162243467578	9.054826668346687	0.053550896977523896	WT	Missense	ABE
gRNA_CDK19_targ_6386	CDK19	63491	P385S	2.5121670787985697	385	P385S	385	2.291663385361705	90.89162243467578	9.054826668346687	0.053550896977523896	Missense	Missense	ABE
gRNA_CDK19_targ_6386	CDK19	63491	T383Q	1.4442991920114665	383	P385S	385	2.291663385361705	90.89162243467578	9.054826668346687	0.053550896977523896	Missense	Missense	ABE
gRNA_CDK19_targ_6387	CDK19	37745	WT	84.81388263346139	WT	P385L	385	2.8136176977083056	84.81388263346139	15.141078288515025	0.0450390780235789	WT	Missense	ABE
gRNA_CDK19_targ_6387	CDK19	37745	Q381H	4.827129421115379	381	P385L	385	2.8136176977083056	84.81388263346139	15.141078288515025	0.0450390780235789	Missense	Missense	ABE
gRNA_CDK19_targ_6387	CDK19	37745	A384P	4.02172473175255	384	P385L	385	2.8136176977083056	84.81388263346139	15.141078288515025	0.0450390780235789	Missense	Missense	ABE
gRNA_CDK19_targ_6387	CDK19	37745	P385L	2.8427606305470925	385	P385L	385	2.8136176977083056	84.81388263346139	15.141078288515025	0.0450390780235789	Missense	Missense	ABE
gRNA_CDK19_targ_6387	CDK19	37745	T383P	2.00026493575308	383	P385L	385	2.8136176977083056	84.81388263346139	15.141078288515025	0.0450390780235789	Missense	Missense	ABE
gRNA_CDK19_targ_6387	CDK19	37745	A384S	1.9843687905682872	384	P385L	385	2.8136176977083056	84.81388263346139	15.141078288515025	0.0450390780235789	Missense	Missense	ABE
gRNA_CDK19_targ_6387	CDK19	37745	P382A	1.563120943171281	382	P385L	385	2.8136176977083056	84.81388263346139	15.141078288515025	0.0450390780235789	Missense	Missense	ABE
gRNA_CDK19_targ_6387	CDK19	37745	T383H	1.4227049940389456	383	P385L	385	2.8136176977083056	84.81388263346139	15.141078288515025	0.0450390780235789	Missense	Missense	ABE
gRNA_CDK19_targ_6387	CDK19	37745	T383Q	1.2266525367598358	383	P385L	385	2.8136176977083056	84.81388263346139	15.141078288515025	0.0450390780235789	Missense	Missense	ABE
gRNA_CDK19_targ_6387	CDK19	37745	A384T	1.0703404424427077	384	P385L	385	2.8136176977083056	84.81388263346139	15.141078288515025	0.0450390780235789	Missense	Missense	ABE
gRNA_CDK19_targ_6387	CDK19	37745	T383A	1.0041065041727382	383	P385L	385	2.8136176977083056	84.81388263346139	15.141078288515025	0.0450390780235789	Missense	Missense	ABE
gRNA_CDK19_targ_6388	CDK19	16813	WT	75.44162255397609	WT	Q381H	381	6.16189853089871	75.44162255397609	24.51674299649081	0.041634449533099305	WT	Missense	ABE
gRNA_CDK19_targ_6388	CDK19	16813	Q381H	8.511271040266461	381	Q381H	381	6.16189853089871	75.44162255397609	24.51674299649081	0.041634449533099305	Missense	Missense	ABE
gRNA_CDK19_targ_6388	CDK19	16813	Q380H	8.398263248676619	380	Q381H	381	6.16189853089871	75.44162255397609	24.51674299649081	0.041634449533099305	Missense	Missense	ABE
gRNA_CDK19_targ_6388	CDK19	16813	A384P	4.442990543032177	384	Q381H	381	6.16189853089871	75.44162255397609	24.51674299649081	0.041634449533099305	Missense	Missense	ABE
gRNA_CDK19_targ_6388	CDK19	16813	A384S	2.1709391542258967	384	Q381H	381	6.16189853089871	75.44162255397609	24.51674299649081	0.041634449533099305	Missense	Missense	ABE
gRNA_CDK19_targ_6388	CDK19	16813	Q381P	1.8081246654374592	381	Q381H	381	6.16189853089871	75.44162255397609	24.51674299649081	0.041634449533099305	Missense	Missense	ABE
gRNA_CDK19_targ_6389	CDK19	8865	A384T	67.02763677382967	384	A384T	384	66.11393119007333	9.97179921037789	89.94923857868021	0.0789622109419061	Missense	Missense	ABE
gRNA_CDK19_targ_6389	CDK19	8865	WT	9.97179921037789	WT	A384T	384	66.11393119007333	9.97179921037789	89.94923857868021	0.0789622109419061	WT	Missense	ABE
gRNA_CDK19_targ_6389	CDK19	8865	T383I	9.723632261703328	383	A384T	384	66.11393119007333	9.97179921037789	89.94923857868021	0.0789622109419061	Missense	Missense	ABE
gRNA_CDK19_targ_6389	CDK19	8865	Q380P	6.689227298364354	380	A384T	384	66.11393119007333	9.97179921037789	89.94923857868021	0.0789622109419061	Missense	Missense	ABE
gRNA_CDK19_targ_6389	CDK19	8865	H379Q	2.357586012408348	379	A384T	384	66.11393119007333	9.97179921037789	89.94923857868021	0.0789622109419061	Missense	Missense	ABE
gRNA_CDK19_targ_6389	CDK19	8865	Q381H	1.218274111675127	381	A384T	384	66.11393119007333	9.97179921037789	89.94923857868021	0.0789622109419061	Missense	Missense	ABE
gRNA_CDK19_targ_6389	CDK19	8865	A384S	1.1505922165820643	384	A384T	384	66.11393119007333	9.97179921037789	89.94923857868021	0.0789622109419061	Missense	Missense	ABE
gRNA_CDK19_targ_6389	CDK19	8865	Q380S	1.116751269035533	380	A384T	384	66.11393119007333	9.97179921037789	89.94923857868021	0.0789622109419061	Missense	Missense	ABE
gRNA_CDK19_targ_6389	CDK19	8865	Q381A	1.1054709531866893	381	A384T	384	66.11393119007333	9.97179921037789	89.94923857868021	0.0789622109419061	Missense	Missense	ABE
gRNA_CDK19_targ_6389	CDK19	8865	T383H	1.0941906373378454	383	A384T	384	66.11393119007333	9.97179921037789	89.94923857868021	0.0789622109419061	Missense	Missense	ABE
gRNA_CDK19_targ_6390	CDK19	25621	P382S	59.21704851489013	382	H379E_Q380P_Q381A_P382S	379	58.03442488583583	1.928105850669373	97.8962569766988	0.1756371726318252	Missense	Missense	ABE
gRNA_CDK19_targ_6390	CDK19	25621	Q380P	59.08824792162679	380	H379E_Q380P_Q381A_P382S	379	58.03442488583583	1.928105850669373	97.8962569766988	0.1756371726318252	Missense	Missense	ABE
gRNA_CDK19_targ_6390	CDK19	25621	Q381A	58.7135552866789	381	H379E_Q380P_Q381A_P382S	379	58.03442488583583	1.928105850669373	97.8962569766988	0.1756371726318252	Missense	Missense	ABE
gRNA_CDK19_targ_6390	CDK19	25621	H379E	58.65500956246829	379	H379E_Q380P_Q381A_P382S	379	58.03442488583583	1.928105850669373	97.8962569766988	0.1756371726318252	Missense	Missense	ABE
gRNA_CDK19_targ_6390	CDK19	25621	A384T	34.627844346434564	384	H379E_Q380P_Q381A_P382S	379	58.03442488583583	1.928105850669373	97.8962569766988	0.1756371726318252	Missense	Missense	ABE
gRNA_CDK19_targ_6390	CDK19	25621	H379N	4.379220170953515	379	H379E_Q380P_Q381A_P382S	379	58.03442488583583	1.928105850669373	97.8962569766988	0.1756371726318252	Missense	Missense	ABE
gRNA_CDK19_targ_6390	CDK19	25621	Q378H	2.4237929823191915	378	H379E_Q380P_Q381A_P382S	379	58.03442488583583	1.928105850669373	97.8962569766988	0.1756371726318252	Missense	Missense	ABE
gRNA_CDK19_targ_6390	CDK19	25621	A384P	2.205222278599586	384	H379E_Q380P_Q381A_P382S	379	58.03442488583583	1.928105850669373	97.8962569766988	0.1756371726318252	Missense	Missense	ABE
gRNA_CDK19_targ_6390	CDK19	25621	WT	1.928105850669373	WT	H379E_Q380P_Q381A_P382S	379	58.03442488583583	1.928105850669373	97.8962569766988	0.1756371726318252	WT	Missense	ABE
gRNA_CDK19_targ_6390	CDK19	25621	H379Q	1.6002497950899652	379	H379E_Q380P_Q381A_P382S	379	58.03442488583583	1.928105850669373	97.8962569766988	0.1756371726318252	Missense	Missense	ABE
gRNA_CDK19_targ_6390	CDK19	25621	Q380H	1.4207095741774325	380	H379E_Q380P_Q381A_P382S	379	58.03442488583583	1.928105850669373	97.8962569766988	0.1756371726318252	Missense	Missense	ABE
gRNA_CDK19_targ_6391	CDK19	2104	WT	65.16159695817491	WT	A384T	384	20.15209125475285	65.16159695817491	34.79087452471482	0.0475285171102661	WT	Missense	ABE
gRNA_CDK19_targ_6391	CDK19	2104	A384T	20.769961977186316	384	A384T	384	20.15209125475285	65.16159695817491	34.79087452471482	0.0475285171102661	Missense	Missense	ABE
gRNA_CDK19_targ_6391	CDK19	2104	Q381H	5.750950570342205	381	A384T	384	20.15209125475285	65.16159695817491	34.79087452471482	0.0475285171102661	Missense	Missense	ABE
gRNA_CDK19_targ_6391	CDK19	2104	H379P	4.277566539923955	379	A384T	384	20.15209125475285	65.16159695817491	34.79087452471482	0.0475285171102661	Missense	Missense	ABE
gRNA_CDK19_targ_6392	CDK19	37762	WT	83.35893225994386	WT	Q381H	381	7.835919707642604	83.35893225994386	16.49012234521476	0.1509453948413747	WT	Missense	ABE
gRNA_CDK19_targ_6392	CDK19	37762	Q381H	8.023939409988877	381	Q381H	381	7.835919707642604	83.35893225994386	16.49012234521476	0.1509453948413747	Missense	Missense	ABE
gRNA_CDK19_targ_6392	CDK19	37762	Q376H	1.6656956728986811	376	Q381H	381	7.835919707642604	83.35893225994386	16.49012234521476	0.1509453948413747	Missense	Missense	ABE
gRNA_CDK19_targ_6392	CDK19	37762	Q378P	1.3743975425030457	378	Q381H	381	7.835919707642604	83.35893225994386	16.49012234521476	0.1509453948413747	Missense	Missense	ABE
gRNA_CDK19_targ_6392	CDK19	37762	N377E	1.2870081033843546	377	Q381H	381	7.835919707642604	83.35893225994386	16.49012234521476	0.1509453948413747	Missense	Missense	ABE
gRNA_CDK19_targ_6392	CDK19	37762	H379A	1.268470949631905	379	Q381H	381	7.835919707642604	83.35893225994386	16.49012234521476	0.1509453948413747	Missense	Missense	ABE
gRNA_CDK19_targ_6392	CDK19	37762	Q381A	1.247285631057677	381	Q381H	381	7.835919707642604	83.35893225994386	16.49012234521476	0.1509453948413747	Missense	Missense	ABE
gRNA_CDK19_targ_6392	CDK19	37762	Q380S	1.247285631057677	380	Q381H	381	7.835919707642604	83.35893225994386	16.49012234521476	0.1509453948413747	Missense	Missense	ABE
gRNA_CDK19_targ_6392	CDK19	37762	H379N	1.0989884010380806	379	Q381H	381	7.835919707642604	83.35893225994386	16.49012234521476	0.1509453948413747	Missense	Missense	ABE
gRNA_CDK19_targ_6393	CDK19	50760	WT	89.72616233254531	WT	Q375H_Q376F	375	1.8892828999211977	89.72616233254531	10.161544523246643	0.11229314420803739	WT	Missense	ABE
gRNA_CDK19_targ_6393	CDK19	50760	Q375H	3.847517730496454	375	Q375H_Q376F	375	1.8892828999211977	89.72616233254531	10.161544523246643	0.11229314420803739	Missense	Missense	ABE
gRNA_CDK19_targ_6393	CDK19	50760	Q376F	1.9779353821907013	376	Q375H_Q376F	375	1.8892828999211977	89.72616233254531	10.161544523246643	0.11229314420803739	Missense	Missense	ABE
gRNA_CDK19_targ_6393	CDK19	50760	N377T	1.8932230102442869	377	Q375H_Q376F	375	1.8892828999211977	89.72616233254531	10.161544523246643	0.11229314420803739	Missense	Missense	ABE
gRNA_CDK19_targ_6393	CDK19	50760	Q376R	1.6509062253743103	376	Q375H_Q376F	375	1.8892828999211977	89.72616233254531	10.161544523246643	0.11229314420803739	Missense	Missense	ABE
gRNA_CDK19_targ_6393	CDK19	50760	H379Q	1.2844759653270292	379	Q375H_Q376F	375	1.8892828999211977	89.72616233254531	10.161544523246643	0.11229314420803739	Missense	Missense	ABE
gRNA_CDK19_targ_6393	CDK19	50760	Q378K	1.2844759653270292	378	Q375H_Q376F	375	1.8892828999211977	89.72616233254531	10.161544523246643	0.11229314420803739	Missense	Missense	ABE
gRNA_CDK19_targ_6393	CDK19	50760	N377Q	1.1524822695035462	377	Q375H_Q376F	375	1.8892828999211977	89.72616233254531	10.161544523246643	0.11229314420803739	Missense	Missense	ABE
gRNA_CDK19_targ_6393	CDK19	50760	Q378N	1.1505122143420017	378	Q375H_Q376F	375	1.8892828999211977	89.72616233254531	10.161544523246643	0.11229314420803739	Missense	Missense	ABE
gRNA_CDK19_targ_6394	CDK19	188109	WT	96.9990803204525	WT	Q375L	375	0.551807728497839	96.9990803204525	2.8658915841347268	0.1350280954127658	WT	Missense	ABE
gRNA_CDK19_targ_6395	CDK19	51288	WT	94.57377944158478	WT	Q373H_Q374S_Q375K	373	1.5598190609889253	94.57377944158478	5.262439557011383	0.16378100140383658	WT	Missense	ABE
gRNA_CDK19_targ_6395	CDK19	51288	Q373H	1.7138511932615816	373	Q373H_Q374S_Q375K	373	1.5598190609889253	94.57377944158478	5.262439557011383	0.16378100140383658	Missense	Missense	ABE
gRNA_CDK19_targ_6395	CDK19	51288	Q375K	1.6709561690843862	375	Q373H_Q374S_Q375K	373	1.5598190609889253	94.57377944158478	5.262439557011383	0.16378100140383658	Missense	Missense	ABE
gRNA_CDK19_targ_6395	CDK19	51288	Q374S	1.5832163469037592	374	Q373H_Q374S_Q375K	373	1.5598190609889253	94.57377944158478	5.262439557011383	0.16378100140383658	Missense	Missense	ABE
gRNA_CDK19_targ_6396	CDK19	15434	WT	86.56213554490087	WT	Q376H	376	4.99546455876636	86.56213554490087	13.340676428663985	0.0971880264351426	WT	Missense	ABE
gRNA_CDK19_targ_6396	CDK19	15434	Q376H	5.105610988726189	376	Q376H	376	4.99546455876636	86.56213554490087	13.340676428663985	0.0971880264351426	Missense	Missense	ABE
gRNA_CDK19_targ_6396	CDK19	15434	Q376A	3.5894777763379557	376	Q376H	376	4.99546455876636	86.56213554490087	13.340676428663985	0.0971880264351426	Missense	Missense	ABE
gRNA_CDK19_targ_6396	CDK19	15434	Q374A	3.2590384864584685	374	Q376H	376	4.99546455876636	86.56213554490087	13.340676428663985	0.0971880264351426	Missense	Missense	ABE
gRNA_CDK19_targ_6396	CDK19	15434	Q373S	3.252559284696125	373	Q376H	376	4.99546455876636	86.56213554490087	13.340676428663985	0.0971880264351426	Missense	Missense	ABE
gRNA_CDK19_targ_6396	CDK19	15434	Q375T	3.2460800829337826	375	Q376H	376	4.99546455876636	86.56213554490087	13.340676428663985	0.0971880264351426	Missense	Missense	ABE
gRNA_CDK19_targ_6396	CDK19	15434	N377A	3.23960088117144	377	Q376H	376	4.99546455876636	86.56213554490087	13.340676428663985	0.0971880264351426	Missense	Missense	ABE
gRNA_CDK19_targ_6396	CDK19	15434	Q373R	1.405986782428405	373	Q376H	376	4.99546455876636	86.56213554490087	13.340676428663985	0.0971880264351426	Missense	Missense	ABE
gRNA_CDK19_targ_6396	CDK19	15434	Q372H	1.023713878450175	372	Q376H	376	4.99546455876636	86.56213554490087	13.340676428663985	0.0971880264351426	Missense	Missense	ABE
gRNA_CDK19_targ_6397	CDK19	94378	WT	98.67236008391788	WT	Q372H	372	0.163173620970989	98.67236008391788	1.202610777935533	0.12502913814660171	WT	Missense	ABE
gRNA_CDK19_targ_6398	CDK19	87609	WT	98.58119599584518	WT	Q372K	372	0.1540937574906687	98.58119599584518	1.2122042255932595	0.2065997785615632	WT	Missense	ABE
gRNA_CDK19_targ_6399	CDK19	132323	WT	98.84071552186694	WT	Q372K	372	0.1375422262191758	98.84071552186695	1.0557499452098251	0.1035345329232254	WT	Missense	ABE
gRNA_CDK19_targ_6400	CDK19	52296	WT	97.0246290347254	WT	N371R_Q372I_Q373S_Q374K	371	0.8872571515985926	97.0246290347254	2.87593697414716	0.09943399112742819	WT	Missense	ABE
gRNA_CDK19_targ_6400	CDK19	52296	Q374K	1.0134618326449445	374	N371R_Q372I_Q373S_Q374K	371	0.8872571515985926	97.0246290347254	2.87593697414716	0.09943399112742819	Missense	Missense	ABE
gRNA_CDK19_targ_6401	CDK19	61971	WT	99.71599619176712	WT	Q372K	372	0.1339336141098255	99.71599619176712	0.23398041019186308	0.050023398041019004	WT	Missense	ABE
gRNA_CDK19_targ_6402	CDK19	162316	WT	95.2259789546317	WT	E365I_E366L_G368K_D369K_K370V	365	2.5696788979521425	95.22597895463171	4.265753222109956	0.5082678232583351	WT	Missense	ABE
gRNA_CDK19_targ_6402	CDK19	162316	G368K	2.598634761822617	368	E365I_E366L_G368K_D369K_K370V	365	2.5696788979521425	95.22597895463171	4.265753222109956	0.5082678232583351	Missense	Missense	ABE
gRNA_CDK19_targ_6402	CDK19	162316	E365I	2.5967865151925875	365	E365I_E366L_G368K_D369K_K370V	365	2.5696788979521425	95.22597895463171	4.265753222109956	0.5082678232583351	Missense	Missense	ABE
gRNA_CDK19_targ_6402	CDK19	162316	K370V	2.594938268562557	370	E365I_E366L_G368K_D369K_K370V	365	2.5696788979521425	95.22597895463171	4.265753222109956	0.5082678232583351	Missense	Missense	ABE
gRNA_CDK19_targ_6402	CDK19	162316	E366L	2.593706104142537	366	E365I_E366L_G368K_D369K_K370V	365	2.5696788979521425	95.22597895463171	4.265753222109956	0.5082678232583351	Missense	Missense	ABE
gRNA_CDK19_targ_6402	CDK19	162316	D369K	2.5850809532023957	369	E365I_E366L_G368K_D369K_K370V	365	2.5696788979521425	95.22597895463171	4.265753222109956	0.5082678232583351	Missense	Missense	ABE
gRNA_CDK19_targ_6403	CDK19	110634	WT	96.84093497478172	WT	D369N	369	0.7836650577580129	96.84093497478172	2.7658766744400416	0.3931883507782403	WT	Missense	ABE
gRNA_CDK19_targ_6404	CDK19	46436	Y353H	89.11404944439658	353	Y353H	353	86.79257472650531	9.374192436902405	90.47506245154622	0.1507451115513822	Missense	Missense	ABE
gRNA_CDK19_targ_6404	CDK19	46436	WT	9.374192436902405	WT	Y353H	353	86.79257472650531	9.374192436902405	90.47506245154622	0.1507451115513822	WT	Missense	ABE
gRNA_CDK19_targ_6404	CDK19	46436	C349G	1.2210354035661986	349	Y353H	353	86.79257472650531	9.374192436902405	90.47506245154622	0.1507451115513822	Missense	Missense	ABE
gRNA_CDK19_targ_6405	CDK19	45132	Y353H	75.8641318798192	353	Y353H	353	73.38473810156873	16.956926349375166	82.84365860143578	0.1994150491890446	Missense	Missense	ABE
gRNA_CDK19_targ_6405	CDK19	45132	WT	16.956926349375166	WT	Y353H	353	73.38473810156873	16.956926349375166	82.84365860143578	0.1994150491890446	WT	Missense	ABE
gRNA_CDK19_targ_6405	CDK19	45132	C349F	3.062128866436232	349	Y353H	353	73.38473810156873	16.956926349375166	82.84365860143578	0.1994150491890446	Missense	Missense	ABE
gRNA_CDK19_targ_6405	CDK19	45132	P352S	2.3774705308871757	352	Y353H	353	73.38473810156873	16.956926349375166	82.84365860143578	0.1994150491890446	Missense	Missense	ABE
gRNA_CDK19_targ_6405	CDK19	45132	G348R	2.3109988478241603	348	Y353H	353	73.38473810156873	16.956926349375166	82.84365860143578	0.1994150491890446	Missense	Missense	ABE
gRNA_CDK19_targ_6405	CDK19	45132	C349L	2.233448550917309	349	Y353H	353	73.38473810156873	16.956926349375166	82.84365860143578	0.1994150491890446	Missense	Missense	ABE
gRNA_CDK19_targ_6405	CDK19	45132	Q350P	2.231232828148542	350	Y353H	353	73.38473810156873	16.956926349375166	82.84365860143578	0.1994150491890446	Missense	Missense	ABE
gRNA_CDK19_targ_6405	CDK19	45132	I351D	2.2245856598422407	351	Y353H	353	73.38473810156873	16.956926349375166	82.84365860143578	0.1994150491890446	Missense	Missense	ABE
gRNA_CDK19_targ_6405	CDK19	45132	C349G	1.5908889479748294	349	Y353H	353	73.38473810156873	16.956926349375166	82.84365860143578	0.1994150491890446	Missense	Missense	ABE
gRNA_CDK19_targ_6406	CDK19	36333	WT	99.10824869952936	WT	V345A	345	0.6165194176093358	99.10824869952936	0.8917513004706462	0.0	WT	Missense	ABE
gRNA_CDK19_targ_6407	CDK19	277039	WT	86.6036911770545	WT	L343S	343	10.778626835932847	86.6036911770545	13.372124502326383	0.024184320619118398	WT	Missense	ABE
gRNA_CDK19_targ_6407	CDK19	277039	L343S	10.913986839398063	343	L343S	343	10.778626835932847	86.6036911770545	13.372124502326383	0.024184320619118398	Missense	Missense	ABE
gRNA_CDK19_targ_6408	CDK19	130838	WT	88.17392500649659	WT	L343S	343	7.72787722221373	88.17392500649657	11.767987893425452	0.058087100077958705	WT	Missense	ABE
gRNA_CDK19_targ_6408	CDK19	130838	L343S	7.7936073617756305	343	L343S	343	7.72787722221373	88.17392500649657	11.767987893425452	0.058087100077958705	Missense	Missense	ABE
gRNA_CDK19_targ_6408	CDK19	130838	D344N	2.8424463840780203	344	L343S	343	7.72787722221373	88.17392500649657	11.767987893425452	0.058087100077958705	Missense	Missense	ABE
gRNA_CDK19_targ_6409	CDK19	146758	L343S	72.74152005342128	343	L343S	343	63.31171043486557	19.937584322490085	79.93908338898049	0.1233322885294154	Missense	Missense	ABE
gRNA_CDK19_targ_6409	CDK19	146758	WT	19.937584322490085	WT	L343S	343	63.31171043486557	19.937584322490085	79.93908338898049	0.1233322885294154	WT	Missense	ABE
gRNA_CDK19_targ_6409	CDK19	146758	L340S	6.724675997219913	340	L343S	343	63.31171043486557	19.937584322490085	79.93908338898049	0.1233322885294154	Missense	Missense	ABE
gRNA_CDK19_targ_6409	CDK19	146758	L343P	3.905068207525314	343	L343S	343	63.31171043486557	19.937584322490085	79.93908338898049	0.1233322885294154	Missense	Missense	ABE
gRNA_CDK19_targ_6409	CDK19	146758	D344H	2.8768448738739965	344	L343S	343	63.31171043486557	19.937584322490085	79.93908338898049	0.1233322885294154	Missense	Missense	ABE
gRNA_CDK19_targ_6409	CDK19	146758	D344N	1.9712724348928168	344	L343S	343	63.31171043486557	19.937584322490085	79.93908338898049	0.1233322885294154	Missense	Missense	ABE
gRNA_CDK19_targ_6410	CDK19	110394	L340S	67.46562313169194	340	L340S	340	66.38947768900483	22.31914777977064	76.10649129481675	1.574360925412613	Missense	Missense	ABE
gRNA_CDK19_targ_6410	CDK19	110394	WT	22.31914777977064	WT	L340S	340	66.38947768900483	22.31914777977064	76.10649129481675	1.574360925412613	WT	Missense	ABE
gRNA_CDK19_targ_6410	CDK19	110394	L340P	6.282044314002572	340	L340S	340	66.38947768900483	22.31914777977064	76.10649129481675	1.574360925412613	Missense	Missense	ABE
gRNA_CDK19_targ_6410	CDK19	110394	Q336H	3.158686160479736	336	L340S	340	66.38947768900483	22.31914777977064	76.10649129481675	1.574360925412613	Missense	Missense	ABE
gRNA_CDK19_targ_6410	CDK19	110394	E337R	1.7102378752468432	337	L340S	340	66.38947768900483	22.31914777977064	76.10649129481675	1.574360925412613	Missense	Missense	ABE
gRNA_CDK19_targ_6410	CDK19	110394	P339T	1.4357664365816982	339	L340S	340	66.38947768900483	22.31914777977064	76.10649129481675	1.574360925412613	Missense	Missense	ABE
gRNA_CDK19_targ_6410	CDK19	110394	D338R	1.3207239523887169	338	L340S	340	66.38947768900483	22.31914777977064	76.10649129481675	1.574360925412613	Missense	Missense	ABE
gRNA_CDK19_targ_6410	CDK19	110394	P341*	1.3161947207275757	341	L340S	340	66.38947768900483	22.31914777977064	76.10649129481675	1.574360925412613	Nonsense	Missense	ABE
gRNA_CDK19_targ_6410	CDK19	110394	D338E	1.209304853524648	338	L340S	340	66.38947768900483	22.31914777977064	76.10649129481675	1.574360925412613	Missense	Missense	ABE
gRNA_CDK19_targ_6410	CDK19	110394	T342P	1.1132851423084589	342	L340S	340	66.38947768900483	22.31914777977064	76.10649129481675	1.574360925412613	Missense	Missense	ABE
gRNA_CDK19_targ_6410	CDK19	110394	P341S	1.1114734496440024	341	L340S	340	66.38947768900483	22.31914777977064	76.10649129481675	1.574360925412613	Missense	Missense	ABE
gRNA_CDK19_targ_6410	CDK19	110394	L343I	1.1087559106473177	343	L340S	340	66.38947768900483	22.31914777977064	76.10649129481675	1.574360925412613	Missense	Missense	ABE
gRNA_CDK19_targ_6410	CDK19	110394	E337Q	1.1033208326539483	337	L340S	340	66.38947768900483	22.31914777977064	76.10649129481675	1.574360925412613	Missense	Missense	ABE
gRNA_CDK19_targ_6410	CDK19	110394	P339D	1.0897331376705257	339	L340S	340	66.38947768900483	22.31914777977064	76.10649129481675	1.574360925412613	Missense	Missense	ABE
gRNA_CDK19_targ_6411	CDK19	108855	WT	84.56478802076157	WT	L340S	340	7.984934086629002	84.56478802076155	15.245969408846625	0.1892425703918042	WT	Missense	ABE
gRNA_CDK19_targ_6411	CDK19	108855	L340S	8.091497864131183	340	L340S	340	7.984934086629002	84.56478802076155	15.245969408846625	0.1892425703918042	Missense	Missense	ABE
gRNA_CDK19_targ_6411	CDK19	108855	F335S	1.862110146525194	335	L340S	340	7.984934086629002	84.56478802076155	15.245969408846625	0.1892425703918042	Missense	Missense	ABE
gRNA_CDK19_targ_6411	CDK19	108855	D338N	1.6609250838271097	338	L340S	340	7.984934086629002	84.56478802076155	15.245969408846625	0.1892425703918042	Missense	Missense	ABE
gRNA_CDK19_targ_6411	CDK19	108855	E337G	1.6296908731799182	337	L340S	340	7.984934086629002	84.56478802076155	15.245969408846625	0.1892425703918042	Missense	Missense	ABE
gRNA_CDK19_targ_6411	CDK19	108855	Y334F	1.598456662532727	334	L340S	340	7.984934086629002	84.56478802076155	15.245969408846625	0.1892425703918042	Missense	Missense	ABE
gRNA_CDK19_targ_6411	CDK19	108855	D338P	1.5369068944926738	338	L340S	340	7.984934086629002	84.56478802076155	15.245969408846625	0.1892425703918042	Missense	Missense	ABE
gRNA_CDK19_targ_6411	CDK19	108855	Q336G	1.5350695879840155	336	L340S	340	7.984934086629002	84.56478802076155	15.245969408846625	0.1892425703918042	Missense	Missense	ABE
gRNA_CDK19_targ_6411	CDK19	108855	F335I	1.4643332874006707	335	L340S	340	7.984934086629002	84.56478802076155	15.245969408846625	0.1892425703918042	Missense	Missense	ABE
gRNA_CDK19_targ_6411	CDK19	108855	Y334W	1.3614441229158054	334	L340S	340	7.984934086629002	84.56478802076155	15.245969408846625	0.1892425703918042	Missense	Missense	ABE
gRNA_CDK19_targ_6411	CDK19	108855	P339R	1.3485829773551974	339	L340S	340	7.984934086629002	84.56478802076155	15.245969408846625	0.1892425703918042	Missense	Missense	ABE
gRNA_CDK19_targ_6411	CDK19	108855	Q336P	1.3421524045748932	336	L340S	340	7.984934086629002	84.56478802076155	15.245969408846625	0.1892425703918042	Missense	Missense	ABE
gRNA_CDK19_targ_6411	CDK19	108855	D338F	1.3393964448119058	338	L340S	340	7.984934086629002	84.56478802076155	15.245969408846625	0.1892425703918042	Missense	Missense	ABE
gRNA_CDK19_targ_6411	CDK19	108855	E337I	1.3366404850489182	337	L340S	340	7.984934086629002	84.56478802076155	15.245969408846625	0.1892425703918042	Missense	Missense	ABE
gRNA_CDK19_targ_6411	CDK19	108855	L340R	1.33480317854026	340	L340S	340	7.984934086629002	84.56478802076155	15.245969408846625	0.1892425703918042	Missense	Missense	ABE
gRNA_CDK19_targ_6412	CDK19	53484	WT	88.81721636377235	WT	L340S	340	3.6122952658739065	88.81721636377235	10.887368184877714	0.29541545134993563	WT	Missense	ABE
gRNA_CDK19_targ_6412	CDK19	53484	L340S	4.012414927828884	340	L340S	340	3.6122952658739065	88.81721636377235	10.887368184877714	0.29541545134993563	Missense	Missense	ABE
gRNA_CDK19_targ_6412	CDK19	53484	F335S	2.069777877496074	335	L340S	340	3.6122952658739065	88.81721636377235	10.887368184877714	0.29541545134993563	Missense	Missense	ABE
gRNA_CDK19_targ_6412	CDK19	53484	D338N	1.6733976516341336	338	L340S	340	3.6122952658739065	88.81721636377235	10.887368184877714	0.29541545134993563	Missense	Missense	ABE
gRNA_CDK19_targ_6413	CDK19	79404	WT	82.73764545866707	WT	D338H	338	6.110523399324971	82.73764545866707	17.107450506271714	0.1549040350612047	WT	Missense	ABE
gRNA_CDK19_targ_6413	CDK19	79404	D338H	6.1936426376504965	338	D338H	338	6.110523399324971	82.73764545866707	17.107450506271714	0.1549040350612047	Missense	Missense	ABE
gRNA_CDK19_targ_6413	CDK19	79404	D338N	4.449398015213339	338	D338H	338	6.110523399324971	82.73764545866707	17.107450506271714	0.1549040350612047	Missense	Missense	ABE
gRNA_CDK19_targ_6413	CDK19	79404	Y334H	1.9936023374137324	334	D338H	338	6.110523399324971	82.73764545866707	17.107450506271714	0.1549040350612047	Missense	Missense	ABE
gRNA_CDK19_targ_6413	CDK19	79404	E337K	1.8437358319480128	337	D338H	338	6.110523399324971	82.73764545866707	17.107450506271714	0.1549040350612047	Missense	Missense	ABE
gRNA_CDK19_targ_6413	CDK19	79404	F335S	1.3613923731801925	335	D338H	338	6.110523399324971	82.73764545866707	17.107450506271714	0.1549040350612047	Missense	Missense	ABE
gRNA_CDK19_targ_6414	CDK19	324969	WT	94.88012702750108	WT	F335S	335	1.4447531918429144	94.88012702750108	4.984475442272948	0.1353975302259592	WT	Missense	ABE
gRNA_CDK19_targ_6414	CDK19	324969	F335S	1.4684477596324572	335	F335S	335	1.4447531918429144	94.88012702750108	4.984475442272948	0.1353975302259592	Missense	Missense	ABE
gRNA_CDK19_targ_6415	CDK19	224971	Y334H	47.05628725480173	334	Y334H	334	34.33464757679879	27.524436482924465	72.30887536615829	0.1666881509172271	Missense	Missense	ABE
gRNA_CDK19_targ_6415	CDK19	224971	WT	27.524436482924465	WT	Y334H	334	34.33464757679879	27.524436482924465	72.30887536615829	0.1666881509172271	WT	Missense	ABE
gRNA_CDK19_targ_6415	CDK19	224971	F335S	19.927457316720822	335	Y334H	334	34.33464757679879	27.524436482924465	72.30887536615829	0.1666881509172271	Missense	Missense	ABE
gRNA_CDK19_targ_6415	CDK19	224971	F335P	8.530432811340129	335	Y334H	334	34.33464757679879	27.524436482924465	72.30887536615829	0.1666881509172271	Missense	Missense	ABE
gRNA_CDK19_targ_6415	CDK19	224971	F335L	6.316814167159323	335	Y334H	334	34.33464757679879	27.524436482924465	72.30887536615829	0.1666881509172271	Missense	Missense	ABE
gRNA_CDK19_targ_6415	CDK19	224971	D332N	1.0396895599877318	332	Y334H	334	34.33464757679879	27.524436482924465	72.30887536615829	0.1666881509172271	Missense	Missense	ABE
gRNA_CDK19_targ_6416	CDK19	73270	Y334H	74.79186570219736	334	Y334H	334	47.30449024157227	21.9462262863382	77.79991811109593	0.2538556025658516	Missense	Missense	ABE
gRNA_CDK19_targ_6416	CDK19	73270	WT	21.9462262863382	WT	Y334H	334	47.30449024157227	21.9462262863382	77.79991811109593	0.2538556025658516	WT	Missense	ABE
gRNA_CDK19_targ_6416	CDK19	73270	F335L	19.359901733315137	335	Y334H	334	47.30449024157227	21.9462262863382	77.79991811109593	0.2538556025658516	Missense	Missense	ABE
gRNA_CDK19_targ_6416	CDK19	73270	F335P	7.378190255220417	335	Y334H	334	47.30449024157227	21.9462262863382	77.79991811109593	0.2538556025658516	Missense	Missense	ABE
gRNA_CDK19_targ_6417	CDK19	129569	Y334H	86.30613804227863	334	Y334H	334	79.31989904992707	10.57042965524161	89.29990970062283	0.1296606441355569	Missense	Missense	ABE
gRNA_CDK19_targ_6417	CDK19	129569	WT	10.57042965524161	WT	Y334H	334	79.31989904992707	10.57042965524161	89.29990970062283	0.1296606441355569	WT	Missense	ABE
gRNA_CDK19_targ_6417	CDK19	129569	L330P	5.518295271245437	330	Y334H	334	79.31989904992707	10.57042965524161	89.29990970062283	0.1296606441355569	Missense	Missense	ABE
gRNA_CDK19_targ_6417	CDK19	129569	D332N	2.1779901056579893	332	Y334H	334	79.31989904992707	10.57042965524161	89.29990970062283	0.1296606441355569	Missense	Missense	ABE
gRNA_CDK19_targ_6418	CDK19	53915	L330P	81.49123620513771	330	L330P	330	70.42010572196978	9.78577390336641	90.07140869887786	0.142817397755726	Missense	Missense	ABE
gRNA_CDK19_targ_6418	CDK19	53915	D332N	11.293703051098952	332	L330P	330	70.42010572196978	9.78577390336641	90.07140869887786	0.142817397755726	Missense	Missense	ABE
gRNA_CDK19_targ_6418	CDK19	53915	WT	9.78577390336641	WT	L330P	330	70.42010572196978	9.78577390336641	90.07140869887786	0.142817397755726	WT	Missense	ABE
gRNA_CDK19_targ_6418	CDK19	53915	D332H	4.286376704071223	332	L330P	330	70.42010572196978	9.78577390336641	90.07140869887786	0.142817397755726	Missense	Missense	ABE
gRNA_CDK19_targ_6418	CDK19	53915	Q331H	3.616804228878791	331	L330P	330	70.42010572196978	9.78577390336641	90.07140869887786	0.142817397755726	Missense	Missense	ABE
gRNA_CDK19_targ_6419	CDK19	170418	L330P	91.54490722810972	330	L330P	330	89.45827318710465	7.141851212900045	92.34587895644826	0.5122698306516914	Missense	Missense	ABE
gRNA_CDK19_targ_6419	CDK19	170418	WT	7.141851212900046	WT	L330P	330	89.45827318710465	7.141851212900045	92.34587895644826	0.5122698306516914	WT	Missense	ABE
gRNA_CDK19_targ_6420	CDK19	49795	L330P	89.5993573651973	330	L330P	330	87.25976503665026	7.374234360879606	91.32242192991264	1.3033437092077507	Missense	Missense	ABE
gRNA_CDK19_targ_6420	CDK19	49795	WT	7.374234360879607	WT	L330P	330	87.25976503665026	7.374234360879606	91.32242192991264	1.3033437092077507	WT	Missense	ABE
gRNA_CDK19_targ_6420	CDK19	49795	D332N	1.4519530073300533	332	L330P	330	87.25976503665026	7.374234360879606	91.32242192991264	1.3033437092077507	Missense	Missense	ABE
gRNA_CDK19_targ_6420	CDK19	49795	S326*	1.090470930816347	326	L330P	330	87.25976503665026	7.374234360879606	91.32242192991264	1.3033437092077507	Nonsense	Missense	ABE
gRNA_CDK19_targ_6421	CDK19	172071	WT	62.678777946312856	WT	S326P	326	23.607696822823137	62.678777946312856	36.35882862306836	0.9623934306187525	WT	Missense	ABE
gRNA_CDK19_targ_6421	CDK19	172071	S326P	29.05370457543688	326	S326P	326	23.607696822823137	62.678777946312856	36.35882862306836	0.9623934306187525	Missense	Missense	ABE
gRNA_CDK19_targ_6421	CDK19	172071	E327Q	5.017696183552139	327	S326P	326	23.607696822823137	62.678777946312856	36.35882862306836	0.9623934306187525	Missense	Missense	ABE
gRNA_CDK19_targ_6421	CDK19	172071	E327K	3.02258951246869	327	S326P	326	23.607696822823137	62.678777946312856	36.35882862306836	0.9623934306187525	Missense	Missense	ABE
gRNA_CDK19_targ_6421	CDK19	172071	K322N	2.573356347089283	322	S326P	326	23.607696822823137	62.678777946312856	36.35882862306836	0.9623934306187525	Missense	Missense	ABE
gRNA_CDK19_targ_6421	CDK19	172071	R323Y	2.3560042075654817	323	S326P	326	23.607696822823137	62.678777946312856	36.35882862306836	0.9623934306187525	Missense	Missense	ABE
gRNA_CDK19_targ_6422	CDK19	177233	S326P	47.074754701438216	326	S326P	326	45.53835910919524	46.58613237941015	52.882928122866495	0.5309394977233336	Missense	Missense	ABE
gRNA_CDK19_targ_6422	CDK19	177233	WT	46.58613237941015	WT	S326P	326	45.53835910919524	46.58613237941015	52.882928122866495	0.5309394977233336	WT	Missense	ABE
gRNA_CDK19_targ_6422	CDK19	177233	E327K	2.15535481541248	327	S326P	326	45.53835910919524	46.58613237941015	52.882928122866495	0.5309394977233336	Missense	Missense	ABE
gRNA_CDK19_targ_6422	CDK19	177233	E327Q	1.8602630435641216	327	S326P	326	45.53835910919524	46.58613237941015	52.882928122866495	0.5309394977233336	Missense	Missense	ABE
gRNA_CDK19_targ_6423	CDK19	150616	S326P	90.77388856429596	326	S326P	326	52.4359961757051	6.270914112710468	93.52658416104529	0.2025017262442227	Missense	Missense	ABE
gRNA_CDK19_targ_6423	CDK19	150616	I324T	36.78493652732777	324	S326P	326	52.4359961757051	6.270914112710468	93.52658416104529	0.2025017262442227	Missense	Missense	ABE
gRNA_CDK19_targ_6423	CDK19	150616	WT	6.270914112710469	WT	S326P	326	52.4359961757051	6.270914112710468	93.52658416104529	0.2025017262442227	WT	Missense	ABE
gRNA_CDK19_targ_6424	CDK19	67488	WT	60.078828828828826	WT	S326P	326	19.2286036036036	60.07882882882883	39.70335467045992	0.2178165007112369	WT	Missense	ABE
gRNA_CDK19_targ_6424	CDK19	67488	S326P	32.98808677098151	326	S326P	326	19.2286036036036	60.07882882882883	39.70335467045992	0.2178165007112369	Missense	Missense	ABE
gRNA_CDK19_targ_6424	CDK19	67488	I324T	18.07728781412992	324	S326P	326	19.2286036036036	60.07882882882883	39.70335467045992	0.2178165007112369	Missense	Missense	ABE
gRNA_CDK19_targ_6425	CDK19	69478	R323T	40.55960160050663	323	R323T	323	39.63268948444112	30.14479403552204	69.27084832608882	0.5843576383891298	Missense	Missense	ABE
gRNA_CDK19_targ_6425	CDK19	69478	WT	30.14479403552204	WT	R323T	323	39.63268948444112	30.14479403552204	69.27084832608882	0.5843576383891298	WT	Missense	ABE
gRNA_CDK19_targ_6425	CDK19	69478	R323K	14.290854659028758	323	R323T	323	39.63268948444112	30.14479403552204	69.27084832608882	0.5843576383891298	Missense	Missense	ABE
gRNA_CDK19_targ_6425	CDK19	69478	K322N	10.987650767149312	322	R323T	323	39.63268948444112	30.14479403552204	69.27084832608882	0.5843576383891298	Missense	Missense	ABE
gRNA_CDK19_targ_6425	CDK19	69478	M318N	2.556204841820432	318	R323T	323	39.63268948444112	30.14479403552204	69.27084832608882	0.5843576383891298	Missense	Missense	ABE
gRNA_CDK19_targ_6425	CDK19	69478	T321N	2.5029505742825067	321	R323T	323	39.63268948444112	30.14479403552204	69.27084832608882	0.5843576383891298	Missense	Missense	ABE
gRNA_CDK19_targ_6425	CDK19	69478	K322Q	2.3647773395895104	322	R323T	323	39.63268948444112	30.14479403552204	69.27084832608882	0.5843576383891298	Missense	Missense	ABE
gRNA_CDK19_targ_6425	CDK19	69478	P320S	2.35038429430899	320	R323T	323	39.63268948444112	30.14479403552204	69.27084832608882	0.5843576383891298	Missense	Missense	ABE
gRNA_CDK19_targ_6425	CDK19	69478	D319G	2.330234030916261	319	R323T	323	39.63268948444112	30.14479403552204	69.27084832608882	0.5843576383891298	Missense	Missense	ABE
gRNA_CDK19_targ_6425	CDK19	69478	R323E	1.7386798698868706	323	R323T	323	39.63268948444112	30.14479403552204	69.27084832608882	0.5843576383891298	Missense	Missense	ABE
gRNA_CDK19_targ_6425	CDK19	69478	I324T	1.116900313768387	324	R323T	323	39.63268948444112	30.14479403552204	69.27084832608882	0.5843576383891298	Missense	Missense	ABE
gRNA_CDK19_targ_6426	CDK19	274150	WT	75.8281962429327	WT	K322N	322	18.144446470910086	75.8281962429327	24.13715119460149	0.0346525624658032	WT	Missense	ABE
gRNA_CDK19_targ_6426	CDK19	274150	K322N	18.91482764909721	322	K322N	322	18.144446470910086	75.8281962429327	24.13715119460149	0.0346525624658032	Missense	Missense	ABE
gRNA_CDK19_targ_6426	CDK19	274150	R323K	1.9044318803574685	323	K322N	322	18.144446470910086	75.8281962429327	24.13715119460149	0.0346525624658032	Missense	Missense	ABE
gRNA_CDK19_targ_6426	CDK19	274150	I324T	1.5104869596935984	324	K322N	322	18.144446470910086	75.8281962429327	24.13715119460149	0.0346525624658032	Missense	Missense	ABE
gRNA_CDK19_targ_6427	CDK19	71909	WT	93.5752131165779	WT	M318T	318	3.012140344045947	93.5752131165779	6.388630074121456	0.036156809300643696	WT	Missense	ABE
gRNA_CDK19_targ_6427	CDK19	71909	M318T	3.1067043068322464	318	M318T	318	3.012140344045947	93.5752131165779	6.388630074121456	0.036156809300643696	Missense	Missense	ABE
gRNA_CDK19_targ_6427	CDK19	71909	D319N	1.017953246464281	319	M318T	318	3.012140344045947	93.5752131165779	6.388630074121456	0.036156809300643696	Missense	Missense	ABE
gRNA_CDK19_targ_6428	CDK19	79510	WT	84.75411897874481	WT	M318T	318	9.549742170796126	84.75411897874481	15.201861401081619	0.044019620173562604	WT	Missense	ABE
gRNA_CDK19_targ_6428	CDK19	79510	M318T	9.649100742045023	318	M318T	318	9.549742170796126	84.75411897874481	15.201861401081619	0.044019620173562604	Missense	Missense	ABE
gRNA_CDK19_targ_6428	CDK19	79510	D319N	2.496541315557792	319	M318T	318	9.549742170796126	84.75411897874481	15.201861401081619	0.044019620173562604	Missense	Missense	ABE
gRNA_CDK19_targ_6428	CDK19	79510	K322N	1.1407370142120488	322	M318T	318	9.549742170796126	84.75411897874481	15.201861401081619	0.044019620173562604	Missense	Missense	ABE
gRNA_CDK19_targ_6429	CDK19	269376	WT	92.4143205036826	WT	M318T	318	4.658172962698978	92.4143205036826	7.492872416250879	0.0928070800665233	WT	Missense	ABE
gRNA_CDK19_targ_6429	CDK19	269376	M318T	4.710516155856498	318	M318T	318	4.658172962698978	92.4143205036826	7.492872416250879	0.0928070800665233	Missense	Missense	ABE
gRNA_CDK19_targ_6430	CDK19	155885	M318T	86.5060781986721	318	M318T	318	76.88167559418802	10.98117201783366	88.80841646085254	0.2104115213137886	Missense	Missense	ABE
gRNA_CDK19_targ_6430	CDK19	155885	WT	10.98117201783366	WT	M318T	318	76.88167559418802	10.98117201783366	88.80841646085254	0.2104115213137886	WT	Missense	ABE
gRNA_CDK19_targ_6430	CDK19	155885	L316P	7.1565577188311895	316	M318T	318	76.88167559418802	10.98117201783366	88.80841646085254	0.2104115213137886	Missense	Missense	ABE
gRNA_CDK19_targ_6430	CDK19	155885	D319N	2.1958495044423776	319	M318T	318	76.88167559418802	10.98117201783366	88.80841646085254	0.2104115213137886	Missense	Missense	ABE
gRNA_CDK19_targ_6430	CDK19	155885	M318I	1.1720178336594285	318	M318T	318	76.88167559418802	10.98117201783366	88.80841646085254	0.2104115213137886	Missense	Missense	ABE
gRNA_CDK19_targ_6431	CDK19	179831	WT	69.8516940905628	WT	L316P	316	20.704439167885404	69.85169409056282	29.93644032452691	0.2118655849102761	WT	Missense	ABE
gRNA_CDK19_targ_6431	CDK19	179831	L316P	23.88631548509434	316	L316P	316	20.704439167885404	69.85169409056282	29.93644032452691	0.2118655849102761	Missense	Missense	ABE
gRNA_CDK19_targ_6431	CDK19	179831	M318T	5.69812768655015	318	L316P	316	20.704439167885404	69.85169409056282	29.93644032452691	0.2118655849102761	Missense	Missense	ABE
gRNA_CDK19_targ_6431	CDK19	179831	L315P	1.599279323364715	315	L316P	316	20.704439167885404	69.85169409056282	29.93644032452691	0.2118655849102761	Missense	Missense	ABE
gRNA_CDK19_targ_6432	CDK19	129476	L316P	91.23389662949118	316	L315P_L316P	315	80.2017362291081	7.2592604034724575	92.68744786678613	0.0532917297414187	Missense	Missense	ABE
gRNA_CDK19_targ_6432	CDK19	129476	L315P	81.6823195032284	315	L315P_L316P	315	80.2017362291081	7.2592604034724575	92.68744786678613	0.0532917297414187	Missense	Missense	ABE
gRNA_CDK19_targ_6432	CDK19	129476	WT	7.259260403472458	WT	L315P_L316P	315	80.2017362291081	7.2592604034724575	92.68744786678613	0.0532917297414187	WT	Missense	ABE
gRNA_CDK19_targ_6433	CDK19	288418	L315P	86.6371030934269	315	L315P	315	68.3809609663752	10.880042161030172	88.5374699221269	0.5824879168429143	Missense	Missense	ABE
gRNA_CDK19_targ_6433	CDK19	288418	L316P	18.70375635362564	316	L315P	315	68.3809609663752	10.880042161030172	88.5374699221269	0.5824879168429143	Missense	Missense	ABE
gRNA_CDK19_targ_6433	CDK19	288418	WT	10.880042161030172	WT	L315P	315	68.3809609663752	10.880042161030172	88.5374699221269	0.5824879168429143	WT	Missense	ABE
gRNA_CDK19_targ_6434	CDK19	116234	L315P	85.86214016552816	315	L315P	315	81.7876008740988	12.704544281363455	87.21888604022918	0.0765696784073501	Missense	Missense	ABE
gRNA_CDK19_targ_6434	CDK19	116234	WT	12.704544281363455	WT	L315P	315	81.7876008740988	12.704544281363455	87.21888604022918	0.0765696784073501	WT	Missense	ABE
gRNA_CDK19_targ_6434	CDK19	116234	L316P	2.157716330849837	316	L315P	315	81.7876008740988	12.704544281363455	87.21888604022918	0.0765696784073501	Missense	Missense	ABE
gRNA_CDK19_targ_6435	CDK19	144502	WT	71.588628531093	WT	L312P	312	27.57332078448741	71.588628531093	28.266044760626148	0.1453267082808541	WT	Missense	ABE
gRNA_CDK19_targ_6435	CDK19	144502	L312P	27.66605306500948	312	L312P	312	27.57332078448741	71.588628531093	28.266044760626148	0.1453267082808541	Missense	Missense	ABE
gRNA_CDK19_targ_6436	CDK19	175540	WT	83.53822490600433	WT	L312P	312	15.807223424860432	83.53822490600433	16.43841859405264	0.0233564999430327	WT	Missense	ABE
gRNA_CDK19_targ_6436	CDK19	175540	L312P	15.835706961376324	312	L312P	312	15.807223424860432	83.53822490600433	16.43841859405264	0.0233564999430327	Missense	Missense	ABE
gRNA_CDK19_targ_6437	CDK19	929680	L311S	58.12752775148438	311	L311S	311	41.35767145684537	32.457404698390846	67.44987522588416	0.0927200757249801	Missense	Missense	ABE
gRNA_CDK19_targ_6437	CDK19	929680	WT	32.457404698390846	WT	L311S	311	41.35767145684537	32.457404698390846	67.44987522588416	0.0927200757249801	WT	Missense	ABE
gRNA_CDK19_targ_6437	CDK19	929680	L310P	8.591020566216333	310	L311S	311	41.35767145684537	32.457404698390846	67.44987522588416	0.0927200757249801	Missense	Missense	ABE
gRNA_CDK19_targ_6437	CDK19	929680	V308A	8.158398588761724	308	L311S	311	41.35767145684537	32.457404698390846	67.44987522588416	0.0927200757249801	Missense	Missense	ABE
gRNA_CDK19_targ_6437	CDK19	929680	L311P	6.567421048102573	311	L311S	311	41.35767145684537	32.457404698390846	67.44987522588416	0.0927200757249801	Missense	Missense	ABE
gRNA_CDK19_targ_6437	CDK19	929680	F309L	2.050490491351863	309	L311S	311	41.35767145684537	32.457404698390846	67.44987522588416	0.0927200757249801	Missense	Missense	ABE
gRNA_CDK19_targ_6437	CDK19	929680	K307I	1.5824799931159108	307	L311S	311	41.35767145684537	32.457404698390846	67.44987522588416	0.0927200757249801	Missense	Missense	ABE
gRNA_CDK19_targ_6437	CDK19	929680	V308P	1.36229670424232	308	L311S	311	41.35767145684537	32.457404698390846	67.44987522588416	0.0927200757249801	Missense	Missense	ABE
gRNA_CDK19_targ_6437	CDK19	929680	F309S	1.0244385164787884	309	L311S	311	41.35767145684537	32.457404698390846	67.44987522588416	0.0927200757249801	Missense	Missense	ABE
gRNA_CDK19_targ_6438	CDK19	409179	L311P	50.69810523022931	311	L311P	311	27.752401760598666	15.3219006840527	84.6001383257694	0.07796099017789129	Missense	Missense	ABE
gRNA_CDK19_targ_6438	CDK19	409179	L310P	39.07263080461119	310	L311P	311	27.752401760598666	15.3219006840527	84.6001383257694	0.07796099017789129	Missense	Missense	ABE
gRNA_CDK19_targ_6438	CDK19	409179	L311S	24.576774467897916	311	L311P	311	27.752401760598666	15.3219006840527	84.6001383257694	0.07796099017789129	Missense	Missense	ABE
gRNA_CDK19_targ_6438	CDK19	409179	WT	15.3219006840527	WT	L311P	311	27.752401760598666	15.3219006840527	84.6001383257694	0.07796099017789129	WT	Missense	ABE
gRNA_CDK19_targ_6438	CDK19	409179	F309S	3.2511443646912475	309	L311P	311	27.752401760598666	15.3219006840527	84.6001383257694	0.07796099017789129	Missense	Missense	ABE
gRNA_CDK19_targ_6438	CDK19	409179	V308A	1.1300677698513364	308	L311P	311	27.752401760598666	15.3219006840527	84.6001383257694	0.07796099017789129	Missense	Missense	ABE
gRNA_CDK19_targ_6439	CDK19	167417	L310P	70.57765937748258	310	F309S_L310P	309	28.092129234187684	11.983848713093652	87.04313182054389	0.9730194663624346	Missense	Missense	ABE
gRNA_CDK19_targ_6439	CDK19	167417	F309S	43.62938052885907	309	F309S_L310P	309	28.092129234187684	11.983848713093652	87.04313182054389	0.9730194663624346	Missense	Missense	ABE
gRNA_CDK19_targ_6439	CDK19	167417	V308A	17.991601808657425	308	F309S_L310P	309	28.092129234187684	11.983848713093652	87.04313182054389	0.9730194663624346	Missense	Missense	ABE
gRNA_CDK19_targ_6439	CDK19	167417	WT	11.983848713093652	WT	F309S_L310P	309	28.092129234187684	11.983848713093652	87.04313182054389	0.9730194663624346	WT	Missense	ABE
gRNA_CDK19_targ_6439	CDK19	167417	F309L	6.08839006791425	309	F309S_L310P	309	28.092129234187684	11.983848713093652	87.04313182054389	0.9730194663624346	Missense	Missense	ABE
gRNA_CDK19_targ_6439	CDK19	167417	F309P	5.09207547620612	309	F309S_L310P	309	28.092129234187684	11.983848713093652	87.04313182054389	0.9730194663624346	Missense	Missense	ABE
gRNA_CDK19_targ_6439	CDK19	167417	K307Q	1.18088366175478	307	F309S_L310P	309	28.092129234187684	11.983848713093652	87.04313182054389	0.9730194663624346	Missense	Missense	ABE
gRNA_CDK19_targ_6439	CDK19	167417	D305A	1.1647562672846845	305	F309S_L310P	309	28.092129234187684	11.983848713093652	87.04313182054389	0.9730194663624346	Missense	Missense	ABE
gRNA_CDK19_targ_6440	CDK19	254670	V308A	43.61094750068716	308	V308A_F309S	308	21.404562767503045	17.07464561982173	82.88922919857067	0.0361251816075685	Missense	Missense	ABE
gRNA_CDK19_targ_6440	CDK19	254670	F309P	38.90799858640594	309	V308A_F309S	308	21.404562767503045	17.07464561982173	82.88922919857067	0.0361251816075685	Missense	Missense	ABE
gRNA_CDK19_targ_6440	CDK19	254670	F309S	30.5933168414026	309	V308A_F309S	308	21.404562767503045	17.07464561982173	82.88922919857067	0.0361251816075685	Missense	Missense	ABE
gRNA_CDK19_targ_6440	CDK19	254670	WT	17.07464561982173	WT	V308A_F309S	308	21.404562767503045	17.07464561982173	82.88922919857067	0.0361251816075685	WT	Missense	ABE
gRNA_CDK19_targ_6440	CDK19	254670	F309L	10.237169670554051	309	V308A_F309S	308	21.404562767503045	17.07464561982173	82.88922919857067	0.0361251816075685	Missense	Missense	ABE
gRNA_CDK19_targ_6440	CDK19	254670	L310P	5.929241763851259	310	V308A_F309S	308	21.404562767503045	17.07464561982173	82.88922919857067	0.0361251816075685	Missense	Missense	ABE
gRNA_CDK19_targ_6441	CDK19	287565	V308A	88.822353207101	308	V308A	308	85.81990158746719	7.879957574809174	91.81784987741901	0.30219254777180676	Missense	Missense	ABE
gRNA_CDK19_targ_6441	CDK19	287565	WT	7.879957574809174	WT	V308A	308	85.81990158746719	7.879957574809174	91.81784987741901	0.30219254777180676	WT	Missense	ABE
gRNA_CDK19_targ_6441	CDK19	287565	F309L	1.5561699094117851	309	V308A	308	85.81990158746719	7.879957574809174	91.81784987741901	0.30219254777180676	Missense	Missense	ABE
gRNA_CDK19_targ_6441	CDK19	287565	V308M	1.1917305652635055	308	V308A	308	85.81990158746719	7.879957574809174	91.81784987741901	0.30219254777180676	Missense	Missense	ABE
gRNA_CDK19_targ_6442	CDK19	260044	WT	91.2895509990617	WT	K301N_V302T_K303R_P304S_D305S	301	3.3913491562966267	91.2895509990617	8.580470997215846	0.1299780037224459	WT	Missense	ABE
gRNA_CDK19_targ_6442	CDK19	260044	K301N	3.5682422974573536	301	K301N_V302T_K303R_P304S_D305S	301	3.3913491562966267	91.2895509990617	8.580470997215846	0.1299780037224459	Missense	Missense	ABE
gRNA_CDK19_targ_6442	CDK19	260044	P304S	3.467490117057113	304	K301N_V302T_K303R_P304S_D305S	301	3.3913491562966267	91.2895509990617	8.580470997215846	0.1299780037224459	Missense	Missense	ABE
gRNA_CDK19_targ_6442	CDK19	260044	K303R	3.438648844041777	303	K301N_V302T_K303R_P304S_D305S	301	3.3913491562966267	91.2895509990617	8.580470997215846	0.1299780037224459	Missense	Missense	ABE
gRNA_CDK19_targ_6442	CDK19	260044	V302T	3.4309578379043546	302	K301N_V302T_K303R_P304S_D305S	301	3.3913491562966267	91.2895509990617	8.580470997215846	0.1299780037224459	Missense	Missense	ABE
gRNA_CDK19_targ_6442	CDK19	260044	D305S	3.429035086369999	305	K301N_V302T_K303R_P304S_D305S	301	3.3913491562966267	91.2895509990617	8.580470997215846	0.1299780037224459	Missense	Missense	ABE
gRNA_CDK19_targ_6442	CDK19	260044	D305N	1.8081555429081235	305	K301N_V302T_K303R_P304S_D305S	301	3.3913491562966267	91.2895509990617	8.580470997215846	0.1299780037224459	Missense	Missense	ABE
gRNA_CDK19_targ_6443	CDK19	296461	WT	90.28607472821044	WT	D305N	305	1.775275668637696	90.28607472821044	9.65928064737013	0.0546446244193998	WT	Missense	ABE
gRNA_CDK19_targ_6443	CDK19	296461	H300Q	2.4259514742242656	300	D305N	305	1.775275668637696	90.28607472821044	9.65928064737013	0.0546446244193998	Missense	Missense	ABE
gRNA_CDK19_targ_6443	CDK19	296461	K303R	1.892323104894067	303	D305N	305	1.775275668637696	90.28607472821044	9.65928064737013	0.0546446244193998	Missense	Missense	ABE
gRNA_CDK19_targ_6443	CDK19	296461	K301Q	1.872758980101936	301	D305N	305	1.775275668637696	90.28607472821044	9.65928064737013	0.0546446244193998	Missense	Missense	ABE
gRNA_CDK19_targ_6443	CDK19	296461	V302A	1.861964980216622	302	D305N	305	1.775275668637696	90.28607472821044	9.65928064737013	0.0546446244193998	Missense	Missense	ABE
gRNA_CDK19_targ_6443	CDK19	296461	D305N	1.7961890434154917	305	D305N	305	1.775275668637696	90.28607472821044	9.65928064737013	0.0546446244193998	Missense	Missense	ABE
gRNA_CDK19_targ_6443	CDK19	296461	D305H	1.6831893571161132	305	D305N	305	1.775275668637696	90.28607472821044	9.65928064737013	0.0546446244193998	Missense	Missense	ABE
gRNA_CDK19_targ_6443	CDK19	296461	K301R	1.1384296754041847	301	D305N	305	1.775275668637696	90.28607472821044	9.65928064737013	0.0546446244193998	Missense	Missense	ABE
gRNA_CDK19_targ_6444	CDK19	66875	V302A	81.75401869158878	302	V302A	302	76.76710280373833	14.54803738317757	85.25607476635514	0.19588785046728913	Missense	Missense	ABE
gRNA_CDK19_targ_6444	CDK19	66875	WT	14.54803738317757	WT	V302A	302	76.76710280373833	14.54803738317757	85.25607476635514	0.19588785046728913	WT	Missense	ABE
gRNA_CDK19_targ_6444	CDK19	66875	K301N	3.896822429906542	301	V302A	302	76.76710280373833	14.54803738317757	85.25607476635514	0.19588785046728913	Missense	Missense	ABE
gRNA_CDK19_targ_6444	CDK19	66875	V302P	1.8960747663551405	302	V302A	302	76.76710280373833	14.54803738317757	85.25607476635514	0.19588785046728913	Missense	Missense	ABE
gRNA_CDK19_targ_6445	CDK19	193494	Y296H	54.6027266995359	296	Y296H	296	49.48473854486444	24.23072550053232	75.50931811839126	0.2599563810764138	Missense	Missense	ABE
gRNA_CDK19_targ_6445	CDK19	193494	WT	24.23072550053232	WT	Y296H	296	49.48473854486444	24.23072550053232	75.50931811839126	0.2599563810764138	WT	Missense	ABE
gRNA_CDK19_targ_6445	CDK19	193494	M297T	20.97481058844202	297	Y296H	296	49.48473854486444	24.23072550053232	75.50931811839126	0.2599563810764138	Missense	Missense	ABE
gRNA_CDK19_targ_6445	CDK19	193494	Y296N	3.827508863323928	296	Y296H	296	49.48473854486444	24.23072550053232	75.50931811839126	0.2599563810764138	Missense	Missense	ABE
gRNA_CDK19_targ_6446	CDK19	131636	Y296H	55.68461515087058	296	Y296H	296	43.27767480020663	18.216141481053818	81.0150718648394	0.7687866541067766	Missense	Missense	ABE
gRNA_CDK19_targ_6446	CDK19	131636	M297T	31.909963839679115	297	Y296H	296	43.27767480020663	18.216141481053818	81.0150718648394	0.7687866541067766	Missense	Missense	ABE
gRNA_CDK19_targ_6446	CDK19	131636	WT	18.21614148105381	WT	Y296H	296	43.27767480020663	18.216141481053818	81.0150718648394	0.7687866541067766	WT	Missense	ABE
gRNA_CDK19_targ_6446	CDK19	131636	E298D	2.008569084444985	298	Y296H	296	43.27767480020663	18.216141481053818	81.0150718648394	0.7687866541067766	Missense	Missense	ABE
gRNA_CDK19_targ_6446	CDK19	131636	E298K	1.7464827250904007	298	Y296H	296	43.27767480020663	18.216141481053818	81.0150718648394	0.7687866541067766	Missense	Missense	ABE
gRNA_CDK19_targ_6446	CDK19	131636	K299N	1.4228630465830017	299	Y296H	296	43.27767480020663	18.216141481053818	81.0150718648394	0.7687866541067766	Missense	Missense	ABE
gRNA_CDK19_targ_6447	CDK19	185958	M297T	72.38731326428548	297	M297T	297	40.90547327891244	16.460706180965595	83.10962690500004	0.4296669140343509	Missense	Missense	ABE
gRNA_CDK19_targ_6447	CDK19	185958	Y296H	36.00006453070048	296	M297T	297	40.90547327891244	16.460706180965595	83.10962690500004	0.4296669140343509	Missense	Missense	ABE
gRNA_CDK19_targ_6447	CDK19	185958	WT	16.460706180965595	WT	M297T	297	40.90547327891244	16.460706180965595	83.10962690500004	0.4296669140343509	WT	Missense	ABE
gRNA_CDK19_targ_6447	CDK19	185958	I294T	3.509394594478323	294	M297T	297	40.90547327891244	16.460706180965595	83.10962690500004	0.4296669140343509	Missense	Missense	ABE
gRNA_CDK19_targ_6447	CDK19	185958	E298K	2.4951870852558105	298	M297T	297	40.90547327891244	16.460706180965595	83.10962690500004	0.4296669140343509	Missense	Missense	ABE
gRNA_CDK19_targ_6447	CDK19	185958	M297I	1.281472160380301	297	M297T	297	40.90547327891244	16.460706180965595	83.10962690500004	0.4296669140343509	Missense	Missense	ABE
gRNA_CDK19_targ_6448	CDK19	36987	Y296H	84.59999459269473	296	Y296H	296	48.57923054046016	11.93662638224241	87.97956038608159	0.0838132316759935	Missense	Missense	ABE
gRNA_CDK19_targ_6448	CDK19	36987	I294T	33.73347392327034	294	Y296H	296	48.57923054046016	11.93662638224241	87.97956038608159	0.0838132316759935	Missense	Missense	ABE
gRNA_CDK19_targ_6448	CDK19	36987	WT	11.936626382242409	WT	Y296H	296	48.57923054046016	11.93662638224241	87.97956038608159	0.0838132316759935	WT	Missense	ABE
gRNA_CDK19_targ_6448	CDK19	36987	M297T	4.715170194933355	297	Y296H	296	48.57923054046016	11.93662638224241	87.97956038608159	0.0838132316759935	Missense	Missense	ABE
gRNA_CDK19_targ_6448	CDK19	36987	Y296R	1.938518939086706	296	Y296H	296	48.57923054046016	11.93662638224241	87.97956038608159	0.0838132316759935	Missense	Missense	ABE
gRNA_CDK19_targ_6448	CDK19	36987	M297V	1.1841998540027576	297	Y296H	296	48.57923054046016	11.93662638224241	87.97956038608159	0.0838132316759935	Missense	Missense	ABE
gRNA_CDK19_targ_6449	CDK19	177827	Y296H	82.87099259392555	296	I294T_Y296H	294	72.88544484245925	14.148020266888606	85.78168669549618	0.0702930376152091	Missense	Missense	ABE
gRNA_CDK19_targ_6449	CDK19	177827	I294T	81.71987380993887	294	I294T_Y296H	294	72.88544484245925	14.148020266888606	85.78168669549618	0.0702930376152091	Missense	Missense	ABE
gRNA_CDK19_targ_6449	CDK19	177827	WT	14.148020266888604	WT	I294T_Y296H	294	72.88544484245925	14.148020266888606	85.78168669549618	0.0702930376152091	WT	Missense	ABE
gRNA_CDK19_targ_6449	CDK19	177827	L293P	5.175816945683164	293	I294T_Y296H	294	72.88544484245925	14.148020266888606	85.78168669549618	0.0702930376152091	Missense	Missense	ABE
gRNA_CDK19_targ_6450	CDK19	339081	I294T	88.92830916506675	294	I294T_Y296H	294	43.76859806358952	10.481861266187137	89.47950489705997	0.0386338367528688	Missense	Missense	ABE
gRNA_CDK19_targ_6450	CDK19	339081	Y296H	48.36543480761234	296	I294T_Y296H	294	43.76859806358952	10.481861266187137	89.47950489705997	0.0386338367528688	Missense	Missense	ABE
gRNA_CDK19_targ_6450	CDK19	339081	WT	10.481861266187137	WT	I294T_Y296H	294	43.76859806358952	10.481861266187137	89.47950489705997	0.0386338367528688	WT	Missense	ABE
gRNA_CDK19_targ_6450	CDK19	339081	L293P	3.831532878574736	293	I294T_Y296H	294	43.76859806358952	10.481861266187137	89.47950489705997	0.0386338367528688	Missense	Missense	ABE
gRNA_CDK19_targ_6450	CDK19	339081	S291I	1.8659258407283212	291	I294T_Y296H	294	43.76859806358952	10.481861266187137	89.47950489705997	0.0386338367528688	Missense	Missense	ABE
gRNA_CDK19_targ_6451	CDK19	178834	WT	80.44387532572107	WT	L293P	293	6.633526063276558	80.44387532572105	16.32407707706587	3.232047597213056	WT	Missense	ABE
gRNA_CDK19_targ_6451	CDK19	178834	L293P	7.7434939664717	293	L293P	293	6.633526063276558	80.44387532572105	16.32407707706587	3.232047597213056	Missense	Missense	ABE
gRNA_CDK19_targ_6451	CDK19	178834	Y288H	3.627386291197424	288	L293P	293	6.633526063276558	80.44387532572105	16.32407707706587	3.232047597213056	Missense	Missense	ABE
gRNA_CDK19_targ_6451	CDK19	178834	A289*	2.33792231902211	289	L293P	293	6.633526063276558	80.44387532572105	16.32407707706587	3.232047597213056	Nonsense	Missense	ABE
gRNA_CDK19_targ_6451	CDK19	178834	S292N	2.2741760515338245	292	L293P	293	6.633526063276558	80.44387532572105	16.32407707706587	3.232047597213056	Missense	Missense	ABE
gRNA_CDK19_targ_6451	CDK19	178834	Y288C	2.2518089401344263	288	L293P	293	6.633526063276558	80.44387532572105	16.32407707706587	3.232047597213056	Missense	Missense	ABE
gRNA_CDK19_targ_6451	CDK19	178834	S291G	2.245657984499592	291	L293P	293	6.633526063276558	80.44387532572105	16.32407707706587	3.232047597213056	Missense	Missense	ABE
gRNA_CDK19_targ_6451	CDK19	178834	N290V	2.2378294955098026	290	L293P	293	6.633526063276558	80.44387532572105	16.32407707706587	3.232047597213056	Missense	Missense	ABE
gRNA_CDK19_targ_6451	CDK19	178834	S292T	1.6657906214701903	292	L293P	293	6.633526063276558	80.44387532572105	16.32407707706587	3.232047597213056	Missense	Missense	ABE
gRNA_CDK19_targ_6452	CDK19	253587	WT	50.44501492584399	WT	Y288H	288	47.647947252816586	50.44501492584399	49.51081877225567	0.0441663019003335	WT	Missense	ABE
gRNA_CDK19_targ_6452	CDK19	253587	Y288H	48.2575999558337	288	Y288H	288	47.647947252816586	50.44501492584399	49.51081877225567	0.0441663019003335	Missense	Missense	ABE
gRNA_CDK19_targ_6453	CDK19	130177	WT	56.878711293085566	WT	Y288H	288	41.5357551641227	56.87871129308557	43.085952203538255	0.0353365033761723	WT	Missense	ABE
gRNA_CDK19_targ_6453	CDK19	130177	Y288H	41.86991557648432	288	Y288H	288	41.5357551641227	56.87871129308557	43.085952203538255	0.0353365033761723	Missense	Missense	ABE
gRNA_CDK19_targ_6454	CDK19	237126	Y288H	84.55546840076583	288	Y288H	288	84.19026171739918	13.905687271745824	86.09136071118307	0.0029520170710928997	Missense	Missense	ABE
gRNA_CDK19_targ_6454	CDK19	237126	WT	13.905687271745824	WT	Y288H	288	84.19026171739918	13.905687271745824	86.09136071118307	0.0029520170710928997	WT	Missense	ABE
gRNA_CDK19_targ_6454	CDK19	237126	A289T	1.231834552094667	289	Y288H	288	84.19026171739918	13.905687271745824	86.09136071118307	0.0029520170710928997	Missense	Missense	ABE
gRNA_CDK19_targ_6455	CDK19	186571	Y288H	63.63153973554304	288	Y288H	288	63.63153973554304	36.12619324546687	63.86844686473247	0.0053598898006656	Missense	Missense	ABE
gRNA_CDK19_targ_6455	CDK19	186571	WT	36.12619324546687	WT	Y288H	288	63.63153973554304	36.12619324546687	63.86844686473247	0.0053598898006656	WT	Missense	ABE
gRNA_CDK19_targ_6456	CDK19	49776	WT	98.5655737704918	WT	D282E	282	0.1908550305368049	98.5655737704918	1.3440212150433926	0.090405014464802	WT	Missense	ABE
gRNA_CDK19_targ_6457	CDK19	65812	WT	93.86130189023278	WT	Q280S_D282R_F283L_R284*	280	1.1456877165258614	93.86130189023278	4.877529933750683	1.2611681760165316	WT	Nonsense	ABE
gRNA_CDK19_targ_6457	CDK19	65812	F283L	2.0391417978484165	283	Q280S_D282R_F283L_R284*	280	1.1456877165258614	93.86130189023278	4.877529933750683	1.2611681760165316	Missense	Nonsense	ABE
gRNA_CDK19_targ_6457	CDK19	65812	R284K	1.8871938248343767	284	Q280S_D282R_F283L_R284*	280	1.1456877165258614	93.86130189023278	4.877529933750683	1.2611681760165316	Missense	Nonsense	ABE
gRNA_CDK19_targ_6457	CDK19	65812	R284*	1.1882331489697928	284	Q280S_D282R_F283L_R284*	280	1.1456877165258614	93.86130189023278	4.877529933750683	1.2611681760165316	Nonsense	Nonsense	ABE
gRNA_CDK19_targ_6457	CDK19	65812	D282R	1.1836747097793716	282	Q280S_D282R_F283L_R284*	280	1.1456877165258614	93.86130189023278	4.877529933750683	1.2611681760165316	Missense	Nonsense	ABE
gRNA_CDK19_targ_6457	CDK19	65812	Q280S	1.1836747097793716	280	Q280S_D282R_F283L_R284*	280	1.1456877165258614	93.86130189023278	4.877529933750683	1.2611681760165316	Missense	Nonsense	ABE
gRNA_CDK19_targ_6458	CDK19	78175	WT	95.59066197633514	WT	L279Y_Q280P_K281T_D282L_F283Q_R284K_R285E	279	1.7371282379277264	95.59066197633514	4.330028781579785	0.0793092420850648	WT	Missense	ABE
gRNA_CDK19_targ_6458	CDK19	78175	R284K	2.1196034537895745	284	L279Y_Q280P_K281T_D282L_F283Q_R284K_R285E	279	1.7371282379277264	95.59066197633514	4.330028781579785	0.0793092420850648	Missense	Missense	ABE
gRNA_CDK19_targ_6458	CDK19	78175	K281T	1.757595139110969	281	L279Y_Q280P_K281T_D282L_F283Q_R284K_R285E	279	1.7371282379277264	95.59066197633514	4.330028781579785	0.0793092420850648	Missense	Missense	ABE
gRNA_CDK19_targ_6458	CDK19	78175	F283Q	1.7563159577870162	283	L279Y_Q280P_K281T_D282L_F283Q_R284K_R285E	279	1.7371282379277264	95.59066197633514	4.330028781579785	0.0793092420850648	Missense	Missense	ABE
gRNA_CDK19_targ_6458	CDK19	78175	Q280P	1.7563159577870162	280	L279Y_Q280P_K281T_D282L_F283Q_R284K_R285E	279	1.7371282379277264	95.59066197633514	4.330028781579785	0.0793092420850648	Missense	Missense	ABE
gRNA_CDK19_targ_6458	CDK19	78175	L279Y	1.7550367764630637	279	L279Y_Q280P_K281T_D282L_F283Q_R284K_R285E	279	1.7371282379277264	95.59066197633514	4.330028781579785	0.0793092420850648	Missense	Missense	ABE
gRNA_CDK19_targ_6458	CDK19	78175	R285E	1.753757595139111	285	L279Y_Q280P_K281T_D282L_F283Q_R284K_R285E	279	1.7371282379277264	95.59066197633514	4.330028781579785	0.0793092420850648	Missense	Missense	ABE
gRNA_CDK19_targ_6458	CDK19	78175	D282L	1.753757595139111	282	L279Y_Q280P_K281T_D282L_F283Q_R284K_R285E	279	1.7371282379277264	95.59066197633514	4.330028781579785	0.0793092420850648	Missense	Missense	ABE
gRNA_CDK19_targ_6459	CDK19	83326	WT	88.25696661306195	WT	F283L	283	3.5151093296210063	88.25696661306195	11.633823776492328	0.1092096104457186	WT	Missense	ABE
gRNA_CDK19_targ_6459	CDK19	83326	F283L	3.582315243741449	283	F283L	283	3.5151093296210063	88.25696661306195	11.633823776492328	0.1092096104457186	Missense	Missense	ABE
gRNA_CDK19_targ_6459	CDK19	83326	F283S	3.1730792309723257	283	F283L	283	3.5151093296210063	88.25696661306195	11.633823776492328	0.1092096104457186	Missense	Missense	ABE
gRNA_CDK19_targ_6459	CDK19	83326	T278N	1.9357703477906056	278	F283L	283	3.5151093296210063	88.25696661306195	11.633823776492328	0.1092096104457186	Missense	Missense	ABE
gRNA_CDK19_targ_6459	CDK19	83326	L279T	1.928569714134844	279	F283L	283	3.5151093296210063	88.25696661306195	11.633823776492328	0.1092096104457186	Missense	Missense	ABE
gRNA_CDK19_targ_6459	CDK19	83326	Q280S	1.9261695029162569	280	F283L	283	3.5151093296210063	88.25696661306195	11.633823776492328	0.1092096104457186	Missense	Missense	ABE
gRNA_CDK19_targ_6459	CDK19	83326	F283P	1.7197513381177545	283	F283L	283	3.5151093296210063	88.25696661306195	11.633823776492328	0.1092096104457186	Missense	Missense	ABE
gRNA_CDK19_targ_6460	CDK19	93333	WT	93.69033460833788	WT	F283L	283	2.333579762784867	93.69033460833788	6.1232361544148315	0.1864292372472748	WT	Missense	ABE
gRNA_CDK19_targ_6460	CDK19	93333	F283L	2.553223404369301	283	F283L	283	2.333579762784867	93.69033460833788	6.1232361544148315	0.1864292372472748	Missense	Missense	ABE
gRNA_CDK19_targ_6461	CDK19	84493	WT	98.29334974494928	WT	L279I	279	0.1775294994851644	98.29334974494928	1.6273537452806708	0.0792965097700397	WT	Missense	ABE
gRNA_CDK19_targ_6462	CDK19	39249	WT	73.11523860480521	WT	L279P	279	24.517822110117454	73.11523860480523	26.645264847512035	0.23949654768274328	WT	Missense	ABE
gRNA_CDK19_targ_6462	CDK19	39249	L279P	24.87197126041428	279	L279P	279	24.517822110117454	73.11523860480523	26.645264847512035	0.23949654768274328	Missense	Missense	ABE
gRNA_CDK19_targ_6463	CDK19	62756	L279P	52.205366817515454	279	L279P	279	49.67652495378928	42.56485435655555	57.15310089871885	0.2820447447256032	Missense	Missense	ABE
gRNA_CDK19_targ_6463	CDK19	62756	WT	42.56485435655555	WT	L279P	279	49.67652495378928	42.56485435655555	57.15310089871885	0.2820447447256032	WT	Missense	ABE
gRNA_CDK19_targ_6463	CDK19	62756	E275K	4.0553891261393336	275	L279P	279	49.67652495378928	42.56485435655555	57.15310089871885	0.2820447447256032	Missense	Missense	ABE
gRNA_CDK19_targ_6463	CDK19	62756	Y276H	1.4213780355663204	276	L279P	279	49.67652495378928	42.56485435655555	57.15310089871885	0.2820447447256032	Missense	Missense	ABE
gRNA_CDK19_targ_6464	CDK19	32528	WT	95.59456468273488	WT	M273T	273	1.4233890801770783	95.59456468273488	4.091859321200192	0.3135759960649275	WT	Missense	ABE
gRNA_CDK19_targ_6464	CDK19	32528	M273T	1.454131824889326	273	M273T	273	1.4233890801770783	95.59456468273488	4.091859321200192	0.3135759960649275	Missense	Missense	ABE
gRNA_CDK19_targ_6465	CDK19	69295	WT	85.0927195324338	WT	F261L	261	5.645428963128653	85.0927195324338	14.90439425643985	0.0028862111263438	WT	Missense	ABE
gRNA_CDK19_targ_6465	CDK19	69295	F261L	6.211126343892055	261	F261L	261	5.645428963128653	85.0927195324338	14.90439425643985	0.0028862111263438	Missense	Missense	ABE
gRNA_CDK19_targ_6465	CDK19	69295	D264N	1.962623565913847	264	F261L	261	5.645428963128653	85.0927195324338	14.90439425643985	0.0028862111263438	Missense	Missense	ABE
gRNA_CDK19_targ_6465	CDK19	69295	M259I	1.8327440652283715	259	F261L	261	5.645428963128653	85.0927195324338	14.90439425643985	0.0028862111263438	Missense	Missense	ABE
gRNA_CDK19_targ_6465	CDK19	69295	F261V	1.1732448228587922	261	F261L	261	5.645428963128653	85.0927195324338	14.90439425643985	0.0028862111263438	Missense	Missense	ABE
gRNA_CDK19_targ_6465	CDK19	69295	D264H	1.0347066887942853	264	F261L	261	5.645428963128653	85.0927195324338	14.90439425643985	0.0028862111263438	Missense	Missense	ABE
gRNA_CDK19_targ_6466	CDK19	102482	M259T	86.41615112897875	259	M259T	259	76.21143225151734	10.063230616108196	89.89773813938056	0.0390312445112305	Missense	Missense	ABE
gRNA_CDK19_targ_6466	CDK19	102482	WT	10.063230616108196	WT	M259T	259	76.21143225151734	10.063230616108196	89.89773813938056	0.0390312445112305	WT	Missense	ABE
gRNA_CDK19_targ_6466	CDK19	102482	V258A	8.12045042056166	258	M259T	259	76.21143225151734	10.063230616108196	89.89773813938056	0.0390312445112305	Missense	Missense	ABE
gRNA_CDK19_targ_6466	CDK19	102482	M259I	2.07353486465916	259	M259T	259	76.21143225151734	10.063230616108196	89.89773813938056	0.0390312445112305	Missense	Missense	ABE
gRNA_CDK19_targ_6466	CDK19	102482	G260R	1.992545032298355	260	M259T	259	76.21143225151734	10.063230616108196	89.89773813938056	0.0390312445112305	Missense	Missense	ABE
gRNA_CDK19_targ_6467	CDK19	112133	WT	82.82396796661108	WT	F256S	256	4.343948703771415	82.82396796661108	17.169789446460893	0.0062425869280228995	WT	Missense	ABE
gRNA_CDK19_targ_6467	CDK19	112133	V258A	5.890326665655962	258	F256S	256	4.343948703771415	82.82396796661108	17.169789446460893	0.0062425869280228995	Missense	Missense	ABE
gRNA_CDK19_targ_6467	CDK19	112133	F256S	5.382001730088377	256	F256S	256	4.343948703771415	82.82396796661108	17.169789446460893	0.0062425869280228995	Missense	Missense	ABE
gRNA_CDK19_targ_6467	CDK19	112133	I255T	2.623670106034798	255	F256S	256	4.343948703771415	82.82396796661108	17.169789446460893	0.0062425869280228995	Missense	Missense	ABE
gRNA_CDK19_targ_6467	CDK19	112133	F256L	1.1593375723471235	256	F256S	256	4.343948703771415	82.82396796661108	17.169789446460893	0.0062425869280228995	Missense	Missense	ABE
gRNA_CDK19_targ_6468	CDK19	24890	WT	57.099236641221374	WT	I255T	255	14.584170349537969	57.099236641221374	42.89272800321414	0.0080353555644836	WT	Missense	ABE
gRNA_CDK19_targ_6468	CDK19	24890	I255T	29.32904781036561	255	I255T	255	14.584170349537969	57.099236641221374	42.89272800321414	0.0080353555644836	Missense	Missense	ABE
gRNA_CDK19_targ_6468	CDK19	24890	F256P	13.977501004419446	256	I255T	255	14.584170349537969	57.099236641221374	42.89272800321414	0.0080353555644836	Missense	Missense	ABE
gRNA_CDK19_targ_6468	CDK19	24890	F256S	10.77541181197268	256	I255T	255	14.584170349537969	57.099236641221374	42.89272800321414	0.0080353555644836	Missense	Missense	ABE
gRNA_CDK19_targ_6468	CDK19	24890	D253N	1.3740458015267176	253	I255T	255	14.584170349537969	57.099236641221374	42.89272800321414	0.0080353555644836	Missense	Missense	ABE
gRNA_CDK19_targ_6468	CDK19	24890	S257N	1.0285255122539172	257	I255T	255	14.584170349537969	57.099236641221374	42.89272800321414	0.0080353555644836	Missense	Missense	ABE
gRNA_CDK19_targ_6469	CDK19	252617	I255T	74.84729847951643	255	I255T	255	72.01811437868393	19.97134001274657	79.82598162435622	0.20267836289719	Missense	Missense	ABE
gRNA_CDK19_targ_6469	CDK19	252617	WT	19.97134001274657	WT	I255T	255	72.01811437868393	19.97134001274657	79.82598162435622	0.20267836289719	WT	Missense	ABE
gRNA_CDK19_targ_6469	CDK19	252617	L252P	4.60618248178072	252	I255T	255	72.01811437868393	19.97134001274657	79.82598162435622	0.20267836289719	Missense	Missense	ABE
gRNA_CDK19_targ_6470	CDK19	132529	WT	69.9816643904353	WT	L252P	252	17.601430630277147	69.9816643904353	29.939862218835113	0.0784733907295751	WT	Missense	ABE
gRNA_CDK19_targ_6470	CDK19	132529	L252P	18.971696760708976	252	L252P	252	17.601430630277147	69.9816643904353	29.939862218835113	0.0784733907295751	Missense	Missense	ABE
gRNA_CDK19_targ_6470	CDK19	132529	D253H	5.475782658889752	253	L252P	252	17.601430630277147	69.9816643904353	29.939862218835113	0.0784733907295751	Missense	Missense	ABE
gRNA_CDK19_targ_6470	CDK19	132529	D253N	4.669166748409782	253	L252P	252	17.601430630277147	69.9816643904353	29.939862218835113	0.0784733907295751	Missense	Missense	ABE
gRNA_CDK19_targ_6471	CDK19	55295	L252P	93.41893480423184	252	L252P	252	91.99565964372908	4.041956777285469	95.9218735871236	0.0361696355909209	Missense	Missense	ABE
gRNA_CDK19_targ_6471	CDK19	55295	WT	4.041956777285469	WT	L252P	252	91.99565964372908	4.041956777285469	95.9218735871236	0.0361696355909209	WT	Missense	ABE
gRNA_CDK19_targ_6471	CDK19	55295	H249N	1.8880549778460984	249	L252P	252	91.99565964372908	4.041956777285469	95.9218735871236	0.0361696355909209	Missense	Missense	ABE
gRNA_CDK19_targ_6471	CDK19	55295	F247L	1.7849715164119722	247	L252P	252	91.99565964372908	4.041956777285469	95.9218735871236	0.0361696355909209	Missense	Missense	ABE
gRNA_CDK19_targ_6471	CDK19	55295	H248I	1.779546071073334	248	L252P	252	91.99565964372908	4.041956777285469	95.9218735871236	0.0361696355909209	Missense	Missense	ABE
gRNA_CDK19_targ_6472	CDK19	163277	L252P	81.77330548699449	252	L252P	252	80.73947953477833	16.548564709052716	83.10417266363297	0.3472626273143177	Missense	Missense	ABE
gRNA_CDK19_targ_6472	CDK19	163277	WT	16.548564709052712	WT	L252P	252	80.73947953477833	16.548564709052716	83.10417266363297	0.3472626273143177	WT	Missense	ABE
gRNA_CDK19_targ_6473	CDK19	92275	WT	81.79355188295855	WT	L252P	252	15.025738282308318	81.79355188295855	17.82389596315361	0.3825521538878341	WT	Missense	ABE
gRNA_CDK19_targ_6473	CDK19	92275	L252P	15.19046328908155	252	L252P	252	15.025738282308318	81.79355188295855	17.82389596315361	0.3825521538878341	Missense	Missense	ABE
gRNA_CDK19_targ_6473	CDK19	92275	D250N	1.417502031969656	250	L252P	252	15.025738282308318	81.79355188295855	17.82389596315361	0.3825521538878341	Missense	Missense	ABE
gRNA_CDK19_targ_6474	CDK19	122073	WT	93.92822327623637	WT	D250N	250	2.0061766320152694	93.92822327623637	6.034094353378708	0.0376823703849331	WT	Missense	ABE
gRNA_CDK19_targ_6474	CDK19	122073	D250N	2.169193843028352	250	D250N	250	2.0061766320152694	93.92822327623637	6.034094353378708	0.0376823703849331	Missense	Missense	ABE
gRNA_CDK19_targ_6474	CDK19	122073	D250H	1.3106911438237776	250	D250N	250	2.0061766320152694	93.92822327623637	6.034094353378708	0.0376823703849331	Missense	Missense	ABE
gRNA_CDK19_targ_6475	CDK19	68568	WT	95.50665033251664	WT	F247L	247	0.7992066269980166	95.50665033251664	4.49334966748337	0.0	WT	Missense	ABE
gRNA_CDK19_targ_6476	CDK19	122355	WT	97.93142903845369	WT	Q238H_E239V	238	0.2615340607249397	97.93142903845369	1.9018429978341673	0.1667279637121488	WT	Missense	ABE
gRNA_CDK19_targ_6477	CDK19	31709	WT	98.42000693809328	WT	Q238H	238	0.2049891198082563	98.42000693809328	1.233088397615816	0.34690466429089484	WT	Missense	ABE
gRNA_CDK19_targ_6478	CDK19	106263	I241T	60.67304706247706	241	I241T	241	59.679286299088105	37.84007603775538	61.98300443239885	0.1769195298457594	Missense	Missense	ABE
gRNA_CDK19_targ_6478	CDK19	106263	WT	37.84007603775538	WT	I241T	241	59.679286299088105	37.84007603775538	61.98300443239885	0.1769195298457594	WT	Missense	ABE
gRNA_CDK19_targ_6479	CDK19	98414	WT	89.0422094417461	WT	I241T	241	8.155343751905217	89.0422094417461	10.75659967077854	0.2011908874753576	WT	Missense	ABE
gRNA_CDK19_targ_6479	CDK19	98414	I241T	8.420549921759099	241	I241T	241	8.155343751905217	89.0422094417461	10.75659967077854	0.2011908874753576	Missense	Missense	ABE
gRNA_CDK19_targ_6480	CDK19	96961	WT	82.6992295871536	WT	C236R	236	13.906622250183062	82.6992295871536	16.97589752580934	0.3248728870370557	WT	Missense	ABE
gRNA_CDK19_targ_6480	CDK19	96961	C236R	14.179928012293605	236	C236R	236	13.906622250183062	82.6992295871536	16.97589752580934	0.3248728870370557	Missense	Missense	ABE
gRNA_CDK19_targ_6480	CDK19	96961	R237H	1.148915543362795	237	C236R	236	13.906622250183062	82.6992295871536	16.97589752580934	0.3248728870370557	Missense	Missense	ABE
gRNA_CDK19_targ_6481	CDK19	80588	WT	56.31235419665459	WT	C236R	236	39.08026008835062	56.31235419665459	43.48041892093115	0.2072268824142551	WT	Missense	ABE
gRNA_CDK19_targ_6481	CDK19	80588	C236R	39.77142998957661	236	C236R	236	39.08026008835062	56.31235419665459	43.48041892093115	0.2072268824142551	Missense	Missense	ABE
gRNA_CDK19_targ_6481	CDK19	80588	R237H	1.1292003772273789	237	C236R	236	39.08026008835062	56.31235419665459	43.48041892093115	0.2072268824142551	Missense	Missense	ABE
gRNA_CDK19_targ_6482	CDK19	95696	C236R	85.00773282059856	236	C236R	236	80.78080588530347	12.693320514964052	87.1687426851697	0.1379367998662426	Missense	Missense	ABE
gRNA_CDK19_targ_6482	CDK19	95696	WT	12.693320514964054	WT	C236R	236	80.78080588530347	12.693320514964052	87.1687426851697	0.1379367998662426	WT	Missense	ABE
gRNA_CDK19_targ_6482	CDK19	95696	F234L	1.7848185922086608	234	C236R	236	80.78080588530347	12.693320514964052	87.1687426851697	0.1379367998662426	Missense	Missense	ABE
gRNA_CDK19_targ_6482	CDK19	95696	C236Y	1.6928607256311654	236	C236R	236	80.78080588530347	12.693320514964052	87.1687426851697	0.1379367998662426	Missense	Missense	ABE
gRNA_CDK19_targ_6482	CDK19	95696	F234S	1.1891824109680655	234	C236R	236	80.78080588530347	12.693320514964052	87.1687426851697	0.1379367998662426	Missense	Missense	ABE
gRNA_CDK19_targ_6483	CDK19	169077	WT	82.23176422576695	WT	F234S	234	8.37547389650869	82.23176422576695	17.50445063491781	0.2637851393152219	WT	Missense	ABE
gRNA_CDK19_targ_6483	CDK19	169077	F234S	8.501452001159235	234	F234S	234	8.37547389650869	82.23176422576695	17.50445063491781	0.2637851393152219	Missense	Missense	ABE
gRNA_CDK19_targ_6483	CDK19	169077	F234P	3.4008173790639766	234	F234S	234	8.37547389650869	82.23176422576695	17.50445063491781	0.2637851393152219	Missense	Missense	ABE
gRNA_CDK19_targ_6483	CDK19	169077	F234L	3.337532603488352	234	F234S	234	8.37547389650869	82.23176422576695	17.50445063491781	0.2637851393152219	Missense	Missense	ABE
gRNA_CDK19_targ_6484	CDK19	69229	WT	83.52713458232822	WT	L227S	227	4.261220008955784	83.52713458232822	14.596484132372264	1.876381285299511	WT	Missense	ABE
gRNA_CDK19_targ_6484	CDK19	69229	L227S	7.01584596050788	227	L227S	227	4.261220008955784	83.52713458232822	14.596484132372264	1.876381285299511	Missense	Missense	ABE
gRNA_CDK19_targ_6484	CDK19	69229	S230P	6.570945701945717	230	L227S	227	4.261220008955784	83.52713458232822	14.596484132372264	1.876381285299511	Missense	Missense	ABE
gRNA_CDK19_targ_6484	CDK19	69229	E226*	1.4473703216859986	226	L227S	227	4.261220008955784	83.52713458232822	14.596484132372264	1.876381285299511	Nonsense	Missense	ABE
gRNA_CDK19_targ_6484	CDK19	69229	E231K	1.3318118129685537	231	L227S	227	4.261220008955784	83.52713458232822	14.596484132372264	1.876381285299511	Missense	Missense	ABE
gRNA_CDK19_targ_6485	CDK19	69728	WT	64.16217301514456	WT	I223T	223	15.845858191831116	64.16217301514456	34.50980954566314	1.3280174391922885	WT	Missense	ABE
gRNA_CDK19_targ_6485	CDK19	69728	I223T	19.019619091326295	223	I223T	223	15.845858191831116	64.16217301514456	34.50980954566314	1.3280174391922885	Missense	Missense	ABE
gRNA_CDK19_targ_6485	CDK19	69728	F224S	15.96489215236347	224	I223T	223	15.845858191831116	64.16217301514456	34.50980954566314	1.3280174391922885	Missense	Missense	ABE
gRNA_CDK19_targ_6486	CDK19	25787	I220T	94.6135649745996	220	I220T	220	56.09027804707799	3.4901306860045755	96.07166401675262	0.4382052972427965	Missense	Missense	ABE
gRNA_CDK19_targ_6486	CDK19	25787	I217T	25.315081242486524	217	I220T	220	56.09027804707799	3.4901306860045755	96.07166401675262	0.4382052972427965	Missense	Missense	ABE
gRNA_CDK19_targ_6486	CDK19	25787	G221R	5.293364873773607	221	I220T	220	56.09027804707799	3.4901306860045755	96.07166401675262	0.4382052972427965	Missense	Missense	ABE
gRNA_CDK19_targ_6486	CDK19	25787	C222R	4.316128281692325	222	I220T	220	56.09027804707799	3.4901306860045755	96.07166401675262	0.4382052972427965	Missense	Missense	ABE
gRNA_CDK19_targ_6486	CDK19	25787	G221S	3.912824291309575	221	I220T	220	56.09027804707799	3.4901306860045755	96.07166401675262	0.4382052972427965	Missense	Missense	ABE
gRNA_CDK19_targ_6486	CDK19	25787	WT	3.490130686004576	WT	I220T	220	56.09027804707799	3.4901306860045755	96.07166401675262	0.4382052972427965	WT	Missense	ABE
gRNA_CDK19_targ_6486	CDK19	25787	A219G	1.078062589676969	219	I220T	220	56.09027804707799	3.4901306860045755	96.07166401675262	0.4382052972427965	Missense	Missense	ABE
gRNA_CDK19_targ_6486	CDK19	25787	D216G	1.078062589676969	216	I220T	220	56.09027804707799	3.4901306860045755	96.07166401675262	0.4382052972427965	Missense	Missense	ABE
gRNA_CDK19_targ_6486	CDK19	25787	I217Y	1.0664288207236203	217	I220T	220	56.09027804707799	3.4901306860045755	96.07166401675262	0.4382052972427965	Missense	Missense	ABE
gRNA_CDK19_targ_6486	CDK19	25787	W218M	1.0664288207236203	218	I220T	220	56.09027804707799	3.4901306860045755	96.07166401675262	0.4382052972427965	Missense	Missense	ABE
gRNA_CDK19_targ_6486	CDK19	25787	I220N	1.0509171287858223	220	I220T	220	56.09027804707799	3.4901306860045755	96.07166401675262	0.4382052972427965	Missense	Missense	ABE
gRNA_CDK19_targ_6487	CDK19	69744	I220T	89.92027988070659	220	I220T	220	67.36923606331727	7.804255563202569	91.48313833448037	0.7126061023170448	Missense	Missense	ABE
gRNA_CDK19_targ_6487	CDK19	69744	I217T	15.171197522367516	217	I220T	220	67.36923606331727	7.804255563202569	91.48313833448037	0.7126061023170448	Missense	Missense	ABE
gRNA_CDK19_targ_6487	CDK19	69744	WT	7.804255563202569	WT	I220T	220	67.36923606331727	7.804255563202569	91.48313833448037	0.7126061023170448	WT	Missense	ABE
gRNA_CDK19_targ_6487	CDK19	69744	W218R	6.301617343427392	218	I220T	220	67.36923606331727	7.804255563202569	91.48313833448037	0.7126061023170448	Missense	Missense	ABE
gRNA_CDK19_targ_6487	CDK19	69744	G221S	1.4667928423950447	221	I220T	220	67.36923606331727	7.804255563202569	91.48313833448037	0.7126061023170448	Missense	Missense	ABE
gRNA_CDK19_targ_6488	CDK19	99361	I220T	83.02251386358833	220	I220T	220	70.8648262396715	13.449945149505336	85.35944686547036	1.1906079850243054	Missense	Missense	ABE
gRNA_CDK19_targ_6488	CDK19	99361	WT	13.44994514950534	WT	I220T	220	70.8648262396715	13.449945149505336	85.35944686547036	1.1906079850243054	WT	Missense	ABE
gRNA_CDK19_targ_6488	CDK19	99361	I217T	9.234005293827558	217	I220T	220	70.8648262396715	13.449945149505336	85.35944686547036	1.1906079850243054	Missense	Missense	ABE
gRNA_CDK19_targ_6488	CDK19	99361	W218R	2.4124153339841587	218	I220T	220	70.8648262396715	13.449945149505336	85.35944686547036	1.1906079850243054	Missense	Missense	ABE
gRNA_CDK19_targ_6488	CDK19	99361	W218C	1.5197109529896036	218	I220T	220	70.8648262396715	13.449945149505336	85.35944686547036	1.1906079850243054	Missense	Missense	ABE
gRNA_CDK19_targ_6488	CDK19	99361	W218*	1.1896015539296103	218	I220T	220	70.8648262396715	13.449945149505336	85.35944686547036	1.1906079850243054	Nonsense	Missense	ABE
gRNA_CDK19_targ_6489	CDK19	46126	W218R	50.023847721458615	218	W218R	218	27.3988639812687	24.459090317825087	74.31817196375147	1.2227377184234487	Missense	Missense	ABE
gRNA_CDK19_targ_6489	CDK19	46126	I217T	36.84906560291376	217	W218R	218	27.3988639812687	24.459090317825087	74.31817196375147	1.2227377184234487	Missense	Missense	ABE
gRNA_CDK19_targ_6489	CDK19	46126	WT	24.459090317825087	WT	W218R	218	27.3988639812687	24.459090317825087	74.31817196375147	1.2227377184234487	WT	Missense	ABE
gRNA_CDK19_targ_6489	CDK19	46126	I220T	12.46585439882062	220	W218R	218	27.3988639812687	24.459090317825087	74.31817196375147	1.2227377184234487	Missense	Missense	ABE
gRNA_CDK19_targ_6489	CDK19	46126	D216A	2.885574296492217	216	W218R	218	27.3988639812687	24.459090317825087	74.31817196375147	1.2227377184234487	Missense	Missense	ABE
gRNA_CDK19_targ_6489	CDK19	46126	W218*	1.222737718423449	218	W218R	218	27.3988639812687	24.459090317825087	74.31817196375147	1.2227377184234487	Nonsense	Missense	ABE
gRNA_CDK19_targ_6490	CDK19	39969	I217T	57.63466686682179	217	I217T_W218R	217	32.71535439965974	17.3384372888989	82.10613225249568	0.5554304586054192	Missense	Missense	ABE
gRNA_CDK19_targ_6490	CDK19	39969	W218R	56.72396106982912	218	I217T_W218R	217	32.71535439965974	17.3384372888989	82.10613225249568	0.5554304586054192	Missense	Missense	ABE
gRNA_CDK19_targ_6490	CDK19	39969	WT	17.338437288898895	WT	I217T_W218R	217	32.71535439965974	17.3384372888989	82.10613225249568	0.5554304586054192	WT	Missense	ABE
gRNA_CDK19_targ_6490	CDK19	39969	I220T	1.363556756486277	220	I217T_W218R	217	32.71535439965974	17.3384372888989	82.10613225249568	0.5554304586054192	Missense	Missense	ABE
gRNA_CDK19_targ_6491	CDK19	97746	W218R	87.49309434657172	218	I217T_W218R	217	85.65670206453461	10.40349477216459	88.4066867186381	1.189818509197307	Missense	Missense	ABE
gRNA_CDK19_targ_6491	CDK19	97746	I217T	86.9396190125427	217	I217T_W218R	217	85.65670206453461	10.40349477216459	88.4066867186381	1.189818509197307	Missense	Missense	ABE
gRNA_CDK19_targ_6491	CDK19	97746	WT	10.40349477216459	WT	I217T_W218R	217	85.65670206453461	10.40349477216459	88.4066867186381	1.189818509197307	WT	Missense	ABE
gRNA_CDK19_targ_6491	CDK19	97746	W218*	1.1887954494301558	218	I217T_W218R	217	85.65670206453461	10.40349477216459	88.4066867186381	1.189818509197307	Nonsense	Missense	ABE
gRNA_CDK19_targ_6492	CDK19	115642	WT	87.28403175316926	WT	I215T	215	11.039241797962678	87.28403175316927	12.665813458777947	0.050154788052783	WT	Missense	ABE
gRNA_CDK19_targ_6492	CDK19	115642	I215T	11.147334013593676	215	I215T	215	11.039241797962678	87.28403175316927	12.665813458777947	0.050154788052783	Missense	Missense	ABE
gRNA_CDK19_targ_6493	CDK19	177251	WT	74.32905879233404	WT	Y211H	211	14.582710393735438	74.32905879233404	25.39957461452967	0.2713665931362858	WT	Missense	ABE
gRNA_CDK19_targ_6493	CDK19	177251	Y211H	14.996812429831143	211	Y211H	211	14.582710393735438	74.32905879233404	25.39957461452967	0.2713665931362858	Missense	Missense	ABE
gRNA_CDK19_targ_6493	CDK19	177251	K213N	3.169516674094928	213	Y211H	211	14.582710393735438	74.32905879233404	25.39957461452967	0.2713665931362858	Missense	Missense	ABE
gRNA_CDK19_targ_6493	CDK19	177251	A214T	2.9624656560470743	214	Y211H	211	14.582710393735438	74.32905879233404	25.39957461452967	0.2713665931362858	Missense	Missense	ABE
gRNA_CDK19_targ_6493	CDK19	177251	T212A	1.7872959814049003	212	Y211H	211	14.582710393735438	74.32905879233404	25.39957461452967	0.2713665931362858	Missense	Missense	ABE
gRNA_CDK19_targ_6493	CDK19	177251	R209W	1.7816542642918798	209	Y211H	211	14.582710393735438	74.32905879233404	25.39957461452967	0.2713665931362858	Missense	Missense	ABE
gRNA_CDK19_targ_6493	CDK19	177251	Y211K	1.759087395839798	211	Y211H	211	14.582710393735438	74.32905879233404	25.39957461452967	0.2713665931362858	Missense	Missense	ABE
gRNA_CDK19_targ_6493	CDK19	177251	H210C	1.759087395839798	210	Y211H	211	14.582710393735438	74.32905879233404	25.39957461452967	0.2713665931362858	Missense	Missense	ABE
gRNA_CDK19_targ_6493	CDK19	177251	A214P	1.0583861304026494	214	Y211H	211	14.582710393735438	74.32905879233404	25.39957461452967	0.2713665931362858	Missense	Missense	ABE
gRNA_CDK19_targ_6494	CDK19	86582	Y211H	63.51782125615024	211	Y211H	211	62.48527407544293	35.142408352775405	64.81716754059735	0.0404241066272435	Missense	Missense	ABE
gRNA_CDK19_targ_6494	CDK19	86582	WT	35.142408352775405	WT	Y211H	211	62.48527407544293	35.142408352775405	64.81716754059735	0.0404241066272435	WT	Missense	ABE
gRNA_CDK19_targ_6495	CDK19	350788	WT	94.59531112808877	WT	L205F_L206C_G207L_A208V_R209Q_H210G	205	0.981789570908925	94.59531112808877	5.398702350137399	0.0059865217738347	WT	Missense	ABE
gRNA_CDK19_targ_6495	CDK19	350788	R209K	1.362076239780152	209	L205F_L206C_G207L_A208V_R209Q_H210G	205	0.981789570908925	94.59531112808877	5.398702350137399	0.0059865217738347	Missense	Missense	ABE
gRNA_CDK19_targ_6495	CDK19	350788	L205F	1.2711381233109456	205	L205F_L206C_G207L_A208V_R209Q_H210G	205	0.981789570908925	94.59531112808877	5.398702350137399	0.0059865217738347	Missense	Missense	ABE
gRNA_CDK19_targ_6495	CDK19	350788	G207L	1.077288846824863	207	L205F_L206C_G207L_A208V_R209Q_H210G	205	0.981789570908925	94.59531112808877	5.398702350137399	0.0059865217738347	Missense	Missense	ABE
gRNA_CDK19_targ_6495	CDK19	350788	L206C	1.015143049363148	206	L205F_L206C_G207L_A208V_R209Q_H210G	205	0.981789570908925	94.59531112808877	5.398702350137399	0.0059865217738347	Missense	Missense	ABE
gRNA_CDK19_targ_6495	CDK19	350788	A208V	1.0097266725201546	208	L205F_L206C_G207L_A208V_R209Q_H210G	205	0.981789570908925	94.59531112808877	5.398702350137399	0.0059865217738347	Missense	Missense	ABE
gRNA_CDK19_targ_6496	CDK19	110851	WT	92.56479418318284	WT	G207S	207	2.68197851169588	92.56479418318284	6.882211256551576	0.5529945602655798	WT	Missense	ABE
gRNA_CDK19_targ_6496	CDK19	110851	G207S	2.903898025277174	207	G207S	207	2.68197851169588	92.56479418318284	6.882211256551576	0.5529945602655798	Missense	Missense	ABE
gRNA_CDK19_targ_6497	CDK19	92704	WT	84.90572143596825	WT	L206P	206	4.98899723852261	84.90572143596825	14.553848809112873	0.540429754918881	WT	Missense	ABE
gRNA_CDK19_targ_6497	CDK19	92704	L206P	5.051561960648948	206	L206P	206	4.98899723852261	84.90572143596825	14.553848809112873	0.540429754918881	Missense	Missense	ABE
gRNA_CDK19_targ_6497	CDK19	92704	L205S	3.8574387297204	205	L206P	206	4.98899723852261	84.90572143596825	14.553848809112873	0.540429754918881	Missense	Missense	ABE
gRNA_CDK19_targ_6497	CDK19	92704	G207N	1.2556092509492578	207	L206P	206	4.98899723852261	84.90572143596825	14.553848809112873	0.540429754918881	Missense	Missense	ABE
gRNA_CDK19_targ_6498	CDK19	98160	WT	85.24449877750611	WT	L206P	206	4.369396903015485	85.24449877750612	14.09637326813365	0.6591279543602265	WT	Missense	ABE
gRNA_CDK19_targ_6498	CDK19	98160	L206P	5.417685411572943	206	L206P	206	4.369396903015485	85.24449877750612	14.09637326813365	0.6591279543602265	Missense	Missense	ABE
gRNA_CDK19_targ_6498	CDK19	98160	L205S	5.060105949470253	205	L206P	206	4.369396903015485	85.24449877750612	14.09637326813365	0.6591279543602265	Missense	Missense	ABE
gRNA_CDK19_targ_6498	CDK19	98160	G207S	1.6962102689486551	207	L206P	206	4.369396903015485	85.24449877750612	14.09637326813365	0.6591279543602265	Missense	Missense	ABE
gRNA_CDK19_targ_6499	CDK19	250073	L205S	69.35654788801669	205	L205S	205	66.54336933615384	15.757398839538856	84.02066596553804	0.2219351949230807	Missense	Missense	ABE
gRNA_CDK19_targ_6499	CDK19	250073	WT	15.757398839538856	WT	L205S	205	66.54336933615384	15.757398839538856	84.02066596553804	0.2219351949230807	WT	Missense	ABE
gRNA_CDK19_targ_6499	CDK19	250073	L205P	13.745186405569571	205	L205S	205	66.54336933615384	15.757398839538856	84.02066596553804	0.2219351949230807	Missense	Missense	ABE
gRNA_CDK19_targ_6499	CDK19	250073	L204P	2.802381704542274	204	L205S	205	66.54336933615384	15.757398839538856	84.02066596553804	0.2219351949230807	Missense	Missense	ABE
gRNA_CDK19_targ_6500	CDK19	100989	WT	65.68537167414273	WT	Y199H	199	29.958708374179366	65.68537167414273	34.13936171266177	0.1752666131954957	WT	Missense	ABE
gRNA_CDK19_targ_6500	CDK19	100989	Y199H	30.44985097386844	199	Y199H	199	29.958708374179366	65.68537167414273	34.13936171266177	0.1752666131954957	Missense	Missense	ABE
gRNA_CDK19_targ_6500	CDK19	100989	A201T	1.2209250512432046	201	Y199H	199	29.958708374179366	65.68537167414273	34.13936171266177	0.1752666131954957	Missense	Missense	ABE
gRNA_CDK19_targ_6501	CDK19	394561	W198R	77.46127975141994	198	W198R	198	41.47343503285931	14.428440722727284	84.11652444108765	1.4550348361850216	Missense	Missense	ABE
gRNA_CDK19_targ_6501	CDK19	394561	F197S	17.55748794229536	197	W198R	198	41.47343503285931	14.428440722727284	84.11652444108765	1.4550348361850216	Missense	Missense	ABE
gRNA_CDK19_targ_6501	CDK19	394561	WT	14.428440722727284	WT	W198R	198	41.47343503285931	14.428440722727284	84.11652444108765	1.4550348361850216	WT	Missense	ABE
gRNA_CDK19_targ_6501	CDK19	394561	F197P	12.18670877253454	197	W198R	198	41.47343503285931	14.428440722727284	84.11652444108765	1.4550348361850216	Missense	Missense	ABE
gRNA_CDK19_targ_6501	CDK19	394561	F197L	7.31724625596549	197	W198R	198	41.47343503285931	14.428440722727284	84.11652444108765	1.4550348361850216	Missense	Missense	ABE
gRNA_CDK19_targ_6501	CDK19	394561	Y199H	5.233411310291691	199	W198R	198	41.47343503285931	14.428440722727284	84.11652444108765	1.4550348361850216	Missense	Missense	ABE
gRNA_CDK19_targ_6501	CDK19	394561	V195A	1.2418865523962077	195	W198R	198	41.47343503285931	14.428440722727284	84.11652444108765	1.4550348361850216	Missense	Missense	ABE
gRNA_CDK19_targ_6501	CDK19	394561	W198*	1.1729491764264588	198	W198R	198	41.47343503285931	14.428440722727284	84.11652444108765	1.4550348361850216	Nonsense	Missense	ABE
gRNA_CDK19_targ_6502	CDK19	152708	W198R	83.48154648086545	198	W198R	198	28.41959818739032	11.869712130340258	87.02687481991775	1.1034130497419898	Missense	Missense	ABE
gRNA_CDK19_targ_6502	CDK19	152708	F197P	26.960604552479243	197	W198R	198	28.41959818739032	11.869712130340258	87.02687481991775	1.1034130497419898	Missense	Missense	ABE
gRNA_CDK19_targ_6502	CDK19	152708	F197S	24.22597375383084	197	W198R	198	28.41959818739032	11.869712130340258	87.02687481991775	1.1034130497419898	Missense	Missense	ABE
gRNA_CDK19_targ_6502	CDK19	152708	WT	11.869712130340258	WT	W198R	198	28.41959818739032	11.869712130340258	87.02687481991775	1.1034130497419898	WT	Missense	ABE
gRNA_CDK19_targ_6502	CDK19	152708	V195A	6.168635565916651	195	W198R	198	28.41959818739032	11.869712130340258	87.02687481991775	1.1034130497419898	Missense	Missense	ABE
gRNA_CDK19_targ_6502	CDK19	152708	F197L	5.158865285381251	197	W198R	198	28.41959818739032	11.869712130340258	87.02687481991775	1.1034130497419898	Missense	Missense	ABE
gRNA_CDK19_targ_6503	CDK19	127349	V193A	63.52228914243536	193	V193A	193	53.50100903815499	29.711265891369383	66.98678434852256	3.3019497601080485	Missense	Missense	ABE
gRNA_CDK19_targ_6503	CDK19	127349	WT	29.711265891369383	WT	V193A	193	53.50100903815499	29.711265891369383	66.98678434852256	3.3019497601080485	WT	Missense	ABE
gRNA_CDK19_targ_6503	CDK19	127349	V194A	8.562297308969839	194	V193A	193	53.50100903815499	29.711265891369383	66.98678434852256	3.3019497601080485	Missense	Missense	ABE
gRNA_CDK19_targ_6503	CDK19	127349	L190F	3.449575575779943	190	V193A	193	53.50100903815499	29.711265891369383	66.98678434852256	3.3019497601080485	Missense	Missense	ABE
gRNA_CDK19_targ_6503	CDK19	127349	D191F	3.29880878530652	191	V193A	193	53.50100903815499	29.711265891369383	66.98678434852256	3.3019497601080485	Missense	Missense	ABE
gRNA_CDK19_targ_6503	CDK19	127349	P192*	3.293312079403843	192	V193A	193	53.50100903815499	29.711265891369383	66.98678434852256	3.3019497601080485	Nonsense	Missense	ABE
gRNA_CDK19_targ_6503	CDK19	127349	D189C	3.286244886100401	189	V193A	193	53.50100903815499	29.711265891369383	66.98678434852256	3.3019497601080485	Missense	Missense	ABE
gRNA_CDK19_targ_6503	CDK19	127349	L190S	1.1935704245812688	190	V193A	193	53.50100903815499	29.711265891369383	66.98678434852256	3.3019497601080485	Missense	Missense	ABE
gRNA_CDK19_targ_6503	CDK19	127349	D189S	1.0977706931346145	189	V193A	193	53.50100903815499	29.711265891369383	66.98678434852256	3.3019497601080485	Missense	Missense	ABE
gRNA_CDK19_targ_6503	CDK19	127349	D191S	1.0977706931346145	191	V193A	193	53.50100903815499	29.711265891369383	66.98678434852256	3.3019497601080485	Missense	Missense	ABE
gRNA_CDK19_targ_6504	CDK19	101471	V193A	54.54957574085206	193	V193A	193	46.26937745759872	36.17880970917799	63.80640774211349	0.0147825487084976	Missense	Missense	ABE
gRNA_CDK19_targ_6504	CDK19	101471	WT	36.17880970917799	WT	V193A	193	46.26937745759872	36.17880970917799	63.80640774211349	0.0147825487084976	WT	Missense	ABE
gRNA_CDK19_targ_6504	CDK19	101471	L190S	13.469858383183372	190	V193A	193	46.26937745759872	36.17880970917799	63.80640774211349	0.0147825487084976	Missense	Missense	ABE
gRNA_CDK19_targ_6504	CDK19	101471	D191N	1.6132688157207478	191	V193A	193	46.26937745759872	36.17880970917799	63.80640774211349	0.0147825487084976	Missense	Missense	ABE
gRNA_CDK19_targ_6505	CDK19	163756	WT	84.5202618530008	WT	L190S	190	9.139207113021811	84.52026185300082	15.411343706490133	0.0683944405090495	WT	Missense	ABE
gRNA_CDK19_targ_6505	CDK19	163756	L190S	9.517208529763796	190	L190S	190	9.139207113021811	84.52026185300082	15.411343706490133	0.0683944405090495	Missense	Missense	ABE
gRNA_CDK19_targ_6505	CDK19	163756	V193A	1.1883534038447443	193	L190S	190	9.139207113021811	84.52026185300082	15.411343706490133	0.0683944405090495	Missense	Missense	ABE
gRNA_CDK19_targ_6505	CDK19	163756	A188T	1.1022496885610298	188	L190S	190	9.139207113021811	84.52026185300082	15.411343706490133	0.0683944405090495	Missense	Missense	ABE
gRNA_CDK19_targ_6505	CDK19	163756	D189S	1.0778231026649403	189	L190S	190	9.139207113021811	84.52026185300082	15.411343706490133	0.0683944405090495	Missense	Missense	ABE
gRNA_CDK19_targ_6505	CDK19	163756	L190R	1.0759911087227338	190	L190S	190	9.139207113021811	84.52026185300082	15.411343706490133	0.0683944405090495	Missense	Missense	ABE
gRNA_CDK19_targ_6505	CDK19	163756	L187A	1.0759911087227338	187	L190S	190	9.139207113021811	84.52026185300082	15.411343706490133	0.0683944405090495	Missense	Missense	ABE
gRNA_CDK19_targ_6505	CDK19	163756	D191N	1.0326339187571754	191	L190S	190	9.139207113021811	84.52026185300082	15.411343706490133	0.0683944405090495	Missense	Missense	ABE
gRNA_CDK19_targ_6506	CDK19	86868	WT	76.67955979186812	WT	L190S	190	17.658976838421513	76.67955979186813	23.287056223235247	0.0333839848966245	WT	Missense	ABE
gRNA_CDK19_targ_6506	CDK19	86868	L190S	17.932955748952434	190	L190S	190	17.658976838421513	76.67955979186813	23.287056223235247	0.0333839848966245	Missense	Missense	ABE
gRNA_CDK19_targ_6506	CDK19	86868	D191N	1.6243035410047428	191	L190S	190	17.658976838421513	76.67955979186813	23.287056223235247	0.0333839848966245	Missense	Missense	ABE
gRNA_CDK19_targ_6507	CDK19	258993	WT	91.66927291471198	WT	L190S	190	2.2305622159672267	91.66927291471198	8.260454915769907	0.0702721695180941	WT	Missense	ABE
gRNA_CDK19_targ_6507	CDK19	258993	L190S	2.2707177414061386	190	L190S	190	2.2305622159672267	91.66927291471198	8.260454915769907	0.0702721695180941	Missense	Missense	ABE
gRNA_CDK19_targ_6507	CDK19	258993	L187P	1.7961875417482325	187	L190S	190	2.2305622159672267	91.66927291471198	8.260454915769907	0.0702721695180941	Missense	Missense	ABE
gRNA_CDK19_targ_6507	CDK19	258993	D189N	1.3050545767646229	189	L190S	190	2.2305622159672267	91.66927291471198	8.260454915769907	0.0702721695180941	Missense	Missense	ABE
gRNA_CDK19_targ_6508	CDK19	133500	WT	49.04119850187266	WT	L187P	187	41.09138576779026	49.04119850187266	50.19625468164792	0.7625468164793985	WT	Missense	ABE
gRNA_CDK19_targ_6508	CDK19	133500	L187P	43.740823970037454	187	L187P	187	41.09138576779026	49.04119850187266	50.19625468164792	0.7625468164793985	Missense	Missense	ABE
gRNA_CDK19_targ_6508	CDK19	133500	D189N	3.142322097378277	189	L187P	187	41.09138576779026	49.04119850187266	50.19625468164792	0.7625468164793985	Missense	Missense	ABE
gRNA_CDK19_targ_6508	CDK19	133500	D189H	1.823220973782772	189	L187P	187	41.09138576779026	49.04119850187266	50.19625468164792	0.7625468164793985	Missense	Missense	ABE
gRNA_CDK19_targ_6509	CDK19	148989	L187P	81.29794817067032	187	L187P	187	78.35880501245059	13.596305767539883	85.12574753840887	1.2779466940512378	Missense	Missense	ABE
gRNA_CDK19_targ_6509	CDK19	148989	WT	13.596305767539883	WT	L187P	187	78.35880501245059	13.596305767539883	85.12574753840887	1.2779466940512378	WT	Missense	ABE
gRNA_CDK19_targ_6509	CDK19	148989	D189N	2.2773493345146285	189	L187P	187	78.35880501245059	13.596305767539883	85.12574753840887	1.2779466940512378	Missense	Missense	ABE
gRNA_CDK19_targ_6509	CDK19	148989	A188T	2.0269952815308514	188	L187P	187	78.35880501245059	13.596305767539883	85.12574753840887	1.2779466940512378	Missense	Missense	ABE
gRNA_CDK19_targ_6509	CDK19	148989	D189H	1.616226701300096	189	L187P	187	78.35880501245059	13.596305767539883	85.12574753840887	1.2779466940512378	Missense	Missense	ABE
gRNA_CDK19_targ_6509	CDK19	148989	L184S	1.3638590768445993	184	L187P	187	78.35880501245059	13.596305767539883	85.12574753840887	1.2779466940512378	Missense	Missense	ABE
gRNA_CDK19_targ_6509	CDK19	148989	P186*	1.2524414554094598	186	L187P	187	78.35880501245059	13.596305767539883	85.12574753840887	1.2779466940512378	Nonsense	Missense	ABE
gRNA_CDK19_targ_6509	CDK19	148989	K185H	1.2423735980508628	185	L187P	187	78.35880501245059	13.596305767539883	85.12574753840887	1.2779466940512378	Missense	Missense	ABE
gRNA_CDK19_targ_6510	CDK19	86880	L187P	79.1908379373849	187	L187P	187	73.12384898710866	18.75	80.68255064456721	0.5674493554327801	Missense	Missense	ABE
gRNA_CDK19_targ_6510	CDK19	86880	WT	18.75	WT	L187P	187	73.12384898710866	18.75	80.68255064456721	0.5674493554327801	WT	Missense	ABE
gRNA_CDK19_targ_6510	CDK19	86880	L184P	4.661602209944752	184	L187P	187	73.12384898710866	18.75	80.68255064456721	0.5674493554327801	Missense	Missense	ABE
gRNA_CDK19_targ_6511	CDK19	53858	WT	40.50280366890713	WT	L184P	184	27.44810427420253	40.50280366890713	59.471202049834744	0.025994281258123	WT	Missense	ABE
gRNA_CDK19_targ_6511	CDK19	53858	L184P	35.34665230792083	184	L184P	184	27.44810427420253	40.50280366890713	59.471202049834744	0.025994281258123	Missense	Missense	ABE
gRNA_CDK19_targ_6511	CDK19	53858	L187P	28.15737680567418	187	L184P	184	27.44810427420253	40.50280366890713	59.471202049834744	0.025994281258123	Missense	Missense	ABE
gRNA_CDK19_targ_6511	CDK19	53858	K185N	1.2495822347654943	185	L184P	184	27.44810427420253	40.50280366890713	59.471202049834744	0.025994281258123	Missense	Missense	ABE
gRNA_CDK19_targ_6512	CDK19	45161	WT	92.38723677509356	WT	L184P	184	4.9445317862757685	92.38723677509356	7.5972631252629474	0.0155000996434977	WT	Missense	ABE
gRNA_CDK19_targ_6512	CDK19	45161	L184P	5.044175283983969	184	L184P	184	4.9445317862757685	92.38723677509356	7.5972631252629474	0.0155000996434977	Missense	Missense	ABE
gRNA_CDK19_targ_6513	CDK19	43609	WT	84.6476644729299	WT	S182P	182	8.720676924488064	84.64766447292989	15.27895617877043	0.0733793482996626	WT	Missense	ABE
gRNA_CDK19_targ_6513	CDK19	43609	S182P	9.514091127978167	182	S182P	182	8.720676924488064	84.64766447292989	15.27895617877043	0.0733793482996626	Missense	Missense	ABE
gRNA_CDK19_targ_6513	CDK19	43609	L179S	4.788002476553005	179	S182P	182	8.720676924488064	84.64766447292989	15.27895617877043	0.0733793482996626	Missense	Missense	ABE
gRNA_CDK19_targ_6514	CDK19	92600	L179P	74.31425485961122	179	L179P	179	59.01295896328293	11.7829373650108	88.17062634989199	0.046436285097191506	Missense	Missense	ABE
gRNA_CDK19_targ_6514	CDK19	92600	F180L	12.494600431965443	180	L179P	179	59.01295896328293	11.7829373650108	88.17062634989199	0.046436285097191506	Missense	Missense	ABE
gRNA_CDK19_targ_6514	CDK19	92600	WT	11.7829373650108	WT	L179P	179	59.01295896328293	11.7829373650108	88.17062634989199	0.046436285097191506	WT	Missense	ABE
gRNA_CDK19_targ_6514	CDK19	92600	L179S	10.289416846652268	179	L179P	179	59.01295896328293	11.7829373650108	88.17062634989199	0.046436285097191506	Missense	Missense	ABE
gRNA_CDK19_targ_6514	CDK19	92600	M174I	2.2440604751619877	174	L179P	179	59.01295896328293	11.7829373650108	88.17062634989199	0.046436285097191506	Missense	Missense	ABE
gRNA_CDK19_targ_6514	CDK19	92600	F180P	1.2084233261339092	180	L179P	179	59.01295896328293	11.7829373650108	88.17062634989199	0.046436285097191506	Missense	Missense	ABE
gRNA_CDK19_targ_6514	CDK19	92600	R178K	1.1576673866090712	178	L179P	179	59.01295896328293	11.7829373650108	88.17062634989199	0.046436285097191506	Missense	Missense	ABE
gRNA_CDK19_targ_6515	CDK19	86306	WT	84.82260792992376	WT	F176L	176	7.679651472667022	84.82260792992375	15.087015966444968	0.0903761036312646	WT	Missense	ABE
gRNA_CDK19_targ_6515	CDK19	86306	F176L	8.94955159548583	176	F176L	176	7.679651472667022	84.82260792992375	15.087015966444968	0.0903761036312646	Missense	Missense	ABE
gRNA_CDK19_targ_6515	CDK19	86306	L179S	1.804046068639492	179	F176L	176	7.679651472667022	84.82260792992375	15.087015966444968	0.0903761036312646	Missense	Missense	ABE
gRNA_CDK19_targ_6515	CDK19	86306	M174T	1.274534794799898	174	F176L	176	7.679651472667022	84.82260792992375	15.087015966444968	0.0903761036312646	Missense	Missense	ABE
gRNA_CDK19_targ_6516	CDK19	241491	V169A	88.34490726362473	169	V169A	169	81.2995101266714	9.5018033798361	90.04766223171877	0.4505343884451149	Missense	Missense	ABE
gRNA_CDK19_targ_6516	CDK19	241491	WT	9.5018033798361	WT	V169A	169	81.2995101266714	9.5018033798361	90.04766223171877	0.4505343884451149	WT	Missense	ABE
gRNA_CDK19_targ_6516	CDK19	241491	I171T	5.755079899457951	171	V169A	169	81.2995101266714	9.5018033798361	90.04766223171877	0.4505343884451149	Missense	Missense	ABE
gRNA_CDK19_targ_6517	CDK19	78106	V169A	77.0376155481013	169	V169A	169	74.37584820628376	19.490180011778865	79.91063426625354	0.5991857219675822	Missense	Missense	ABE
gRNA_CDK19_targ_6517	CDK19	78106	WT	19.490180011778865	WT	V169A	169	74.37584820628376	19.490180011778865	79.91063426625354	0.5991857219675822	WT	Missense	ABE
gRNA_CDK19_targ_6517	CDK19	78106	R168K	1.1753258392441042	168	V169A	169	74.37584820628376	19.490180011778865	79.91063426625354	0.5991857219675822	Missense	Missense	ABE
gRNA_CDK19_targ_6518	CDK19	107120	WT	60.98020911127707	WT	M160T	160	10.0	60.98020911127707	38.356049290515294	0.6637415982076142	WT	Missense	ABE
gRNA_CDK19_targ_6518	CDK19	107120	M160T	10.863517550410757	160	M160T	160	10.0	60.98020911127707	38.356049290515294	0.6637415982076142	Missense	Missense	ABE
gRNA_CDK19_targ_6518	CDK19	107120	V159A	6.708364451082898	159	M160T	160	10.0	60.98020911127707	38.356049290515294	0.6637415982076142	Missense	Missense	ABE
gRNA_CDK19_targ_6518	CDK19	107120	G163R	6.380694548170276	163	M160T	160	10.0	60.98020911127707	38.356049290515294	0.6637415982076142	Missense	Missense	ABE
gRNA_CDK19_targ_6518	CDK19	107120	G163S	5.299663928304705	163	M160T	160	10.0	60.98020911127707	38.356049290515294	0.6637415982076142	Missense	Missense	ABE
gRNA_CDK19_targ_6518	CDK19	107120	G163D	3.050784167289021	163	M160T	160	10.0	60.98020911127707	38.356049290515294	0.6637415982076142	Missense	Missense	ABE
gRNA_CDK19_targ_6518	CDK19	107120	M160I	1.2901418969380134	160	M160T	160	10.0	60.98020911127707	38.356049290515294	0.6637415982076142	Missense	Missense	ABE
gRNA_CDK19_targ_6519	CDK19	113946	M160T	30.80582030084426	160	M160T	160	24.035946852017624	25.375177715760096	73.44794902848716	1.176873255752722	Missense	Missense	ABE
gRNA_CDK19_targ_6519	CDK19	113946	V159A	26.86009162234743	159	M160T	160	24.035946852017624	25.375177715760096	73.44794902848716	1.176873255752722	Missense	Missense	ABE
gRNA_CDK19_targ_6519	CDK19	113946	WT	25.375177715760096	WT	M160T	160	24.035946852017624	25.375177715760096	73.44794902848716	1.176873255752722	WT	Missense	ABE
gRNA_CDK19_targ_6519	CDK19	113946	G163R	9.293876046548364	163	M160T	160	24.035946852017624	25.375177715760096	73.44794902848716	1.176873255752722	Missense	Missense	ABE
gRNA_CDK19_targ_6519	CDK19	113946	G163S	7.149000403699998	163	M160T	160	24.035946852017624	25.375177715760096	73.44794902848716	1.176873255752722	Missense	Missense	ABE
gRNA_CDK19_targ_6519	CDK19	113946	G163D	1.9377599915749568	163	M160T	160	24.035946852017624	25.375177715760096	73.44794902848716	1.176873255752722	Missense	Missense	ABE
gRNA_CDK19_targ_6519	CDK19	113946	G163A	1.3989082547873557	163	M160T	160	24.035946852017624	25.375177715760096	73.44794902848716	1.176873255752722	Missense	Missense	ABE
gRNA_CDK19_targ_6519	CDK19	113946	L158R	1.3409860811261474	158	M160T	160	24.035946852017624	25.375177715760096	73.44794902848716	1.176873255752722	Missense	Missense	ABE
gRNA_CDK19_targ_6519	CDK19	113946	L158Q	1.039088691134397	158	M160T	160	24.035946852017624	25.375177715760096	73.44794902848716	1.176873255752722	Missense	Missense	ABE
gRNA_CDK19_targ_6520	CDK19	121547	M160T	71.15601372308655	160	M160T	160	37.931006112861695	18.517116835462826	80.58035163352447	0.9025315310126917	Missense	Missense	ABE
gRNA_CDK19_targ_6520	CDK19	121547	V159A	37.49907443211268	159	M160T	160	37.931006112861695	18.517116835462826	80.58035163352447	0.9025315310126917	Missense	Missense	ABE
gRNA_CDK19_targ_6520	CDK19	121547	WT	18.517116835462826	WT	M160T	160	37.931006112861695	18.517116835462826	80.58035163352447	0.9025315310126917	WT	Missense	ABE
gRNA_CDK19_targ_6520	CDK19	121547	L158P	4.464939488428344	158	M160T	160	37.931006112861695	18.517116835462826	80.58035163352447	0.9025315310126917	Missense	Missense	ABE
gRNA_CDK19_targ_6520	CDK19	121547	I157S	1.1855496227796656	157	M160T	160	37.931006112861695	18.517116835462826	80.58035163352447	0.9025315310126917	Missense	Missense	ABE
gRNA_CDK19_targ_6520	CDK19	121547	M160I	1.135363275111685	160	M160T	160	37.931006112861695	18.517116835462826	80.58035163352447	0.9025315310126917	Missense	Missense	ABE
gRNA_CDK19_targ_6521	CDK19	50912	V159A	84.39464173475801	159	V159A_M160T	159	47.78834066624764	14.532919547454432	85.35119421747328	0.1158862350722811	Missense	Missense	ABE
gRNA_CDK19_targ_6521	CDK19	50912	M160T	56.39927718416091	160	V159A_M160T	159	47.78834066624764	14.532919547454432	85.35119421747328	0.1158862350722811	Missense	Missense	ABE
gRNA_CDK19_targ_6521	CDK19	50912	WT	14.532919547454432	WT	V159A_M160T	159	47.78834066624764	14.532919547454432	85.35119421747328	0.1158862350722811	WT	Missense	ABE
gRNA_CDK19_targ_6521	CDK19	50912	L158P	10.655641106222502	158	V159A_M160T	159	47.78834066624764	14.532919547454432	85.35119421747328	0.1158862350722811	Missense	Missense	ABE
gRNA_CDK19_targ_6522	CDK19	66168	V159A	87.18715995647443	159	L158P_V159A	158	60.59424495224277	9.805343972917422	90.09490992624832	0.0997461008342398	Missense	Missense	ABE
gRNA_CDK19_targ_6522	CDK19	66168	L158P	67.2122476121388	158	L158P_V159A	158	60.59424495224277	9.805343972917422	90.09490992624832	0.0997461008342398	Missense	Missense	ABE
gRNA_CDK19_targ_6522	CDK19	66168	WT	9.805343972917422	WT	L158P_V159A	158	60.59424495224277	9.805343972917422	90.09490992624832	0.0997461008342398	WT	Missense	ABE
gRNA_CDK19_targ_6522	CDK19	66168	M160T	5.419538145327047	160	L158P_V159A	158	60.59424495224277	9.805343972917422	90.09490992624832	0.0997461008342398	Missense	Missense	ABE
gRNA_CDK19_targ_6522	CDK19	66168	V159I	1.53548543102406	159	L158P_V159A	158	60.59424495224277	9.805343972917422	90.09490992624832	0.0997461008342398	Missense	Missense	ABE
gRNA_CDK19_targ_6522	CDK19	66168	I157T	1.0639584088985612	157	L158P_V159A	158	60.59424495224277	9.805343972917422	90.09490992624832	0.0997461008342398	Missense	Missense	ABE
gRNA_CDK19_targ_6523	CDK19	16573	WT	54.37156821335908	WT	I157T	157	42.45459482290472	54.37156821335908	45.61033005490857	0.0181017317323356	WT	Missense	ABE
gRNA_CDK19_targ_6523	CDK19	16573	I157T	43.878597719181805	157	I157T	157	42.45459482290472	54.37156821335908	45.61033005490857	0.0181017317323356	Missense	Missense	ABE
gRNA_CDK19_targ_6524	CDK19	27196	WT	98.2791586998088	WT	K153N_P154Q	153	1.1987056920135315	98.2791586998088	1.6767171642888652	0.044124135902338504	WT	Missense	ABE
gRNA_CDK19_targ_6524	CDK19	27196	P154Q	1.3421091336961315	154	K153N_P154Q	153	1.1987056920135315	98.2791586998088	1.6767171642888652	0.044124135902338504	Missense	Missense	ABE
gRNA_CDK19_targ_6524	CDK19	27196	K153N	1.2501838505662597	153	K153N_P154Q	153	1.1987056920135315	98.2791586998088	1.6767171642888652	0.044124135902338504	Missense	Missense	ABE
gRNA_CDK19_targ_6525	CDK19	27604	WT	97.82277930734676	WT	K153N	153	1.894652948847993	97.82277930734676	2.1591073757426456	0.0181133169105926	WT	Missense	ABE
gRNA_CDK19_targ_6525	CDK19	27604	K153N	1.894652948847993	153	K153N	153	1.894652948847993	97.82277930734676	2.1591073757426456	0.0181133169105926	Missense	Missense	ABE
gRNA_CDK19_targ_6526	CDK19	168988	WT	76.03557649063839	WT	V147A	147	11.25642057424196	76.03557649063839	23.789263142945057	0.1751603664165499	WT	Missense	ABE
gRNA_CDK19_targ_6526	CDK19	168988	V147A	11.4795133382252	147	V147A	147	11.25642057424196	76.03557649063839	23.789263142945057	0.1751603664165499	Missense	Missense	ABE
gRNA_CDK19_targ_6526	CDK19	168988	L148P	6.734797737117429	148	V147A	147	11.25642057424196	76.03557649063839	23.789263142945057	0.1751603664165499	Missense	Missense	ABE
gRNA_CDK19_targ_6526	CDK19	168988	W146R	1.264586834568135	146	V147A	147	11.25642057424196	76.03557649063839	23.789263142945057	0.1751603664165499	Missense	Missense	ABE
gRNA_CDK19_targ_6526	CDK19	168988	R150K	1.0089473808791156	150	V147A	147	11.25642057424196	76.03557649063839	23.789263142945057	0.1751603664165499	Missense	Missense	ABE
gRNA_CDK19_targ_6527	CDK19	262662	V147A	65.8907645567307	147	V147A	147	35.14669042343392	10.053605013287038	87.980370209623	1.9660247770899468	Missense	Missense	ABE
gRNA_CDK19_targ_6527	CDK19	262662	L148P	49.48603147771661	148	V147A	147	35.14669042343392	10.053605013287038	87.980370209623	1.9660247770899468	Missense	Missense	ABE
gRNA_CDK19_targ_6527	CDK19	262662	WT	10.053605013287038	WT	V147A	147	35.14669042343392	10.053605013287038	87.980370209623	1.9660247770899468	WT	Missense	ABE
gRNA_CDK19_targ_6527	CDK19	262662	W146R	2.601442157601785	146	V147A	147	35.14669042343392	10.053605013287038	87.980370209623	1.9660247770899468	Missense	Missense	ABE
gRNA_CDK19_targ_6527	CDK19	262662	W146*	1.9488924930138356	146	V147A	147	35.14669042343392	10.053605013287038	87.980370209623	1.9660247770899468	Nonsense	Missense	ABE
gRNA_CDK19_targ_6528	CDK19	242830	V147A	87.39200263558868	147	V147A_L148P	147	40.758143557221096	4.973026397067907	93.74665403780419	1.2803195651278654	Missense	Missense	ABE
gRNA_CDK19_targ_6528	CDK19	242830	L148P	45.77893999917638	148	V147A_L148P	147	40.758143557221096	4.973026397067907	93.74665403780419	1.2803195651278654	Missense	Missense	ABE
gRNA_CDK19_targ_6528	CDK19	242830	W146R	7.617674916608327	146	V147A_L148P	147	40.758143557221096	4.973026397067907	93.74665403780419	1.2803195651278654	Missense	Missense	ABE
gRNA_CDK19_targ_6528	CDK19	242830	WT	4.973026397067907	WT	V147A_L148P	147	40.758143557221096	4.973026397067907	93.74665403780419	1.2803195651278654	WT	Missense	ABE
gRNA_CDK19_targ_6528	CDK19	242830	W146*	1.2214306304822304	146	V147A_L148P	147	40.758143557221096	4.973026397067907	93.74665403780419	1.2803195651278654	Nonsense	Missense	ABE
gRNA_CDK19_targ_6529	CDK19	83515	V147A	90.84356103693948	147	V147A	147	57.23642459438424	6.772436089325271	92.62647428605638	0.6010896246183313	Missense	Missense	ABE
gRNA_CDK19_targ_6529	CDK19	83515	W146R	23.92983296413818	146	V147A	147	57.23642459438424	6.772436089325271	92.62647428605638	0.6010896246183313	Missense	Missense	ABE
gRNA_CDK19_targ_6529	CDK19	83515	WT	6.772436089325271	WT	V147A	147	57.23642459438424	6.772436089325271	92.62647428605638	0.6010896246183313	WT	Missense	ABE
gRNA_CDK19_targ_6529	CDK19	83515	L148P	4.523738250613662	148	V147A	147	57.23642459438424	6.772436089325271	92.62647428605638	0.6010896246183313	Missense	Missense	ABE
gRNA_CDK19_targ_6529	CDK19	83515	H143I	1.900257438783452	143	V147A	147	57.23642459438424	6.772436089325271	92.62647428605638	0.6010896246183313	Missense	Missense	ABE
gRNA_CDK19_targ_6529	CDK19	83515	H143Y	1.0632820451415914	143	V147A	147	57.23642459438424	6.772436089325271	92.62647428605638	0.6010896246183313	Missense	Missense	ABE
gRNA_CDK19_targ_6530	CDK19	155148	V147A	84.14675019980922	147	V147A	147	68.51780235645964	13.14873540103643	85.68979297187201	1.1614716270915497	Missense	Missense	ABE
gRNA_CDK19_targ_6530	CDK19	155148	WT	13.14873540103643	WT	V147A	147	68.51780235645964	13.14873540103643	85.68979297187201	1.1614716270915497	WT	Missense	ABE
gRNA_CDK19_targ_6530	CDK19	155148	W146R	10.893469461417483	146	V147A	147	68.51780235645964	13.14873540103643	85.68979297187201	1.1614716270915497	Missense	Missense	ABE
gRNA_CDK19_targ_6530	CDK19	155148	N145H	2.654239822620981	145	V147A	147	68.51780235645964	13.14873540103643	85.68979297187201	1.1614716270915497	Missense	Missense	ABE
gRNA_CDK19_targ_6530	CDK19	155148	H143Q	1.7492974450202388	143	V147A	147	68.51780235645964	13.14873540103643	85.68979297187201	1.1614716270915497	Missense	Missense	ABE
gRNA_CDK19_targ_6530	CDK19	155148	A144I	1.7280274318715034	144	V147A	147	68.51780235645964	13.14873540103643	85.68979297187201	1.1614716270915497	Missense	Missense	ABE
gRNA_CDK19_targ_6530	CDK19	155148	L142P	1.4257354268182638	142	V147A	147	68.51780235645964	13.14873540103643	85.68979297187201	1.1614716270915497	Missense	Missense	ABE
gRNA_CDK19_targ_6530	CDK19	155148	W146*	1.133756155412896	146	V147A	147	68.51780235645964	13.14873540103643	85.68979297187201	1.1614716270915497	Nonsense	Missense	ABE
gRNA_CDK19_targ_6531	CDK19	121840	W146R	71.38214051214707	146	W146R	146	66.97882468811555	22.371142481943533	74.93187787261981	2.696979645436637	Missense	Missense	ABE
gRNA_CDK19_targ_6531	CDK19	121840	WT	22.371142481943533	WT	W146R	146	66.97882468811555	22.371142481943533	74.93187787261981	2.696979645436637	WT	Missense	ABE
gRNA_CDK19_targ_6531	CDK19	121840	A144E	3.1451083388049903	144	W146R	146	66.97882468811555	22.371142481943533	74.93187787261981	2.696979645436637	Missense	Missense	ABE
gRNA_CDK19_targ_6531	CDK19	121840	W146*	2.574688115561392	146	W146R	146	66.97882468811555	22.371142481943533	74.93187787261981	2.696979645436637	Nonsense	Missense	ABE
gRNA_CDK19_targ_6531	CDK19	121840	Y141G	1.6751477347340775	141	W146R	146	66.97882468811555	22.371142481943533	74.93187787261981	2.696979645436637	Missense	Missense	ABE
gRNA_CDK19_targ_6531	CDK19	121840	L142C	1.5224885095206828	142	W146R	146	66.97882468811555	22.371142481943533	74.93187787261981	2.696979645436637	Missense	Missense	ABE
gRNA_CDK19_targ_6532	CDK19	245749	WT	92.24167748393688	WT	W146R	146	4.857802066335977	92.24167748393684	7.544689907181712	0.2136326088814191	WT	Missense	ABE
gRNA_CDK19_targ_6532	CDK19	245749	W146R	4.922909147137934	146	W146R	146	4.857802066335977	92.24167748393684	7.544689907181712	0.2136326088814191	Missense	Missense	ABE
gRNA_CDK19_targ_6532	CDK19	245749	Y141H	1.0274711189058756	141	W146R	146	4.857802066335977	92.24167748393684	7.544689907181712	0.2136326088814191	Missense	Missense	ABE
gRNA_CDK19_targ_6533	CDK19	35523	Y141H	86.75224502435042	141	Y141H_L142P	141	45.20170030684345	7.20378346423444	92.74836021732398	0.0478563184415725	Missense	Missense	ABE
gRNA_CDK19_targ_6533	CDK19	35523	L142P	50.01266784899924	142	Y141H_L142P	141	45.20170030684345	7.20378346423444	92.74836021732398	0.0478563184415725	Missense	Missense	ABE
gRNA_CDK19_targ_6533	CDK19	35523	WT	7.20378346423444	WT	Y141H_L142P	141	45.20170030684345	7.20378346423444	92.74836021732398	0.0478563184415725	WT	Missense	ABE
gRNA_CDK19_targ_6533	CDK19	35523	I139T	3.5301072544548604	139	Y141H_L142P	141	45.20170030684345	7.20378346423444	92.74836021732398	0.0478563184415725	Missense	Missense	ABE
gRNA_CDK19_targ_6533	CDK19	35523	H140Y	2.699659375615798	140	Y141H_L142P	141	45.20170030684345	7.20378346423444	92.74836021732398	0.0478563184415725	Missense	Missense	ABE
gRNA_CDK19_targ_6533	CDK19	35523	I139V	2.682768910283478	139	Y141H_L142P	141	45.20170030684345	7.20378346423444	92.74836021732398	0.0478563184415725	Missense	Missense	ABE
gRNA_CDK19_targ_6533	CDK19	35523	D137L	2.668693522506545	137	Y141H_L142P	141	45.20170030684345	7.20378346423444	92.74836021732398	0.0478563184415725	Missense	Missense	ABE
gRNA_CDK19_targ_6533	CDK19	35523	G138M	2.663063367395772	138	Y141H_L142P	141	45.20170030684345	7.20378346423444	92.74836021732398	0.0478563184415725	Missense	Missense	ABE
gRNA_CDK19_targ_6533	CDK19	35523	H140P	1.6299299045688709	140	Y141H_L142P	141	45.20170030684345	7.20378346423444	92.74836021732398	0.0478563184415725	Missense	Missense	ABE
gRNA_CDK19_targ_6533	CDK19	35523	D137Y	1.6271148270134843	137	Y141H_L142P	141	45.20170030684345	7.20378346423444	92.74836021732398	0.0478563184415725	Missense	Missense	ABE
gRNA_CDK19_targ_6533	CDK19	35523	I139P	1.483545871688765	139	Y141H_L142P	141	45.20170030684345	7.20378346423444	92.74836021732398	0.0478563184415725	Missense	Missense	ABE
gRNA_CDK19_targ_6533	CDK19	35523	G138P	1.2695999774793796	138	Y141H_L142P	141	45.20170030684345	7.20378346423444	92.74836021732398	0.0478563184415725	Missense	Missense	ABE
gRNA_CDK19_targ_6534	CDK19	95945	I139T	71.51388816509458	139	I139T	139	69.72536348949919	25.20089634686539	73.24613059565375	1.552973057480848	Missense	Missense	ABE
gRNA_CDK19_targ_6534	CDK19	95945	WT	25.20089634686539	WT	I139T	139	69.72536348949919	25.20089634686539	73.24613059565375	1.552973057480848	WT	Missense	ABE
gRNA_CDK19_targ_6534	CDK19	95945	L136S	1.5623534316535514	136	I139T	139	69.72536348949919	25.20089634686539	73.24613059565375	1.552973057480848	Missense	Missense	ABE
gRNA_CDK19_targ_6534	CDK19	95945	H140P	1.5613111678565843	140	I139T	139	69.72536348949919	25.20089634686539	73.24613059565375	1.552973057480848	Missense	Missense	ABE
gRNA_CDK19_targ_6534	CDK19	95945	I135D	1.551930793683881	135	I139T	139	69.72536348949919	25.20089634686539	73.24613059565375	1.552973057480848	Missense	Missense	ABE
gRNA_CDK19_targ_6534	CDK19	95945	D137*	1.5508885298869144	137	I139T	139	69.72536348949919	25.20089634686539	73.24613059565375	1.552973057480848	Nonsense	Missense	ABE
gRNA_CDK19_targ_6534	CDK19	95945	G138W	1.5467194746990462	138	I139T	139	69.72536348949919	25.20089634686539	73.24613059565375	1.552973057480848	Missense	Missense	ABE
gRNA_CDK19_targ_6534	CDK19	95945	I139H	1.539423628120277	139	I139T	139	69.72536348949919	25.20089634686539	73.24613059565375	1.552973057480848	Missense	Missense	ABE
gRNA_CDK19_targ_6535	CDK19	110302	I139T	83.56240140704611	139	I139T	139	81.46996427988613	11.048757048829575	86.90594912150277	2.045293829667638	Missense	Missense	ABE
gRNA_CDK19_targ_6535	CDK19	110302	WT	11.048757048829575	WT	I139T	139	81.46996427988613	11.048757048829575	86.90594912150277	2.045293829667638	WT	Missense	ABE
gRNA_CDK19_targ_6535	CDK19	110302	Q134P	2.084277710286305	134	I139T	139	81.46996427988613	11.048757048829575	86.90594912150277	2.045293829667638	Missense	Missense	ABE
gRNA_CDK19_targ_6535	CDK19	110302	I135D	2.0824645065366	135	I139T	139	81.46996427988613	11.048757048829575	86.90594912150277	2.045293829667638	Missense	Missense	ABE
gRNA_CDK19_targ_6535	CDK19	110302	L136S	2.053453246541314	136	I139T	139	81.46996427988613	11.048757048829575	86.90594912150277	2.045293829667638	Missense	Missense	ABE
gRNA_CDK19_targ_6535	CDK19	110302	D137*	2.04529382966764	137	I139T	139	81.46996427988613	11.048757048829575	86.90594912150277	2.045293829667638	Nonsense	Missense	ABE
gRNA_CDK19_targ_6535	CDK19	110302	H140P	2.0434806259179346	140	I139T	139	81.46996427988613	11.048757048829575	86.90594912150277	2.045293829667638	Missense	Missense	ABE
gRNA_CDK19_targ_6535	CDK19	110302	G138W	1.9419412159344345	138	I139T	139	81.46996427988613	11.048757048829575	86.90594912150277	2.045293829667638	Missense	Missense	ABE
gRNA_CDK19_targ_6535	CDK19	110302	I139H	1.91655636343856	139	I139T	139	81.46996427988613	11.048757048829575	86.90594912150277	2.045293829667638	Missense	Missense	ABE
gRNA_CDK19_targ_6535	CDK19	110302	D137N	1.668147449728926	137	I139T	139	81.46996427988613	11.048757048829575	86.90594912150277	2.045293829667638	Missense	Missense	ABE
gRNA_CDK19_targ_6535	CDK19	110302	G138S	1.5212779460027923	138	I139T	139	81.46996427988613	11.048757048829575	86.90594912150277	2.045293829667638	Missense	Missense	ABE
gRNA_CDK19_targ_6536	CDK19	103324	WT	95.26053966164686	WT	L136P	136	1.0365452363439278	95.26053966164686	4.580736324571244	0.1587240137818889	WT	Missense	ABE
gRNA_CDK19_targ_6536	CDK19	103324	L136P	1.0491270179241996	136	L136P	136	1.0365452363439278	95.26053966164686	4.580736324571244	0.1587240137818889	Missense	Missense	ABE
gRNA_CDK19_targ_6537	CDK19	104868	WT	42.921577602319104	WT	L136P	136	25.467254071785483	42.921577602319104	56.92012816111682	0.1582942365640606	WT	Missense	ABE
gRNA_CDK19_targ_6537	CDK19	104868	L136P	31.575885875576915	136	L136P	136	25.467254071785483	42.921577602319104	56.92012816111682	0.1582942365640606	Missense	Missense	ABE
gRNA_CDK19_targ_6537	CDK19	104868	Y133H	23.78323225388107	133	L136P	136	25.467254071785483	42.921577602319104	56.92012816111682	0.1582942365640606	Missense	Missense	ABE
gRNA_CDK19_targ_6537	CDK19	104868	I135T	4.108021512758897	135	L136P	136	25.467254071785483	42.921577602319104	56.92012816111682	0.1582942365640606	Missense	Missense	ABE
gRNA_CDK19_targ_6538	CDK19	49737	WT	61.76689386171261	WT	I135T	135	30.84021955485856	61.76689386171261	38.082312966202224	0.1507931720851677	WT	Missense	ABE
gRNA_CDK19_targ_6538	CDK19	49737	I135T	32.470796389006175	135	I135T	135	30.84021955485856	61.76689386171261	38.082312966202224	0.1507931720851677	Missense	Missense	ABE
gRNA_CDK19_targ_6538	CDK19	49737	Y133H	3.1566037356495165	133	I135T	135	30.84021955485856	61.76689386171261	38.082312966202224	0.1507931720851677	Missense	Missense	ABE
gRNA_CDK19_targ_6538	CDK19	49737	L136P	1.620523956008605	136	I135T	135	30.84021955485856	61.76689386171261	38.082312966202224	0.1507931720851677	Missense	Missense	ABE
gRNA_CDK19_targ_6538	CDK19	49737	L132S	1.0093089651567244	132	I135T	135	30.84021955485856	61.76689386171261	38.082312966202224	0.1507931720851677	Missense	Missense	ABE
gRNA_CDK19_targ_6538	CDK19	49737	L131D	1.0093089651567244	131	I135T	135	30.84021955485856	61.76689386171261	38.082312966202224	0.1507931720851677	Missense	Missense	ABE
gRNA_CDK19_targ_6539	CDK19	22194	L131S	72.32585383436965	131	L131S	131	60.77768766333244	10.511850049562945	89.3034153374786	0.1847346129584567	Missense	Missense	ABE
gRNA_CDK19_targ_6539	CDK19	22194	L131P	16.765792556546813	131	L131S	131	60.77768766333244	10.511850049562945	89.3034153374786	0.1847346129584567	Missense	Missense	ABE
gRNA_CDK19_targ_6539	CDK19	22194	L132P	14.850860592953053	132	L131S	131	60.77768766333244	10.511850049562945	89.3034153374786	0.1847346129584567	Missense	Missense	ABE
gRNA_CDK19_targ_6539	CDK19	22194	WT	10.511850049562945	WT	L131S	131	60.77768766333244	10.511850049562945	89.3034153374786	0.1847346129584567	WT	Missense	ABE
gRNA_CDK19_targ_6539	CDK19	22194	Y133H	1.7707488510408218	133	L131S	131	60.77768766333244	10.511850049562945	89.3034153374786	0.1847346129584567	Missense	Missense	ABE
gRNA_CDK19_targ_6540	CDK19	90732	S130P	79.57280782965216	130	S130P	130	67.86359828946789	18.937089450249083	81.00559890667019	0.0573116430807202	Missense	Missense	ABE
gRNA_CDK19_targ_6540	CDK19	90732	WT	18.937089450249086	WT	S130P	130	67.86359828946789	18.937089450249083	81.00559890667019	0.0573116430807202	WT	Missense	ABE
gRNA_CDK19_targ_6540	CDK19	90732	V128A	4.912269100207204	128	S130P	130	67.86359828946789	18.937089450249083	81.00559890667019	0.0573116430807202	Missense	Missense	ABE
gRNA_CDK19_targ_6540	CDK19	90732	M127T	4.580522858528413	127	S130P	130	67.86359828946789	18.937089450249083	81.00559890667019	0.0573116430807202	Missense	Missense	ABE
gRNA_CDK19_targ_6540	CDK19	90732	L131S	1.5066349248335758	131	S130P	130	67.86359828946789	18.937089450249083	81.00559890667019	0.0573116430807202	Missense	Missense	ABE
gRNA_CDK19_targ_6541	CDK19	107353	S130P	84.93381647462111	130	S130P	130	51.58216351662273	12.292157648132797	87.43863701992491	0.2692053319422831	Missense	Missense	ABE
gRNA_CDK19_targ_6541	CDK19	107353	M127T	17.938949074548454	127	S130P	130	51.58216351662273	12.292157648132797	87.43863701992491	0.2692053319422831	Missense	Missense	ABE
gRNA_CDK19_targ_6541	CDK19	107353	V128A	15.6660736076309	128	S130P	130	51.58216351662273	12.292157648132797	87.43863701992491	0.2692053319422831	Missense	Missense	ABE
gRNA_CDK19_targ_6541	CDK19	107353	WT	12.292157648132797	WT	S130P	130	51.58216351662273	12.292157648132797	87.43863701992491	0.2692053319422831	WT	Missense	ABE
gRNA_CDK19_targ_6541	CDK19	107353	S126Y	1.1923281137928143	126	S130P	130	51.58216351662273	12.292157648132797	87.43863701992491	0.2692053319422831	Missense	Missense	ABE
gRNA_CDK19_targ_6541	CDK19	107353	R125I	1.1131500749862602	125	S130P	130	51.58216351662273	12.292157648132797	87.43863701992491	0.2692053319422831	Missense	Missense	ABE
gRNA_CDK19_targ_6541	CDK19	107353	M127I	1.05446517563552	127	S130P	130	51.58216351662273	12.292157648132797	87.43863701992491	0.2692053319422831	Missense	Missense	ABE
gRNA_CDK19_targ_6542	CDK19	106030	M127T	66.70659247382817	127	M127T	127	64.9174761859851	28.60794114873149	69.73969631236442	1.6523625389040826	Missense	Missense	ABE
gRNA_CDK19_targ_6542	CDK19	106030	WT	28.60794114873149	WT	M127T	127	64.9174761859851	28.60794114873149	69.73969631236442	1.6523625389040826	WT	Missense	ABE
gRNA_CDK19_targ_6542	CDK19	106030	Q122H	1.864566632085259	122	M127T	127	64.9174761859851	28.60794114873149	69.73969631236442	1.6523625389040826	Missense	Missense	ABE
gRNA_CDK19_targ_6542	CDK19	106030	M127I	1.8334433650853528	127	M127T	127	64.9174761859851	28.60794114873149	69.73969631236442	1.6523625389040826	Missense	Missense	ABE
gRNA_CDK19_targ_6542	CDK19	106030	L123R	1.6872583231160991	123	M127T	127	64.9174761859851	28.60794114873149	69.73969631236442	1.6523625389040826	Missense	Missense	ABE
gRNA_CDK19_targ_6542	CDK19	106030	P124*	1.595774780722437	124	M127T	127	64.9174761859851	28.60794114873149	69.73969631236442	1.6523625389040826	Nonsense	Missense	ABE
gRNA_CDK19_targ_6543	CDK19	81202	S126P	67.83946208221472	126	S126P	126	64.55136572990813	26.390975591734197	73.5646905248639	0.044333883401886404	Missense	Missense	ABE
gRNA_CDK19_targ_6543	CDK19	81202	WT	26.390975591734197	WT	S126P	126	64.55136572990813	26.390975591734197	73.5646905248639	0.044333883401886404	WT	Missense	ABE
gRNA_CDK19_targ_6543	CDK19	81202	R125K	2.839831531243073	125	S126P	126	64.55136572990813	26.390975591734197	73.5646905248639	0.044333883401886404	Missense	Missense	ABE
gRNA_CDK19_targ_6543	CDK19	81202	M127T	1.3558779340410334	127	S126P	126	64.55136572990813	26.390975591734197	73.5646905248639	0.044333883401886404	Missense	Missense	ABE
gRNA_CDK19_targ_6543	CDK19	81202	P124S	1.3201645279672916	124	S126P	126	64.55136572990813	26.390975591734197	73.5646905248639	0.044333883401886404	Missense	Missense	ABE
gRNA_CDK19_targ_6544	CDK19	45316	S126P	84.75593609321211	126	S126P	126	65.0167711183688	11.664754170712332	88.26463059405067	0.070615235237002	Missense	Missense	ABE
gRNA_CDK19_targ_6544	CDK19	45316	WT	11.664754170712332	WT	S126P	126	65.0167711183688	11.664754170712332	88.26463059405067	0.070615235237002	WT	Missense	ABE
gRNA_CDK19_targ_6544	CDK19	45316	L123S	9.641186335951982	123	S126P	126	65.0167711183688	11.664754170712332	88.26463059405067	0.070615235237002	Missense	Missense	ABE
gRNA_CDK19_targ_6544	CDK19	45316	R125T	7.772089328272575	125	S126P	126	65.0167711183688	11.664754170712332	88.26463059405067	0.070615235237002	Missense	Missense	ABE
gRNA_CDK19_targ_6544	CDK19	45316	R125K	4.212640127107424	125	S126P	126	65.0167711183688	11.664754170712332	88.26463059405067	0.070615235237002	Missense	Missense	ABE
gRNA_CDK19_targ_6545	CDK19	48646	WT	60.90326028861571	WT	S126P	126	30.337540599432632	60.90326028861571	39.00012334004851	0.0966163713357725	WT	Missense	ABE
gRNA_CDK19_targ_6545	CDK19	48646	S126P	30.9192944949225	126	S126P	126	30.337540599432632	60.90326028861571	39.00012334004851	0.0966163713357725	Missense	Missense	ABE
gRNA_CDK19_targ_6545	CDK19	48646	L123V	3.4103523414052543	123	S126P	126	30.337540599432632	60.90326028861571	39.00012334004851	0.0966163713357725	Missense	Missense	ABE
gRNA_CDK19_targ_6545	CDK19	48646	Q122R	3.408296673930025	122	S126P	126	30.337540599432632	60.90326028861571	39.00012334004851	0.0966163713357725	Missense	Missense	ABE
gRNA_CDK19_targ_6545	CDK19	48646	M121H	3.402129671504337	121	S126P	126	30.337540599432632	60.90326028861571	39.00012334004851	0.0966163713357725	Missense	Missense	ABE
gRNA_CDK19_targ_6545	CDK19	48646	P124G	3.3959626690786497	124	S126P	126	30.337540599432632	60.90326028861571	39.00012334004851	0.0966163713357725	Missense	Missense	ABE
gRNA_CDK19_targ_6545	CDK19	48646	R125K	2.290013567405337	125	S126P	126	30.337540599432632	60.90326028861571	39.00012334004851	0.0966163713357725	Missense	Missense	ABE
gRNA_CDK19_targ_6546	CDK19	112024	WT	74.32246661429694	WT	M121T	121	21.532885810183533	74.32246661429693	25.370456330786254	0.30707705491680193	WT	Missense	ABE
gRNA_CDK19_targ_6546	CDK19	112024	M121T	21.76587159894308	121	M121T	121	21.532885810183533	74.32246661429693	25.370456330786254	0.30707705491680193	Missense	Missense	ABE
gRNA_CDK19_targ_6546	CDK19	112024	M121I	2.6815682353781334	121	M121T	121	21.532885810183533	74.32246661429693	25.370456330786254	0.30707705491680193	Missense	Missense	ABE
gRNA_CDK19_targ_6547	CDK19	102685	WT	97.31119442956614	WT	K118*	118	0.79174173443054	97.31119442956614	1.8055217412475002	0.8832838291863453	WT	Nonsense	ABE
gRNA_CDK19_targ_6548	CDK19	76181	WT	97.25784644465156	WT	N117D	117	0.6537063047216497	97.25784644465156	2.3601685459629	0.3819850093855412	WT	Missense	ABE
gRNA_CDK19_targ_6549	CDK19	44574	WT	98.47893390765915	WT	A113E	113	0.2378067931978283	98.47893390765915	1.2473639341320033	0.2737021582088206	WT	Missense	ABE
gRNA_CDK19_targ_6550	CDK19	26873	WT	98.46686265024374	WT	A113S	113	0.2083876009377442	98.46686265024374	1.254046812786066	0.27909053697019287	WT	Missense	ABE
gRNA_CDK19_targ_6551	CDK19	61543	WT	98.3442471117755	WT	R112S	112	0.1673626570040459	98.3442471117755	1.4883902312204456	0.1673626570040455	WT	Missense	ABE
gRNA_CDK19_targ_6552	CDK19	14105	WT	92.25097483162	WT	F110L	110	3.37468982630273	92.25097483162	7.479617157036509	0.269408011343495	WT	Missense	ABE
gRNA_CDK19_targ_6552	CDK19	14105	F110L	3.417227933356965	110	F110L	110	3.37468982630273	92.25097483162	7.479617157036509	0.269408011343495	Missense	Missense	ABE
gRNA_CDK19_targ_6552	CDK19	14105	F110S	2.2757887274016304	110	F110L	110	3.37468982630273	92.25097483162	7.479617157036509	0.269408011343495	Missense	Missense	ABE
gRNA_CDK19_targ_6553	CDK19	44756	W105R	70.10680132272768	105	W105R	105	60.80302082402359	26.66681562248637	71.08097238359102	2.252211993922602	Missense	Missense	ABE
gRNA_CDK19_targ_6553	CDK19	44756	WT	26.66681562248637	WT	W105R	105	60.80302082402359	26.66681562248637	71.08097238359102	2.252211993922602	WT	Missense	ABE
gRNA_CDK19_targ_6553	CDK19	44756	L104S	7.992224506211458	104	W105R	105	60.80302082402359	26.66681562248637	71.08097238359102	2.252211993922602	Missense	Missense	ABE
gRNA_CDK19_targ_6553	CDK19	44756	W105*	1.934936097953347	105	W105R	105	60.80302082402359	26.66681562248637	71.08097238359102	2.252211993922602	Nonsense	Missense	ABE
gRNA_CDK19_targ_6554	CDK19	457152	WT	81.99286014279714	WT	Y99H	99	14.800985230295394	81.99286014279714	17.65386567268653	0.3532741845163048	WT	Missense	ABE
gRNA_CDK19_targ_6554	CDK19	457152	Y99H	15.033293084138318	99	Y99H	99	14.800985230295394	81.99286014279714	17.65386567268653	0.3532741845163048	Missense	Missense	ABE
gRNA_CDK19_targ_6555	CDK19	381028	WT	89.19606958018834	WT	Y99H	99	8.625087920047871	89.19606958018834	10.613393241441566	0.19053717837009201	WT	Missense	ABE
gRNA_CDK19_targ_6555	CDK19	381028	Y99H	8.741614789464291	99	Y99H	99	8.625087920047871	89.19606958018834	10.613393241441566	0.19053717837009201	Missense	Missense	ABE
gRNA_CDK19_targ_6556	CDK19	608145	L96P	95.0105649146174	96	L95P_L96P	95	35.48956252209588	2.799167961588108	96.22228251486074	0.9785495235511242	Missense	Missense	ABE
gRNA_CDK19_targ_6556	CDK19	608145	L95P	72.13394831824647	95	L95P_L96P	95	35.48956252209588	2.799167961588108	96.22228251486074	0.9785495235511242	Missense	Missense	ABE
gRNA_CDK19_targ_6556	CDK19	608145	W94R	32.375995856251386	94	L95P_L96P	95	35.48956252209588	2.799167961588108	96.22228251486074	0.9785495235511242	Missense	Missense	ABE
gRNA_CDK19_targ_6556	CDK19	608145	V93A	20.242376406942423	93	L95P_L96P	95	35.48956252209588	2.799167961588108	96.22228251486074	0.9785495235511242	Missense	Missense	ABE
gRNA_CDK19_targ_6556	CDK19	608145	F97L	2.943048121747281	97	L95P_L96P	95	35.48956252209588	2.799167961588108	96.22228251486074	0.9785495235511242	Missense	Missense	ABE
gRNA_CDK19_targ_6556	CDK19	608145	WT	2.799167961588108	WT	L95P_L96P	95	35.48956252209588	2.799167961588108	96.22228251486074	0.9785495235511242	WT	Missense	ABE
gRNA_CDK19_targ_6557	CDK19	135981	V93A	86.21719210772093	93	V93A_W94R	93	76.91368647090403	9.17701737742773	88.84623587118789	1.976746751384383	Missense	Missense	ABE
gRNA_CDK19_targ_6557	CDK19	135981	W94R	81.73788985225877	94	V93A_W94R	93	76.91368647090403	9.17701737742773	88.84623587118789	1.976746751384383	Missense	Missense	ABE
gRNA_CDK19_targ_6557	CDK19	135981	WT	9.17701737742773	WT	V93A_W94R	93	76.91368647090403	9.17701737742773	88.84623587118789	1.976746751384383	WT	Missense	ABE
gRNA_CDK19_targ_6557	CDK19	135981	L95P	2.1407402504761697	95	V93A_W94R	93	76.91368647090403	9.17701737742773	88.84623587118789	1.976746751384383	Missense	Missense	ABE
gRNA_CDK19_targ_6557	CDK19	135981	W94*	1.7855435685867878	94	V93A_W94R	93	76.91368647090403	9.17701737742773	88.84623587118789	1.976746751384383	Nonsense	Missense	ABE
gRNA_CDK19_targ_6557	CDK19	135981	D90G	1.7414197571719578	90	V93A_W94R	93	76.91368647090403	9.17701737742773	88.84623587118789	1.976746751384383	Missense	Missense	ABE
gRNA_CDK19_targ_6557	CDK19	135981	S89T	1.6509659437715565	89	V93A_W94R	93	76.91368647090403	9.17701737742773	88.84623587118789	1.976746751384383	Missense	Missense	ABE
gRNA_CDK19_targ_6557	CDK19	135981	D90Y	1.400195615563939	90	V93A_W94R	93	76.91368647090403	9.17701737742773	88.84623587118789	1.976746751384383	Missense	Missense	ABE
gRNA_CDK19_targ_6557	CDK19	135981	V93G	1.171487193063737	93	V93A_W94R	93	76.91368647090403	9.17701737742773	88.84623587118789	1.976746751384383	Missense	Missense	ABE
gRNA_CDK19_targ_6557	CDK19	135981	K92H	1.1472190967855804	92	V93A_W94R	93	76.91368647090403	9.17701737742773	88.84623587118789	1.976746751384383	Missense	Missense	ABE
gRNA_CDK19_targ_6558	CDK19	288683	W94R	92.14432439734934	94	V93A_W94R	93	86.64417371303472	4.675370562173733	95.0042087687879	0.3204206690383558	Missense	Missense	ABE
gRNA_CDK19_targ_6558	CDK19	288683	V93A	92.13601077999051	93	V93A_W94R	93	86.64417371303472	4.675370562173733	95.0042087687879	0.3204206690383558	Missense	Missense	ABE
gRNA_CDK19_targ_6558	CDK19	288683	WT	4.675370562173734	WT	V93A_W94R	93	86.64417371303472	4.675370562173733	95.0042087687879	0.3204206690383558	WT	Missense	ABE
gRNA_CDK19_targ_6558	CDK19	288683	K92G	2.11650841926958	92	V93A_W94R	93	86.64417371303472	4.675370562173733	95.0042087687879	0.3204206690383558	Missense	Missense	ABE
gRNA_CDK19_targ_6558	CDK19	288683	V93T	1.4683926660038866	93	V93A_W94R	93	86.64417371303472	4.675370562173733	95.0042087687879	0.3204206690383558	Missense	Missense	ABE
gRNA_CDK19_targ_6559	CDK19	501032	V93A	62.85586549362117	93	V93A	93	61.56093822350668	35.85000558846541	63.82087371664882	0.3291206948857532	Missense	Missense	ABE
gRNA_CDK19_targ_6559	CDK19	501032	WT	35.85000558846541	WT	V93A	93	61.56093822350668	35.85000558846541	63.82087371664882	0.3291206948857532	WT	Missense	ABE
gRNA_CDK19_targ_6560	CDK19	294659	WT	95.6736430925239	WT	R91K	91	1.073104843225559	95.6736430925239	4.289704370136321	0.0366525373397721	WT	Missense	ABE
gRNA_CDK19_targ_6560	CDK19	294659	R91K	1.3456232458536816	91	R91K	91	1.073104843225559	95.6736430925239	4.289704370136321	0.0366525373397721	Missense	Missense	ABE
gRNA_CDK19_targ_6561	CDK19	366474	WT	96.3375300839896	WT	L86P_S87H	86	0.5342807402435098	96.3375300839896	3.6021655015089653	0.060304414501437004	WT	Missense	ABE
gRNA_CDK19_targ_6562	CDK19	134545	S87P	85.34542346426846	87	S87P	87	69.71719499052361	10.40915678769185	88.9680032702813	0.6228399420268301	Missense	Missense	ABE
gRNA_CDK19_targ_6562	CDK19	134545	WT	10.40915678769185	WT	S87P	87	69.71719499052361	10.40915678769185	88.9680032702813	0.6228399420268301	WT	Missense	ABE
gRNA_CDK19_targ_6562	CDK19	134545	L86P	8.811921661897506	86	S87P	87	69.71719499052361	10.40915678769185	88.9680032702813	0.6228399420268301	Missense	Missense	ABE
gRNA_CDK19_targ_6562	CDK19	134545	V84A	5.552789029692668	84	S87P	87	69.71719499052361	10.40915678769185	88.9680032702813	0.6228399420268301	Missense	Missense	ABE
gRNA_CDK19_targ_6562	CDK19	134545	Q82H	3.609201382437103	82	S87P	87	69.71719499052361	10.40915678769185	88.9680032702813	0.6228399420268301	Missense	Missense	ABE
gRNA_CDK19_targ_6562	CDK19	134545	K83C	2.2668995503363187	83	S87P	87	69.71719499052361	10.40915678769185	88.9680032702813	0.6228399420268301	Missense	Missense	ABE
gRNA_CDK19_targ_6562	CDK19	134545	S89R	2.1829127801107435	89	S87P	87	69.71719499052361	10.40915678769185	88.9680032702813	0.6228399420268301	Missense	Missense	ABE
gRNA_CDK19_targ_6562	CDK19	134545	V84R	2.1732505853060315	84	S87P	87	69.71719499052361	10.40915678769185	88.9680032702813	0.6228399420268301	Missense	Missense	ABE
gRNA_CDK19_targ_6562	CDK19	134545	L86C	2.1695343565349883	86	S87P	87	69.71719499052361	10.40915678769185	88.9680032702813	0.6228399420268301	Missense	Missense	ABE
gRNA_CDK19_targ_6562	CDK19	134545	F85R	2.1695343565349883	85	S87P	87	69.71719499052361	10.40915678769185	88.9680032702813	0.6228399420268301	Missense	Missense	ABE
gRNA_CDK19_targ_6562	CDK19	134545	H88S	1.9220335203835148	88	S87P	87	69.71719499052361	10.40915678769185	88.9680032702813	0.6228399420268301	Missense	Missense	ABE
gRNA_CDK19_targ_6563	CDK19	116434	L86P	62.674132985210505	86	F85S_L86P	85	16.90399711424498	13.984746723465657	85.95169795764122	0.0635553188931051	Missense	Missense	ABE
gRNA_CDK19_targ_6563	CDK19	116434	V84A	47.71544394249103	84	F85S_L86P	85	16.90399711424498	13.984746723465657	85.95169795764122	0.0635553188931051	Missense	Missense	ABE
gRNA_CDK19_targ_6563	CDK19	116434	F85S	37.08109315148496	85	F85S_L86P	85	16.90399711424498	13.984746723465657	85.95169795764122	0.0635553188931051	Missense	Missense	ABE
gRNA_CDK19_targ_6563	CDK19	116434	F85P	15.232663998488414	85	F85S_L86P	85	16.90399711424498	13.984746723465657	85.95169795764122	0.0635553188931051	Missense	Missense	ABE
gRNA_CDK19_targ_6563	CDK19	116434	WT	13.984746723465657	WT	F85S_L86P	85	16.90399711424498	13.984746723465657	85.95169795764122	0.0635553188931051	WT	Missense	ABE
gRNA_CDK19_targ_6563	CDK19	116434	F85L	6.061803253345243	85	F85S_L86P	85	16.90399711424498	13.984746723465657	85.95169795764122	0.0635553188931051	Missense	Missense	ABE
gRNA_CDK19_targ_6563	CDK19	116434	V84G	2.858271638868372	84	F85S_L86P	85	16.90399711424498	13.984746723465657	85.95169795764122	0.0635553188931051	Missense	Missense	ABE
gRNA_CDK19_targ_6563	CDK19	116434	K83E	2.854836216225501	83	F85S_L86P	85	16.90399711424498	13.984746723465657	85.95169795764122	0.0635553188931051	Missense	Missense	ABE
gRNA_CDK19_targ_6563	CDK19	116434	L81I	2.852259649243348	81	F85S_L86P	85	16.90399711424498	13.984746723465657	85.95169795764122	0.0635553188931051	Missense	Missense	ABE
gRNA_CDK19_targ_6563	CDK19	116434	Q82A	2.8471065152790422	82	F85S_L86P	85	16.90399711424498	13.984746723465657	85.95169795764122	0.0635553188931051	Missense	Missense	ABE
gRNA_CDK19_targ_6563	CDK19	116434	F85A	2.700242197296322	85	F85S_L86P	85	16.90399711424498	13.984746723465657	85.95169795764122	0.0635553188931051	Missense	Missense	ABE
gRNA_CDK19_targ_6564	CDK19	210357	L81S	71.72235770618519	81	L81S	81	69.47950389100434	14.727819849113647	83.99625398726926	1.2759261636170858	Missense	Missense	ABE
gRNA_CDK19_targ_6564	CDK19	210357	WT	14.727819849113647	WT	L81S	81	69.47950389100434	14.727819849113647	83.99625398726926	1.2759261636170858	WT	Missense	ABE
gRNA_CDK19_targ_6564	CDK19	210357	L81P	9.97494735140737	81	L81S	81	69.47950389100434	14.727819849113647	83.99625398726926	1.2759261636170858	Missense	Missense	ABE
gRNA_CDK19_targ_6564	CDK19	210357	V78A	1.5392879723517638	78	L81S	81	69.47950389100434	14.727819849113647	83.99625398726926	1.2759261636170858	Missense	Missense	ABE
gRNA_CDK19_targ_6564	CDK19	210357	V78L	1.1955865504832262	78	L81S	81	69.47950389100434	14.727819849113647	83.99625398726926	1.2759261636170858	Missense	Missense	ABE
gRNA_CDK19_targ_6565	CDK19	220599	L81P	46.26539558202893	81	L81P	81	41.717324194579305	10.760248233219553	88.04844990231145	1.1913018644690139	Missense	Missense	ABE
gRNA_CDK19_targ_6565	CDK19	220599	L81S	40.83744713257993	81	L81P	81	41.717324194579305	10.760248233219553	88.04844990231145	1.1913018644690139	Missense	Missense	ABE
gRNA_CDK19_targ_6565	CDK19	220599	WT	10.760248233219553	WT	L81P	81	41.717324194579305	10.760248233219553	88.04844990231145	1.1913018644690139	WT	Missense	ABE
gRNA_CDK19_targ_6565	CDK19	220599	V78A	4.06076183482246	78	L81P	81	41.717324194579305	10.760248233219553	88.04844990231145	1.1913018644690139	Missense	Missense	ABE
gRNA_CDK19_targ_6565	CDK19	220599	V78L	1.2620184135014212	78	L81P	81	41.717324194579305	10.760248233219553	88.04844990231145	1.1913018644690139	Missense	Missense	ABE
gRNA_CDK19_targ_6566	CDK19	81962	L81P	67.04326395158732	81	L81P	81	52.33766867572778	10.93433542373295	88.5434713647788	0.522193211488249	Missense	Missense	ABE
gRNA_CDK19_targ_6566	CDK19	81962	L81S	19.613967448329717	81	L81P	81	52.33766867572778	10.93433542373295	88.5434713647788	0.522193211488249	Missense	Missense	ABE
gRNA_CDK19_targ_6566	CDK19	81962	V78A	13.209780142017031	78	L81P	81	52.33766867572778	10.93433542373295	88.5434713647788	0.522193211488249	Missense	Missense	ABE
gRNA_CDK19_targ_6566	CDK19	81962	WT	10.93433542373295	WT	L81P	81	52.33766867572778	10.93433542373295	88.5434713647788	0.522193211488249	WT	Missense	ABE
gRNA_CDK19_targ_6567	CDK19	159266	V78A	39.68015772355682	78	V78A_L81S	78	20.178192457900614	25.456155111574347	74.24999686059797	0.2938480278276578	Missense	Missense	ABE
gRNA_CDK19_targ_6567	CDK19	159266	L81S	33.22366355656575	81	V78A_L81S	78	20.178192457900614	25.456155111574347	74.24999686059797	0.2938480278276578	Missense	Missense	ABE
gRNA_CDK19_targ_6567	CDK19	159266	WT	25.456155111574347	WT	V78A_L81S	78	20.178192457900614	25.456155111574347	74.24999686059797	0.2938480278276578	WT	Missense	ABE
gRNA_CDK19_targ_6567	CDK19	159266	L81P	24.291436967086508	81	V78A_L81S	78	20.178192457900614	25.456155111574347	74.24999686059797	0.2938480278276578	Missense	Missense	ABE
gRNA_CDK19_targ_6567	CDK19	159266	I79T	3.4790853038313263	79	V78A_L81S	78	20.178192457900614	25.456155111574347	74.24999686059797	0.2938480278276578	Missense	Missense	ABE
gRNA_CDK19_targ_6567	CDK19	159266	H75Q	1.6318611630856554	75	V78A_L81S	78	20.178192457900614	25.456155111574347	74.24999686059797	0.2938480278276578	Missense	Missense	ABE
gRNA_CDK19_targ_6567	CDK19	159266	N77H	1.0925118983336055	77	V78A_L81S	78	20.178192457900614	25.456155111574347	74.24999686059797	0.2938480278276578	Missense	Missense	ABE
gRNA_CDK19_targ_6567	CDK19	159266	P76S	1.032863260206196	76	V78A_L81S	78	20.178192457900614	25.456155111574347	74.24999686059797	0.2938480278276578	Missense	Missense	ABE
gRNA_CDK19_targ_6567	CDK19	159266	A80T	1.0215614129820552	80	V78A_L81S	78	20.178192457900614	25.456155111574347	74.24999686059797	0.2938480278276578	Missense	Missense	ABE
gRNA_CDK19_targ_6568	CDK19	71952	WT	94.738158772515	WT	E72R_L73I_K74E_H75A_N77*_V78L	72	3.229931065154548	94.738158772515	1.715032243718031	3.546808983766955	WT	Nonsense	ABE
gRNA_CDK19_targ_6568	CDK19	71952	V78L	3.7274849899933287	78	E72R_L73I_K74E_H75A_N77*_V78L	72	3.229931065154548	94.738158772515	1.715032243718031	3.546808983766955	Missense	Nonsense	ABE
gRNA_CDK19_targ_6568	CDK19	71952	K74E	3.31054036024016	74	E72R_L73I_K74E_H75A_N77*_V78L	72	3.229931065154548	94.738158772515	1.715032243718031	3.546808983766955	Missense	Nonsense	ABE
gRNA_CDK19_targ_6568	CDK19	71952	L73I	3.298032021347565	73	E72R_L73I_K74E_H75A_N77*_V78L	72	3.229931065154548	94.738158772515	1.715032243718031	3.546808983766955	Missense	Nonsense	ABE
gRNA_CDK19_targ_6568	CDK19	71952	E72R	3.293862575050033	72	E72R_L73I_K74E_H75A_N77*_V78L	72	3.229931065154548	94.738158772515	1.715032243718031	3.546808983766955	Missense	Nonsense	ABE
gRNA_CDK19_targ_6568	CDK19	71952	H75A	3.2883033133199917	75	E72R_L73I_K74E_H75A_N77*_V78L	72	3.229931065154548	94.738158772515	1.715032243718031	3.546808983766955	Missense	Nonsense	ABE
gRNA_CDK19_targ_6568	CDK19	71952	N77*	3.274405158994885	77	E72R_L73I_K74E_H75A_N77*_V78L	72	3.229931065154548	94.738158772515	1.715032243718031	3.546808983766955	Nonsense	Nonsense	ABE
gRNA_CDK19_targ_6569	CDK19	212404	WT	95.37014368844278	WT	L73S	73	2.417091956836971	95.37014368844278	4.327131315794425	0.3027249957627908	WT	Missense	ABE
gRNA_CDK19_targ_6569	CDK19	212404	L73S	2.448635618914898	73	L73S	73	2.417091956836971	95.37014368844278	4.327131315794425	0.3027249957627908	Missense	Missense	ABE
gRNA_CDK19_targ_6570	CDK19	171224	L73S	76.41335326823342	73	L73S	73	74.58884268560482	16.884315282904268	82.43587347568096	0.6798112414147539	Missense	Missense	ABE
gRNA_CDK19_targ_6570	CDK19	171224	WT	16.884315282904264	WT	L73S	73	74.58884268560482	16.884315282904268	82.43587347568096	0.6798112414147539	WT	Missense	ABE
gRNA_CDK19_targ_6570	CDK19	171224	L73P	4.725972994440032	73	L73S	73	74.58884268560482	16.884315282904268	82.43587347568096	0.6798112414147539	Missense	Missense	ABE
gRNA_CDK19_targ_6571	CDK19	238435	WT	98.37439973158304	WT	L70S	70	0.4932161805104116	98.37439973158304	1.5702392685637578	0.0553609998532092	WT	Missense	ABE
gRNA_CDK19_targ_6572	CDK19	164882	L69P	60.36134932861077	69	L69P	69	58.52609745151077	39.22380854186631	60.720393978724175	0.055797479409517	Missense	Missense	ABE
gRNA_CDK19_targ_6572	CDK19	164882	WT	39.22380854186631	WT	L69P	69	58.52609745151077	39.22380854186631	60.720393978724175	0.055797479409517	WT	Missense	ABE
gRNA_CDK19_targ_6572	CDK19	164882	L70S	1.7509491636443033	70	L69P	69	58.52609745151077	39.22380854186631	60.720393978724175	0.055797479409517	Missense	Missense	ABE
gRNA_CDK19_targ_6573	CDK19	38847	WT	97.44896645815636	WT	I67T	67	1.057996756506294	97.44896645815636	2.370839447061548	0.18019409478209358	WT	Missense	ABE
gRNA_CDK19_targ_6573	CDK19	38847	I67T	1.0734419646304734	67	I67T	67	1.057996756506294	97.44896645815636	2.370839447061548	0.18019409478209358	Missense	Missense	ABE
gRNA_CDK19_targ_6574	CDK19	70535	WT	84.76075707095768	WT	I67T	67	11.346140214078115	84.76075707095768	15.042177642305232	0.1970652867370801	WT	Missense	ABE
gRNA_CDK19_targ_6574	CDK19	70535	I67T	11.514850783299073	67	I67T	67	11.346140214078115	84.76075707095768	15.042177642305232	0.1970652867370801	Missense	Missense	ABE
gRNA_CDK19_targ_6575	CDK19	243366	WT	56.79264975386866	WT	C64R	64	36.8551893033538	56.79264975386866	42.811649942884365	0.39570030324695876	WT	Missense	ABE
gRNA_CDK19_targ_6575	CDK19	243366	C64R	37.89929571098674	64	C64R	64	36.8551893033538	56.79264975386866	42.811649942884365	0.39570030324695876	Missense	Missense	ABE
gRNA_CDK19_targ_6575	CDK19	243366	E66D	1.5708850044788507	66	C64R	64	36.8551893033538	56.79264975386866	42.811649942884365	0.39570030324695876	Missense	Missense	ABE
gRNA_CDK19_targ_6575	CDK19	243366	E66K	1.3251645669485466	66	C64R	64	36.8551893033538	56.79264975386866	42.811649942884365	0.39570030324695876	Missense	Missense	ABE
gRNA_CDK19_targ_6575	CDK19	243366	M61N	1.1998389257332578	61	C64R	64	36.8551893033538	56.79264975386866	42.811649942884365	0.39570030324695876	Missense	Missense	ABE
gRNA_CDK19_targ_6575	CDK19	243366	C64S	1.1747737974902	64	C64R	64	36.8551893033538	56.79264975386866	42.811649942884365	0.39570030324695876	Missense	Missense	ABE
gRNA_CDK19_targ_6575	CDK19	243366	S62K	1.1143709474618475	62	C64R	64	36.8551893033538	56.79264975386866	42.811649942884365	0.39570030324695876	Missense	Missense	ABE
gRNA_CDK19_targ_6576	CDK19	102820	S62P	78.9924139272515	62	M61T_S62P	61	42.24956234195682	12.666796343123906	86.54541917914801	0.7877844777280676	Missense	Missense	ABE
gRNA_CDK19_targ_6576	CDK19	102820	M61T	53.48959346430655	61	M61T_S62P	61	42.24956234195682	12.666796343123906	86.54541917914801	0.7877844777280676	Missense	Missense	ABE
gRNA_CDK19_targ_6576	CDK19	102820	C64R	14.988329118848473	64	M61T_S62P	61	42.24956234195682	12.666796343123906	86.54541917914801	0.7877844777280676	Missense	Missense	ABE
gRNA_CDK19_targ_6576	CDK19	102820	WT	12.666796343123906	WT	M61T_S62P	61	42.24956234195682	12.666796343123906	86.54541917914801	0.7877844777280676	WT	Missense	ABE
gRNA_CDK19_targ_6576	CDK19	102820	I59T	5.010698307722233	59	M61T_S62P	61	42.24956234195682	12.666796343123906	86.54541917914801	0.7877844777280676	Missense	Missense	ABE
gRNA_CDK19_targ_6576	CDK19	102820	A63T	2.7825325812098813	63	M61T_S62P	61	42.24956234195682	12.666796343123906	86.54541917914801	0.7877844777280676	Missense	Missense	ABE
gRNA_CDK19_targ_6576	CDK19	102820	I59H	1.9733514880373468	59	M61T_S62P	61	42.24956234195682	12.666796343123906	86.54541917914801	0.7877844777280676	Missense	Missense	ABE
gRNA_CDK19_targ_6576	CDK19	102820	S60A	1.949037152304999	60	M61T_S62P	61	42.24956234195682	12.666796343123906	86.54541917914801	0.7877844777280676	Missense	Missense	ABE
gRNA_CDK19_targ_6576	CDK19	102820	G58I	1.8994359074110092	58	M61T_S62P	61	42.24956234195682	12.666796343123906	86.54541917914801	0.7877844777280676	Missense	Missense	ABE
gRNA_CDK19_targ_6577	CDK19	75229	M61T	84.90342819923168	61	I59T_M61T_S62P	59	31.12762365577105	7.974318414441239	91.84622951255498	0.1794520730037602	Missense	Missense	ABE
gRNA_CDK19_targ_6577	CDK19	75229	S62P	75.90689760597643	62	I59T_M61T_S62P	59	31.12762365577105	7.974318414441239	91.84622951255498	0.1794520730037602	Missense	Missense	ABE
gRNA_CDK19_targ_6577	CDK19	75229	I59T	40.53224155578301	59	I59T_M61T_S62P	59	31.12762365577105	7.974318414441239	91.84622951255498	0.1794520730037602	Missense	Missense	ABE
gRNA_CDK19_targ_6577	CDK19	75229	S60P	14.57948397559452	60	I59T_M61T_S62P	59	31.12762365577105	7.974318414441239	91.84622951255498	0.1794520730037602	Missense	Missense	ABE
gRNA_CDK19_targ_6577	CDK19	75229	WT	7.97431841444124	WT	I59T_M61T_S62P	59	31.12762365577105	7.974318414441239	91.84622951255498	0.1794520730037602	WT	Missense	ABE
gRNA_CDK19_targ_6577	CDK19	75229	M61I	1.6376663254861823	61	I59T_M61T_S62P	59	31.12762365577105	7.974318414441239	91.84622951255498	0.1794520730037602	Missense	Missense	ABE
gRNA_CDK19_targ_6577	CDK19	75229	T57N	1.4342873094152522	57	I59T_M61T_S62P	59	31.12762365577105	7.974318414441239	91.84622951255498	0.1794520730037602	Missense	Missense	ABE
gRNA_CDK19_targ_6577	CDK19	75229	S60A	1.1697616610615589	60	I59T_M61T_S62P	59	31.12762365577105	7.974318414441239	91.84622951255498	0.1794520730037602	Missense	Missense	ABE
gRNA_CDK19_targ_6577	CDK19	75229	I59H	1.152481091068604	59	I59T_M61T_S62P	59	31.12762365577105	7.974318414441239	91.84622951255498	0.1794520730037602	Missense	Missense	ABE
[truncated: 50,650 more rows]
