# Supplementary material for: A functional map of CDK-drug interactions at single amino acid resolution
Source: bioRxiv. 2025 Nov 3:2025.11.02.685764. Preprint. [Version 1] doi: 10.1101/2025.11.02.685764 (PMC12637707; doi:10.1101/2025.11.02.685764)
Supplement: Supplement 3 [file media-3.csv]

gRNA_id	Gene	Total_sensor_reads	HGVSp	%Reads	Codon	Top_HGVSp	Top_HGVSp_Codon	Top_HGVSp_%Reads	WT_perc	Missense_perc	Nonsense_perc	Mutation_Class_SAV	Mutation_Class_Top_HGVSp	Editor
gRNA_CDK19_targ_6273	CDK19	112645	WT	92.02361400861112	WT	R501Q	501	2.8620888632429318	92.02361400861112	7.646144968706999	0.3302410226818766	WT	Missense	CBE
gRNA_CDK19_targ_6273	CDK19	112645	R501Q	3.336144524834657	501	R501Q	501	2.8620888632429318	92.02361400861112	7.646144968706999	0.3302410226818766	Missense	Missense	CBE
gRNA_CDK19_targ_6273	CDK19	112645	A499T	1.716010475387279	499	R501Q	501	2.8620888632429318	92.02361400861112	7.646144968706999	0.3302410226818766	Missense	Missense	CBE
gRNA_CDK19_targ_6273	CDK19	112645	R501P	1.088374983354787	501	R501Q	501	2.8620888632429318	92.02361400861112	7.646144968706999	0.3302410226818766	Missense	Missense	CBE
gRNA_CDK19_targ_6273	CDK19	112645	Q498L	1.0581916640774114	498	R501Q	501	2.8620888632429318	92.02361400861112	7.646144968706999	0.3302410226818766	Missense	Missense	CBE
gRNA_CDK19_targ_6273	CDK19	112645	H500R	1.0457632384926094	500	R501Q	501	2.8620888632429318	92.02361400861112	7.646144968706999	0.3302410226818766	Missense	Missense	CBE
gRNA_CDK19_targ_6273	CDK19	112645	Y502T	1.032447068223179	502	R501Q	501	2.8620888632429318	92.02361400861112	7.646144968706999	0.3302410226818766	Missense	Missense	CBE
gRNA_CDK19_targ_6274	CDK19	181781	R501Q	74.41041693026224	501	R501Q	501	58.953355961294086	6.148057277713292	93.13129534989903	0.7206473723876513	Missense	Missense	CBE
gRNA_CDK19_targ_6274	CDK19	181781	Q498H	11.009951535088923	498	R501Q	501	58.953355961294086	6.148057277713292	93.13129534989903	0.7206473723876513	Missense	Missense	CBE
gRNA_CDK19_targ_6274	CDK19	181781	A499T	7.180068323972252	499	R501Q	501	58.953355961294086	6.148057277713292	93.13129534989903	0.7206473723876513	Missense	Missense	CBE
gRNA_CDK19_targ_6274	CDK19	181781	R501L	6.759782375495789	501	R501Q	501	58.953355961294086	6.148057277713292	93.13129534989903	0.7206473723876513	Missense	Missense	CBE
gRNA_CDK19_targ_6274	CDK19	181781	WT	6.148057277713292	WT	R501Q	501	58.953355961294086	6.148057277713292	93.13129534989903	0.7206473723876513	WT	Missense	CBE
gRNA_CDK19_targ_6274	CDK19	181781	R501H	4.58188699589066	501	R501Q	501	58.953355961294086	6.148057277713292	93.13129534989903	0.7206473723876513	Missense	Missense	CBE
gRNA_CDK19_targ_6274	CDK19	181781	H497Q	2.59323031559954	497	R501Q	501	58.953355961294086	6.148057277713292	93.13129534989903	0.7206473723876513	Missense	Missense	CBE
gRNA_CDK19_targ_6274	CDK19	181781	Q498P	2.12618480479258	498	R501Q	501	58.953355961294086	6.148057277713292	93.13129534989903	0.7206473723876513	Missense	Missense	CBE
gRNA_CDK19_targ_6275	CDK19	222668	R501Q	80.09952036215353	501	R501Q	501	74.84640810534069	4.3351536817144805	95.22787288698868	0.4369734312968152	Missense	Missense	CBE
gRNA_CDK19_targ_6275	CDK19	222668	R501L	4.847126663912192	501	R501Q	501	74.84640810534069	4.3351536817144805	95.22787288698868	0.4369734312968152	Missense	Missense	CBE
gRNA_CDK19_targ_6275	CDK19	222668	WT	4.3351536817144805	WT	R501Q	501	74.84640810534069	4.3351536817144805	95.22787288698868	0.4369734312968152	WT	Missense	CBE
gRNA_CDK19_targ_6275	CDK19	222668	R501H	3.3022257351752384	501	R501Q	501	74.84640810534069	4.3351536817144805	95.22787288698868	0.4369734312968152	Missense	Missense	CBE
gRNA_CDK19_targ_6275	CDK19	222668	H497T	2.537859054736199	497	R501Q	501	74.84640810534069	4.3351536817144805	95.22787288698868	0.4369734312968152	Missense	Missense	CBE
gRNA_CDK19_targ_6275	CDK19	222668	A499T	2.52887707259238	499	R501Q	501	74.84640810534069	4.3351536817144805	95.22787288698868	0.4369734312968152	Missense	Missense	CBE
gRNA_CDK19_targ_6275	CDK19	222668	A499P	2.200585625235777	499	R501Q	501	74.84640810534069	4.3351536817144805	95.22787288698868	0.4369734312968152	Missense	Missense	CBE
gRNA_CDK19_targ_6275	CDK19	222668	H500T	1.9760360716402896	500	R501Q	501	74.84640810534069	4.3351536817144805	95.22787288698868	0.4369734312968152	Missense	Missense	CBE
gRNA_CDK19_targ_6275	CDK19	222668	Q498H	1.6356189483895307	498	R501Q	501	74.84640810534069	4.3351536817144805	95.22787288698868	0.4369734312968152	Missense	Missense	CBE
gRNA_CDK19_targ_6275	CDK19	222668	R501P	1.6181040832090825	501	R501Q	501	74.84640810534069	4.3351536817144805	95.22787288698868	0.4369734312968152	Missense	Missense	CBE
gRNA_CDK19_targ_6275	CDK19	222668	Q498R	1.5094220992688667	498	R501Q	501	74.84640810534069	4.3351536817144805	95.22787288698868	0.4369734312968152	Missense	Missense	CBE
gRNA_CDK19_targ_6275	CDK19	222668	H497P	1.4110693947940431	497	R501Q	501	74.84640810534069	4.3351536817144805	95.22787288698868	0.4369734312968152	Missense	Missense	CBE
gRNA_CDK19_targ_6275	CDK19	222668	Q498P	1.222896868881025	498	R501Q	501	74.84640810534069	4.3351536817144805	95.22787288698868	0.4369734312968152	Missense	Missense	CBE
gRNA_CDK19_targ_6275	CDK19	222668	Y502T	1.1874180394129377	502	R501Q	501	74.84640810534069	4.3351536817144805	95.22787288698868	0.4369734312968152	Missense	Missense	CBE
gRNA_CDK19_targ_6275	CDK19	222668	R501N	1.179783354590691	501	R501Q	501	74.84640810534069	4.3351536817144805	95.22787288698868	0.4369734312968152	Missense	Missense	CBE
gRNA_CDK19_targ_6276	CDK19	231800	R501Q	79.07031924072476	501	A499T_R501Q	499	38.39991371872304	6.641501294219154	92.79163071613455	0.5668679896462439	Missense	Missense	CBE
gRNA_CDK19_targ_6276	CDK19	231800	A499T	47.61087144089733	499	A499T_R501Q	499	38.39991371872304	6.641501294219154	92.79163071613455	0.5668679896462439	Missense	Missense	CBE
gRNA_CDK19_targ_6276	CDK19	231800	Q498H	7.537100949094047	498	A499T_R501Q	499	38.39991371872304	6.641501294219154	92.79163071613455	0.5668679896462439	Missense	Missense	CBE
gRNA_CDK19_targ_6276	CDK19	231800	WT	6.641501294219155	WT	A499T_R501Q	499	38.39991371872304	6.641501294219154	92.79163071613455	0.5668679896462439	WT	Missense	CBE
gRNA_CDK19_targ_6276	CDK19	231800	R501L	3.7782571182053495	501	A499T_R501Q	499	38.39991371872304	6.641501294219154	92.79163071613455	0.5668679896462439	Missense	Missense	CBE
gRNA_CDK19_targ_6276	CDK19	231800	A499P	3.3494391716997414	499	A499T_R501Q	499	38.39991371872304	6.641501294219154	92.79163071613455	0.5668679896462439	Missense	Missense	CBE
gRNA_CDK19_targ_6276	CDK19	231800	S496P	3.066005176876618	496	A499T_R501Q	499	38.39991371872304	6.641501294219154	92.79163071613455	0.5668679896462439	Missense	Missense	CBE
gRNA_CDK19_targ_6276	CDK19	231800	H497T	1.3787748058671268	497	A499T_R501Q	499	38.39991371872304	6.641501294219154	92.79163071613455	0.5668679896462439	Missense	Missense	CBE
gRNA_CDK19_targ_6276	CDK19	231800	H497S	1.3110440034512512	497	A499T_R501Q	499	38.39991371872304	6.641501294219154	92.79163071613455	0.5668679896462439	Missense	Missense	CBE
gRNA_CDK19_targ_6276	CDK19	231800	S496L	1.1121656600517689	496	A499T_R501Q	499	38.39991371872304	6.641501294219154	92.79163071613455	0.5668679896462439	Missense	Missense	CBE
gRNA_CDK19_targ_6276	CDK19	231800	A499S	1.0841242450388269	499	A499T_R501Q	499	38.39991371872304	6.641501294219154	92.79163071613455	0.5668679896462439	Missense	Missense	CBE
gRNA_CDK19_targ_6276	CDK19	231800	S496T	1.0012942191544434	496	A499T_R501Q	499	38.39991371872304	6.641501294219154	92.79163071613455	0.5668679896462439	Missense	Missense	CBE
gRNA_CDK19_targ_6277	CDK19	121280	A499T	75.5219327176781	499	A499T	499	34.40303430079156	7.656662269129287	91.83872031662266	0.5046174142480192	Missense	Missense	CBE
gRNA_CDK19_targ_6277	CDK19	121280	R501Q	33.22312005277045	501	A499T	499	34.40303430079156	7.656662269129287	91.83872031662266	0.5046174142480192	Missense	Missense	CBE
gRNA_CDK19_targ_6277	CDK19	121280	WT	7.656662269129288	WT	A499T	499	34.40303430079156	7.656662269129287	91.83872031662266	0.5046174142480192	WT	Missense	CBE
gRNA_CDK19_targ_6277	CDK19	121280	Q498H	7.161939313984169	498	A499T	499	34.40303430079156	7.656662269129287	91.83872031662266	0.5046174142480192	Missense	Missense	CBE
gRNA_CDK19_targ_6277	CDK19	121280	S496P	5.538423482849605	496	A499T	499	34.40303430079156	7.656662269129287	91.83872031662266	0.5046174142480192	Missense	Missense	CBE
gRNA_CDK19_targ_6277	CDK19	121280	H497T	2.7993073878627968	497	A499T	499	34.40303430079156	7.656662269129287	91.83872031662266	0.5046174142480192	Missense	Missense	CBE
gRNA_CDK19_targ_6277	CDK19	121280	A499S	2.700362796833773	499	A499T	499	34.40303430079156	7.656662269129287	91.83872031662266	0.5046174142480192	Missense	Missense	CBE
gRNA_CDK19_targ_6277	CDK19	121280	S496Q	2.241919525065963	496	A499T	499	34.40303430079156	7.656662269129287	91.83872031662266	0.5046174142480192	Missense	Missense	CBE
gRNA_CDK19_targ_6277	CDK19	121280	S496T	2.057222955145119	496	A499T	499	34.40303430079156	7.656662269129287	91.83872031662266	0.5046174142480192	Missense	Missense	CBE
gRNA_CDK19_targ_6277	CDK19	121280	H497P	1.961576517150396	497	A499T	499	34.40303430079156	7.656662269129287	91.83872031662266	0.5046174142480192	Missense	Missense	CBE
gRNA_CDK19_targ_6277	CDK19	121280	S496R	1.9310686015831136	496	A499T	499	34.40303430079156	7.656662269129287	91.83872031662266	0.5046174142480192	Missense	Missense	CBE
gRNA_CDK19_targ_6277	CDK19	121280	S496H	1.7925461741424802	496	A499T	499	34.40303430079156	7.656662269129287	91.83872031662266	0.5046174142480192	Missense	Missense	CBE
gRNA_CDK19_targ_6277	CDK19	121280	Q498K	1.600428759894459	498	A499T	499	34.40303430079156	7.656662269129287	91.83872031662266	0.5046174142480192	Missense	Missense	CBE
gRNA_CDK19_targ_6277	CDK19	121280	H497L	1.329155672823219	497	A499T	499	34.40303430079156	7.656662269129287	91.83872031662266	0.5046174142480192	Missense	Missense	CBE
gRNA_CDK19_targ_6277	CDK19	121280	Q498S	1.2368073878627968	498	A499T	499	34.40303430079156	7.656662269129287	91.83872031662266	0.5046174142480192	Missense	Missense	CBE
gRNA_CDK19_targ_6277	CDK19	121280	H497N	1.129617414248021	497	A499T	499	34.40303430079156	7.656662269129287	91.83872031662266	0.5046174142480192	Missense	Missense	CBE
gRNA_CDK19_targ_6277	CDK19	121280	Q498T	1.117249340369393	498	A499T	499	34.40303430079156	7.656662269129287	91.83872031662266	0.5046174142480192	Missense	Missense	CBE
gRNA_CDK19_targ_6277	CDK19	121280	R501L	1.046339050131926	501	A499T	499	34.40303430079156	7.656662269129287	91.83872031662266	0.5046174142480192	Missense	Missense	CBE
gRNA_CDK19_targ_6278	CDK19	288943	A499T	72.10176401574013	499	A499T	499	31.19646435456128	7.496288195249583	92.35420134767058	0.1495104570797675	Missense	Missense	CBE
gRNA_CDK19_targ_6278	CDK19	288943	R501Q	35.84443990683283	501	A499T	499	31.19646435456128	7.496288195249583	92.35420134767058	0.1495104570797675	Missense	Missense	CBE
gRNA_CDK19_targ_6278	CDK19	288943	Q498H	12.708734940801474	498	A499T	499	31.19646435456128	7.496288195249583	92.35420134767058	0.1495104570797675	Missense	Missense	CBE
gRNA_CDK19_targ_6278	CDK19	288943	WT	7.496288195249582	WT	A499T	499	31.19646435456128	7.496288195249583	92.35420134767058	0.1495104570797675	WT	Missense	CBE
gRNA_CDK19_targ_6278	CDK19	288943	A499P	4.232322638028954	499	A499T	499	31.19646435456128	7.496288195249583	92.35420134767058	0.1495104570797675	Missense	Missense	CBE
gRNA_CDK19_targ_6278	CDK19	288943	A499S	3.998020370799777	499	A499T	499	31.19646435456128	7.496288195249583	92.35420134767058	0.1495104570797675	Missense	Missense	CBE
gRNA_CDK19_targ_6278	CDK19	288943	R501L	3.2033999785424805	501	A499T	499	31.19646435456128	7.496288195249583	92.35420134767058	0.1495104570797675	Missense	Missense	CBE
gRNA_CDK19_targ_6278	CDK19	288943	S496P	3.161177117978286	496	A499T	499	31.19646435456128	7.496288195249583	92.35420134767058	0.1495104570797675	Missense	Missense	CBE
gRNA_CDK19_targ_6278	CDK19	288943	P495H	2.065459277435342	495	A499T	499	31.19646435456128	7.496288195249583	92.35420134767058	0.1495104570797675	Missense	Missense	CBE
gRNA_CDK19_targ_6278	CDK19	288943	Q498P	1.940867229868867	498	A499T	499	31.19646435456128	7.496288195249583	92.35420134767058	0.1495104570797675	Missense	Missense	CBE
gRNA_CDK19_targ_6278	CDK19	288943	P495Q	1.910757485040302	495	A499T	499	31.19646435456128	7.496288195249583	92.35420134767058	0.1495104570797675	Missense	Missense	CBE
gRNA_CDK19_targ_6278	CDK19	288943	S496T	1.710718030891906	496	A499T	499	31.19646435456128	7.496288195249583	92.35420134767058	0.1495104570797675	Missense	Missense	CBE
gRNA_CDK19_targ_6278	CDK19	288943	H497P	1.4245024105100317	497	A499T	499	31.19646435456128	7.496288195249583	92.35420134767058	0.1495104570797675	Missense	Missense	CBE
gRNA_CDK19_targ_6278	CDK19	288943	S496H	1.1888157871967828	496	A499T	499	31.19646435456128	7.496288195249583	92.35420134767058	0.1495104570797675	Missense	Missense	CBE
gRNA_CDK19_targ_6278	CDK19	288943	S496Y	1.0417279532641386	496	A499T	499	31.19646435456128	7.496288195249583	92.35420134767058	0.1495104570797675	Missense	Missense	CBE
gRNA_CDK19_targ_6278	CDK19	288943	H497T	1.0161173657088076	497	A499T	499	31.19646435456128	7.496288195249583	92.35420134767058	0.1495104570797675	Missense	Missense	CBE
gRNA_CDK19_targ_6278	CDK19	288943	H500P	1.0008894487840163	500	A499T	499	31.19646435456128	7.496288195249583	92.35420134767058	0.1495104570797675	Missense	Missense	CBE
gRNA_CDK19_targ_6279	CDK19	94692	A499T	78.44274067503062	499	A499T	499	53.173446542474544	1.2672665061462425	98.67887466734251	0.0538588265112148	Missense	Missense	CBE
gRNA_CDK19_targ_6279	CDK19	94692	Q498H	18.826300004224223	498	A499T	499	53.173446542474544	1.2672665061462425	98.67887466734251	0.0538588265112148	Missense	Missense	CBE
gRNA_CDK19_targ_6279	CDK19	94692	H494Q	9.578422675622017	494	A499T	499	53.173446542474544	1.2672665061462425	98.67887466734251	0.0538588265112148	Missense	Missense	CBE
gRNA_CDK19_targ_6279	CDK19	94692	A499S	9.08630084906856	499	A499T	499	53.173446542474544	1.2672665061462425	98.67887466734251	0.0538588265112148	Missense	Missense	CBE
gRNA_CDK19_targ_6279	CDK19	94692	A499P	3.5377856629915936	499	A499T	499	53.173446542474544	1.2672665061462425	98.67887466734251	0.0538588265112148	Missense	Missense	CBE
gRNA_CDK19_targ_6279	CDK19	94692	S496T	3.2558188653740547	496	A499T	499	53.173446542474544	1.2672665061462425	98.67887466734251	0.0538588265112148	Missense	Missense	CBE
gRNA_CDK19_targ_6279	CDK19	94692	Q498P	3.1090271617454484	498	A499T	499	53.173446542474544	1.2672665061462425	98.67887466734251	0.0538588265112148	Missense	Missense	CBE
gRNA_CDK19_targ_6279	CDK19	94692	H497P	3.0065897858319603	497	A499T	499	53.173446542474544	1.2672665061462425	98.67887466734251	0.0538588265112148	Missense	Missense	CBE
gRNA_CDK19_targ_6279	CDK19	94692	P495Q	2.469057576141596	495	A499T	499	53.173446542474544	1.2672665061462425	98.67887466734251	0.0538588265112148	Missense	Missense	CBE
gRNA_CDK19_targ_6279	CDK19	94692	H497S	2.332826426730875	497	A499T	499	53.173446542474544	1.2672665061462425	98.67887466734251	0.0538588265112148	Missense	Missense	CBE
gRNA_CDK19_targ_6279	CDK19	94692	S496I	2.315929539982258	496	A499T	499	53.173446542474544	1.2672665061462425	98.67887466734251	0.0538588265112148	Missense	Missense	CBE
gRNA_CDK19_targ_6279	CDK19	94692	H497T	2.0677565158619524	497	A499T	499	53.173446542474544	1.2672665061462425	98.67887466734251	0.0538588265112148	Missense	Missense	CBE
gRNA_CDK19_targ_6279	CDK19	94692	S496H	1.9431419760909048	496	A499T	499	53.173446542474544	1.2672665061462425	98.67887466734251	0.0538588265112148	Missense	Missense	CBE
gRNA_CDK19_targ_6279	CDK19	94692	P495H	1.873442318252862	495	A499T	499	53.173446542474544	1.2672665061462425	98.67887466734251	0.0538588265112148	Missense	Missense	CBE
gRNA_CDK19_targ_6279	CDK19	94692	S496P	1.6168208507582478	496	A499T	499	53.173446542474544	1.2672665061462425	98.67887466734251	0.0538588265112148	Missense	Missense	CBE
gRNA_CDK19_targ_6279	CDK19	94692	P495L	1.5365606387023192	495	A499T	499	53.173446542474544	1.2672665061462425	98.67887466734251	0.0538588265112148	Missense	Missense	CBE
gRNA_CDK19_targ_6279	CDK19	94692	P495T	1.50699108689224	495	A499T	499	53.173446542474544	1.2672665061462425	98.67887466734251	0.0538588265112148	Missense	Missense	CBE
gRNA_CDK19_targ_6279	CDK19	94692	Q498L	1.4721412579732185	498	A499T	499	53.173446542474544	1.2672665061462425	98.67887466734251	0.0538588265112148	Missense	Missense	CBE
gRNA_CDK19_targ_6279	CDK19	94692	P495Y	1.4721412579732185	495	A499T	499	53.173446542474544	1.2672665061462425	98.67887466734251	0.0538588265112148	Missense	Missense	CBE
gRNA_CDK19_targ_6279	CDK19	94692	S496N	1.3158450555485153	496	A499T	499	53.173446542474544	1.2672665061462425	98.67887466734251	0.0538588265112148	Missense	Missense	CBE
gRNA_CDK19_targ_6279	CDK19	94692	WT	1.2672665061462425	WT	A499T	499	53.173446542474544	1.2672665061462425	98.67887466734251	0.0538588265112148	WT	Missense	CBE
gRNA_CDK19_targ_6279	CDK19	94692	H497K	1.1415959109534068	497	A499T	499	53.173446542474544	1.2672665061462425	98.67887466734251	0.0538588265112148	Missense	Missense	CBE
gRNA_CDK19_targ_6279	CDK19	94692	Q498K	1.0961855278164998	498	A499T	499	53.173446542474544	1.2672665061462425	98.67887466734251	0.0538588265112148	Missense	Missense	CBE
gRNA_CDK19_targ_6279	CDK19	94692	P495S	1.0560554217885354	495	A499T	499	53.173446542474544	1.2672665061462425	98.67887466734251	0.0538588265112148	Missense	Missense	CBE
gRNA_CDK19_targ_6280	CDK19	84046	A499T	90.43262023177785	499	A499T	499	65.90319586892892	0.1249315850843585	99.46933821954642	0.4057301953692021	Missense	Missense	CBE
gRNA_CDK19_targ_6280	CDK19	84046	Q498H	14.44209123575185	498	A499T	499	65.90319586892892	0.1249315850843585	99.46933821954642	0.4057301953692021	Missense	Missense	CBE
gRNA_CDK19_targ_6280	CDK19	84046	H494P	13.838850153487376	494	A499T	499	65.90319586892892	0.1249315850843585	99.46933821954642	0.4057301953692021	Missense	Missense	CBE
gRNA_CDK19_targ_6280	CDK19	84046	P495H	5.818242391071556	495	A499T	499	65.90319586892892	0.1249315850843585	99.46933821954642	0.4057301953692021	Missense	Missense	CBE
gRNA_CDK19_targ_6280	CDK19	84046	S496P	4.466601622920781	496	A499T	499	65.90319586892892	0.1249315850843585	99.46933821954642	0.4057301953692021	Missense	Missense	CBE
gRNA_CDK19_targ_6280	CDK19	84046	H497S	4.18818266187564	497	A499T	499	65.90319586892892	0.1249315850843585	99.46933821954642	0.4057301953692021	Missense	Missense	CBE
gRNA_CDK19_targ_6280	CDK19	84046	S496H	3.051900149917902	496	A499T	499	65.90319586892892	0.1249315850843585	99.46933821954642	0.4057301953692021	Missense	Missense	CBE
gRNA_CDK19_targ_6280	CDK19	84046	A499P	2.760393118054399	499	A499T	499	65.90319586892892	0.1249315850843585	99.46933821954642	0.4057301953692021	Missense	Missense	CBE
gRNA_CDK19_targ_6280	CDK19	84046	A499Q	2.5045808247864265	499	A499T	499	65.90319586892892	0.1249315850843585	99.46933821954642	0.4057301953692021	Missense	Missense	CBE
gRNA_CDK19_targ_6280	CDK19	84046	H500T	2.501011350926873	500	A499T	499	65.90319586892892	0.1249315850843585	99.46933821954642	0.4057301953692021	Missense	Missense	CBE
gRNA_CDK19_targ_6280	CDK19	84046	P495A	2.3867881874211743	495	A499T	499	65.90319586892892	0.1249315850843585	99.46933821954642	0.4057301953692021	Missense	Missense	CBE
gRNA_CDK19_targ_6280	CDK19	84046	P495T	2.179758703567094	495	A499T	499	65.90319586892892	0.1249315850843585	99.46933821954642	0.4057301953692021	Missense	Missense	CBE
gRNA_CDK19_targ_6280	CDK19	84046	H497P	1.891821145563144	497	A499T	499	65.90319586892892	0.1249315850843585	99.46933821954642	0.4057301953692021	Missense	Missense	CBE
gRNA_CDK19_targ_6280	CDK19	84046	Q498P	1.859695880827166	498	A499T	499	65.90319586892892	0.1249315850843585	99.46933821954642	0.4057301953692021	Missense	Missense	CBE
gRNA_CDK19_targ_6280	CDK19	84046	S496Q	1.687171310948766	496	A499T	499	65.90319586892892	0.1249315850843585	99.46933821954642	0.4057301953692021	Missense	Missense	CBE
gRNA_CDK19_targ_6280	CDK19	84046	P495S	1.6300597291959165	495	A499T	499	65.90319586892892	0.1249315850843585	99.46933821954642	0.4057301953692021	Missense	Missense	CBE
gRNA_CDK19_targ_6280	CDK19	84046	H494L	1.5919853413606837	494	A499T	499	65.90319586892892	0.1249315850843585	99.46933821954642	0.4057301953692021	Missense	Missense	CBE
gRNA_CDK19_targ_6280	CDK19	84046	Q498T	1.4837113009542393	498	A499T	499	65.90319586892892	0.1249315850843585	99.46933821954642	0.4057301953692021	Missense	Missense	CBE
gRNA_CDK19_targ_6280	CDK19	84046	S496I	1.451586036218261	496	A499T	499	65.90319586892892	0.1249315850843585	99.46933821954642	0.4057301953692021	Missense	Missense	CBE
gRNA_CDK19_targ_6280	CDK19	84046	Q498S	1.2766818171001597	498	A499T	499	65.90319586892892	0.1249315850843585	99.46933821954642	0.4057301953692021	Missense	Missense	CBE
gRNA_CDK19_targ_6280	CDK19	84046	S496T	1.192204269090736	496	A499T	499	65.90319586892892	0.1249315850843585	99.46933821954642	0.4057301953692021	Missense	Missense	CBE
gRNA_CDK19_targ_6280	CDK19	84046	P495I	1.1850653213716298	495	A499T	499	65.90319586892892	0.1249315850843585	99.46933821954642	0.4057301953692021	Missense	Missense	CBE
gRNA_CDK19_targ_6280	CDK19	84046	H494Q	1.0244389976917403	494	A499T	499	65.90319586892892	0.1249315850843585	99.46933821954642	0.4057301953692021	Missense	Missense	CBE
gRNA_CDK19_targ_6281	CDK19	114675	WT	51.141922825376064	WT	A499T	499	24.891214301286244	51.141922825376064	48.16132548506646	0.6967516895574427	WT	Missense	CBE
gRNA_CDK19_targ_6281	CDK19	114675	A499T	30.26814911706998	499	A499T	499	24.891214301286244	51.141922825376064	48.16132548506646	0.6967516895574427	Missense	Missense	CBE
gRNA_CDK19_targ_6281	CDK19	114675	Q492H	9.396119468061912	492	A499T	499	24.891214301286244	51.141922825376064	48.16132548506646	0.6967516895574427	Missense	Missense	CBE
gRNA_CDK19_targ_6281	CDK19	114675	Q498H	6.911706998037933	498	A499T	499	24.891214301286244	51.141922825376064	48.16132548506646	0.6967516895574427	Missense	Missense	CBE
gRNA_CDK19_targ_6281	CDK19	114675	A499S	3.58055373882712	499	A499T	499	24.891214301286244	51.141922825376064	48.16132548506646	0.6967516895574427	Missense	Missense	CBE
gRNA_CDK19_targ_6281	CDK19	114675	Y493H	3.225637671680837	493	A499T	499	24.891214301286244	51.141922825376064	48.16132548506646	0.6967516895574427	Missense	Missense	CBE
gRNA_CDK19_targ_6281	CDK19	114675	S496P	3.1236102027468933	496	A499T	499	24.891214301286244	51.141922825376064	48.16132548506646	0.6967516895574427	Missense	Missense	CBE
gRNA_CDK19_targ_6281	CDK19	114675	Y493T	2.705908000872029	493	A499T	499	24.891214301286244	51.141922825376064	48.16132548506646	0.6967516895574427	Missense	Missense	CBE
gRNA_CDK19_targ_6281	CDK19	114675	Y493P	2.68323522999782	493	A499T	499	24.891214301286244	51.141922825376064	48.16132548506646	0.6967516895574427	Missense	Missense	CBE
gRNA_CDK19_targ_6281	CDK19	114675	Y493S	2.544582515805537	493	A499T	499	24.891214301286244	51.141922825376064	48.16132548506646	0.6967516895574427	Missense	Missense	CBE
gRNA_CDK19_targ_6281	CDK19	114675	P495T	2.357968170917811	495	A499T	499	24.891214301286244	51.141922825376064	48.16132548506646	0.6967516895574427	Missense	Missense	CBE
gRNA_CDK19_targ_6281	CDK19	114675	H494T	2.247220405493787	494	A499T	499	24.891214301286244	51.141922825376064	48.16132548506646	0.6967516895574427	Missense	Missense	CBE
gRNA_CDK19_targ_6281	CDK19	114675	Y493L	2.23675604970569	493	A499T	499	24.891214301286244	51.141922825376064	48.16132548506646	0.6967516895574427	Missense	Missense	CBE
gRNA_CDK19_targ_6281	CDK19	114675	H494S	2.144320906910835	494	A499T	499	24.891214301286244	51.141922825376064	48.16132548506646	0.6967516895574427	Missense	Missense	CBE
gRNA_CDK19_targ_6281	CDK19	114675	H497P	1.580117724002616	497	A499T	499	24.891214301286244	51.141922825376064	48.16132548506646	0.6967516895574427	Missense	Missense	CBE
gRNA_CDK19_targ_6281	CDK19	114675	Q498I	1.515587529976019	498	A499T	499	24.891214301286244	51.141922825376064	48.16132548506646	0.6967516895574427	Missense	Missense	CBE
gRNA_CDK19_targ_6281	CDK19	114675	P495V	1.5103553520819708	495	A499T	499	24.891214301286244	51.141922825376064	48.16132548506646	0.6967516895574427	Missense	Missense	CBE
gRNA_CDK19_targ_6281	CDK19	114675	P495Q	1.4414650098103337	495	A499T	499	24.891214301286244	51.141922825376064	48.16132548506646	0.6967516895574427	Missense	Missense	CBE
gRNA_CDK19_targ_6281	CDK19	114675	H494L	1.3368214519293655	494	A499T	499	24.891214301286244	51.141922825376064	48.16132548506646	0.6967516895574427	Missense	Missense	CBE
gRNA_CDK19_targ_6281	CDK19	114675	S496H	1.314148681055156	496	A499T	499	24.891214301286244	51.141922825376064	48.16132548506646	0.6967516895574427	Missense	Missense	CBE
gRNA_CDK19_targ_6281	CDK19	114675	P495S	1.1807281447569218	495	A499T	499	24.891214301286244	51.141922825376064	48.16132548506646	0.6967516895574427	Missense	Missense	CBE
gRNA_CDK19_targ_6281	CDK19	114675	P495H	1.1798561151079137	495	A499T	499	24.891214301286244	51.141922825376064	48.16132548506646	0.6967516895574427	Missense	Missense	CBE
gRNA_CDK19_targ_6281	CDK19	114675	H494I	1.1519511663396556	494	A499T	499	24.891214301286244	51.141922825376064	48.16132548506646	0.6967516895574427	Missense	Missense	CBE
gRNA_CDK19_targ_6282	CDK19	116177	WT	72.9051361284936	WT	Q492P	492	2.5753806691513814	72.90513612849358	26.815118310853247	0.27974556065314	WT	Missense	CBE
gRNA_CDK19_targ_6282	CDK19	116177	H494T	5.535519078647236	494	Q492P	492	2.5753806691513814	72.90513612849358	26.815118310853247	0.27974556065314	Missense	Missense	CBE
gRNA_CDK19_targ_6282	CDK19	116177	Q492H	4.850357643939851	492	Q492P	492	2.5753806691513814	72.90513612849358	26.815118310853247	0.27974556065314	Missense	Missense	CBE
gRNA_CDK19_targ_6282	CDK19	116177	Q492P	4.23577816607418	492	Q492P	492	2.5753806691513814	72.90513612849358	26.815118310853247	0.27974556065314	Missense	Missense	CBE
gRNA_CDK19_targ_6282	CDK19	116177	Y493S	4.052437229399967	493	Q492P	492	2.5753806691513814	72.90513612849358	26.815118310853247	0.27974556065314	Missense	Missense	CBE
gRNA_CDK19_targ_6282	CDK19	116177	P495T	3.6702617557692143	495	Q492P	492	2.5753806691513814	72.90513612849358	26.815118310853247	0.27974556065314	Missense	Missense	CBE
gRNA_CDK19_targ_6282	CDK19	116177	Y493H	3.634970777348357	493	Q492P	492	2.5753806691513814	72.90513612849358	26.815118310853247	0.27974556065314	Missense	Missense	CBE
gRNA_CDK19_targ_6282	CDK19	116177	S496H	3.547173709081832	496	Q492P	492	2.5753806691513814	72.90513612849358	26.815118310853247	0.27974556065314	Missense	Missense	CBE
gRNA_CDK19_targ_6282	CDK19	116177	H497T	3.4292501958218926	497	Q492P	492	2.5753806691513814	72.90513612849358	26.815118310853247	0.27974556065314	Missense	Missense	CBE
gRNA_CDK19_targ_6282	CDK19	116177	Q492S	3.2235296142954284	492	Q492P	492	2.5753806691513814	72.90513612849358	26.815118310853247	0.27974556065314	Missense	Missense	CBE
gRNA_CDK19_targ_6282	CDK19	116177	S496P	3.1563906797386747	496	Q492P	492	2.5753806691513814	72.90513612849358	26.815118310853247	0.27974556065314	Missense	Missense	CBE
gRNA_CDK19_targ_6282	CDK19	116177	H494P	3.0212520550539264	494	Q492P	492	2.5753806691513814	72.90513612849358	26.815118310853247	0.27974556065314	Missense	Missense	CBE
gRNA_CDK19_targ_6282	CDK19	116177	Y493V	2.9859610766330684	493	Q492P	492	2.5753806691513814	72.90513612849358	26.815118310853247	0.27974556065314	Missense	Missense	CBE
gRNA_CDK19_targ_6282	CDK19	116177	P495S	2.848240185234599	495	Q492P	492	2.5753806691513814	72.90513612849358	26.815118310853247	0.27974556065314	Missense	Missense	CBE
gRNA_CDK19_targ_6282	CDK19	116177	H494S	2.2491543076512563	494	Q492P	492	2.5753806691513814	72.90513612849358	26.815118310853247	0.27974556065314	Missense	Missense	CBE
gRNA_CDK19_targ_6282	CDK19	116177	Q492Y	2.1828761286657428	492	Q492P	492	2.5753806691513814	72.90513612849358	26.815118310853247	0.27974556065314	Missense	Missense	CBE
gRNA_CDK19_targ_6282	CDK19	116177	Q492E	2.107990393967825	492	Q492P	492	2.5753806691513814	72.90513612849358	26.815118310853247	0.27974556065314	Missense	Missense	CBE
gRNA_CDK19_targ_6282	CDK19	116177	Y493L	2.101965104969142	493	Q492P	492	2.5753806691513814	72.90513612849358	26.815118310853247	0.27974556065314	Missense	Missense	CBE
gRNA_CDK19_targ_6282	CDK19	116177	P495V	2.094218304827978	495	Q492P	492	2.5753806691513814	72.90513612849358	26.815118310853247	0.27974556065314	Missense	Missense	CBE
gRNA_CDK19_targ_6282	CDK19	116177	Q492R	1.967687235855634	492	Q492P	492	2.5753806691513814	72.90513612849358	26.815118310853247	0.27974556065314	Missense	Missense	CBE
gRNA_CDK19_targ_6282	CDK19	116177	P495H	1.4968539383871162	495	Q492P	492	2.5753806691513814	72.90513612849358	26.815118310853247	0.27974556065314	Missense	Missense	CBE
gRNA_CDK19_targ_6282	CDK19	116177	H494D	1.3212598018540676	494	Q492P	492	2.5753806691513814	72.90513612849358	26.815118310853247	0.27974556065314	Missense	Missense	CBE
gRNA_CDK19_targ_6282	CDK19	116177	Y493P	1.2971586458593354	493	Q492P	492	2.5753806691513814	72.90513612849358	26.815118310853247	0.27974556065314	Missense	Missense	CBE
gRNA_CDK19_targ_6282	CDK19	116177	Q492T	1.1818173993131171	492	Q492P	492	2.5753806691513814	72.90513612849358	26.815118310853247	0.27974556065314	Missense	Missense	CBE
gRNA_CDK19_targ_6282	CDK19	116177	S496T	1.1689060657445105	496	Q492P	492	2.5753806691513814	72.90513612849358	26.815118310853247	0.27974556065314	Missense	Missense	CBE
gRNA_CDK19_targ_6282	CDK19	116177	P495Q	1.082830508620467	495	Q492P	492	2.5753806691513814	72.90513612849358	26.815118310853247	0.27974556065314	Missense	Missense	CBE
gRNA_CDK19_targ_6282	CDK19	116177	H497P	1.0802482419067458	497	Q492P	492	2.5753806691513814	72.90513612849358	26.815118310853247	0.27974556065314	Missense	Missense	CBE
gRNA_CDK19_targ_6282	CDK19	116177	S496L	1.0242991297761177	496	Q492P	492	2.5753806691513814	72.90513612849358	26.815118310853247	0.27974556065314	Missense	Missense	CBE
gRNA_CDK19_targ_6283	CDK19	233757	WT	90.38317569099534	WT	Q492H	492	1.272261365435046	90.38317569099536	8.162322411735246	1.4545018972693817	WT	Missense	CBE
gRNA_CDK19_targ_6283	CDK19	233757	Q492H	1.8814409835855184	492	Q492H	492	1.272261365435046	90.38317569099536	8.162322411735246	1.4545018972693817	Missense	Missense	CBE
gRNA_CDK19_targ_6283	CDK19	233757	Y493H	1.4198505285403218	493	Q492H	492	1.272261365435046	90.38317569099536	8.162322411735246	1.4545018972693817	Missense	Missense	CBE
gRNA_CDK19_targ_6283	CDK19	233757	S491Y	1.1032824685463964	491	Q492H	492	1.272261365435046	90.38317569099536	8.162322411735246	1.4545018972693817	Missense	Missense	CBE
gRNA_CDK19_targ_6283	CDK19	233757	S491*	1.0297017843315923	491	Q492H	492	1.272261365435046	90.38317569099536	8.162322411735246	1.4545018972693817	Nonsense	Missense	CBE
gRNA_CDK19_targ_6284	CDK19	518845	G482S	49.214505295415776	482	G482S	482	45.38176141236786	2.7557362988946603	97.10877044203949	0.13549325906580761	Missense	Missense	CBE
gRNA_CDK19_targ_6284	CDK19	518845	G482N	29.74896163594137	482	G482S	482	45.38176141236786	2.7557362988946603	97.10877044203949	0.13549325906580761	Missense	Missense	CBE
gRNA_CDK19_targ_6284	CDK19	518845	G482R	10.09550058302576	482	G482S	482	45.38176141236786	2.7557362988946603	97.10877044203949	0.13549325906580761	Missense	Missense	CBE
gRNA_CDK19_targ_6284	CDK19	518845	WT	2.7557362988946603	WT	G482S	482	45.38176141236786	2.7557362988946603	97.10877044203949	0.13549325906580761	WT	Missense	CBE
gRNA_CDK19_targ_6284	CDK19	518845	S479N	2.424038007497422	479	G482S	482	45.38176141236786	2.7557362988946603	97.10877044203949	0.13549325906580761	Missense	Missense	CBE
gRNA_CDK19_targ_6284	CDK19	518845	G482T	2.324971812390984	482	G482S	482	45.38176141236786	2.7557362988946603	97.10877044203949	0.13549325906580761	Missense	Missense	CBE
gRNA_CDK19_targ_6284	CDK19	518845	Q476H	2.164808372442637	476	G482S	482	45.38176141236786	2.7557362988946603	97.10877044203949	0.13549325906580761	Missense	Missense	CBE
gRNA_CDK19_targ_6284	CDK19	518845	G482C	1.2446877198392583	482	G482S	482	45.38176141236786	2.7557362988946603	97.10877044203949	0.13549325906580761	Missense	Missense	CBE
gRNA_CDK19_targ_6285	CDK19	159196	WT	89.1228422824694	WT	G482S	482	4.834920475388829	89.1228422824694	10.768486645393084	0.10867107213749	WT	Missense	CBE
gRNA_CDK19_targ_6285	CDK19	159196	G482S	5.132038493429484	482	G482S	482	4.834920475388829	89.1228422824694	10.768486645393084	0.10867107213749	Missense	Missense	CBE
gRNA_CDK19_targ_6286	CDK19	71458	S479N	72.99112765540598	479	S479N	479	65.07039099890845	10.992471101906014	87.89778611212179	1.1097427859721782	Missense	Missense	CBE
gRNA_CDK19_targ_6286	CDK19	71458	WT	10.992471101906014	WT	S479N	479	65.07039099890845	10.992471101906014	87.89778611212179	1.1097427859721782	WT	Missense	CBE
gRNA_CDK19_targ_6286	CDK19	71458	Q478H	8.66942819558342	478	S479N	479	65.07039099890845	10.992471101906014	87.89778611212179	1.1097427859721782	Missense	Missense	CBE
gRNA_CDK19_targ_6286	CDK19	71458	S479T	6.4891264798902855	479	S479N	479	65.07039099890845	10.992471101906014	87.89778611212179	1.1097427859721782	Missense	Missense	CBE
gRNA_CDK19_targ_6286	CDK19	71458	S479I	2.139718436004366	479	S479N	479	65.07039099890845	10.992471101906014	87.89778611212179	1.1097427859721782	Missense	Missense	CBE
gRNA_CDK19_targ_6286	CDK19	71458	S475F	2.083741498502617	475	S479N	479	65.07039099890845	10.992471101906014	87.89778611212179	1.1097427859721782	Missense	Missense	CBE
gRNA_CDK19_targ_6286	CDK19	71458	Q476P	1.4428055641075876	476	S479N	479	65.07039099890845	10.992471101906014	87.89778611212179	1.1097427859721782	Missense	Missense	CBE
gRNA_CDK19_targ_6286	CDK19	71458	S477R	1.1419295250356851	477	S479N	479	65.07039099890845	10.992471101906014	87.89778611212179	1.1097427859721782	Missense	Missense	CBE
gRNA_CDK19_targ_6286	CDK19	71458	S477D	1.0453693078451678	477	S479N	479	65.07039099890845	10.992471101906014	87.89778611212179	1.1097427859721782	Missense	Missense	CBE
gRNA_CDK19_targ_6286	CDK19	71458	S475*	1.0355733437823618	475	S479N	479	65.07039099890845	10.992471101906014	87.89778611212179	1.1097427859721782	Nonsense	Missense	CBE
gRNA_CDK19_targ_6286	CDK19	71458	Q476N	1.0103837219065746	476	S479N	479	65.07039099890845	10.992471101906014	87.89778611212179	1.1097427859721782	Missense	Missense	CBE
gRNA_CDK19_targ_6287	CDK19	108704	S479N	69.70212687665587	479	S479N	479	54.37886370326759	4.644723285251693	95.26420370915511	0.0910730055931692	Missense	Missense	CBE
gRNA_CDK19_targ_6287	CDK19	108704	Q478H	20.135413600235506	478	S479N	479	54.37886370326759	4.644723285251693	95.26420370915511	0.0910730055931692	Missense	Missense	CBE
gRNA_CDK19_targ_6287	CDK19	108704	S479T	11.643545775684428	479	S479N	479	54.37886370326759	4.644723285251693	95.26420370915511	0.0910730055931692	Missense	Missense	CBE
gRNA_CDK19_targ_6287	CDK19	108704	S479I	6.753201354136002	479	S479N	479	54.37886370326759	4.644723285251693	95.26420370915511	0.0910730055931692	Missense	Missense	CBE
gRNA_CDK19_targ_6287	CDK19	108704	WT	4.644723285251692	WT	S479N	479	54.37886370326759	4.644723285251693	95.26420370915511	0.0910730055931692	WT	Missense	CBE
gRNA_CDK19_targ_6287	CDK19	108704	Q478P	2.780946423314689	478	S479N	479	54.37886370326759	4.644723285251693	95.26420370915511	0.0910730055931692	Missense	Missense	CBE
gRNA_CDK19_targ_6287	CDK19	108704	Q476S	2.159994112452164	476	S479N	479	54.37886370326759	4.644723285251693	95.26420370915511	0.0910730055931692	Missense	Missense	CBE
gRNA_CDK19_targ_6287	CDK19	108704	S475L	1.8600971445392995	475	S479N	479	54.37886370326759	4.644723285251693	95.26420370915511	0.0910730055931692	Missense	Missense	CBE
gRNA_CDK19_targ_6287	CDK19	108704	S477V	1.856417427141596	477	S479N	479	54.37886370326759	4.644723285251693	95.26420370915511	0.0910730055931692	Missense	Missense	CBE
gRNA_CDK19_targ_6287	CDK19	108704	Q478S	1.4222107742125405	478	S479N	479	54.37886370326759	4.644723285251693	95.26420370915511	0.0910730055931692	Missense	Missense	CBE
gRNA_CDK19_targ_6287	CDK19	108704	Q476P	1.3219384751251104	476	S479N	479	54.37886370326759	4.644723285251693	95.26420370915511	0.0910730055931692	Missense	Missense	CBE
gRNA_CDK19_targ_6287	CDK19	108704	S475P	1.2676626435089786	475	S479N	479	54.37886370326759	4.644723285251693	95.26420370915511	0.0910730055931692	Missense	Missense	CBE
gRNA_CDK19_targ_6287	CDK19	108704	S475Q	1.1931483662054754	475	S479N	479	54.37886370326759	4.644723285251693	95.26420370915511	0.0910730055931692	Missense	Missense	CBE
gRNA_CDK19_targ_6287	CDK19	108704	S479R	1.0082425669708566	479	S479N	479	54.37886370326759	4.644723285251693	95.26420370915511	0.0910730055931692	Missense	Missense	CBE
gRNA_CDK19_targ_6288	CDK19	194061	G473E	63.85672546261228	473	G473E	473	55.71186379540454	20.7934618496246	78.9973255831929	0.2092125671824825	Missense	Missense	CBE
gRNA_CDK19_targ_6288	CDK19	194061	WT	20.7934618496246	WT	G473E	473	55.71186379540454	20.7934618496246	78.9973255831929	0.2092125671824825	WT	Missense	CBE
gRNA_CDK19_targ_6288	CDK19	194061	Q476H	9.505258655783493	476	G473E	473	55.71186379540454	20.7934618496246	78.9973255831929	0.2092125671824825	Missense	Missense	CBE
gRNA_CDK19_targ_6288	CDK19	194061	Q472H	5.091182669366849	472	G473E	473	55.71186379540454	20.7934618496246	78.9973255831929	0.2092125671824825	Missense	Missense	CBE
gRNA_CDK19_targ_6288	CDK19	194061	G473Q	4.298648363143547	473	G473E	473	55.71186379540454	20.7934618496246	78.9973255831929	0.2092125671824825	Missense	Missense	CBE
gRNA_CDK19_targ_6288	CDK19	194061	Q478H	3.893105776018881	478	G473E	473	55.71186379540454	20.7934618496246	78.9973255831929	0.2092125671824825	Missense	Missense	CBE
gRNA_CDK19_targ_6288	CDK19	194061	G473R	2.418311767949253	473	G473E	473	55.71186379540454	20.7934618496246	78.9973255831929	0.2092125671824825	Missense	Missense	CBE
gRNA_CDK19_targ_6288	CDK19	194061	G473V	2.401822107481668	473	G473E	473	55.71186379540454	20.7934618496246	78.9973255831929	0.2092125671824825	Missense	Missense	CBE
gRNA_CDK19_targ_6288	CDK19	194061	G473A	1.6803994620248273	473	G473E	473	55.71186379540454	20.7934618496246	78.9973255831929	0.2092125671824825	Missense	Missense	CBE
gRNA_CDK19_targ_6289	CDK19	159559	G473E	44.156080196040335	473	G473E	473	38.70041802718743	8.062848225421318	90.06386352383755	1.8732882507411022	Missense	Missense	CBE
gRNA_CDK19_targ_6289	CDK19	159559	G473R	15.01952255905339	473	G473E	473	38.70041802718743	8.062848225421318	90.06386352383755	1.8732882507411022	Missense	Missense	CBE
gRNA_CDK19_targ_6289	CDK19	159559	G473K	12.698750932257033	473	G473E	473	38.70041802718743	8.062848225421318	90.06386352383755	1.8732882507411022	Missense	Missense	CBE
gRNA_CDK19_targ_6289	CDK19	159559	Q476H	9.761279526695454	476	G473E	473	38.70041802718743	8.062848225421318	90.06386352383755	1.8732882507411022	Missense	Missense	CBE
gRNA_CDK19_targ_6289	CDK19	159559	WT	8.062848225421318	WT	G473E	473	38.70041802718743	8.062848225421318	90.06386352383755	1.8732882507411022	WT	Missense	CBE
gRNA_CDK19_targ_6289	CDK19	159559	G473V	6.739826647196335	473	G473E	473	38.70041802718743	8.062848225421318	90.06386352383755	1.8732882507411022	Missense	Missense	CBE
gRNA_CDK19_targ_6289	CDK19	159559	V471G	4.20095387912935	471	G473E	473	38.70041802718743	8.062848225421318	90.06386352383755	1.8732882507411022	Missense	Missense	CBE
gRNA_CDK19_targ_6289	CDK19	159559	Q472H	4.088142943989371	472	G473E	473	38.70041802718743	8.062848225421318	90.06386352383755	1.8732882507411022	Missense	Missense	CBE
gRNA_CDK19_targ_6289	CDK19	159559	Q472S	3.6651019372144473	472	G473E	473	38.70041802718743	8.062848225421318	90.06386352383755	1.8732882507411022	Missense	Missense	CBE
gRNA_CDK19_targ_6289	CDK19	159559	S474I	3.272143846476852	474	G473E	473	38.70041802718743	8.062848225421318	90.06386352383755	1.8732882507411022	Missense	Missense	CBE
gRNA_CDK19_targ_6289	CDK19	159559	S475L	3.2633696626326314	475	G473E	473	38.70041802718743	8.062848225421318	90.06386352383755	1.8732882507411022	Missense	Missense	CBE
gRNA_CDK19_targ_6289	CDK19	159559	Q476S	3.2602360255454097	476	G473E	473	38.70041802718743	8.062848225421318	90.06386352383755	1.8732882507411022	Missense	Missense	CBE
gRNA_CDK19_targ_6289	CDK19	159559	G473*	1.731021126981242	473	G473E	473	38.70041802718743	8.062848225421318	90.06386352383755	1.8732882507411022	Nonsense	Missense	CBE
gRNA_CDK19_targ_6289	CDK19	159559	V471E	1.5868738209690458	471	G473E	473	38.70041802718743	8.062848225421318	90.06386352383755	1.8732882507411022	Missense	Missense	CBE
gRNA_CDK19_targ_6289	CDK19	159559	Q472E	1.52232089697228	472	G473E	473	38.70041802718743	8.062848225421318	90.06386352383755	1.8732882507411022	Missense	Missense	CBE
gRNA_CDK19_targ_6289	CDK19	159559	S477V	1.3299155798168705	477	G473E	473	38.70041802718743	8.062848225421318	90.06386352383755	1.8732882507411022	Missense	Missense	CBE
gRNA_CDK19_targ_6289	CDK19	159559	G473S	1.1431508094184597	473	G473E	473	38.70041802718743	8.062848225421318	90.06386352383755	1.8732882507411022	Missense	Missense	CBE
gRNA_CDK19_targ_6290	CDK19	101918	G473E	49.6732667438529	473	G473E	473	46.69930728624973	12.902529484487529	85.76502678623989	1.3324437292725495	Missense	Missense	CBE
gRNA_CDK19_targ_6290	CDK19	101918	G473K	17.229537471300457	473	G473E	473	46.69930728624973	12.902529484487529	85.76502678623989	1.3324437292725495	Missense	Missense	CBE
gRNA_CDK19_targ_6290	CDK19	101918	WT	12.902529484487529	WT	G473E	473	46.69930728624973	12.902529484487529	85.76502678623989	1.3324437292725495	WT	Missense	CBE
gRNA_CDK19_targ_6290	CDK19	101918	G473R	8.013304813673738	473	G473E	473	46.69930728624973	12.902529484487529	85.76502678623989	1.3324437292725495	Missense	Missense	CBE
gRNA_CDK19_targ_6290	CDK19	101918	G473V	6.073510076728351	473	G473E	473	46.69930728624973	12.902529484487529	85.76502678623989	1.3324437292725495	Missense	Missense	CBE
gRNA_CDK19_targ_6290	CDK19	101918	S470K	3.123098961910556	470	G473E	473	46.69930728624973	12.902529484487529	85.76502678623989	1.3324437292725495	Missense	Missense	CBE
gRNA_CDK19_targ_6290	CDK19	101918	S470T	1.5924566808610845	470	G473E	473	46.69930728624973	12.902529484487529	85.76502678623989	1.3324437292725495	Missense	Missense	CBE
gRNA_CDK19_targ_6290	CDK19	101918	G473*	1.2333444533840932	473	G473E	473	46.69930728624973	12.902529484487529	85.76502678623989	1.3324437292725495	Nonsense	Missense	CBE
gRNA_CDK19_targ_6290	CDK19	101918	V471R	1.1293392727486804	471	G473E	473	46.69930728624973	12.902529484487529	85.76502678623989	1.3324437292725495	Missense	Missense	CBE
gRNA_CDK19_targ_6290	CDK19	101918	Q472S	1.0871484919248808	472	G473E	473	46.69930728624973	12.902529484487529	85.76502678623989	1.3324437292725495	Missense	Missense	CBE
gRNA_CDK19_targ_6291	CDK19	165373	G473K	74.83809328003967	473	G473K	473	68.02742890314623	4.071402224063178	85.42144122680243	10.507156549134377	Missense	Missense	CBE
gRNA_CDK19_targ_6291	CDK19	165373	G473*	10.45333881588893	473	G473K	473	68.02742890314623	4.071402224063178	85.42144122680243	10.507156549134377	Nonsense	Missense	CBE
gRNA_CDK19_targ_6291	CDK19	165373	Q472H	4.133685668156229	472	G473K	473	68.02742890314623	4.071402224063178	85.42144122680243	10.507156549134377	Missense	Missense	CBE
gRNA_CDK19_targ_6291	CDK19	165373	WT	4.071402224063179	WT	G473K	473	68.02742890314623	4.071402224063178	85.42144122680243	10.507156549134377	WT	Missense	CBE
gRNA_CDK19_targ_6291	CDK19	165373	G473Q	2.8075925332430325	473	G473K	473	68.02742890314623	4.071402224063178	85.42144122680243	10.507156549134377	Missense	Missense	CBE
gRNA_CDK19_targ_6291	CDK19	165373	G473E	1.9120412642934457	473	G473K	473	68.02742890314623	4.071402224063178	85.42144122680243	10.507156549134377	Missense	Missense	CBE
gRNA_CDK19_targ_6291	CDK19	165373	G473I	1.534712437943316	473	G473K	473	68.02742890314623	4.071402224063178	85.42144122680243	10.507156549134377	Missense	Missense	CBE
gRNA_CDK19_targ_6291	CDK19	165373	S470Q	1.4706149129543518	470	G473K	473	68.02742890314623	4.071402224063178	85.42144122680243	10.507156549134377	Missense	Missense	CBE
gRNA_CDK19_targ_6291	CDK19	165373	Q472S	1.326093134913196	472	G473K	473	68.02742890314623	4.071402224063178	85.42144122680243	10.507156549134377	Missense	Missense	CBE
gRNA_CDK19_targ_6291	CDK19	165373	Q468H	1.326093134913196	468	G473K	473	68.02742890314623	4.071402224063178	85.42144122680243	10.507156549134377	Missense	Missense	CBE
gRNA_CDK19_targ_6291	CDK19	165373	S469K	1.220271749318208	469	G473K	473	68.02742890314623	4.071402224063178	85.42144122680243	10.507156549134377	Missense	Missense	CBE
gRNA_CDK19_targ_6291	CDK19	165373	V471R	1.1882229868237255	471	G473K	473	68.02742890314623	4.071402224063178	85.42144122680243	10.507156549134377	Missense	Missense	CBE
gRNA_CDK19_targ_6291	CDK19	165373	S474P	1.1059846528756203	474	G473K	473	68.02742890314623	4.071402224063178	85.42144122680243	10.507156549134377	Missense	Missense	CBE
gRNA_CDK19_targ_6292	CDK19	145839	G473K	78.92881876589938	473	G473K	473	74.7084113303026	1.7937588710838663	93.45922558437728	4.747015544538839	Missense	Missense	CBE
gRNA_CDK19_targ_6292	CDK19	145839	G473*	4.707245661311446	473	G473K	473	74.7084113303026	1.7937588710838663	93.45922558437728	4.747015544538839	Nonsense	Missense	CBE
gRNA_CDK19_targ_6292	CDK19	145839	S470I	3.6519723805017854	470	G473K	473	74.7084113303026	1.7937588710838663	93.45922558437728	4.747015544538839	Missense	Missense	CBE
gRNA_CDK19_targ_6292	CDK19	145839	Q472H	3.349584130445217	472	G473K	473	74.7084113303026	1.7937588710838663	93.45922558437728	4.747015544538839	Missense	Missense	CBE
gRNA_CDK19_targ_6292	CDK19	145839	Q468P	2.2709974698126016	468	G473K	473	74.7084113303026	1.7937588710838663	93.45922558437728	4.747015544538839	Missense	Missense	CBE
gRNA_CDK19_targ_6292	CDK19	145839	G473I	2.1660872606093022	473	G473K	473	74.7084113303026	1.7937588710838663	93.45922558437728	4.747015544538839	Missense	Missense	CBE
gRNA_CDK19_targ_6292	CDK19	145839	G473E	2.0049506647741686	473	G473K	473	74.7084113303026	1.7937588710838663	93.45922558437728	4.747015544538839	Missense	Missense	CBE
gRNA_CDK19_targ_6292	CDK19	145839	WT	1.7937588710838666	WT	G473K	473	74.7084113303026	1.7937588710838663	93.45922558437728	4.747015544538839	WT	Missense	CBE
gRNA_CDK19_targ_6292	CDK19	145839	Q468R	1.5709103874820864	468	G473K	473	74.7084113303026	1.7937588710838663	93.45922558437728	4.747015544538839	Missense	Missense	CBE
gRNA_CDK19_targ_6292	CDK19	145839	G473S	1.514684000850253	473	G473K	473	74.7084113303026	1.7937588710838663	93.45922558437728	4.747015544538839	Missense	Missense	CBE
gRNA_CDK19_targ_6292	CDK19	145839	V471K	1.4625717400695288	471	G473K	473	74.7084113303026	1.7937588710838663	93.45922558437728	4.747015544538839	Missense	Missense	CBE
gRNA_CDK19_targ_6292	CDK19	145839	Q468L	1.368632533135855	468	G473K	473	74.7084113303026	1.7937588710838663	93.45922558437728	4.747015544538839	Missense	Missense	CBE
gRNA_CDK19_targ_6292	CDK19	145839	S469K	1.343262090387345	469	G473K	473	74.7084113303026	1.7937588710838663	93.45922558437728	4.747015544538839	Missense	Missense	CBE
gRNA_CDK19_targ_6292	CDK19	145839	S470K	1.3322910881177188	470	G473K	473	74.7084113303026	1.7937588710838663	93.45922558437728	4.747015544538839	Missense	Missense	CBE
gRNA_CDK19_targ_6292	CDK19	145839	Q472R	1.309663395936615	472	G473K	473	74.7084113303026	1.7937588710838663	93.45922558437728	4.747015544538839	Missense	Missense	CBE
gRNA_CDK19_targ_6292	CDK19	145839	V471Q	1.291149829606621	471	G473K	473	74.7084113303026	1.7937588710838663	93.45922558437728	4.747015544538839	Missense	Missense	CBE
gRNA_CDK19_targ_6292	CDK19	145839	S469P	1.2808645149788465	469	G473K	473	74.7084113303026	1.7937588710838663	93.45922558437728	4.747015544538839	Missense	Missense	CBE
gRNA_CDK19_targ_6292	CDK19	145839	S474A	1.2788074520532915	474	G473K	473	74.7084113303026	1.7937588710838663	93.45922558437728	4.747015544538839	Missense	Missense	CBE
gRNA_CDK19_targ_6292	CDK19	145839	G473R	1.2692078250673688	473	G473K	473	74.7084113303026	1.7937588710838663	93.45922558437728	4.747015544538839	Missense	Missense	CBE
gRNA_CDK19_targ_6292	CDK19	145839	S470Q	1.0545875931678084	470	G473K	473	74.7084113303026	1.7937588710838663	93.45922558437728	4.747015544538839	Missense	Missense	CBE
gRNA_CDK19_targ_6293	CDK19	242504	S470N	61.85135090555208	470	S470N	470	48.127865932108335	21.139032758222545	78.06634117375381	0.7946260680236172	Missense	Missense	CBE
gRNA_CDK19_targ_6293	CDK19	242504	WT	21.139032758222545	WT	S470N	470	48.127865932108335	21.139032758222545	78.06634117375381	0.7946260680236172	WT	Missense	CBE
gRNA_CDK19_targ_6293	CDK19	242504	V471I	12.591132517401777	471	S470N	470	48.127865932108335	21.139032758222545	78.06634117375381	0.7946260680236172	Missense	Missense	CBE
gRNA_CDK19_targ_6293	CDK19	242504	S470T	9.09758189555636	470	S470N	470	48.127865932108335	21.139032758222545	78.06634117375381	0.7946260680236172	Missense	Missense	CBE
gRNA_CDK19_targ_6293	CDK19	242504	S469N	1.9166694157622144	469	S470N	470	48.127865932108335	21.139032758222545	78.06634117375381	0.7946260680236172	Missense	Missense	CBE
gRNA_CDK19_targ_6293	CDK19	242504	Y467L	1.4523471777785109	467	S470N	470	48.127865932108335	21.139032758222545	78.06634117375381	0.7946260680236172	Missense	Missense	CBE
gRNA_CDK19_targ_6293	CDK19	242504	N466E	1.4511100847821068	466	S470N	470	48.127865932108335	21.139032758222545	78.06634117375381	0.7946260680236172	Missense	Missense	CBE
gRNA_CDK19_targ_6293	CDK19	242504	Q468P	1.22637152376868	468	S470N	470	48.127865932108335	21.139032758222545	78.06634117375381	0.7946260680236172	Missense	Missense	CBE
gRNA_CDK19_targ_6293	CDK19	242504	S469K	1.0535908686042292	469	S470N	470	48.127865932108335	21.139032758222545	78.06634117375381	0.7946260680236172	Missense	Missense	CBE
gRNA_CDK19_targ_6293	CDK19	242504	S470I	1.046580674957939	470	S470N	470	48.127865932108335	21.139032758222545	78.06634117375381	0.7946260680236172	Missense	Missense	CBE
gRNA_CDK19_targ_6294	CDK19	194872	S470N	73.6473172133503	470	S470N	470	44.04737468697401	10.455581099388317	88.55556467835295	0.9888542222587122	Missense	Missense	CBE
gRNA_CDK19_targ_6294	CDK19	194872	S469N	22.734410279568127	469	S470N	470	44.04737468697401	10.455581099388317	88.55556467835295	0.9888542222587122	Missense	Missense	CBE
gRNA_CDK19_targ_6294	CDK19	194872	S470T	11.306395993267376	470	S470N	470	44.04737468697401	10.455581099388317	88.55556467835295	0.9888542222587122	Missense	Missense	CBE
gRNA_CDK19_targ_6294	CDK19	194872	WT	10.455581099388317	WT	S470N	470	44.04737468697401	10.455581099388317	88.55556467835295	0.9888542222587122	WT	Missense	CBE
gRNA_CDK19_targ_6294	CDK19	194872	V471I	3.313457038466275	471	S470N	470	44.04737468697401	10.455581099388317	88.55556467835295	0.9888542222587122	Missense	Missense	CBE
gRNA_CDK19_targ_6294	CDK19	194872	S469T	2.471878976969498	469	S470N	470	44.04737468697401	10.455581099388317	88.55556467835295	0.9888542222587122	Missense	Missense	CBE
gRNA_CDK19_targ_6294	CDK19	194872	L465P	2.033129438811117	465	S470N	470	44.04737468697401	10.455581099388317	88.55556467835295	0.9888542222587122	Missense	Missense	CBE
gRNA_CDK19_targ_6294	CDK19	194872	S469I	1.397327476497393	469	S470N	470	44.04737468697401	10.455581099388317	88.55556467835295	0.9888542222587122	Missense	Missense	CBE
gRNA_CDK19_targ_6294	CDK19	194872	L465Q	1.2043803111786198	465	S470N	470	44.04737468697401	10.455581099388317	88.55556467835295	0.9888542222587122	Missense	Missense	CBE
gRNA_CDK19_targ_6295	CDK19	87672	S469N	71.5678894059677	469	S469N	469	67.00086686741491	12.23537731544849	87.48745323478418	0.2771694497673123	Missense	Missense	CBE
gRNA_CDK19_targ_6295	CDK19	87672	WT	12.23537731544849	WT	S469N	469	67.00086686741491	12.23537731544849	87.48745323478418	0.2771694497673123	WT	Missense	CBE
gRNA_CDK19_targ_6295	CDK19	87672	S469T	9.9153663655443	469	S469N	469	67.00086686741491	12.23537731544849	87.48745323478418	0.2771694497673123	Missense	Missense	CBE
gRNA_CDK19_targ_6295	CDK19	87672	S470N	4.93430057486997	470	S469N	469	67.00086686741491	12.23537731544849	87.48745323478418	0.2771694497673123	Missense	Missense	CBE
gRNA_CDK19_targ_6295	CDK19	87672	S469I	4.034355324390911	469	S469N	469	67.00086686741491	12.23537731544849	87.48745323478418	0.2771694497673123	Missense	Missense	CBE
gRNA_CDK19_targ_6296	CDK19	185378	WT	48.95780513329521	WT	S469N	469	32.40406089179946	48.95780513329521	49.012288405312376	2.0299064613923954	WT	Missense	CBE
gRNA_CDK19_targ_6296	CDK19	185378	S469N	35.373129497567135	469	S469N	469	32.40406089179946	48.95780513329521	49.012288405312376	2.0299064613923954	Missense	Missense	CBE
gRNA_CDK19_targ_6296	CDK19	185378	S469T	4.172555535176774	469	S469N	469	32.40406089179946	48.95780513329521	49.012288405312376	2.0299064613923954	Missense	Missense	CBE
gRNA_CDK19_targ_6296	CDK19	185378	S470N	3.4351433287660886	470	S469N	469	32.40406089179946	48.95780513329521	49.012288405312376	2.0299064613923954	Missense	Missense	CBE
gRNA_CDK19_targ_6296	CDK19	185378	S469I	2.5898434549946594	469	S469N	469	32.40406089179946	48.95780513329521	49.012288405312376	2.0299064613923954	Missense	Missense	CBE
gRNA_CDK19_targ_6296	CDK19	185378	S470T	2.059575569916603	470	S469N	469	32.40406089179946	48.95780513329521	49.012288405312376	2.0299064613923954	Missense	Missense	CBE
gRNA_CDK19_targ_6296	CDK19	185378	R464L	1.1225711788885413	464	S469N	469	32.40406089179946	48.95780513329521	49.012288405312376	2.0299064613923954	Missense	Missense	CBE
gRNA_CDK19_targ_6297	CDK19	151132	WT	93.42958473387502	WT	R464H	464	1.9870047375803928	93.42958473387505	6.18532144085964	0.3850938252653304	WT	Missense	CBE
gRNA_CDK19_targ_6297	CDK19	151132	R464H	2.018765053066194	464	R464H	464	1.9870047375803928	93.42958473387505	6.18532144085964	0.3850938252653304	Missense	Missense	CBE
gRNA_CDK19_targ_6297	CDK19	151132	S462T	1.29952624196067	462	R464H	464	1.9870047375803928	93.42958473387505	6.18532144085964	0.3850938252653304	Missense	Missense	CBE
gRNA_CDK19_targ_6298	CDK19	129766	WT	91.68734491315136	WT	R464H	464	2.057549743384245	91.68734491315136	6.933249079111626	1.3794060077370027	WT	Missense	CBE
gRNA_CDK19_targ_6298	CDK19	129766	R464H	2.252516067382828	464	R464H	464	2.057549743384245	91.68734491315136	6.933249079111626	1.3794060077370027	Missense	Missense	CBE
gRNA_CDK19_targ_6298	CDK19	129766	Q468K	1.1081485134781068	468	R464H	464	2.057549743384245	91.68734491315136	6.933249079111626	1.3794060077370027	Missense	Missense	CBE
gRNA_CDK19_targ_6299	CDK19	162074	WT	50.92858817577156	WT	R464H	464	28.60606883275541	50.92858817577156	47.149450251119845	1.9219615731085782	WT	Missense	CBE
gRNA_CDK19_targ_6299	CDK19	162074	R464H	29.166923750879228	464	R464H	464	28.60606883275541	50.92858817577156	47.149450251119845	1.9219615731085782	Missense	Missense	CBE
gRNA_CDK19_targ_6299	CDK19	162074	L465P	6.733344028036576	465	R464H	464	28.60606883275541	50.92858817577156	47.149450251119845	1.9219615731085782	Missense	Missense	CBE
gRNA_CDK19_targ_6299	CDK19	162074	R464P	4.170934264595185	464	R464H	464	28.60606883275541	50.92858817577156	47.149450251119845	1.9219615731085782	Missense	Missense	CBE
gRNA_CDK19_targ_6299	CDK19	162074	S461F	1.8818564359490109	461	R464H	464	28.60606883275541	50.92858817577156	47.149450251119845	1.9219615731085782	Missense	Missense	CBE
gRNA_CDK19_targ_6299	CDK19	162074	S462R	1.5647173513333417	462	R464H	464	28.60606883275541	50.92858817577156	47.149450251119845	1.9219615731085782	Missense	Missense	CBE
gRNA_CDK19_targ_6299	CDK19	162074	S461C	1.3450646001209323	461	R464H	464	28.60606883275541	50.92858817577156	47.149450251119845	1.9219615731085782	Missense	Missense	CBE
gRNA_CDK19_targ_6299	CDK19	162074	S462Q	1.027308513395116	462	R464H	464	28.60606883275541	50.92858817577156	47.149450251119845	1.9219615731085782	Missense	Missense	CBE
gRNA_CDK19_targ_6300	CDK19	171187	WT	46.4579670185236	WT	R464H	464	36.98353262806171	46.4579670185236	53.327647543329796	0.2143854381465877	WT	Missense	CBE
gRNA_CDK19_targ_6300	CDK19	171187	R464H	37.642461168196185	464	R464H	464	36.98353262806171	46.4579670185236	53.327647543329796	0.2143854381465877	Missense	Missense	CBE
gRNA_CDK19_targ_6300	CDK19	171187	R464P	3.813373679076098	464	R464H	464	36.98353262806171	46.4579670185236	53.327647543329796	0.2143854381465877	Missense	Missense	CBE
gRNA_CDK19_targ_6300	CDK19	171187	R464L	2.198180936636544	464	R464H	464	36.98353262806171	46.4579670185236	53.327647543329796	0.2143854381465877	Missense	Missense	CBE
gRNA_CDK19_targ_6300	CDK19	171187	H460Q	2.1905869020427957	460	R464H	464	36.98353262806171	46.4579670185236	53.327647543329796	0.2143854381465877	Missense	Missense	CBE
gRNA_CDK19_targ_6300	CDK19	171187	R464F	1.645568880814548	464	R464H	464	36.98353262806171	46.4579670185236	53.327647543329796	0.2143854381465877	Missense	Missense	CBE
gRNA_CDK19_targ_6300	CDK19	171187	S461R	1.590658169136675	461	R464H	464	36.98353262806171	46.4579670185236	53.327647543329796	0.2143854381465877	Missense	Missense	CBE
gRNA_CDK19_targ_6300	CDK19	171187	S462P	1.5614503437761045	462	R464H	464	36.98353262806171	46.4579670185236	53.327647543329796	0.2143854381465877	Missense	Missense	CBE
gRNA_CDK19_targ_6300	CDK19	171187	S463K	1.4936881889395808	463	R464H	464	36.98353262806171	46.4579670185236	53.327647543329796	0.2143854381465877	Missense	Missense	CBE
gRNA_CDK19_targ_6300	CDK19	171187	S461P	1.3342134624708653	461	R464H	464	36.98353262806171	46.4579670185236	53.327647543329796	0.2143854381465877	Missense	Missense	CBE
gRNA_CDK19_targ_6300	CDK19	171187	S462L	1.0479767739372732	462	R464H	464	36.98353262806171	46.4579670185236	53.327647543329796	0.2143854381465877	Missense	Missense	CBE
gRNA_CDK19_targ_6301	CDK19	134793	R464H	76.52400347199038	464	R464H	464	72.80645137358765	4.861528417647801	94.93519693159139	0.2032746507607954	Missense	Missense	CBE
gRNA_CDK19_targ_6301	CDK19	134793	R464P	10.576958744148437	464	R464H	464	72.80645137358765	4.861528417647801	94.93519693159139	0.2032746507607954	Missense	Missense	CBE
gRNA_CDK19_targ_6301	CDK19	134793	WT	4.861528417647801	WT	R464H	464	72.80645137358765	4.861528417647801	94.93519693159139	0.2032746507607954	WT	Missense	CBE
gRNA_CDK19_targ_6301	CDK19	134793	S461L	3.1040187546831066	461	R464H	464	72.80645137358765	4.861528417647801	94.93519693159139	0.2032746507607954	Missense	Missense	CBE
gRNA_CDK19_targ_6301	CDK19	134793	R464S	2.9370961400072706	464	R464H	464	72.80645137358765	4.861528417647801	94.93519693159139	0.2032746507607954	Missense	Missense	CBE
gRNA_CDK19_targ_6301	CDK19	134793	S463F	2.91706542624617	463	R464H	464	72.80645137358765	4.861528417647801	94.93519693159139	0.2032746507607954	Missense	Missense	CBE
gRNA_CDK19_targ_6301	CDK19	134793	H460A	2.9000022256348625	460	R464H	464	72.80645137358765	4.861528417647801	94.93519693159139	0.2032746507607954	Missense	Missense	CBE
gRNA_CDK19_targ_6301	CDK19	134793	S462Q	2.8873902947482435	462	R464H	464	72.80645137358765	4.861528417647801	94.93519693159139	0.2032746507607954	Missense	Missense	CBE
gRNA_CDK19_targ_6301	CDK19	134793	L465P	2.8035580482666016	465	R464H	464	72.80645137358765	4.861528417647801	94.93519693159139	0.2032746507607954	Missense	Missense	CBE
gRNA_CDK19_targ_6301	CDK19	134793	S461P	1.780507889875587	461	R464H	464	72.80645137358765	4.861528417647801	94.93519693159139	0.2032746507607954	Missense	Missense	CBE
gRNA_CDK19_targ_6301	CDK19	134793	H460S	1.4844984531837706	460	R464H	464	72.80645137358765	4.861528417647801	94.93519693159139	0.2032746507607954	Missense	Missense	CBE
gRNA_CDK19_targ_6301	CDK19	134793	S462I	1.2953194898844895	462	R464H	464	72.80645137358765	4.861528417647801	94.93519693159139	0.2032746507607954	Missense	Missense	CBE
gRNA_CDK19_targ_6301	CDK19	134793	H460P	1.233001713738844	460	R464H	464	72.80645137358765	4.861528417647801	94.93519693159139	0.2032746507607954	Missense	Missense	CBE
gRNA_CDK19_targ_6301	CDK19	134793	S461V	1.0690466122128004	461	R464H	464	72.80645137358765	4.861528417647801	94.93519693159139	0.2032746507607954	Missense	Missense	CBE
gRNA_CDK19_targ_6301	CDK19	134793	S462N	1.0497577767391482	462	R464H	464	72.80645137358765	4.861528417647801	94.93519693159139	0.2032746507607954	Missense	Missense	CBE
gRNA_CDK19_targ_6302	CDK19	125465	R464H	75.98692862551309	464	R464H	464	42.67963176981628	3.641653050651576	95.82034830430796	0.5379986450404489	Missense	Missense	CBE
gRNA_CDK19_targ_6302	CDK19	125465	S462N	24.980671900530027	462	R464H	464	42.67963176981628	3.641653050651576	95.82034830430796	0.5379986450404489	Missense	Missense	CBE
gRNA_CDK19_targ_6302	CDK19	125465	R464P	9.29502251623959	464	R464H	464	42.67963176981628	3.641653050651576	95.82034830430796	0.5379986450404489	Missense	Missense	CBE
gRNA_CDK19_targ_6302	CDK19	125465	S462T	7.540748415892878	462	R464H	464	42.67963176981628	3.641653050651576	95.82034830430796	0.5379986450404489	Missense	Missense	CBE
gRNA_CDK19_targ_6302	CDK19	125465	WT	3.641653050651576	WT	R464H	464	42.67963176981628	3.641653050651576	95.82034830430796	0.5379986450404489	WT	Missense	CBE
gRNA_CDK19_targ_6302	CDK19	125465	H460S	3.112421790937712	460	R464H	464	42.67963176981628	3.641653050651576	95.82034830430796	0.5379986450404489	Missense	Missense	CBE
gRNA_CDK19_targ_6302	CDK19	125465	H460F	2.644562228509943	460	R464H	464	42.67963176981628	3.641653050651576	95.82034830430796	0.5379986450404489	Missense	Missense	CBE
gRNA_CDK19_targ_6302	CDK19	125465	S461P	2.4739967321563783	461	R464H	464	42.67963176981628	3.641653050651576	95.82034830430796	0.5379986450404489	Missense	Missense	CBE
gRNA_CDK19_targ_6302	CDK19	125465	H460L	2.179093771171243	460	R464H	464	42.67963176981628	3.641653050651576	95.82034830430796	0.5379986450404489	Missense	Missense	CBE
gRNA_CDK19_targ_6302	CDK19	125465	R464S	1.3039493085721117	464	R464H	464	42.67963176981628	3.641653050651576	95.82034830430796	0.5379986450404489	Missense	Missense	CBE
gRNA_CDK19_targ_6302	CDK19	125465	S461L	1.1843940541186786	461	R464H	464	42.67963176981628	3.641653050651576	95.82034830430796	0.5379986450404489	Missense	Missense	CBE
gRNA_CDK19_targ_6302	CDK19	125465	S462I	1.1660622484358187	462	R464H	464	42.67963176981628	3.641653050651576	95.82034830430796	0.5379986450404489	Missense	Missense	CBE
gRNA_CDK19_targ_6302	CDK19	125465	H460A	1.0728091499621408	460	R464H	464	42.67963176981628	3.641653050651576	95.82034830430796	0.5379986450404489	Missense	Missense	CBE
gRNA_CDK19_targ_6302	CDK19	125465	S462Q	1.067229904754314	462	R464H	464	42.67963176981628	3.641653050651576	95.82034830430796	0.5379986450404489	Missense	Missense	CBE
gRNA_CDK19_targ_6302	CDK19	125465	H460T	1.0249870481807677	460	R464H	464	42.67963176981628	3.641653050651576	95.82034830430796	0.5379986450404489	Missense	Missense	CBE
gRNA_CDK19_targ_6303	CDK19	95004	WT	80.76607300745232	WT	S462N	462	9.614332028125132	80.76607300745232	19.230769230769226	0.0031577617784514	WT	Missense	CBE
gRNA_CDK19_targ_6303	CDK19	95004	S462N	9.739589912003703	462	S462N	462	9.614332028125132	80.76607300745232	19.230769230769226	0.0031577617784514	Missense	Missense	CBE
gRNA_CDK19_targ_6303	CDK19	95004	R464H	2.157803881941813	464	S462N	462	9.614332028125132	80.76607300745232	19.230769230769226	0.0031577617784514	Missense	Missense	CBE
gRNA_CDK19_targ_6303	CDK19	95004	S462I	1.8546587512104755	462	S462N	462	9.614332028125132	80.76607300745232	19.230769230769226	0.0031577617784514	Missense	Missense	CBE
gRNA_CDK19_targ_6303	CDK19	95004	S462T	1.7357163908888047	462	S462N	462	9.614332028125132	80.76607300745232	19.230769230769226	0.0031577617784514	Missense	Missense	CBE
gRNA_CDK19_targ_6304	CDK19	126947	S462N	69.36122948947198	462	S462N	462	68.65699858996274	15.254397504470369	84.74323930459167	0.0023631909379504	Missense	Missense	CBE
gRNA_CDK19_targ_6304	CDK19	126947	WT	15.25439750447037	WT	S462N	462	68.65699858996274	15.254397504470369	84.74323930459167	0.0023631909379504	WT	Missense	CBE
gRNA_CDK19_targ_6304	CDK19	126947	S462T	11.085728689925718	462	S462N	462	68.65699858996274	15.254397504470369	84.74323930459167	0.0023631909379504	Missense	Missense	CBE
gRNA_CDK19_targ_6304	CDK19	126947	S462I	3.5156403853576688	462	S462N	462	68.65699858996274	15.254397504470369	84.74323930459167	0.0023631909379504	Missense	Missense	CBE
gRNA_CDK19_targ_6305	CDK19	125692	WT	98.40085287846482	WT	H460N	460	0.8473092957387901	98.40085287846482	1.5991471215351802	0.0	WT	Missense	CBE
gRNA_CDK19_targ_6306	CDK19	212234	WT	97.162565847131	WT	H460T_S461P	460	1.5431080788186624	97.162565847131	2.837434152869002	0.0	WT	Missense	CBE
gRNA_CDK19_targ_6306	CDK19	212234	S461P	1.5925817729487264	461	H460T_S461P	460	1.5431080788186624	97.162565847131	2.837434152869002	0.0	Missense	Missense	CBE
gRNA_CDK19_targ_6306	CDK19	212234	H460T	1.546406325094	460	H460T_S461P	460	1.5431080788186624	97.162565847131	2.837434152869002	0.0	Missense	Missense	CBE
gRNA_CDK19_targ_6307	CDK19	186418	D457N	87.52641912261691	457	D457N	457	77.0027572444721	2.600607237498525	96.76640667746673	0.6329860850347032	Missense	Missense	CBE
gRNA_CDK19_targ_6307	CDK19	186418	D457Y	4.203456747738953	457	D457N	457	77.0027572444721	2.600607237498525	96.76640667746673	0.6329860850347032	Missense	Missense	CBE
gRNA_CDK19_targ_6307	CDK19	186418	V453L	3.808645087920695	453	D457N	457	77.0027572444721	2.600607237498525	96.76640667746673	0.6329860850347032	Missense	Missense	CBE
gRNA_CDK19_targ_6307	CDK19	186418	D457H	3.2577326223862504	457	D457N	457	77.0027572444721	2.600607237498525	96.76640667746673	0.6329860850347032	Missense	Missense	CBE
gRNA_CDK19_targ_6307	CDK19	186418	WT	2.600607237498525	WT	D457N	457	77.0027572444721	2.600607237498525	96.76640667746673	0.6329860850347032	WT	Missense	CBE
gRNA_CDK19_targ_6307	CDK19	186418	M454K	2.5641300732761856	454	D457N	457	77.0027572444721	2.600607237498525	96.76640667746673	0.6329860850347032	Missense	Missense	CBE
gRNA_CDK19_targ_6307	CDK19	186418	M454L	2.314154212576039	454	D457N	457	77.0027572444721	2.600607237498525	96.76640667746673	0.6329860850347032	Missense	Missense	CBE
gRNA_CDK19_targ_6307	CDK19	186418	P455S	1.3737943760795632	455	D457N	457	77.0027572444721	2.600607237498525	96.76640667746673	0.6329860850347032	Missense	Missense	CBE
gRNA_CDK19_targ_6307	CDK19	186418	V453S	1.3239064897166584	453	D457N	457	77.0027572444721	2.600607237498525	96.76640667746673	0.6329860850347032	Missense	Missense	CBE
gRNA_CDK19_targ_6307	CDK19	186418	V453K	1.2563164501282065	453	D457N	457	77.0027572444721	2.600607237498525	96.76640667746673	0.6329860850347032	Missense	Missense	CBE
gRNA_CDK19_targ_6307	CDK19	186418	V453A	1.2557800212425838	453	D457N	457	77.0027572444721	2.600607237498525	96.76640667746673	0.6329860850347032	Missense	Missense	CBE
gRNA_CDK19_targ_6307	CDK19	186418	V453P	1.2504157323863576	453	D457N	457	77.0027572444721	2.600607237498525	96.76640667746673	0.6329860850347032	Missense	Missense	CBE
gRNA_CDK19_targ_6308	CDK19	400340	D457N	77.93400609481941	457	D457N	457	65.66518459309587	2.13843233251736	96.1974821401808	1.6640855273017763	Missense	Missense	CBE
gRNA_CDK19_targ_6308	CDK19	400340	D457Y	10.258280461607631	457	D457N	457	65.66518459309587	2.13843233251736	96.1974821401808	1.6640855273017763	Missense	Missense	CBE
gRNA_CDK19_targ_6308	CDK19	400340	D457H	6.562172153669381	457	D457N	457	65.66518459309587	2.13843233251736	96.1974821401808	1.6640855273017763	Missense	Missense	CBE
gRNA_CDK19_targ_6308	CDK19	400340	M454I	5.528051156516961	454	D457N	457	65.66518459309587	2.13843233251736	96.1974821401808	1.6640855273017763	Missense	Missense	CBE
gRNA_CDK19_targ_6308	CDK19	400340	WT	2.13843233251736	WT	D457N	457	65.66518459309587	2.13843233251736	96.1974821401808	1.6640855273017763	WT	Missense	CBE
gRNA_CDK19_targ_6308	CDK19	400340	M454D	1.9026327621521704	454	D457N	457	65.66518459309587	2.13843233251736	96.1974821401808	1.6640855273017763	Missense	Missense	CBE
gRNA_CDK19_targ_6308	CDK19	400340	P455A	1.714792426437528	455	D457N	457	65.66518459309587	2.13843233251736	96.1974821401808	1.6640855273017763	Missense	Missense	CBE
gRNA_CDK19_targ_6308	CDK19	400340	V453C	1.71354348803517	453	D457N	457	65.66518459309587	2.13843233251736	96.1974821401808	1.6640855273017763	Missense	Missense	CBE
gRNA_CDK19_targ_6308	CDK19	400340	V453P	1.5207073987110955	453	D457N	457	65.66518459309587	2.13843233251736	96.1974821401808	1.6640855273017763	Missense	Missense	CBE
gRNA_CDK19_targ_6308	CDK19	400340	S456L	1.2364490183344157	456	D457N	457	65.66518459309587	2.13843233251736	96.1974821401808	1.6640855273017763	Missense	Missense	CBE
gRNA_CDK19_targ_6308	CDK19	400340	V453S	1.2252085727131938	453	D457N	457	65.66518459309587	2.13843233251736	96.1974821401808	1.6640855273017763	Missense	Missense	CBE
gRNA_CDK19_targ_6308	CDK19	400340	M454P	1.0446120797322276	454	D457N	457	65.66518459309587	2.13843233251736	96.1974821401808	1.6640855273017763	Missense	Missense	CBE
gRNA_CDK19_targ_6308	CDK19	400340	V453K	1.0226307638507268	453	D457N	457	65.66518459309587	2.13843233251736	96.1974821401808	1.6640855273017763	Missense	Missense	CBE
gRNA_CDK19_targ_6309	CDK19	185850	M454I	91.17729351627656	454	M454I	454	44.22975517890772	1.0626849609900455	97.61528114070487	1.3220338983050834	Missense	Missense	CBE
gRNA_CDK19_targ_6309	CDK19	185850	G451E	26.80656443368308	451	M454I	454	44.22975517890772	1.0626849609900455	97.61528114070487	1.3220338983050834	Missense	Missense	CBE
gRNA_CDK19_targ_6309	CDK19	185850	G451R	6.6914178100618775	451	M454I	454	44.22975517890772	1.0626849609900455	97.61528114070487	1.3220338983050834	Missense	Missense	CBE
gRNA_CDK19_targ_6309	CDK19	185850	G451V	4.566047888081786	451	M454I	454	44.22975517890772	1.0626849609900455	97.61528114070487	1.3220338983050834	Missense	Missense	CBE
gRNA_CDK19_targ_6309	CDK19	185850	G451K	2.9087974172719937	451	M454I	454	44.22975517890772	1.0626849609900455	97.61528114070487	1.3220338983050834	Missense	Missense	CBE
gRNA_CDK19_targ_6309	CDK19	185850	G450R	2.252892117298897	450	M454I	454	44.22975517890772	1.0626849609900455	97.61528114070487	1.3220338983050834	Missense	Missense	CBE
gRNA_CDK19_targ_6309	CDK19	185850	V453I	2.2469733656174333	453	M454I	454	44.22975517890772	1.0626849609900455	97.61528114070487	1.3220338983050834	Missense	Missense	CBE
gRNA_CDK19_targ_6309	CDK19	185850	P455L	1.5351089588377724	455	M454I	454	44.22975517890772	1.0626849609900455	97.61528114070487	1.3220338983050834	Missense	Missense	CBE
gRNA_CDK19_targ_6309	CDK19	185850	P455T	1.501748722087705	455	M454I	454	44.22975517890772	1.0626849609900455	97.61528114070487	1.3220338983050834	Missense	Missense	CBE
gRNA_CDK19_targ_6309	CDK19	185850	G450V	1.3731503900995423	450	M454I	454	44.22975517890772	1.0626849609900455	97.61528114070487	1.3220338983050834	Missense	Missense	CBE
gRNA_CDK19_targ_6309	CDK19	185850	P452T	1.2752219531880549	452	M454I	454	44.22975517890772	1.0626849609900455	97.61528114070487	1.3220338983050834	Missense	Missense	CBE
gRNA_CDK19_targ_6309	CDK19	185850	G450S	1.2423997847726662	450	M454I	454	44.22975517890772	1.0626849609900455	97.61528114070487	1.3220338983050834	Missense	Missense	CBE
gRNA_CDK19_targ_6309	CDK19	185850	G451L	1.2289480764057037	451	M454I	454	44.22975517890772	1.0626849609900455	97.61528114070487	1.3220338983050834	Missense	Missense	CBE
gRNA_CDK19_targ_6309	CDK19	185850	S456W	1.2241054613935969	456	M454I	454	44.22975517890772	1.0626849609900455	97.61528114070487	1.3220338983050834	Missense	Missense	CBE
gRNA_CDK19_targ_6309	CDK19	185850	P452L	1.2090395480225988	452	M454I	454	44.22975517890772	1.0626849609900455	97.61528114070487	1.3220338983050834	Missense	Missense	CBE
gRNA_CDK19_targ_6309	CDK19	185850	V453R	1.1880548829701372	453	M454I	454	44.22975517890772	1.0626849609900455	97.61528114070487	1.3220338983050834	Missense	Missense	CBE
gRNA_CDK19_targ_6309	CDK19	185850	M454W	1.156846919558784	454	M454I	454	44.22975517890772	1.0626849609900455	97.61528114070487	1.3220338983050834	Missense	Missense	CBE
gRNA_CDK19_targ_6309	CDK19	185850	M454T	1.1159537261232175	454	M454I	454	44.22975517890772	1.0626849609900455	97.61528114070487	1.3220338983050834	Missense	Missense	CBE
gRNA_CDK19_targ_6309	CDK19	185850	P452R	1.1132633844498252	452	M454I	454	44.22975517890772	1.0626849609900455	97.61528114070487	1.3220338983050834	Missense	Missense	CBE
gRNA_CDK19_targ_6309	CDK19	185850	WT	1.0626849609900455	WT	M454I	454	44.22975517890772	1.0626849609900455	97.61528114070487	1.3220338983050834	WT	Missense	CBE
gRNA_CDK19_targ_6310	CDK19	264213	M454I	80.94189157989955	454	G451E_M454I	451	32.337924326206505	2.563462055235738	93.82770719078923	3.608830753975004	Missense	Missense	CBE
gRNA_CDK19_targ_6310	CDK19	264213	G451E	40.32579774651512	451	G451E_M454I	451	32.337924326206505	2.563462055235738	93.82770719078923	3.608830753975004	Missense	Missense	CBE
gRNA_CDK19_targ_6310	CDK19	264213	V453I	10.97939919686011	453	G451E_M454I	451	32.337924326206505	2.563462055235738	93.82770719078923	3.608830753975004	Missense	Missense	CBE
gRNA_CDK19_targ_6310	CDK19	264213	G451R	6.511791622668075	451	G451E_M454I	451	32.337924326206505	2.563462055235738	93.82770719078923	3.608830753975004	Missense	Missense	CBE
gRNA_CDK19_targ_6310	CDK19	264213	G451A	5.806678702410555	451	G451E_M454I	451	32.337924326206505	2.563462055235738	93.82770719078923	3.608830753975004	Missense	Missense	CBE
gRNA_CDK19_targ_6310	CDK19	264213	G450S	5.646202117231173	450	G451E_M454I	451	32.337924326206505	2.563462055235738	93.82770719078923	3.608830753975004	Missense	Missense	CBE
gRNA_CDK19_targ_6310	CDK19	264213	G451V	5.072801111224656	451	G451E_M454I	451	32.337924326206505	2.563462055235738	93.82770719078923	3.608830753975004	Missense	Missense	CBE
gRNA_CDK19_targ_6310	CDK19	264213	G451K	2.571410187992264	451	G451E_M454I	451	32.337924326206505	2.563462055235738	93.82770719078923	3.608830753975004	Missense	Missense	CBE
gRNA_CDK19_targ_6310	CDK19	264213	WT	2.5634620552357377	WT	G451E_M454I	451	32.337924326206505	2.563462055235738	93.82770719078923	3.608830753975004	WT	Missense	CBE
gRNA_CDK19_targ_6310	CDK19	264213	S449*	2.1698402425315937	449	G451E_M454I	451	32.337924326206505	2.563462055235738	93.82770719078923	3.608830753975004	Nonsense	Missense	CBE
gRNA_CDK19_targ_6310	CDK19	264213	G450R	2.00444338469341	450	G451E_M454I	451	32.337924326206505	2.563462055235738	93.82770719078923	3.608830753975004	Missense	Missense	CBE
gRNA_CDK19_targ_6310	CDK19	264213	V453L	1.5033325385200578	453	G451E_M454I	451	32.337924326206505	2.563462055235738	93.82770719078923	3.608830753975004	Missense	Missense	CBE
gRNA_CDK19_targ_6310	CDK19	264213	S449Y	1.4908426156169454	449	G451E_M454I	451	32.337924326206505	2.563462055235738	93.82770719078923	3.608830753975004	Missense	Missense	CBE
gRNA_CDK19_targ_6310	CDK19	264213	S449F	1.393572609977556	449	G451E_M454I	451	32.337924326206505	2.563462055235738	93.82770719078923	3.608830753975004	Missense	Missense	CBE
gRNA_CDK19_targ_6310	CDK19	264213	G451*	1.1176588585724396	451	G451E_M454I	451	32.337924326206505	2.563462055235738	93.82770719078923	3.608830753975004	Nonsense	Missense	CBE
gRNA_CDK19_targ_6310	CDK19	264213	P452T	1.106304383205974	452	G451E_M454I	451	32.337924326206505	2.563462055235738	93.82770719078923	3.608830753975004	Missense	Missense	CBE
gRNA_CDK19_targ_6311	CDK19	108715	G451E	55.17637860460838	451	G451E_V453M	451	20.9658280826013	8.80467276824725	86.45449110058406	4.740836131168644	Missense	Missense	CBE
gRNA_CDK19_targ_6311	CDK19	108715	V453M	38.29370372073771	453	G451E_V453M	451	20.9658280826013	8.80467276824725	86.45449110058406	4.740836131168644	Missense	Missense	CBE
gRNA_CDK19_targ_6311	CDK19	108715	G450S	15.642735593064437	450	G451E_V453M	451	20.9658280826013	8.80467276824725	86.45449110058406	4.740836131168644	Missense	Missense	CBE
gRNA_CDK19_targ_6311	CDK19	108715	G451K	15.304235846019408	451	G451E_V453M	451	20.9658280826013	8.80467276824725	86.45449110058406	4.740836131168644	Missense	Missense	CBE
gRNA_CDK19_targ_6311	CDK19	108715	WT	8.804672768247253	WT	G451E_V453M	451	20.9658280826013	8.80467276824725	86.45449110058406	4.740836131168644	WT	Missense	CBE
gRNA_CDK19_targ_6311	CDK19	108715	V453I	8.169065906268685	453	G451E_V453M	451	20.9658280826013	8.80467276824725	86.45449110058406	4.740836131168644	Missense	Missense	CBE
gRNA_CDK19_targ_6311	CDK19	108715	G451V	5.172239341397232	451	G451E_V453M	451	20.9658280826013	8.80467276824725	86.45449110058406	4.740836131168644	Missense	Missense	CBE
gRNA_CDK19_targ_6311	CDK19	108715	G451A	4.429931472197949	451	G451E_V453M	451	20.9658280826013	8.80467276824725	86.45449110058406	4.740836131168644	Missense	Missense	CBE
gRNA_CDK19_targ_6311	CDK19	108715	V453L	3.811801499333119	453	G451E_V453M	451	20.9658280826013	8.80467276824725	86.45449110058406	4.740836131168644	Missense	Missense	CBE
gRNA_CDK19_targ_6311	CDK19	108715	S449R	2.622453203329808	449	G451E_V453M	451	20.9658280826013	8.80467276824725	86.45449110058406	4.740836131168644	Missense	Missense	CBE
gRNA_CDK19_targ_6311	CDK19	108715	G451*	1.7605666191417928	451	G451E_V453M	451	20.9658280826013	8.80467276824725	86.45449110058406	4.740836131168644	Nonsense	Missense	CBE
gRNA_CDK19_targ_6311	CDK19	108715	N448L	1.6014349445798648	448	G451E_V453M	451	20.9658280826013	8.80467276824725	86.45449110058406	4.740836131168644	Missense	Missense	CBE
gRNA_CDK19_targ_6311	CDK19	108715	N448R	1.471738030630548	448	G451E_V453M	451	20.9658280826013	8.80467276824725	86.45449110058406	4.740836131168644	Missense	Missense	CBE
gRNA_CDK19_targ_6311	CDK19	108715	G450R	1.4708181943614036	450	G451E_V453M	451	20.9658280826013	8.80467276824725	86.45449110058406	4.740836131168644	Missense	Missense	CBE
gRNA_CDK19_targ_6311	CDK19	108715	S449*	1.2969691394931702	449	G451E_V453M	451	20.9658280826013	8.80467276824725	86.45449110058406	4.740836131168644	Nonsense	Missense	CBE
gRNA_CDK19_targ_6311	CDK19	108715	G450K	1.2721335602262798	450	G451E_V453M	451	20.9658280826013	8.80467276824725	86.45449110058406	4.740836131168644	Missense	Missense	CBE
gRNA_CDK19_targ_6311	CDK19	108715	G450V	1.2472979809593892	450	G451E_V453M	451	20.9658280826013	8.80467276824725	86.45449110058406	4.740836131168644	Missense	Missense	CBE
gRNA_CDK19_targ_6311	CDK19	108715	P452L	1.1589936991215564	452	G451E_V453M	451	20.9658280826013	8.80467276824725	86.45449110058406	4.740836131168644	Missense	Missense	CBE
gRNA_CDK19_targ_6311	CDK19	108715	G450D	1.136917628662098	450	G451E_V453M	451	20.9658280826013	8.80467276824725	86.45449110058406	4.740836131168644	Missense	Missense	CBE
gRNA_CDK19_targ_6311	CDK19	108715	N448T	1.0992043416271904	448	G451E_V453M	451	20.9658280826013	8.80467276824725	86.45449110058406	4.740836131168644	Missense	Missense	CBE
gRNA_CDK19_targ_6311	CDK19	108715	S449Q	1.0780481074368762	449	G451E_V453M	451	20.9658280826013	8.80467276824725	86.45449110058406	4.740836131168644	Missense	Missense	CBE
gRNA_CDK19_targ_6311	CDK19	108715	G451N	1.0688497447454353	451	G451E_V453M	451	20.9658280826013	8.80467276824725	86.45449110058406	4.740836131168644	Missense	Missense	CBE
gRNA_CDK19_targ_6311	CDK19	108715	M454W	1.0614910545922829	454	G451E_V453M	451	20.9658280826013	8.80467276824725	86.45449110058406	4.740836131168644	Missense	Missense	CBE
gRNA_CDK19_targ_6311	CDK19	108715	V453*	1.0605712183231384	453	G451E_V453M	451	20.9658280826013	8.80467276824725	86.45449110058406	4.740836131168644	Nonsense	Missense	CBE
gRNA_CDK19_targ_6311	CDK19	108715	N448G	1.0568918732465622	448	G451E_V453M	451	20.9658280826013	8.80467276824725	86.45449110058406	4.740836131168644	Missense	Missense	CBE
gRNA_CDK19_targ_6312	CDK19	295149	WT	80.39193763150138	WT	G451E	451	12.862994623054796	80.39193763150138	18.93416545541404	0.6738969130845763	WT	Missense	CBE
gRNA_CDK19_targ_6312	CDK19	295149	G451E	13.625999071655333	451	G451E	451	12.862994623054796	80.39193763150138	18.93416545541404	0.6738969130845763	Missense	Missense	CBE
gRNA_CDK19_targ_6312	CDK19	295149	P452L	2.002039647771126	452	G451E	451	12.862994623054796	80.39193763150138	18.93416545541404	0.6738969130845763	Missense	Missense	CBE
gRNA_CDK19_targ_6312	CDK19	295149	A447E	1.5066966176405816	447	G451E	451	12.862994623054796	80.39193763150138	18.93416545541404	0.6738969130845763	Missense	Missense	CBE
gRNA_CDK19_targ_6312	CDK19	295149	G450V	1.392855811810306	450	G451E	451	12.862994623054796	80.39193763150138	18.93416545541404	0.6738969130845763	Missense	Missense	CBE
gRNA_CDK19_targ_6312	CDK19	295149	N448T	1.3017154047616628	448	G451E	451	12.862994623054796	80.39193763150138	18.93416545541404	0.6738969130845763	Missense	Missense	CBE
gRNA_CDK19_targ_6312	CDK19	295149	S449Q	1.2932451067088149	449	G451E	451	12.862994623054796	80.39193763150138	18.93416545541404	0.6738969130845763	Missense	Missense	CBE
gRNA_CDK19_targ_6312	CDK19	295149	G451D	1.1468783563556035	451	G451E	451	12.862994623054796	80.39193763150138	18.93416545541404	0.6738969130845763	Missense	Missense	CBE
gRNA_CDK19_targ_6313	CDK19	272822	G451K	73.51973081349745	451	G450S_G451K	450	27.20088555908248	1.2667600120224909	95.90538886160202	2.82785112637543	Missense	Missense	CBE
gRNA_CDK19_targ_6313	CDK19	272822	G450S	34.55293194830329	450	G450S_G451K	450	27.20088555908248	1.2667600120224909	95.90538886160202	2.82785112637543	Missense	Missense	CBE
gRNA_CDK19_targ_6313	CDK19	272822	G450N	27.159466611930124	450	G450S_G451K	450	27.20088555908248	1.2667600120224909	95.90538886160202	2.82785112637543	Missense	Missense	CBE
gRNA_CDK19_targ_6313	CDK19	272822	G450D	13.517971424591858	450	G450S_G451K	450	27.20088555908248	1.2667600120224909	95.90538886160202	2.82785112637543	Missense	Missense	CBE
gRNA_CDK19_targ_6313	CDK19	272822	G451R	7.7273826890793265	451	G450S_G451K	450	27.20088555908248	1.2667600120224909	95.90538886160202	2.82785112637543	Missense	Missense	CBE
gRNA_CDK19_targ_6313	CDK19	272822	G451E	7.627683984429408	451	G450S_G451K	450	27.20088555908248	1.2667600120224909	95.90538886160202	2.82785112637543	Missense	Missense	CBE
gRNA_CDK19_targ_6313	CDK19	272822	G450R	3.014419658238705	450	G450S_G451K	450	27.20088555908248	1.2667600120224909	95.90538886160202	2.82785112637543	Missense	Missense	CBE
gRNA_CDK19_targ_6313	CDK19	272822	G446R	2.657043786791388	446	G450S_G451K	450	27.20088555908248	1.2667600120224909	95.90538886160202	2.82785112637543	Missense	Missense	CBE
gRNA_CDK19_targ_6313	CDK19	272822	G451*	2.447383275542295	451	G450S_G451K	450	27.20088555908248	1.2667600120224909	95.90538886160202	2.82785112637543	Nonsense	Missense	CBE
gRNA_CDK19_targ_6313	CDK19	272822	G450T	2.0812104595670435	450	G450S_G451K	450	27.20088555908248	1.2667600120224909	95.90538886160202	2.82785112637543	Missense	Missense	CBE
gRNA_CDK19_targ_6313	CDK19	272822	N448K	1.6717859996627835	448	G450S_G451K	450	27.20088555908248	1.2667600120224909	95.90538886160202	2.82785112637543	Missense	Missense	CBE
gRNA_CDK19_targ_6313	CDK19	272822	S449L	1.5940796563327004	449	G450S_G451K	450	27.20088555908248	1.2667600120224909	95.90538886160202	2.82785112637543	Missense	Missense	CBE
gRNA_CDK19_targ_6313	CDK19	272822	A447R	1.5625572717742704	447	G450S_G451K	450	27.20088555908248	1.2667600120224909	95.90538886160202	2.82785112637543	Missense	Missense	CBE
gRNA_CDK19_targ_6313	CDK19	272822	S449A	1.3107447346621606	449	G450S_G451K	450	27.20088555908248	1.2667600120224909	95.90538886160202	2.82785112637543	Missense	Missense	CBE
gRNA_CDK19_targ_6313	CDK19	272822	WT	1.2667600120224909	WT	G450S_G451K	450	27.20088555908248	1.2667600120224909	95.90538886160202	2.82785112637543	WT	Missense	CBE
gRNA_CDK19_targ_6313	CDK19	272822	G451I	1.182455960296457	451	G450S_G451K	450	27.20088555908248	1.2667600120224909	95.90538886160202	2.82785112637543	Missense	Missense	CBE
gRNA_CDK19_targ_6313	CDK19	272822	N448A	1.1102477072963324	448	G450S_G451K	450	27.20088555908248	1.2667600120224909	95.90538886160202	2.82785112637543	Missense	Missense	CBE
gRNA_CDK19_targ_6313	CDK19	272822	S449Q	1.099251526636415	449	G450S_G451K	450	27.20088555908248	1.2667600120224909	95.90538886160202	2.82785112637543	Missense	Missense	CBE
gRNA_CDK19_targ_6313	CDK19	272822	A447S	1.0552668039967452	447	G450S_G451K	450	27.20088555908248	1.2667600120224909	95.90538886160202	2.82785112637543	Missense	Missense	CBE
gRNA_CDK19_targ_6313	CDK19	272822	G446L	1.0079832271591	446	G450S_G451K	450	27.20088555908248	1.2667600120224909	95.90538886160202	2.82785112637543	Missense	Missense	CBE
gRNA_CDK19_targ_6314	CDK19	328093	G450S	73.20820620982465	450	G450S	450	69.7978926706757	12.889637998981996	86.66597580564044	0.44438619537752233	Missense	Missense	CBE
gRNA_CDK19_targ_6314	CDK19	328093	WT	12.889637998981996	WT	G450S	450	69.7978926706757	12.889637998981996	86.66597580564044	0.44438619537752233	WT	Missense	CBE
gRNA_CDK19_targ_6314	CDK19	328093	G450R	8.653948727952136	450	G450S	450	69.7978926706757	12.889637998981996	86.66597580564044	0.44438619537752233	Missense	Missense	CBE
gRNA_CDK19_targ_6314	CDK19	328093	G450C	1.910433931842496	450	G450S	450	69.7978926706757	12.889637998981996	86.66597580564044	0.44438619537752233	Missense	Missense	CBE
gRNA_CDK19_targ_6314	CDK19	328093	G451E	1.380706080288211	451	G450S	450	69.7978926706757	12.889637998981996	86.66597580564044	0.44438619537752233	Missense	Missense	CBE
gRNA_CDK19_targ_6314	CDK19	328093	G446S	1.0561029951873402	446	G450S	450	69.7978926706757	12.889637998981996	86.66597580564044	0.44438619537752233	Missense	Missense	CBE
gRNA_CDK19_targ_6315	CDK19	158555	G450S	46.592665005833936	450	G450S	450	42.88732616442244	30.39891520292643	69.21194538172873	0.3891394153448314	Missense	Missense	CBE
gRNA_CDK19_targ_6315	CDK19	158555	WT	30.39891520292643	WT	G450S	450	42.88732616442244	30.39891520292643	69.21194538172873	0.3891394153448314	WT	Missense	CBE
gRNA_CDK19_targ_6315	CDK19	158555	G450R	9.850209706411023	450	G450S	450	42.88732616442244	30.39891520292643	69.21194538172873	0.3891394153448314	Missense	Missense	CBE
gRNA_CDK19_targ_6315	CDK19	158555	G446S	7.106682223834	446	G450S	450	42.88732616442244	30.39891520292643	69.21194538172873	0.3891394153448314	Missense	Missense	CBE
gRNA_CDK19_targ_6315	CDK19	158555	G451R	2.2055438176027247	451	G450S	450	42.88732616442244	30.39891520292643	69.21194538172873	0.3891394153448314	Missense	Missense	CBE
gRNA_CDK19_targ_6315	CDK19	158555	A447T	1.2260729715240768	447	G450S	450	42.88732616442244	30.39891520292643	69.21194538172873	0.3891394153448314	Missense	Missense	CBE
gRNA_CDK19_targ_6315	CDK19	158555	S445R	1.2248115795780643	445	G450S	450	42.88732616442244	30.39891520292643	69.21194538172873	0.3891394153448314	Missense	Missense	CBE
gRNA_CDK19_targ_6316	CDK19	181709	G446S	77.36270630513623	446	G446S	446	49.59523193677804	5.712980644877249	93.99039122993356	0.2966281251891753	Missense	Missense	CBE
gRNA_CDK19_targ_6316	CDK19	181709	A447T	24.96519159755433	447	G446S	446	49.59523193677804	5.712980644877249	93.99039122993356	0.2966281251891753	Missense	Missense	CBE
gRNA_CDK19_targ_6316	CDK19	181709	G443E	8.555987870716365	443	G446S	446	49.59523193677804	5.712980644877249	93.99039122993356	0.2966281251891753	Missense	Missense	CBE
gRNA_CDK19_targ_6316	CDK19	181709	WT	5.712980644877248	WT	G446S	446	49.59523193677804	5.712980644877249	93.99039122993356	0.2966281251891753	WT	Missense	CBE
gRNA_CDK19_targ_6316	CDK19	181709	G446N	3.733441931880094	446	G446S	446	49.59523193677804	5.712980644877249	93.99039122993356	0.2966281251891753	Missense	Missense	CBE
gRNA_CDK19_targ_6316	CDK19	181709	G446R	2.767061620503112	446	G446S	446	49.59523193677804	5.712980644877249	93.99039122993356	0.2966281251891753	Missense	Missense	CBE
gRNA_CDK19_targ_6316	CDK19	181709	G446C	2.426957387911441	446	G446S	446	49.59523193677804	5.712980644877249	93.99039122993356	0.2966281251891753	Missense	Missense	CBE
gRNA_CDK19_targ_6316	CDK19	181709	P444S	1.282820333610333	444	G446S	446	49.59523193677804	5.712980644877249	93.99039122993356	0.2966281251891753	Missense	Missense	CBE
gRNA_CDK19_targ_6316	CDK19	181709	G443P	1.160646968504587	443	G446S	446	49.59523193677804	5.712980644877249	93.99039122993356	0.2966281251891753	Missense	Missense	CBE
gRNA_CDK19_targ_6316	CDK19	181709	S445E	1.0863523545889306	445	G446S	446	49.59523193677804	5.712980644877249	93.99039122993356	0.2966281251891753	Missense	Missense	CBE
gRNA_CDK19_targ_6317	CDK19	225943	G446N	50.59815971284793	446	G446N	446	44.23726338058714	6.75524357913279	92.51979481550654	0.7249616053606412	Missense	Missense	CBE
gRNA_CDK19_targ_6317	CDK19	225943	G446S	30.4267005395166	446	G446N	446	44.23726338058714	6.75524357913279	92.51979481550654	0.7249616053606412	Missense	Missense	CBE
gRNA_CDK19_targ_6317	CDK19	225943	A447T	7.790903015362281	447	G446N	446	44.23726338058714	6.75524357913279	92.51979481550654	0.7249616053606412	Missense	Missense	CBE
gRNA_CDK19_targ_6317	CDK19	225943	WT	6.75524357913279	WT	G446N	446	44.23726338058714	6.75524357913279	92.51979481550654	0.7249616053606412	WT	Missense	CBE
gRNA_CDK19_targ_6317	CDK19	225943	G443A	2.776363950199829	443	G446N	446	44.23726338058714	6.75524357913279	92.51979481550654	0.7249616053606412	Missense	Missense	CBE
gRNA_CDK19_targ_6317	CDK19	225943	S445A	2.772823234178532	445	G446N	446	44.23726338058714	6.75524357913279	92.51979481550654	0.7249616053606412	Missense	Missense	CBE
gRNA_CDK19_targ_6317	CDK19	225943	L442T	2.685190512651421	442	G446N	446	44.23726338058714	6.75524357913279	92.51979481550654	0.7249616053606412	Missense	Missense	CBE
gRNA_CDK19_targ_6317	CDK19	225943	A447K	2.655979605475717	447	G446N	446	44.23726338058714	6.75524357913279	92.51979481550654	0.7249616053606412	Missense	Missense	CBE
gRNA_CDK19_targ_6317	CDK19	225943	N448H	2.654651836967731	448	G446N	446	44.23726338058714	6.75524357913279	92.51979481550654	0.7249616053606412	Missense	Missense	CBE
gRNA_CDK19_targ_6317	CDK19	225943	P444R	2.653324068459744	444	G446N	446	44.23726338058714	6.75524357913279	92.51979481550654	0.7249616053606412	Missense	Missense	CBE
gRNA_CDK19_targ_6317	CDK19	225943	G446F	2.6462426364171496	446	G446N	446	44.23726338058714	6.75524357913279	92.51979481550654	0.7249616053606412	Missense	Missense	CBE
gRNA_CDK19_targ_6317	CDK19	225943	G446T	1.7924874857818125	446	G446N	446	44.23726338058714	6.75524357913279	92.51979481550654	0.7249616053606412	Missense	Missense	CBE
gRNA_CDK19_targ_6317	CDK19	225943	G443V	1.5282615526924932	443	G446N	446	44.23726338058714	6.75524357913279	92.51979481550654	0.7249616053606412	Missense	Missense	CBE
gRNA_CDK19_targ_6317	CDK19	225943	G446I	1.4127456924976654	446	G446N	446	44.23726338058714	6.75524357913279	92.51979481550654	0.7249616053606412	Missense	Missense	CBE
gRNA_CDK19_targ_6317	CDK19	225943	G446D	1.2290710488928624	446	G446N	446	44.23726338058714	6.75524357913279	92.51979481550654	0.7249616053606412	Missense	Missense	CBE
gRNA_CDK19_targ_6317	CDK19	225943	G446Y	1.0383149732454646	446	G446N	446	44.23726338058714	6.75524357913279	92.51979481550654	0.7249616053606412	Missense	Missense	CBE
gRNA_CDK19_targ_6318	CDK19	48970	G446S	58.22952828262201	446	G446S	446	52.84255666734735	1.5458443945272615	96.42842556667347	2.0257300387992636	Missense	Missense	CBE
gRNA_CDK19_targ_6318	CDK19	48970	G446N	25.807637328976924	446	G446S	446	52.84255666734735	1.5458443945272615	96.42842556667347	2.0257300387992636	Missense	Missense	CBE
gRNA_CDK19_targ_6318	CDK19	48970	G446I	5.384929548703288	446	G446S	446	52.84255666734735	1.5458443945272615	96.42842556667347	2.0257300387992636	Missense	Missense	CBE
gRNA_CDK19_targ_6318	CDK19	48970	G443E	4.437410659587503	443	G446S	446	52.84255666734735	1.5458443945272615	96.42842556667347	2.0257300387992636	Missense	Missense	CBE
gRNA_CDK19_targ_6318	CDK19	48970	G446R	2.3810496222176845	446	G446S	446	52.84255666734735	1.5458443945272615	96.42842556667347	2.0257300387992636	Missense	Missense	CBE
gRNA_CDK19_targ_6318	CDK19	48970	L442G	2.0379824382274863	442	G446S	446	52.84255666734735	1.5458443945272615	96.42842556667347	2.0257300387992636	Missense	Missense	CBE
gRNA_CDK19_targ_6318	CDK19	48970	WT	1.5458443945272615	WT	G446S	446	52.84255666734735	1.5458443945272615	96.42842556667347	2.0257300387992636	WT	Missense	CBE
gRNA_CDK19_targ_6318	CDK19	48970	R441P	1.3007964059628343	441	G446S	446	52.84255666734735	1.5458443945272615	96.42842556667347	2.0257300387992636	Missense	Missense	CBE
gRNA_CDK19_targ_6318	CDK19	48970	G443W	1.2681233408209107	443	G446S	446	52.84255666734735	1.5458443945272615	96.42842556667347	2.0257300387992636	Missense	Missense	CBE
gRNA_CDK19_targ_6318	CDK19	48970	G446H	1.2293240759648765	446	G446S	446	52.84255666734735	1.5458443945272615	96.42842556667347	2.0257300387992636	Missense	Missense	CBE
gRNA_CDK19_targ_6318	CDK19	48970	L442S	1.1476414131100674	442	G446S	446	52.84255666734735	1.5458443945272615	96.42842556667347	2.0257300387992636	Missense	Missense	CBE
gRNA_CDK19_targ_6319	CDK19	42639	G446S	40.26829897511668	446	G446S	446	30.47210300429185	35.38779052041558	62.707849621238765	1.904359858345645	Missense	Missense	CBE
gRNA_CDK19_targ_6319	CDK19	42639	WT	35.387790520415585	WT	G446S	446	30.47210300429185	35.38779052041558	62.707849621238765	1.904359858345645	WT	Missense	CBE
gRNA_CDK19_targ_6319	CDK19	42639	G443E	18.426792373179484	443	G446S	446	30.47210300429185	35.38779052041558	62.707849621238765	1.904359858345645	Missense	Missense	CBE
gRNA_CDK19_targ_6319	CDK19	42639	R441Q	7.207017050118436	441	G446S	446	30.47210300429185	35.38779052041558	62.707849621238765	1.904359858345645	Missense	Missense	CBE
gRNA_CDK19_targ_6319	CDK19	42639	R441G	2.5399282347146976	441	G446S	446	30.47210300429185	35.38779052041558	62.707849621238765	1.904359858345645	Missense	Missense	CBE
gRNA_CDK19_targ_6319	CDK19	42639	R441L	1.751917258847534	441	G446S	446	30.47210300429185	35.38779052041558	62.707849621238765	1.904359858345645	Missense	Missense	CBE
gRNA_CDK19_targ_6319	CDK19	42639	L442*	1.6815591360022517	442	G446S	446	30.47210300429185	35.38779052041558	62.707849621238765	1.904359858345645	Nonsense	Missense	CBE
gRNA_CDK19_targ_6319	CDK19	42639	L442E	1.4493773306128193	442	G446S	446	30.47210300429185	35.38779052041558	62.707849621238765	1.904359858345645	Missense	Missense	CBE
gRNA_CDK19_targ_6319	CDK19	42639	G443A	1.1140036117169727	443	G446S	446	30.47210300429185	35.38779052041558	62.707849621238765	1.904359858345645	Missense	Missense	CBE
gRNA_CDK19_targ_6319	CDK19	42639	R441K	1.0506813011562184	441	G446S	446	30.47210300429185	35.38779052041558	62.707849621238765	1.904359858345645	Missense	Missense	CBE
gRNA_CDK19_targ_6320	CDK19	164976	G443K	71.99835127533701	443	G443K	443	57.60413635922801	2.608258170885462	96.5479827368829	0.8437590922315932	Missense	Missense	CBE
gRNA_CDK19_targ_6320	CDK19	164976	R441Q	11.686548346426148	441	G443K	443	57.60413635922801	2.608258170885462	96.5479827368829	0.8437590922315932	Missense	Missense	CBE
gRNA_CDK19_targ_6320	CDK19	164976	P440A	5.78205314712443	440	G443K	443	57.60413635922801	2.608258170885462	96.5479827368829	0.8437590922315932	Missense	Missense	CBE
gRNA_CDK19_targ_6320	CDK19	164976	K439E	5.437760643972457	439	G443K	443	57.60413635922801	2.608258170885462	96.5479827368829	0.8437590922315932	Missense	Missense	CBE
gRNA_CDK19_targ_6320	CDK19	164976	R441T	5.406847056541557	441	G443K	443	57.60413635922801	2.608258170885462	96.5479827368829	0.8437590922315932	Missense	Missense	CBE
gRNA_CDK19_targ_6320	CDK19	164976	G443Q	4.341237513335273	443	G443K	443	57.60413635922801	2.608258170885462	96.5479827368829	0.8437590922315932	Missense	Missense	CBE
gRNA_CDK19_targ_6320	CDK19	164976	G443E	4.178789642129765	443	G443K	443	57.60413635922801	2.608258170885462	96.5479827368829	0.8437590922315932	Missense	Missense	CBE
gRNA_CDK19_targ_6320	CDK19	164976	K438T	3.949059257104064	438	G443K	443	57.60413635922801	2.608258170885462	96.5479827368829	0.8437590922315932	Missense	Missense	CBE
gRNA_CDK19_targ_6320	CDK19	164976	L442A	3.128333818252352	442	G443K	443	57.60413635922801	2.608258170885462	96.5479827368829	0.8437590922315932	Missense	Missense	CBE
gRNA_CDK19_targ_6320	CDK19	164976	G443R	3.091964891863059	443	G443K	443	57.60413635922801	2.608258170885462	96.5479827368829	0.8437590922315932	Missense	Missense	CBE
gRNA_CDK19_targ_6320	CDK19	164976	K439T	2.805862670933954	439	G443K	443	57.60413635922801	2.608258170885462	96.5479827368829	0.8437590922315932	Missense	Missense	CBE
gRNA_CDK19_targ_6320	CDK19	164976	P440R	2.7452477936184656	440	G443K	443	57.60413635922801	2.608258170885462	96.5479827368829	0.8437590922315932	Missense	Missense	CBE
gRNA_CDK19_targ_6320	CDK19	164976	WT	2.608258170885462	WT	G443K	443	57.60413635922801	2.608258170885462	96.5479827368829	0.8437590922315932	WT	Missense	CBE
gRNA_CDK19_targ_6320	CDK19	164976	R441S	2.481573077296092	441	G443K	443	57.60413635922801	2.608258170885462	96.5479827368829	0.8437590922315932	Missense	Missense	CBE
gRNA_CDK19_targ_6320	CDK19	164976	L442H	2.457933275143051	442	G443K	443	57.60413635922801	2.608258170885462	96.5479827368829	0.8437590922315932	Missense	Missense	CBE
gRNA_CDK19_targ_6320	CDK19	164976	K439A	1.7960188148579188	439	G443K	443	57.60413635922801	2.608258170885462	96.5479827368829	0.8437590922315932	Missense	Missense	CBE
gRNA_CDK19_targ_6320	CDK19	164976	G443T	1.2219959266802445	443	G443K	443	57.60413635922801	2.608258170885462	96.5479827368829	0.8437590922315932	Missense	Missense	CBE
gRNA_CDK19_targ_6320	CDK19	164976	R441W	1.135316652119096	441	G443K	443	57.60413635922801	2.608258170885462	96.5479827368829	0.8437590922315932	Missense	Missense	CBE
gRNA_CDK19_targ_6320	CDK19	164976	K439R	1.1207690815633788	439	G443K	443	57.60413635922801	2.608258170885462	96.5479827368829	0.8437590922315932	Missense	Missense	CBE
gRNA_CDK19_targ_6320	CDK19	164976	P440L	1.1031907671418872	440	G443K	443	57.60413635922801	2.608258170885462	96.5479827368829	0.8437590922315932	Missense	Missense	CBE
gRNA_CDK19_targ_6320	CDK19	164976	R441L	1.0862186014935509	441	G443K	443	57.60413635922801	2.608258170885462	96.5479827368829	0.8437590922315932	Missense	Missense	CBE
gRNA_CDK19_targ_6320	CDK19	164976	G443M	1.0237852778585976	443	G443K	443	57.60413635922801	2.608258170885462	96.5479827368829	0.8437590922315932	Missense	Missense	CBE
gRNA_CDK19_targ_6320	CDK19	164976	K438N	1.0122684511686548	438	G443K	443	57.60413635922801	2.608258170885462	96.5479827368829	0.8437590922315932	Missense	Missense	CBE
gRNA_CDK19_targ_6321	CDK19	169870	R441Q	76.68216871725437	441	R441Q	441	57.8501206805204	3.111791369871077	96.2612586095249	0.6269500206039883	Missense	Missense	CBE
gRNA_CDK19_targ_6321	CDK19	169870	R441H	6.159416024018367	441	R441Q	441	57.8501206805204	3.111791369871077	96.2612586095249	0.6269500206039883	Missense	Missense	CBE
gRNA_CDK19_targ_6321	CDK19	169870	G443R	5.837405074468712	443	R441Q	441	57.8501206805204	3.111791369871077	96.2612586095249	0.6269500206039883	Missense	Missense	CBE
gRNA_CDK19_targ_6321	CDK19	169870	R441L	5.080355566021075	441	R441Q	441	57.8501206805204	3.111791369871077	96.2612586095249	0.6269500206039883	Missense	Missense	CBE
gRNA_CDK19_targ_6321	CDK19	169870	G443E	4.748336963560369	443	R441Q	441	57.8501206805204	3.111791369871077	96.2612586095249	0.6269500206039883	Missense	Missense	CBE
gRNA_CDK19_targ_6321	CDK19	169870	G443K	3.997762995231648	443	R441Q	441	57.8501206805204	3.111791369871077	96.2612586095249	0.6269500206039883	Missense	Missense	CBE
gRNA_CDK19_targ_6321	CDK19	169870	WT	3.111791369871078	WT	R441Q	441	57.8501206805204	3.111791369871077	96.2612586095249	0.6269500206039883	WT	Missense	CBE
gRNA_CDK19_targ_6321	CDK19	169870	N437K	3.0752928710190144	437	R441Q	441	57.8501206805204	3.111791369871077	96.2612586095249	0.6269500206039883	Missense	Missense	CBE
gRNA_CDK19_targ_6321	CDK19	169870	R441P	2.2381821392829813	441	R441Q	441	57.8501206805204	3.111791369871077	96.2612586095249	0.6269500206039883	Missense	Missense	CBE
gRNA_CDK19_targ_6321	CDK19	169870	K439Q	2.035085653735209	439	R441Q	441	57.8501206805204	3.111791369871077	96.2612586095249	0.6269500206039883	Missense	Missense	CBE
gRNA_CDK19_targ_6321	CDK19	169870	K438Q	1.8237475716724556	438	R441Q	441	57.8501206805204	3.111791369871077	96.2612586095249	0.6269500206039883	Missense	Missense	CBE
gRNA_CDK19_targ_6321	CDK19	169870	K439P	1.6618590686995938	439	R441Q	441	57.8501206805204	3.111791369871077	96.2612586095249	0.6269500206039883	Missense	Missense	CBE
gRNA_CDK19_targ_6321	CDK19	169870	P440T	1.6589156413728146	440	R441Q	441	57.8501206805204	3.111791369871077	96.2612586095249	0.6269500206039883	Missense	Missense	CBE
gRNA_CDK19_targ_6321	CDK19	169870	N437A	1.6300700535703774	437	R441Q	441	57.8501206805204	3.111791369871077	96.2612586095249	0.6269500206039883	Missense	Missense	CBE
gRNA_CDK19_targ_6321	CDK19	169870	K438S	1.4640607523400246	438	R441Q	441	57.8501206805204	3.111791369871077	96.2612586095249	0.6269500206039883	Missense	Missense	CBE
gRNA_CDK19_targ_6321	CDK19	169870	P440Q	1.4487549302407725	440	R441Q	441	57.8501206805204	3.111791369871077	96.2612586095249	0.6269500206039883	Missense	Missense	CBE
gRNA_CDK19_targ_6321	CDK19	169870	K439N	1.3892976982398304	439	R441Q	441	57.8501206805204	3.111791369871077	96.2612586095249	0.6269500206039883	Missense	Missense	CBE
gRNA_CDK19_targ_6321	CDK19	169870	N437R	1.377523988932713	437	R441Q	441	57.8501206805204	3.111791369871077	96.2612586095249	0.6269500206039883	Missense	Missense	CBE
gRNA_CDK19_targ_6321	CDK19	169870	K439T	1.2833343144757756	439	R441Q	441	57.8501206805204	3.111791369871077	96.2612586095249	0.6269500206039883	Missense	Missense	CBE
gRNA_CDK19_targ_6321	CDK19	169870	K438T	1.2279978807323246	438	R441Q	441	57.8501206805204	3.111791369871077	96.2612586095249	0.6269500206039883	Missense	Missense	CBE
gRNA_CDK19_targ_6322	CDK19	603468	R441Q	77.758058422319	441	R441Q	441	73.27513637839952	6.767218808619512	92.62032121007242	0.6124599813080362	Missense	Missense	CBE
gRNA_CDK19_targ_6322	CDK19	603468	WT	6.767218808619512	WT	R441Q	441	73.27513637839952	6.767218808619512	92.62032121007242	0.6124599813080362	WT	Missense	CBE
gRNA_CDK19_targ_6322	CDK19	603468	R441L	4.286225615939868	441	R441Q	441	73.27513637839952	6.767218808619512	92.62032121007242	0.6124599813080362	Missense	Missense	CBE
gRNA_CDK19_targ_6322	CDK19	603468	R441H	4.21695930853003	441	R441Q	441	73.27513637839952	6.767218808619512	92.62032121007242	0.6124599813080362	Missense	Missense	CBE
gRNA_CDK19_targ_6322	CDK19	603468	R441P	2.076166424731717	441	R441Q	441	73.27513637839952	6.767218808619512	92.62032121007242	0.6124599813080362	Missense	Missense	CBE
gRNA_CDK19_targ_6322	CDK19	603468	G443R	1.7987697773535631	443	R441Q	441	73.27513637839952	6.767218808619512	92.62032121007242	0.6124599813080362	Missense	Missense	CBE
gRNA_CDK19_targ_6322	CDK19	603468	N437K	1.4835915077518609	437	R441Q	441	73.27513637839952	6.767218808619512	92.62032121007242	0.6124599813080362	Missense	Missense	CBE
gRNA_CDK19_targ_6322	CDK19	603468	K439Q	1.0229208508156191	439	R441Q	441	73.27513637839952	6.767218808619512	92.62032121007242	0.6124599813080362	Missense	Missense	CBE
gRNA_CDK19_targ_6322	CDK19	603468	K439N	1.0144696984761412	439	R441Q	441	73.27513637839952	6.767218808619512	92.62032121007242	0.6124599813080362	Missense	Missense	CBE
gRNA_CDK19_targ_6323	CDK19	191380	R441Q	81.95213710941582	441	R441Q	441	76.84031769254885	7.899989549587208	91.25979726199182	0.84021318842094	Missense	Missense	CBE
gRNA_CDK19_targ_6323	CDK19	191380	WT	7.899989549587208	WT	R441Q	441	76.84031769254885	7.899989549587208	91.25979726199182	0.84021318842094	WT	Missense	CBE
gRNA_CDK19_targ_6323	CDK19	191380	K439N	2.679485839690668	439	R441Q	441	76.84031769254885	7.899989549587208	91.25979726199182	0.84021318842094	Missense	Missense	CBE
gRNA_CDK19_targ_6323	CDK19	191380	R441L	2.585954645208486	441	R441Q	441	76.84031769254885	7.899989549587208	91.25979726199182	0.84021318842094	Missense	Missense	CBE
gRNA_CDK19_targ_6323	CDK19	191380	N437K	2.017974710001045	437	R441Q	441	76.84031769254885	7.899989549587208	91.25979726199182	0.84021318842094	Missense	Missense	CBE
gRNA_CDK19_targ_6323	CDK19	191380	K438Q	1.375796843975337	438	R441Q	441	76.84031769254885	7.899989549587208	91.25979726199182	0.84021318842094	Missense	Missense	CBE
gRNA_CDK19_targ_6323	CDK19	191380	R441P	1.314139408506636	441	R441Q	441	76.84031769254885	7.899989549587208	91.25979726199182	0.84021318842094	Missense	Missense	CBE
gRNA_CDK19_targ_6323	CDK19	191380	K438N	1.2232208172222805	438	R441Q	441	76.84031769254885	7.899989549587208	91.25979726199182	0.84021318842094	Missense	Missense	CBE
gRNA_CDK19_targ_6323	CDK19	191380	P436S	1.167311108788797	436	R441Q	441	76.84031769254885	7.899989549587208	91.25979726199182	0.84021318842094	Missense	Missense	CBE
gRNA_CDK19_targ_6323	CDK19	191380	P440S	1.051834047444874	440	R441Q	441	76.84031769254885	7.899989549587208	91.25979726199182	0.84021318842094	Missense	Missense	CBE
gRNA_CDK19_targ_6324	CDK19	183777	R441Q	54.34466772229387	441	R441Q	441	52.01412581552643	29.24468241401264	70.02508474945176	0.7302328365355821	Missense	Missense	CBE
gRNA_CDK19_targ_6324	CDK19	183777	WT	29.244682414012637	WT	R441Q	441	52.01412581552643	29.24468241401264	70.02508474945176	0.7302328365355821	WT	Missense	CBE
gRNA_CDK19_targ_6324	CDK19	183777	K439N	5.283577379106199	439	R441Q	441	52.01412581552643	29.24468241401264	70.02508474945176	0.7302328365355821	Missense	Missense	CBE
gRNA_CDK19_targ_6324	CDK19	183777	N437K	2.6439652404816707	437	R441Q	441	52.01412581552643	29.24468241401264	70.02508474945176	0.7302328365355821	Missense	Missense	CBE
gRNA_CDK19_targ_6324	CDK19	183777	K438Q	1.8892462059996624	438	R441Q	441	52.01412581552643	29.24468241401264	70.02508474945176	0.7302328365355821	Missense	Missense	CBE
gRNA_CDK19_targ_6324	CDK19	183777	K438N	1.804360719785392	438	R441Q	441	52.01412581552643	29.24468241401264	70.02508474945176	0.7302328365355821	Missense	Missense	CBE
gRNA_CDK19_targ_6324	CDK19	183777	N437Q	1.7717124558568265	437	R441Q	441	52.01412581552643	29.24468241401264	70.02508474945176	0.7302328365355821	Missense	Missense	CBE
gRNA_CDK19_targ_6324	CDK19	183777	K438T	1.489304972874734	438	R441Q	441	52.01412581552643	29.24468241401264	70.02508474945176	0.7302328365355821	Missense	Missense	CBE
gRNA_CDK19_targ_6324	CDK19	183777	P436S	1.48059876916045	436	R441Q	441	52.01412581552643	29.24468241401264	70.02508474945176	0.7302328365355821	Missense	Missense	CBE
gRNA_CDK19_targ_6324	CDK19	183777	P436Q	1.3913601810890373	436	R441Q	441	52.01412581552643	29.24468241401264	70.02508474945176	0.7302328365355821	Missense	Missense	CBE
gRNA_CDK19_targ_6324	CDK19	183777	P436K	1.22430989732121	436	R441Q	441	52.01412581552643	29.24468241401264	70.02508474945176	0.7302328365355821	Missense	Missense	CBE
gRNA_CDK19_targ_6324	CDK19	183777	P436L	1.1492188902855092	436	R441Q	441	52.01412581552643	29.24468241401264	70.02508474945176	0.7302328365355821	Missense	Missense	CBE
gRNA_CDK19_targ_6324	CDK19	183777	R441P	1.0899078774819482	441	R441Q	441	52.01412581552643	29.24468241401264	70.02508474945176	0.7302328365355821	Missense	Missense	CBE
gRNA_CDK19_targ_6324	CDK19	183777	R441L	1.0594361644819537	441	R441Q	441	52.01412581552643	29.24468241401264	70.02508474945176	0.7302328365355821	Missense	Missense	CBE
gRNA_CDK19_targ_6325	CDK19	260267	WT	72.51207413924931	WT	K438N	438	19.738960375306892	72.51207413924931	26.837824234343945	0.6501016264067272	WT	Missense	CBE
gRNA_CDK19_targ_6325	CDK19	260267	K438N	20.125870740431942	438	K438N	438	19.738960375306892	72.51207413924931	26.837824234343945	0.6501016264067272	Missense	Missense	CBE
gRNA_CDK19_targ_6325	CDK19	260267	Q433H	3.530989330187845	433	K438N	438	19.738960375306892	72.51207413924931	26.837824234343945	0.6501016264067272	Missense	Missense	CBE
gRNA_CDK19_targ_6325	CDK19	260267	V434P	1.03316978333788	434	K438N	438	19.738960375306892	72.51207413924931	26.837824234343945	0.6501016264067272	Missense	Missense	CBE
gRNA_CDK19_targ_6325	CDK19	260267	P435T	1.002047896967345	435	K438N	438	19.738960375306892	72.51207413924931	26.837824234343945	0.6501016264067272	Missense	Missense	CBE
gRNA_CDK19_targ_6326	CDK19	355002	WT	85.10599940282026	WT	K438N	438	7.904180821516499	85.10599940282026	14.843578346037482	0.0504222511422468	WT	Missense	CBE
gRNA_CDK19_targ_6326	CDK19	355002	K438N	8.116573991132444	438	K438N	438	7.904180821516499	85.10599940282026	14.843578346037482	0.0504222511422468	Missense	Missense	CBE
gRNA_CDK19_targ_6326	CDK19	355002	Q433R	1.8797077199565075	433	K438N	438	7.904180821516499	85.10599940282026	14.843578346037482	0.0504222511422468	Missense	Missense	CBE
gRNA_CDK19_targ_6326	CDK19	355002	Q433P	1.8044968760739375	433	K438N	438	7.904180821516499	85.10599940282026	14.843578346037482	0.0504222511422468	Missense	Missense	CBE
gRNA_CDK19_targ_6326	CDK19	355002	P436Q	1.3101334640368223	436	K438N	438	7.904180821516499	85.10599940282026	14.843578346037482	0.0504222511422468	Missense	Missense	CBE
gRNA_CDK19_targ_6326	CDK19	355002	V434A	1.1374583805161662	434	K438N	438	7.904180821516499	85.10599940282026	14.843578346037482	0.0504222511422468	Missense	Missense	CBE
gRNA_CDK19_targ_6327	CDK19	217928	WT	85.15335340112331	WT	V434M	434	5.455930399030873	85.15335340112331	14.347858008149464	0.4987885907272107	WT	Missense	CBE
gRNA_CDK19_targ_6327	CDK19	217928	V434M	5.554586836019236	434	V434M	434	5.455930399030873	85.15335340112331	14.347858008149464	0.4987885907272107	Missense	Missense	CBE
gRNA_CDK19_targ_6327	CDK19	217928	Q433H	5.536691017216695	433	V434M	434	5.455930399030873	85.15335340112331	14.347858008149464	0.4987885907272107	Missense	Missense	CBE
gRNA_CDK19_targ_6328	CDK19	94575	WT	81.4528152260111	WT	Q433H	433	7.048374306106265	81.4528152260111	18.43298969072164	0.11419508326724809	WT	Missense	CBE
gRNA_CDK19_targ_6328	CDK19	94575	Q433H	7.420565688606926	433	Q433H	433	7.048374306106265	81.4528152260111	18.43298969072164	0.11419508326724809	Missense	Missense	CBE
gRNA_CDK19_targ_6328	CDK19	94575	V434M	3.872059212265398	434	Q433H	433	7.048374306106265	81.4528152260111	18.43298969072164	0.11419508326724809	Missense	Missense	CBE
gRNA_CDK19_targ_6328	CDK19	94575	V434I	2.8464181866243723	434	Q433H	433	7.048374306106265	81.4528152260111	18.43298969072164	0.11419508326724809	Missense	Missense	CBE
gRNA_CDK19_targ_6329	CDK19	159903	V434I	53.93082055996448	434	V434I	434	52.176006704064335	34.350825187770084	64.90372288199718	0.7454519302327018	Missense	Missense	CBE
gRNA_CDK19_targ_6329	CDK19	159903	WT	34.350825187770084	WT	V434I	434	52.176006704064335	34.350825187770084	64.90372288199718	0.7454519302327018	WT	Missense	CBE
gRNA_CDK19_targ_6329	CDK19	159903	S430T	4.129378435676629	430	V434I	434	52.176006704064335	34.350825187770084	64.90372288199718	0.7454519302327018	Missense	Missense	CBE
gRNA_CDK19_targ_6329	CDK19	159903	N432Y	2.709142417590664	432	V434I	434	52.176006704064335	34.350825187770084	64.90372288199718	0.7454519302327018	Missense	Missense	CBE
gRNA_CDK19_targ_6329	CDK19	159903	L431R	2.696634834868639	431	V434I	434	52.176006704064335	34.350825187770084	64.90372288199718	0.7454519302327018	Missense	Missense	CBE
gRNA_CDK19_targ_6329	CDK19	159903	S430K	2.2601201978699588	430	V434I	434	52.176006704064335	34.350825187770084	64.90372288199718	0.7454519302327018	Missense	Missense	CBE
gRNA_CDK19_targ_6329	CDK19	159903	L431P	1.652877056715634	431	V434I	434	52.176006704064335	34.350825187770084	64.90372288199718	0.7454519302327018	Missense	Missense	CBE
gRNA_CDK19_targ_6329	CDK19	159903	V434L	1.5897137639694066	434	V434I	434	52.176006704064335	34.350825187770084	64.90372288199718	0.7454519302327018	Missense	Missense	CBE
gRNA_CDK19_targ_6329	CDK19	159903	Q433H	1.3601996210202436	433	V434I	434	52.176006704064335	34.350825187770084	64.90372288199718	0.7454519302327018	Missense	Missense	CBE
gRNA_CDK19_targ_6329	CDK19	159903	Q433P	1.3520696922509272	433	V434I	434	52.176006704064335	34.350825187770084	64.90372288199718	0.7454519302327018	Missense	Missense	CBE
gRNA_CDK19_targ_6329	CDK19	159903	N432E	1.277649575054877	432	V434I	434	52.176006704064335	34.350825187770084	64.90372288199718	0.7454519302327018	Missense	Missense	CBE
gRNA_CDK19_targ_6329	CDK19	159903	V434G	1.0293740580226762	434	V434I	434	52.176006704064335	34.350825187770084	64.90372288199718	0.7454519302327018	Missense	Missense	CBE
gRNA_CDK19_targ_6330	CDK19	173273	V434I	58.13369653667911	434	V434I	434	48.69598841135088	15.88649125945762	82.15417289479605	1.959335845746303	Missense	Missense	CBE
gRNA_CDK19_targ_6330	CDK19	173273	WT	15.88649125945762	WT	V434I	434	48.69598841135088	15.88649125945762	82.15417289479605	1.959335845746303	WT	Missense	CBE
gRNA_CDK19_targ_6330	CDK19	173273	Q433H	12.4162448852389	433	V434I	434	48.69598841135088	15.88649125945762	82.15417289479605	1.959335845746303	Missense	Missense	CBE
gRNA_CDK19_targ_6330	CDK19	173273	V434L	10.321862032746012	434	V434I	434	48.69598841135088	15.88649125945762	82.15417289479605	1.959335845746303	Missense	Missense	CBE
gRNA_CDK19_targ_6330	CDK19	173273	Q433P	4.41326692560295	433	V434I	434	48.69598841135088	15.88649125945762	82.15417289479605	1.959335845746303	Missense	Missense	CBE
gRNA_CDK19_targ_6330	CDK19	173273	L431P	3.9804239552613514	431	V434I	434	48.69598841135088	15.88649125945762	82.15417289479605	1.959335845746303	Missense	Missense	CBE
gRNA_CDK19_targ_6330	CDK19	173273	S430Q	3.870193278814357	430	V434I	434	48.69598841135088	15.88649125945762	82.15417289479605	1.959335845746303	Missense	Missense	CBE
gRNA_CDK19_targ_6330	CDK19	173273	N432E	3.310383037172554	432	V434I	434	48.69598841135088	15.88649125945762	82.15417289479605	1.959335845746303	Missense	Missense	CBE
gRNA_CDK19_targ_6330	CDK19	173273	S430N	2.236932470725387	430	V434I	434	48.69598841135088	15.88649125945762	82.15417289479605	1.959335845746303	Missense	Missense	CBE
gRNA_CDK19_targ_6330	CDK19	173273	L431Q	2.1907625538889497	431	V434I	434	48.69598841135088	15.88649125945762	82.15417289479605	1.959335845746303	Missense	Missense	CBE
gRNA_CDK19_targ_6330	CDK19	173273	L431T	1.6978986916599816	431	V434I	434	48.69598841135088	15.88649125945762	82.15417289479605	1.959335845746303	Missense	Missense	CBE
gRNA_CDK19_targ_6330	CDK19	173273	V434A	1.537458230653362	434	V434I	434	48.69598841135088	15.88649125945762	82.15417289479605	1.959335845746303	Missense	Missense	CBE
gRNA_CDK19_targ_6330	CDK19	173273	N432S	1.5080249086701332	432	V434I	434	48.69598841135088	15.88649125945762	82.15417289479605	1.959335845746303	Missense	Missense	CBE
gRNA_CDK19_targ_6330	CDK19	173273	S430P	1.39260011657904	430	V434I	434	48.69598841135088	15.88649125945762	82.15417289479605	1.959335845746303	Missense	Missense	CBE
gRNA_CDK19_targ_6330	CDK19	173273	N432I	1.3123798860757303	432	V434I	434	48.69598841135088	15.88649125945762	82.15417289479605	1.959335845746303	Missense	Missense	CBE
gRNA_CDK19_targ_6330	CDK19	173273	S430*	1.2546674900301835	430	V434I	434	48.69598841135088	15.88649125945762	82.15417289479605	1.959335845746303	Nonsense	Missense	CBE
gRNA_CDK19_targ_6330	CDK19	173273	N432L	1.153670796950477	432	V434I	434	48.69598841135088	15.88649125945762	82.15417289479605	1.959335845746303	Missense	Missense	CBE
gRNA_CDK19_targ_6330	CDK19	173273	L431S	1.101729640509485	431	V434I	434	48.69598841135088	15.88649125945762	82.15417289479605	1.959335845746303	Missense	Missense	CBE
gRNA_CDK19_targ_6330	CDK19	173273	S430D	1.099998268628119	430	V434I	434	48.69598841135088	15.88649125945762	82.15417289479605	1.959335845746303	Missense	Missense	CBE
gRNA_CDK19_targ_6330	CDK19	173273	N432V	1.0093898068366105	432	V434I	434	48.69598841135088	15.88649125945762	82.15417289479605	1.959335845746303	Missense	Missense	CBE
gRNA_CDK19_targ_6330	CDK19	173273	V434T	1.0041956911925112	434	V434I	434	48.69598841135088	15.88649125945762	82.15417289479605	1.959335845746303	Missense	Missense	CBE
gRNA_CDK19_targ_6331	CDK19	107682	V434I	38.88857933545068	434	V434I	434	37.612600063148896	7.626158503742501	89.56557270481602	2.808268791441465	Missense	Missense	CBE
gRNA_CDK19_targ_6331	CDK19	107682	V434M	35.41631841904868	434	V434I	434	37.612600063148896	7.626158503742501	89.56557270481602	2.808268791441465	Missense	Missense	CBE
gRNA_CDK19_targ_6331	CDK19	107682	V434L	8.479597332887577	434	V434I	434	37.612600063148896	7.626158503742501	89.56557270481602	2.808268791441465	Missense	Missense	CBE
gRNA_CDK19_targ_6331	CDK19	107682	WT	7.626158503742501	WT	V434I	434	37.612600063148896	7.626158503742501	89.56557270481602	2.808268791441465	WT	Missense	CBE
gRNA_CDK19_targ_6331	CDK19	107682	Q433H	5.860775245630653	433	V434I	434	37.612600063148896	7.626158503742501	89.56557270481602	2.808268791441465	Missense	Missense	CBE
gRNA_CDK19_targ_6331	CDK19	107682	S430Q	3.574413551011311	430	V434I	434	37.612600063148896	7.626158503742501	89.56557270481602	2.808268791441465	Missense	Missense	CBE
gRNA_CDK19_targ_6331	CDK19	107682	L431P	3.4583310116825468	431	V434I	434	37.612600063148896	7.626158503742501	89.56557270481602	2.808268791441465	Missense	Missense	CBE
gRNA_CDK19_targ_6331	CDK19	107682	S429F	3.1481584665960884	429	V434I	434	37.612600063148896	7.626158503742501	89.56557270481602	2.808268791441465	Missense	Missense	CBE
gRNA_CDK19_targ_6331	CDK19	107682	N432E	2.83798592150963	432	V434I	434	37.612600063148896	7.626158503742501	89.56557270481602	2.808268791441465	Missense	Missense	CBE
gRNA_CDK19_targ_6331	CDK19	107682	Q433P	2.5389573001987333	433	V434I	434	37.612600063148896	7.626158503742501	89.56557270481602	2.808268791441465	Missense	Missense	CBE
gRNA_CDK19_targ_6331	CDK19	107682	S429*	1.6948050741999592	429	V434I	434	37.612600063148896	7.626158503742501	89.56557270481602	2.808268791441465	Nonsense	Missense	CBE
gRNA_CDK19_targ_6331	CDK19	107682	V434P	1.4626399955424303	434	V434I	434	37.612600063148896	7.626158503742501	89.56557270481602	2.808268791441465	Missense	Missense	CBE
gRNA_CDK19_targ_6331	CDK19	107682	S429Y	1.4069203766646237	429	V434I	434	37.612600063148896	7.626158503742501	89.56557270481602	2.808268791441465	Missense	Missense	CBE
gRNA_CDK19_targ_6331	CDK19	107682	S430L	1.3307702308649545	430	V434I	434	37.612600063148896	7.626158503742501	89.56557270481602	2.808268791441465	Missense	Missense	CBE
gRNA_CDK19_targ_6331	CDK19	107682	V434Y	1.1970431455582178	434	V434I	434	37.612600063148896	7.626158503742501	89.56557270481602	2.808268791441465	Missense	Missense	CBE
gRNA_CDK19_targ_6331	CDK19	107682	N432P	1.0651733808807415	432	V434I	434	37.612600063148896	7.626158503742501	89.56557270481602	2.808268791441465	Missense	Missense	CBE
gRNA_CDK19_targ_6331	CDK19	107682	N432T	1.0308129492394271	432	V434I	434	37.612600063148896	7.626158503742501	89.56557270481602	2.808268791441465	Missense	Missense	CBE
gRNA_CDK19_targ_6331	CDK19	107682	L431*	1.0243123270370165	431	V434I	434	37.612600063148896	7.626158503742501	89.56557270481602	2.808268791441465	Nonsense	Missense	CBE
gRNA_CDK19_targ_6331	CDK19	107682	S430A	1.0233836667223863	430	V434I	434	37.612600063148896	7.626158503742501	89.56557270481602	2.808268791441465	Missense	Missense	CBE
gRNA_CDK19_targ_6331	CDK19	107682	L431Q	1.0159543842053451	431	V434I	434	37.612600063148896	7.626158503742501	89.56557270481602	2.808268791441465	Missense	Missense	CBE
gRNA_CDK19_targ_6332	CDK19	236865	WT	88.57703755303653	WT	D428S_S429Y_S430A_L431G	428	3.3213011631097884	88.57703755303655	10.836552466594881	0.5864099803685631	WT	Missense	CBE
gRNA_CDK19_targ_6332	CDK19	236865	D428S	3.570810377219091	428	D428S_S429Y_S430A_L431G	428	3.3213011631097884	88.57703755303655	10.836552466594881	0.5864099803685631	Missense	Missense	CBE
gRNA_CDK19_targ_6332	CDK19	236865	S429Y	3.515504612331919	429	D428S_S429Y_S430A_L431G	428	3.3213011631097884	88.57703755303655	10.836552466594881	0.5864099803685631	Missense	Missense	CBE
gRNA_CDK19_targ_6332	CDK19	236865	S430A	3.459354484622042	430	D428S_S429Y_S430A_L431G	428	3.3213011631097884	88.57703755303655	10.836552466594881	0.5864099803685631	Missense	Missense	CBE
gRNA_CDK19_targ_6332	CDK19	236865	L431G	3.3812509235218373	431	D428S_S429Y_S430A_L431G	428	3.3213011631097884	88.57703755303655	10.836552466594881	0.5864099803685631	Missense	Missense	CBE
gRNA_CDK19_targ_6332	CDK19	236865	Q427H	1.9302134127034387	427	D428S_S429Y_S430A_L431G	428	3.3213011631097884	88.57703755303655	10.836552466594881	0.5864099803685631	Missense	Missense	CBE
gRNA_CDK19_targ_6332	CDK19	236865	S430N	1.6401747831043	430	D428S_S429Y_S430A_L431G	428	3.3213011631097884	88.57703755303655	10.836552466594881	0.5864099803685631	Missense	Missense	CBE
gRNA_CDK19_targ_6333	CDK19	165246	WT	87.75825133437421	WT	D428N	428	4.903598271667695	87.75825133437421	11.534318531159597	0.7074301344661893	WT	Missense	CBE
gRNA_CDK19_targ_6333	CDK19	165246	D428N	5.002844244338744	428	D428N	428	4.903598271667695	87.75825133437421	11.534318531159597	0.7074301344661893	Missense	Missense	CBE
gRNA_CDK19_targ_6333	CDK19	165246	S430N	1.8675187296515496	430	D428N	428	4.903598271667695	87.75825133437421	11.534318531159597	0.7074301344661893	Missense	Missense	CBE
gRNA_CDK19_targ_6333	CDK19	165246	Q433H	1.2018445227115937	433	D428N	428	4.903598271667695	87.75825133437421	11.534318531159597	0.7074301344661893	Missense	Missense	CBE
gRNA_CDK19_targ_6334	CDK19	271189	S430N	70.28198046380938	430	D428N_S430N	428	33.6433262411086	1.897200845167024	97.65772210524761	0.4450770495853431	Missense	Missense	CBE
gRNA_CDK19_targ_6334	CDK19	271189	D428N	47.63098798255091	428	D428N_S430N	428	33.6433262411086	1.897200845167024	97.65772210524761	0.4450770495853431	Missense	Missense	CBE
gRNA_CDK19_targ_6334	CDK19	271189	S430T	7.4560546334843965	430	D428N_S430N	428	33.6433262411086	1.897200845167024	97.65772210524761	0.4450770495853431	Missense	Missense	CBE
gRNA_CDK19_targ_6334	CDK19	271189	D428H	7.239969172790932	428	D428N_S430N	428	33.6433262411086	1.897200845167024	97.65772210524761	0.4450770495853431	Missense	Missense	CBE
gRNA_CDK19_targ_6334	CDK19	271189	S426T	3.460686089775028	426	D428N_S430N	428	33.6433262411086	1.897200845167024	97.65772210524761	0.4450770495853431	Missense	Missense	CBE
gRNA_CDK19_targ_6334	CDK19	271189	S430I	2.382840011947388	430	D428N_S430N	428	33.6433262411086	1.897200845167024	97.65772210524761	0.4450770495853431	Missense	Missense	CBE
gRNA_CDK19_targ_6334	CDK19	271189	S426K	2.262997392962104	426	D428N_S430N	428	33.6433262411086	1.897200845167024	97.65772210524761	0.4450770495853431	Missense	Missense	CBE
gRNA_CDK19_targ_6334	CDK19	271189	S429P	2.1925668076507527	429	D428N_S430N	428	33.6433262411086	1.897200845167024	97.65772210524761	0.4450770495853431	Missense	Missense	CBE
gRNA_CDK19_targ_6334	CDK19	271189	WT	1.897200845167024	WT	D428N_S430N	428	33.6433262411086	1.897200845167024	97.65772210524761	0.4450770495853431	WT	Missense	CBE
gRNA_CDK19_targ_6334	CDK19	271189	D428Q	1.792108086979929	428	D428N_S430N	428	33.6433262411086	1.897200845167024	97.65772210524761	0.4450770495853431	Missense	Missense	CBE
gRNA_CDK19_targ_6334	CDK19	271189	D428Y	1.775514493581967	428	D428N_S430N	428	33.6433262411086	1.897200845167024	97.65772210524761	0.4450770495853431	Missense	Missense	CBE
gRNA_CDK19_targ_6334	CDK19	271189	Q427P	1.5948286988041551	427	D428N_S430N	428	33.6433262411086	1.897200845167024	97.65772210524761	0.4450770495853431	Missense	Missense	CBE
gRNA_CDK19_targ_6334	CDK19	271189	S430V	1.573810147166736	430	D428N_S430N	428	33.6433262411086	1.897200845167024	97.65772210524761	0.4450770495853431	Missense	Missense	CBE
gRNA_CDK19_targ_6334	CDK19	271189	S426N	1.547997890769906	426	D428N_S430N	428	33.6433262411086	1.897200845167024	97.65772210524761	0.4450770495853431	Missense	Missense	CBE
gRNA_CDK19_targ_6334	CDK19	271189	Q427A	1.5155481970138909	427	D428N_S430N	428	33.6433262411086	1.897200845167024	97.65772210524761	0.4450770495853431	Missense	Missense	CBE
gRNA_CDK19_targ_6334	CDK19	271189	Q427S	1.341131093075309	427	D428N_S430N	428	33.6433262411086	1.897200845167024	97.65772210524761	0.4450770495853431	Missense	Missense	CBE
gRNA_CDK19_targ_6334	CDK19	271189	S430H	1.2212884740900258	430	D428N_S430N	428	33.6433262411086	1.897200845167024	97.65772210524761	0.4450770495853431	Missense	Missense	CBE
gRNA_CDK19_targ_6334	CDK19	271189	Q427H	1.2209197275700712	427	D428N_S430N	428	33.6433262411086	1.897200845167024	97.65772210524761	0.4450770495853431	Missense	Missense	CBE
gRNA_CDK19_targ_6335	CDK19	233119	S430N	79.64902045736298	430	D428N_S430N	428	43.30835324448029	2.2314783436785506	97.57377133566973	0.1947503206516831	Missense	Missense	CBE
gRNA_CDK19_targ_6335	CDK19	233119	D428N	48.32639124224109	428	D428N_S430N	428	43.30835324448029	2.2314783436785506	97.57377133566973	0.1947503206516831	Missense	Missense	CBE
gRNA_CDK19_targ_6335	CDK19	233119	S430T	11.540886843200251	430	D428N_S430N	428	43.30835324448029	2.2314783436785506	97.57377133566973	0.1947503206516831	Missense	Missense	CBE
gRNA_CDK19_targ_6335	CDK19	233119	S430I	3.652211960415067	430	D428N_S430N	428	43.30835324448029	2.2314783436785506	97.57377133566973	0.1947503206516831	Missense	Missense	CBE
gRNA_CDK19_targ_6335	CDK19	233119	D428Y	2.896803778327807	428	D428N_S430N	428	43.30835324448029	2.2314783436785506	97.57377133566973	0.1947503206516831	Missense	Missense	CBE
gRNA_CDK19_targ_6335	CDK19	233119	H425Q	2.7526713824270006	425	D428N_S430N	428	43.30835324448029	2.2314783436785506	97.57377133566973	0.1947503206516831	Missense	Missense	CBE
gRNA_CDK19_targ_6335	CDK19	233119	WT	2.2314783436785506	WT	D428N_S430N	428	43.30835324448029	2.2314783436785506	97.57377133566973	0.1947503206516831	WT	Missense	CBE
gRNA_CDK19_targ_6335	CDK19	233119	D428H	1.968951479716368	428	D428N_S430N	428	43.30835324448029	2.2314783436785506	97.57377133566973	0.1947503206516831	Missense	Missense	CBE
gRNA_CDK19_targ_6336	CDK19	88702	D428N	86.33063516042479	428	D428N	428	52.00446438637235	1.4396518680525807	98.50736172803317	0.052986403914229	Missense	Missense	CBE
gRNA_CDK19_targ_6336	CDK19	88702	S430N	24.916010912944465	430	D428N	428	52.00446438637235	1.4396518680525807	98.50736172803317	0.052986403914229	Missense	Missense	CBE
gRNA_CDK19_targ_6336	CDK19	88702	S426N	9.72695091429731	426	D428N	428	52.00446438637235	1.4396518680525807	98.50736172803317	0.052986403914229	Missense	Missense	CBE
gRNA_CDK19_targ_6336	CDK19	88702	D428Y	3.731595679917025	428	D428N	428	52.00446438637235	1.4396518680525807	98.50736172803317	0.052986403914229	Missense	Missense	CBE
gRNA_CDK19_targ_6336	CDK19	88702	Q427H	3.483574214786589	427	D428N	428	52.00446438637235	1.4396518680525807	98.50736172803317	0.052986403914229	Missense	Missense	CBE
gRNA_CDK19_targ_6336	CDK19	88702	Q424H	2.9548375459403395	424	D428N	428	52.00446438637235	1.4396518680525807	98.50736172803317	0.052986403914229	Missense	Missense	CBE
gRNA_CDK19_targ_6336	CDK19	88702	D428H	2.4396293206466595	428	D428N	428	52.00446438637235	1.4396518680525807	98.50736172803317	0.052986403914229	Missense	Missense	CBE
gRNA_CDK19_targ_6336	CDK19	88702	S430T	2.3494396969628646	430	D428N	428	52.00446438637235	1.4396518680525807	98.50736172803317	0.052986403914229	Missense	Missense	CBE
gRNA_CDK19_targ_6336	CDK19	88702	H425Q	1.7316407747288671	425	D428N	428	52.00446438637235	1.4396518680525807	98.50736172803317	0.052986403914229	Missense	Missense	CBE
gRNA_CDK19_targ_6336	CDK19	88702	WT	1.4396518680525805	WT	D428N	428	52.00446438637235	1.4396518680525807	98.50736172803317	0.052986403914229	WT	Missense	CBE
gRNA_CDK19_targ_6336	CDK19	88702	Q427S	1.4317602759802486	427	D428N	428	52.00446438637235	1.4396518680525807	98.50736172803317	0.052986403914229	Missense	Missense	CBE
gRNA_CDK19_targ_6336	CDK19	88702	Q427P	1.2164325494351875	427	D428N	428	52.00446438637235	1.4396518680525807	98.50736172803317	0.052986403914229	Missense	Missense	CBE
gRNA_CDK19_targ_6336	CDK19	88702	S426R	1.0135058961466483	426	D428N	428	52.00446438637235	1.4396518680525807	98.50736172803317	0.052986403914229	Missense	Missense	CBE
gRNA_CDK19_targ_6337	CDK19	133500	S426N	80.27191011235955	426	S426N	426	51.59026217228464	0.5513108614232209	99.37677902621719	0.0719101123595484	Missense	Missense	CBE
gRNA_CDK19_targ_6337	CDK19	133500	D428N	24.779775280898875	428	S426N	426	51.59026217228464	0.5513108614232209	99.37677902621719	0.0719101123595484	Missense	Missense	CBE
gRNA_CDK19_targ_6337	CDK19	133500	S426T	7.205992509363296	426	S426N	426	51.59026217228464	0.5513108614232209	99.37677902621719	0.0719101123595484	Missense	Missense	CBE
gRNA_CDK19_targ_6337	CDK19	133500	S426I	7.144569288389513	426	S426N	426	51.59026217228464	0.5513108614232209	99.37677902621719	0.0719101123595484	Missense	Missense	CBE
gRNA_CDK19_targ_6337	CDK19	133500	D428H	3.08689138576779	428	S426N	426	51.59026217228464	0.5513108614232209	99.37677902621719	0.0719101123595484	Missense	Missense	CBE
gRNA_CDK19_targ_6337	CDK19	133500	Q424A	1.90187265917603	424	S426N	426	51.59026217228464	0.5513108614232209	99.37677902621719	0.0719101123595484	Missense	Missense	CBE
gRNA_CDK19_targ_6337	CDK19	133500	L423V	1.4187265917602996	423	S426N	426	51.59026217228464	0.5513108614232209	99.37677902621719	0.0719101123595484	Missense	Missense	CBE
gRNA_CDK19_targ_6337	CDK19	133500	G422R	1.4067415730337078	422	S426N	426	51.59026217228464	0.5513108614232209	99.37677902621719	0.0719101123595484	Missense	Missense	CBE
gRNA_CDK19_targ_6337	CDK19	133500	H425G	1.0374531835205991	425	S426N	426	51.59026217228464	0.5513108614232209	99.37677902621719	0.0719101123595484	Missense	Missense	CBE
gRNA_CDK19_targ_6337	CDK19	133500	Q424H	1.0187265917602997	424	S426N	426	51.59026217228464	0.5513108614232209	99.37677902621719	0.0719101123595484	Missense	Missense	CBE
gRNA_CDK19_targ_6338	CDK19	802779	G422E	45.44563323156186	422	G422E	422	39.0219475098377	17.082534545622146	82.41222054886832	0.505244905509483	Missense	Missense	CBE
gRNA_CDK19_targ_6338	CDK19	802779	WT	17.082534545622146	WT	G422E	422	39.0219475098377	17.082534545622146	82.41222054886832	0.505244905509483	WT	Missense	CBE
gRNA_CDK19_targ_6338	CDK19	802779	Q424H	14.610123084933711	424	G422E	422	39.0219475098377	17.082534545622146	82.41222054886832	0.505244905509483	Missense	Missense	CBE
gRNA_CDK19_targ_6338	CDK19	802779	G422R	13.83444260500088	422	G422E	422	39.0219475098377	17.082534545622146	82.41222054886832	0.505244905509483	Missense	Missense	CBE
gRNA_CDK19_targ_6338	CDK19	802779	G422A	4.29831871536251	422	G422E	422	39.0219475098377	17.082534545622146	82.41222054886832	0.505244905509483	Missense	Missense	CBE
gRNA_CDK19_targ_6338	CDK19	802779	G422K	3.481531031579052	422	G422E	422	39.0219475098377	17.082534545622146	82.41222054886832	0.505244905509483	Missense	Missense	CBE
gRNA_CDK19_targ_6338	CDK19	802779	S426N	2.6506672446588664	426	G422E	422	39.0219475098377	17.082534545622146	82.41222054886832	0.505244905509483	Missense	Missense	CBE
gRNA_CDK19_targ_6338	CDK19	802779	G422V	2.539802361546577	422	G422E	422	39.0219475098377	17.082534545622146	82.41222054886832	0.505244905509483	Missense	Missense	CBE
gRNA_CDK19_targ_6338	CDK19	802779	L423F	2.1297268613155054	423	G422E	422	39.0219475098377	17.082534545622146	82.41222054886832	0.505244905509483	Missense	Missense	CBE
gRNA_CDK19_targ_6338	CDK19	802779	A421S	1.45806006385319	421	G422E	422	39.0219475098377	17.082534545622146	82.41222054886832	0.505244905509483	Missense	Missense	CBE
gRNA_CDK19_targ_6338	CDK19	802779	G420A	1.131320076882928	420	G422E	422	39.0219475098377	17.082534545622146	82.41222054886832	0.505244905509483	Missense	Missense	CBE
gRNA_CDK19_targ_6339	CDK19	204123	WT	61.9768472930537	WT	G422E	422	14.499101032220768	61.976847293053694	37.85168746295123	0.1714652439950397	WT	Missense	CBE
gRNA_CDK19_targ_6339	CDK19	204123	G422E	16.092258099283274	422	G422E	422	14.499101032220768	61.976847293053694	37.85168746295123	0.1714652439950397	Missense	Missense	CBE
gRNA_CDK19_targ_6339	CDK19	204123	Q424H	10.59214297261945	424	G422E	422	14.499101032220768	61.976847293053694	37.85168746295123	0.1714652439950397	Missense	Missense	CBE
gRNA_CDK19_targ_6339	CDK19	204123	G422R	4.324353453554965	422	G422E	422	14.499101032220768	61.976847293053694	37.85168746295123	0.1714652439950397	Missense	Missense	CBE
gRNA_CDK19_targ_6339	CDK19	204123	H425N	2.479877328865439	425	G422E	422	14.499101032220768	61.976847293053694	37.85168746295123	0.1714652439950397	Missense	Missense	CBE
gRNA_CDK19_targ_6339	CDK19	204123	G422V	2.182997506405452	422	G422E	422	14.499101032220768	61.976847293053694	37.85168746295123	0.1714652439950397	Missense	Missense	CBE
gRNA_CDK19_targ_6339	CDK19	204123	L423F	1.2203426365475718	423	G422E	422	14.499101032220768	61.976847293053694	37.85168746295123	0.1714652439950397	Missense	Missense	CBE
gRNA_CDK19_targ_6339	CDK19	204123	G420E	1.1933980982054937	420	G422E	422	14.499101032220768	61.976847293053694	37.85168746295123	0.1714652439950397	Missense	Missense	CBE
gRNA_CDK19_targ_6339	CDK19	204123	S426N	1.0469177897640147	426	G422E	422	14.499101032220768	61.976847293053694	37.85168746295123	0.1714652439950397	Missense	Missense	CBE
gRNA_CDK19_targ_6340	CDK19	43990	G422E	55.896794726074106	422	G422E	422	47.42214139577177	9.202091384405549	90.02045919527164	0.7774494203227996	Missense	Missense	CBE
gRNA_CDK19_targ_6340	CDK19	43990	G422K	11.370766083200728	422	G422E	422	47.42214139577177	9.202091384405549	90.02045919527164	0.7774494203227996	Missense	Missense	CBE
gRNA_CDK19_targ_6340	CDK19	43990	WT	9.202091384405549	WT	G422E	422	47.42214139577177	9.202091384405549	90.02045919527164	0.7774494203227996	WT	Missense	CBE
gRNA_CDK19_targ_6340	CDK19	43990	G420E	8.335985451238917	420	G422E	422	47.42214139577177	9.202091384405549	90.02045919527164	0.7774494203227996	Missense	Missense	CBE
gRNA_CDK19_targ_6340	CDK19	43990	G422A	6.026369629461241	422	G422E	422	47.42214139577177	9.202091384405549	90.02045919527164	0.7774494203227996	Missense	Missense	CBE
gRNA_CDK19_targ_6340	CDK19	43990	T419R	5.007956353716754	419	G422E	422	47.42214139577177	9.202091384405549	90.02045919527164	0.7774494203227996	Missense	Missense	CBE
gRNA_CDK19_targ_6340	CDK19	43990	G422R	3.832689247556263	422	G422E	422	47.42214139577177	9.202091384405549	90.02045919527164	0.7774494203227996	Missense	Missense	CBE
gRNA_CDK19_targ_6340	CDK19	43990	G422V	2.887019777222096	422	G422E	422	47.42214139577177	9.202091384405549	90.02045919527164	0.7774494203227996	Missense	Missense	CBE
gRNA_CDK19_targ_6340	CDK19	43990	G420A	2.036826551488975	420	G422E	422	47.42214139577177	9.202091384405549	90.02045919527164	0.7774494203227996	Missense	Missense	CBE
gRNA_CDK19_targ_6340	CDK19	43990	A421G	1.8185951352580128	421	G422E	422	47.42214139577177	9.202091384405549	90.02045919527164	0.7774494203227996	Missense	Missense	CBE
gRNA_CDK19_targ_6340	CDK19	43990	G422L	1.8026824278245053	422	G422E	422	47.42214139577177	9.202091384405549	90.02045919527164	0.7774494203227996	Missense	Missense	CBE
gRNA_CDK19_targ_6340	CDK19	43990	L423Q	1.7890429643100705	423	G422E	422	47.42214139577177	9.202091384405549	90.02045919527164	0.7774494203227996	Missense	Missense	CBE
gRNA_CDK19_targ_6340	CDK19	43990	Q424H	1.7617640372812002	424	G422E	422	47.42214139577177	9.202091384405549	90.02045919527164	0.7774494203227996	Missense	Missense	CBE
gRNA_CDK19_targ_6340	CDK19	43990	G420V	1.307115253466697	420	G422E	422	47.42214139577177	9.202091384405549	90.02045919527164	0.7774494203227996	Missense	Missense	CBE
gRNA_CDK19_targ_6340	CDK19	43990	G420R	1.1298022277790407	420	G422E	422	47.42214139577177	9.202091384405549	90.02045919527164	0.7774494203227996	Missense	Missense	CBE
gRNA_CDK19_targ_6340	CDK19	43990	A421H	1.0843373493975903	421	G422E	422	47.42214139577177	9.202091384405549	90.02045919527164	0.7774494203227996	Missense	Missense	CBE
gRNA_CDK19_targ_6340	CDK19	43990	T419K	1.0729711298022278	419	G422E	422	47.42214139577177	9.202091384405549	90.02045919527164	0.7774494203227996	Missense	Missense	CBE
gRNA_CDK19_targ_6340	CDK19	43990	G420F	1.034325983177995	420	G422E	422	47.42214139577177	9.202091384405549	90.02045919527164	0.7774494203227996	Missense	Missense	CBE
gRNA_CDK19_targ_6340	CDK19	43990	A421L	1.02977949533985	421	G422E	422	47.42214139577177	9.202091384405549	90.02045919527164	0.7774494203227996	Missense	Missense	CBE
gRNA_CDK19_targ_6341	CDK19	274201	G422K	70.63942144631129	422	G422K	422	55.95822042953892	4.853009288806386	93.4682951557434	1.678695555450198	Missense	Missense	CBE
gRNA_CDK19_targ_6341	CDK19	274201	G418S	9.10390552915562	418	G422K	422	55.95822042953892	4.853009288806386	93.4682951557434	1.678695555450198	Missense	Missense	CBE
gRNA_CDK19_targ_6341	CDK19	274201	G422E	6.567080353463335	422	G422K	422	55.95822042953892	4.853009288806386	93.4682951557434	1.678695555450198	Missense	Missense	CBE
gRNA_CDK19_targ_6341	CDK19	274201	G420E	5.831853275516865	420	G422K	422	55.95822042953892	4.853009288806386	93.4682951557434	1.678695555450198	Missense	Missense	CBE
gRNA_CDK19_targ_6341	CDK19	274201	WT	4.853009288806387	WT	G422K	422	55.95822042953892	4.853009288806386	93.4682951557434	1.678695555450198	WT	Missense	CBE
gRNA_CDK19_targ_6341	CDK19	274201	G422R	3.0886101801233403	422	G422K	422	55.95822042953892	4.853009288806386	93.4682951557434	1.678695555450198	Missense	Missense	CBE
gRNA_CDK19_targ_6341	CDK19	274201	G422Q	2.8745336450268235	422	G422K	422	55.95822042953892	4.853009288806386	93.4682951557434	1.678695555450198	Missense	Missense	CBE
gRNA_CDK19_targ_6341	CDK19	274201	G422M	2.507649497995996	422	G422K	422	55.95822042953892	4.853009288806386	93.4682951557434	1.678695555450198	Missense	Missense	CBE
gRNA_CDK19_targ_6341	CDK19	274201	A421T	2.021874464352792	421	G422K	422	55.95822042953892	4.853009288806386	93.4682951557434	1.678695555450198	Missense	Missense	CBE
gRNA_CDK19_targ_6341	CDK19	274201	G420R	1.5765806835131893	420	G422K	422	55.95822042953892	4.853009288806386	93.4682951557434	1.678695555450198	Missense	Missense	CBE
gRNA_CDK19_targ_6341	CDK19	274201	G422*	1.574027811714764	422	G422K	422	55.95822042953892	4.853009288806386	93.4682951557434	1.678695555450198	Nonsense	Missense	CBE
gRNA_CDK19_targ_6341	CDK19	274201	G420A	1.3858446905737032	420	G422K	422	55.95822042953892	4.853009288806386	93.4682951557434	1.678695555450198	Missense	Missense	CBE
gRNA_CDK19_targ_6341	CDK19	274201	G422T	1.299047049427245	422	G422K	422	55.95822042953892	4.853009288806386	93.4682951557434	1.678695555450198	Missense	Missense	CBE
gRNA_CDK19_targ_6341	CDK19	274201	A421S	1.2505424852571654	421	G422K	422	55.95822042953892	4.853009288806386	93.4682951557434	1.678695555450198	Missense	Missense	CBE
gRNA_CDK19_targ_6341	CDK19	274201	G422A	1.2359546464090212	422	G422K	422	55.95822042953892	4.853009288806386	93.4682951557434	1.678695555450198	Missense	Missense	CBE
gRNA_CDK19_targ_6341	CDK19	274201	G418R	1.202767313029493	418	G422K	422	55.95822042953892	4.853009288806386	93.4682951557434	1.678695555450198	Missense	Missense	CBE
gRNA_CDK19_targ_6341	CDK19	274201	T419H	1.0357365582182414	419	G422K	422	55.95822042953892	4.853009288806386	93.4682951557434	1.678695555450198	Missense	Missense	CBE
gRNA_CDK19_targ_6342	CDK19	83163	G420K	77.52606327333069	420	G420K	420	64.25694118778785	2.3375780094513186	95.9212630616981	1.7411589288505698	Missense	Missense	CBE
gRNA_CDK19_targ_6342	CDK19	83163	G418S	12.084701129107897	418	G420K	420	64.25694118778785	2.3375780094513186	95.9212630616981	1.7411589288505698	Missense	Missense	CBE
gRNA_CDK19_targ_6342	CDK19	83163	V416G	4.605413465122711	416	G420K	420	64.25694118778785	2.3375780094513186	95.9212630616981	1.7411589288505698	Missense	Missense	CBE
gRNA_CDK19_targ_6342	CDK19	83163	G420T	4.4635234419152745	420	G420K	420	64.25694118778785	2.3375780094513186	95.9212630616981	1.7411589288505698	Missense	Missense	CBE
gRNA_CDK19_targ_6342	CDK19	83163	G420R	3.6843307720981686	420	G420K	420	64.25694118778785	2.3375780094513186	95.9212630616981	1.7411589288505698	Missense	Missense	CBE
gRNA_CDK19_targ_6342	CDK19	83163	G415A	3.2165746786431466	415	G420K	420	64.25694118778785	2.3375780094513186	95.9212630616981	1.7411589288505698	Missense	Missense	CBE
gRNA_CDK19_targ_6342	CDK19	83163	G420E	3.109555932325674	420	G420K	420	64.25694118778785	2.3375780094513186	95.9212630616981	1.7411589288505698	Missense	Missense	CBE
gRNA_CDK19_targ_6342	CDK19	83163	WT	2.3375780094513186	WT	G420K	420	64.25694118778785	2.3375780094513186	95.9212630616981	1.7411589288505698	WT	Missense	CBE
gRNA_CDK19_targ_6342	CDK19	83163	T419P	2.1043011916357037	419	G420K	420	64.25694118778785	2.3375780094513186	95.9212630616981	1.7411589288505698	Missense	Missense	CBE
gRNA_CDK19_targ_6342	CDK19	83163	G418D	1.9239325180669289	418	G420K	420	64.25694118778785	2.3375780094513186	95.9212630616981	1.7411589288505698	Missense	Missense	CBE
gRNA_CDK19_targ_6342	CDK19	83163	G417E	1.8529875064632109	417	G420K	420	64.25694118778785	2.3375780094513186	95.9212630616981	1.7411589288505698	Missense	Missense	CBE
gRNA_CDK19_targ_6342	CDK19	83163	G420*	1.7339441819078196	420	G420K	420	64.25694118778785	2.3375780094513186	95.9212630616981	1.7411589288505698	Nonsense	Missense	CBE
gRNA_CDK19_targ_6342	CDK19	83163	G417S	1.6846434111323545	417	G420K	420	64.25694118778785	2.3375780094513186	95.9212630616981	1.7411589288505698	Missense	Missense	CBE
gRNA_CDK19_targ_6342	CDK19	83163	V416R	1.5860418695814245	416	G420K	420	64.25694118778785	2.3375780094513186	95.9212630616981	1.7411589288505698	Missense	Missense	CBE
gRNA_CDK19_targ_6342	CDK19	83163	T419A	1.1242980652453616	419	G420K	420	64.25694118778785	2.3375780094513186	95.9212630616981	1.7411589288505698	Missense	Missense	CBE
gRNA_CDK19_targ_6342	CDK19	83163	G420P	1.1158808604788186	420	G420K	420	64.25694118778785	2.3375780094513186	95.9212630616981	1.7411589288505698	Missense	Missense	CBE
gRNA_CDK19_targ_6342	CDK19	83163	G420I	1.1098685713598595	420	G420K	420	64.25694118778785	2.3375780094513186	95.9212630616981	1.7411589288505698	Missense	Missense	CBE
gRNA_CDK19_targ_6343	CDK19	98962	G420K	72.35605585982498	420	G418S_G420K	418	43.596532002182656	0.6547967906873345	98.24680180271211	1.098401406600511	Missense	Missense	CBE
gRNA_CDK19_targ_6343	CDK19	98962	G418S	62.868575816980254	418	G418S_G420K	418	43.596532002182656	0.6547967906873345	98.24680180271211	1.098401406600511	Missense	Missense	CBE
gRNA_CDK19_targ_6343	CDK19	98962	G420R	8.61239667751258	420	G418S_G420K	418	43.596532002182656	0.6547967906873345	98.24680180271211	1.098401406600511	Missense	Missense	CBE
gRNA_CDK19_targ_6343	CDK19	98962	V416G	5.588003476081728	416	G418S_G420K	418	43.596532002182656	0.6547967906873345	98.24680180271211	1.098401406600511	Missense	Missense	CBE
gRNA_CDK19_targ_6343	CDK19	98962	G420E	5.006972373234171	420	G418S_G420K	418	43.596532002182656	0.6547967906873345	98.24680180271211	1.098401406600511	Missense	Missense	CBE
gRNA_CDK19_targ_6343	CDK19	98962	G417E	4.962510862755401	417	G418S_G420K	418	43.596532002182656	0.6547967906873345	98.24680180271211	1.098401406600511	Missense	Missense	CBE
gRNA_CDK19_targ_6343	CDK19	98962	G418N	4.450193003375033	418	G418S_G420K	418	43.596532002182656	0.6547967906873345	98.24680180271211	1.098401406600511	Missense	Missense	CBE
gRNA_CDK19_targ_6343	CDK19	98962	G417R	3.748913724459894	417	G418S_G420K	418	43.596532002182656	0.6547967906873345	98.24680180271211	1.098401406600511	Missense	Missense	CBE
gRNA_CDK19_targ_6343	CDK19	98962	T419G	2.71114165033043	419	G418S_G420K	418	43.596532002182656	0.6547967906873345	98.24680180271211	1.098401406600511	Missense	Missense	CBE
gRNA_CDK19_targ_6343	CDK19	98962	V416P	2.40092156585356	416	G418S_G420K	418	43.596532002182656	0.6547967906873345	98.24680180271211	1.098401406600511	Missense	Missense	CBE
gRNA_CDK19_targ_6343	CDK19	98962	T419P	2.357470544249308	419	G418S_G420K	418	43.596532002182656	0.6547967906873345	98.24680180271211	1.098401406600511	Missense	Missense	CBE
gRNA_CDK19_targ_6343	CDK19	98962	G415R	2.333218811260888	415	G418S_G420K	418	43.596532002182656	0.6547967906873345	98.24680180271211	1.098401406600511	Missense	Missense	CBE
gRNA_CDK19_targ_6343	CDK19	98962	G418A	2.317050989268608	418	G418S_G420K	418	43.596532002182656	0.6547967906873345	98.24680180271211	1.098401406600511	Missense	Missense	CBE
gRNA_CDK19_targ_6343	CDK19	98962	G420T	1.975505749681696	420	G418S_G420K	418	43.596532002182656	0.6547967906873345	98.24680180271211	1.098401406600511	Missense	Missense	CBE
gRNA_CDK19_targ_6343	CDK19	98962	G418C	1.856268062488632	418	G418S_G420K	418	43.596532002182656	0.6547967906873345	98.24680180271211	1.098401406600511	Missense	Missense	CBE
gRNA_CDK19_targ_6343	CDK19	98962	G420V	1.80069117439017	420	G418S_G420K	418	43.596532002182656	0.6547967906873345	98.24680180271211	1.098401406600511	Missense	Missense	CBE
gRNA_CDK19_targ_6343	CDK19	98962	G417A	1.6066773104828116	417	G418S_G420K	418	43.596532002182656	0.6547967906873345	98.24680180271211	1.098401406600511	Missense	Missense	CBE
gRNA_CDK19_targ_6343	CDK19	98962	G418R	1.4975445120349224	418	G418S_G420K	418	43.596532002182656	0.6547967906873345	98.24680180271211	1.098401406600511	Missense	Missense	CBE
gRNA_CDK19_targ_6343	CDK19	98962	G415A	1.473292779046503	415	G418S_G420K	418	43.596532002182656	0.6547967906873345	98.24680180271211	1.098401406600511	Missense	Missense	CBE
gRNA_CDK19_targ_6343	CDK19	98962	V416I	1.3419292253592288	416	G418S_G420K	418	43.596532002182656	0.6547967906873345	98.24680180271211	1.098401406600511	Missense	Missense	CBE
gRNA_CDK19_targ_6343	CDK19	98962	G415S	1.1206321618398982	415	G418S_G420K	418	43.596532002182656	0.6547967906873345	98.24680180271211	1.098401406600511	Missense	Missense	CBE
gRNA_CDK19_targ_6343	CDK19	98962	G420*	1.0600028293688486	420	G418S_G420K	418	43.596532002182656	0.6547967906873345	98.24680180271211	1.098401406600511	Nonsense	Missense	CBE
gRNA_CDK19_targ_6343	CDK19	98962	G420Q	1.0529294072472262	420	G418S_G420K	418	43.596532002182656	0.6547967906873345	98.24680180271211	1.098401406600511	Missense	Missense	CBE
gRNA_CDK19_targ_6344	CDK19	95411	G418S	77.68915533848299	418	G417E_G418S	417	39.80253849136892	0.2263889907872258	99.68347465176969	0.0901363574430606	Missense	Missense	CBE
gRNA_CDK19_targ_6344	CDK19	95411	G417E	50.42290721195669	417	G417E_G418S	417	39.80253849136892	0.2263889907872258	99.68347465176969	0.0901363574430606	Missense	Missense	CBE
gRNA_CDK19_targ_6344	CDK19	95411	G417K	38.26078754022073	417	G417E_G418S	417	39.80253849136892	0.2263889907872258	99.68347465176969	0.0901363574430606	Missense	Missense	CBE
gRNA_CDK19_targ_6344	CDK19	95411	G418N	12.736476926140591	418	G417E_G418S	417	39.80253849136892	0.2263889907872258	99.68347465176969	0.0901363574430606	Missense	Missense	CBE
gRNA_CDK19_targ_6344	CDK19	95411	A414G	5.112618041944849	414	G417E_G418S	417	39.80253849136892	0.2263889907872258	99.68347465176969	0.0901363574430606	Missense	Missense	CBE
gRNA_CDK19_targ_6344	CDK19	95411	G413R	3.580299965412793	413	G417E_G418S	417	39.80253849136892	0.2263889907872258	99.68347465176969	0.0901363574430606	Missense	Missense	CBE
gRNA_CDK19_targ_6344	CDK19	95411	G418R	3.565626604898806	418	G417E_G418S	417	39.80253849136892	0.2263889907872258	99.68347465176969	0.0901363574430606	Missense	Missense	CBE
gRNA_CDK19_targ_6344	CDK19	95411	G415E	3.2543417425663708	415	G417E_G418S	417	39.80253849136892	0.2263889907872258	99.68347465176969	0.0901363574430606	Missense	Missense	CBE
gRNA_CDK19_targ_6344	CDK19	95411	G415P	2.7240045697037027	415	G417E_G418S	417	39.80253849136892	0.2263889907872258	99.68347465176969	0.0901363574430606	Missense	Missense	CBE
gRNA_CDK19_targ_6344	CDK19	95411	V416H	2.6852249740595946	416	G417E_G418S	417	39.80253849136892	0.2263889907872258	99.68347465176969	0.0901363574430606	Missense	Missense	CBE
gRNA_CDK19_targ_6344	CDK19	95411	G417M	2.6841768768800245	417	G417E_G418S	417	39.80253849136892	0.2263889907872258	99.68347465176969	0.0901363574430606	Missense	Missense	CBE
gRNA_CDK19_targ_6344	CDK19	95411	G415R	2.563645701229418	415	G417E_G418S	417	39.80253849136892	0.2263889907872258	99.68347465176969	0.0901363574430606	Missense	Missense	CBE
gRNA_CDK19_targ_6344	CDK19	95411	V416G	1.94736455964197	416	G417E_G418S	417	39.80253849136892	0.2263889907872258	99.68347465176969	0.0901363574430606	Missense	Missense	CBE
gRNA_CDK19_targ_6344	CDK19	95411	G415A	1.2566685183050172	415	G417E_G418S	417	39.80253849136892	0.2263889907872258	99.68347465176969	0.0901363574430606	Missense	Missense	CBE
gRNA_CDK19_targ_6344	CDK19	95411	G413W	1.0543857626479127	413	G417E_G418S	417	39.80253849136892	0.2263889907872258	99.68347465176969	0.0901363574430606	Missense	Missense	CBE
gRNA_CDK19_targ_6345	CDK19	81149	G415K	45.03690741722018	415	G413E_G415K	413	12.979827231389171	0.5163341507597137	98.30188911754917	1.1817767316910845	Missense	Missense	CBE
gRNA_CDK19_targ_6345	CDK19	81149	G413E	34.43542126212276	413	G413E_G415K	413	12.979827231389171	0.5163341507597137	98.30188911754917	1.1817767316910845	Missense	Missense	CBE
gRNA_CDK19_targ_6345	CDK19	81149	A414T	32.557394422605334	414	G413E_G415K	413	12.979827231389171	0.5163341507597137	98.30188911754917	1.1817767316910845	Missense	Missense	CBE
gRNA_CDK19_targ_6345	CDK19	81149	G415R	27.587524183908613	415	G413E_G415K	413	12.979827231389171	0.5163341507597137	98.30188911754917	1.1817767316910845	Missense	Missense	CBE
gRNA_CDK19_targ_6345	CDK19	81149	G415E	12.33656606982218	415	G413E_G415K	413	12.979827231389171	0.5163341507597137	98.30188911754917	1.1817767316910845	Missense	Missense	CBE
gRNA_CDK19_targ_6345	CDK19	81149	G413R	8.127025594893345	413	G413E_G415K	413	12.979827231389171	0.5163341507597137	98.30188911754917	1.1817767316910845	Missense	Missense	CBE
gRNA_CDK19_targ_6345	CDK19	81149	G413K	7.684629508681561	413	G413E_G415K	413	12.979827231389171	0.5163341507597137	98.30188911754917	1.1817767316910845	Missense	Missense	CBE
gRNA_CDK19_targ_6345	CDK19	81149	G411E	3.775770496247643	411	G413E_G415K	413	12.979827231389171	0.5163341507597137	98.30188911754917	1.1817767316910845	Missense	Missense	CBE
gRNA_CDK19_targ_6345	CDK19	81149	G411W	3.4011509692047963	411	G413E_G415K	413	12.979827231389171	0.5163341507597137	98.30188911754917	1.1817767316910845	Missense	Missense	CBE
gRNA_CDK19_targ_6345	CDK19	81149	A412G	3.282850065928108	412	G413E_G415K	413	12.979827231389171	0.5163341507597137	98.30188911754917	1.1817767316910845	Missense	Missense	CBE
gRNA_CDK19_targ_6345	CDK19	81149	G410R	3.085681893800293	410	G413E_G415K	413	12.979827231389171	0.5163341507597137	98.30188911754917	1.1817767316910845	Missense	Missense	CBE
gRNA_CDK19_targ_6345	CDK19	81149	A414S	3.011743829252363	414	G413E_G415K	413	12.979827231389171	0.5163341507597137	98.30188911754917	1.1817767316910845	Missense	Missense	CBE
gRNA_CDK19_targ_6345	CDK19	81149	A414P	2.7012039581510554	414	G413E_G415K	413	12.979827231389171	0.5163341507597137	98.30188911754917	1.1817767316910845	Missense	Missense	CBE
gRNA_CDK19_targ_6345	CDK19	81149	G411R	2.6149428828451367	411	G413E_G415K	413	12.979827231389171	0.5163341507597137	98.30188911754917	1.1817767316910845	Missense	Missense	CBE
gRNA_CDK19_targ_6345	CDK19	81149	G413W	2.2698985816214616	413	G413E_G415K	413	12.979827231389171	0.5163341507597137	98.30188911754917	1.1817767316910845	Missense	Missense	CBE
gRNA_CDK19_targ_6345	CDK19	81149	G415W	1.8028564738937016	415	G413E_G415K	413	12.979827231389171	0.5163341507597137	98.30188911754917	1.1817767316910845	Missense	Missense	CBE
gRNA_CDK19_targ_6345	CDK19	81149	G410A	1.70920159213299	410	G413E_G415K	413	12.979827231389171	0.5163341507597137	98.30188911754917	1.1817767316910845	Missense	Missense	CBE
gRNA_CDK19_targ_6345	CDK19	81149	A412V	1.3542988823029245	412	G413E_G415K	413	12.979827231389171	0.5163341507597137	98.30188911754917	1.1817767316910845	Missense	Missense	CBE
gRNA_CDK19_targ_6345	CDK19	81149	A412R	1.110303269294754	412	G413E_G415K	413	12.979827231389171	0.5163341507597137	98.30188911754917	1.1817767316910845	Missense	Missense	CBE
gRNA_CDK19_targ_6345	CDK19	81149	A412N	1.058546624111203	412	G413E_G415K	413	12.979827231389171	0.5163341507597137	98.30188911754917	1.1817767316910845	Missense	Missense	CBE
gRNA_CDK19_targ_6345	CDK19	81149	G411A	1.0536174198080075	411	G413E_G415K	413	12.979827231389171	0.5163341507597137	98.30188911754917	1.1817767316910845	Missense	Missense	CBE
gRNA_CDK19_targ_6345	CDK19	81149	G410P	1.0326683015194271	410	G413E_G415K	413	12.979827231389171	0.5163341507597137	98.30188911754917	1.1817767316910845	Missense	Missense	CBE
gRNA_CDK19_targ_6346	CDK19	299368	A414T	71.1091365810641	414	G413E_A414T	413	34.70611421394405	1.6935677827957565	94.94134309612245	3.365089121081739	Missense	Missense	CBE
gRNA_CDK19_targ_6346	CDK19	299368	G413E	52.9702573421341	413	G413E_A414T	413	34.70611421394405	1.6935677827957565	94.94134309612245	3.365089121081739	Missense	Missense	CBE
gRNA_CDK19_targ_6346	CDK19	299368	G413K	20.134082467063948	413	G413E_A414T	413	34.70611421394405	1.6935677827957565	94.94134309612245	3.365089121081739	Missense	Missense	CBE
gRNA_CDK19_targ_6346	CDK19	299368	A409G	8.608134469950029	409	G413E_A414T	413	34.70611421394405	1.6935677827957565	94.94134309612245	3.365089121081739	Missense	Missense	CBE
gRNA_CDK19_targ_6346	CDK19	299368	G410R	7.686192244996125	410	G413E_A414T	413	34.70611421394405	1.6935677827957565	94.94134309612245	3.365089121081739	Missense	Missense	CBE
gRNA_CDK19_targ_6346	CDK19	299368	A412G	7.388565244114267	412	G413E_A414T	413	34.70611421394405	1.6935677827957565	94.94134309612245	3.365089121081739	Missense	Missense	CBE
gRNA_CDK19_targ_6346	CDK19	299368	G411W	7.348814836589081	411	G413E_A414T	413	34.70611421394405	1.6935677827957565	94.94134309612245	3.365089121081739	Missense	Missense	CBE
gRNA_CDK19_targ_6346	CDK19	299368	G415R	5.55102749792897	415	G413E_A414T	413	34.70611421394405	1.6935677827957565	94.94134309612245	3.365089121081739	Missense	Missense	CBE
gRNA_CDK19_targ_6346	CDK19	299368	G413V	3.741214825899896	413	G413E_A414T	413	34.70611421394405	1.6935677827957565	94.94134309612245	3.365089121081739	Missense	Missense	CBE
gRNA_CDK19_targ_6346	CDK19	299368	G413A	3.724847011036584	413	G413E_A414T	413	34.70611421394405	1.6935677827957565	94.94134309612245	3.365089121081739	Missense	Missense	CBE
gRNA_CDK19_targ_6346	CDK19	299368	G413*	3.016354453381791	413	G413E_A414T	413	34.70611421394405	1.6935677827957565	94.94134309612245	3.365089121081739	Nonsense	Missense	CBE
gRNA_CDK19_targ_6346	CDK19	299368	G413C	2.3242297105903105	413	G413E_A414T	413	34.70611421394405	1.6935677827957565	94.94134309612245	3.365089121081739	Missense	Missense	CBE
gRNA_CDK19_targ_6346	CDK19	299368	G415E	2.0626787098153443	415	G413E_A414T	413	34.70611421394405	1.6935677827957565	94.94134309612245	3.365089121081739	Missense	Missense	CBE
gRNA_CDK19_targ_6346	CDK19	299368	G413W	2.025934635632399	413	G413E_A414T	413	34.70611421394405	1.6935677827957565	94.94134309612245	3.365089121081739	Missense	Missense	CBE
gRNA_CDK19_targ_6346	CDK19	299368	G411R	1.9805055984607571	411	G413E_A414T	413	34.70611421394405	1.6935677827957565	94.94134309612245	3.365089121081739	Missense	Missense	CBE
gRNA_CDK19_targ_6346	CDK19	299368	G413Y	1.7907725608615483	413	G413E_A414T	413	34.70611421394405	1.6935677827957565	94.94134309612245	3.365089121081739	Missense	Missense	CBE
gRNA_CDK19_targ_6346	CDK19	299368	A414P	1.7810854867587718	414	G413E_A414T	413	34.70611421394405	1.6935677827957565	94.94134309612245	3.365089121081739	Missense	Missense	CBE
gRNA_CDK19_targ_6346	CDK19	299368	WT	1.6935677827957565	WT	G413E_A414T	413	34.70611421394405	1.6935677827957565	94.94134309612245	3.365089121081739	WT	Missense	CBE
gRNA_CDK19_targ_6346	CDK19	299368	G410S	1.650811041928329	410	G413E_A414T	413	34.70611421394405	1.6935677827957565	94.94134309612245	3.365089121081739	Missense	Missense	CBE
gRNA_CDK19_targ_6346	CDK19	299368	G410A	1.5733144491061168	410	G413E_A414T	413	34.70611421394405	1.6935677827957565	94.94134309612245	3.365089121081739	Missense	Missense	CBE
gRNA_CDK19_targ_6346	CDK19	299368	A412C	1.494147671093771	412	G413E_A414T	413	34.70611421394405	1.6935677827957565	94.94134309612245	3.365089121081739	Missense	Missense	CBE
gRNA_CDK19_targ_6346	CDK19	299368	A412T	1.341492744715534	412	G413E_A414T	413	34.70611421394405	1.6935677827957565	94.94134309612245	3.365089121081739	Missense	Missense	CBE
gRNA_CDK19_targ_6346	CDK19	299368	G411K	1.1998610405921808	411	G413E_A414T	413	34.70611421394405	1.6935677827957565	94.94134309612245	3.365089121081739	Missense	Missense	CBE
gRNA_CDK19_targ_6347	CDK19	207541	G413K	68.45249854245667	413	G413K	413	38.635739444254384	0.9882384685435648	95.03953435706676	3.9722271743896322	Missense	Missense	CBE
gRNA_CDK19_targ_6347	CDK19	207541	A414T	39.41582627047186	414	G413K	413	38.635739444254384	0.9882384685435648	95.03953435706676	3.9722271743896322	Missense	Missense	CBE
gRNA_CDK19_targ_6347	CDK19	207541	G413E	14.081554969861378	413	G413K	413	38.635739444254384	0.9882384685435648	95.03953435706676	3.9722271743896322	Missense	Missense	CBE
gRNA_CDK19_targ_6347	CDK19	207541	G410R	3.776603177203541	410	G413K	413	38.635739444254384	0.9882384685435648	95.03953435706676	3.9722271743896322	Missense	Missense	CBE
gRNA_CDK19_targ_6347	CDK19	207541	G413*	3.6325352580935815	413	G413K	413	38.635739444254384	0.9882384685435648	95.03953435706676	3.9722271743896322	Nonsense	Missense	CBE
gRNA_CDK19_targ_6347	CDK19	207541	G413V	3.301998159399829	413	G413K	413	38.635739444254384	0.9882384685435648	95.03953435706676	3.9722271743896322	Missense	Missense	CBE
gRNA_CDK19_targ_6347	CDK19	207541	G411W	3.2456237562698456	411	G413K	413	38.635739444254384	0.9882384685435648	95.03953435706676	3.9722271743896322	Missense	Missense	CBE
gRNA_CDK19_targ_6347	CDK19	207541	A409R	3.2090044858606253	409	G413K	413	38.635739444254384	0.9882384685435648	95.03953435706676	3.9722271743896322	Missense	Missense	CBE
gRNA_CDK19_targ_6347	CDK19	207541	A412T	2.7449997831753725	412	G413K	413	38.635739444254384	0.9882384685435648	95.03953435706676	3.9722271743896322	Missense	Missense	CBE
gRNA_CDK19_targ_6347	CDK19	207541	G415R	2.31327785835088	415	G413K	413	38.635739444254384	0.9882384685435648	95.03953435706676	3.9722271743896322	Missense	Missense	CBE
gRNA_CDK19_targ_6347	CDK19	207541	A412G	2.2198023523062917	412	G413K	413	38.635739444254384	0.9882384685435648	95.03953435706676	3.9722271743896322	Missense	Missense	CBE
gRNA_CDK19_targ_6347	CDK19	207541	G413R	1.8685464558810063	413	G413K	413	38.635739444254384	0.9882384685435648	95.03953435706676	3.9722271743896322	Missense	Missense	CBE
gRNA_CDK19_targ_6347	CDK19	207541	G413C	1.3568403351626908	413	G413K	413	38.635739444254384	0.9882384685435648	95.03953435706676	3.9722271743896322	Missense	Missense	CBE
gRNA_CDK19_targ_6347	CDK19	207541	A409K	1.0441310391681644	409	G413K	413	38.635739444254384	0.9882384685435648	95.03953435706676	3.9722271743896322	Missense	Missense	CBE
gRNA_CDK19_targ_6348	CDK19	319240	A412T	53.21795514346573	412	G411E_A412T	411	17.353401829344694	2.011026187194587	95.61176544292691	2.377208369878457	Missense	Missense	CBE
gRNA_CDK19_targ_6348	CDK19	319240	G411K	31.55275028191956	411	G411E_A412T	411	17.353401829344694	2.011026187194587	95.61176544292691	2.377208369878457	Missense	Missense	CBE
gRNA_CDK19_targ_6348	CDK19	319240	G411E	31.191893246460342	411	G411E_A412T	411	17.353401829344694	2.011026187194587	95.61176544292691	2.377208369878457	Missense	Missense	CBE
gRNA_CDK19_targ_6348	CDK19	319240	G410S	7.246898884851523	410	G411E_A412T	411	17.353401829344694	2.011026187194587	95.61176544292691	2.377208369878457	Missense	Missense	CBE
gRNA_CDK19_targ_6348	CDK19	319240	G411D	5.129682997118156	411	G411E_A412T	411	17.353401829344694	2.011026187194587	95.61176544292691	2.377208369878457	Missense	Missense	CBE
gRNA_CDK19_targ_6348	CDK19	319240	G407D	4.387294825209874	407	G411E_A412T	411	17.353401829344694	2.011026187194587	95.61176544292691	2.377208369878457	Missense	Missense	CBE
gRNA_CDK19_targ_6348	CDK19	319240	A409T	4.203733867936349	409	G411E_A412T	411	17.353401829344694	2.011026187194587	95.61176544292691	2.377208369878457	Missense	Missense	CBE
gRNA_CDK19_targ_6348	CDK19	319240	T408G	3.925259992482145	408	G411E_A412T	411	17.353401829344694	2.011026187194587	95.61176544292691	2.377208369878457	Missense	Missense	CBE
gRNA_CDK19_targ_6348	CDK19	319240	G410A	3.586016789875955	410	G411E_A412T	411	17.353401829344694	2.011026187194587	95.61176544292691	2.377208369878457	Missense	Missense	CBE
gRNA_CDK19_targ_6348	CDK19	319240	G410R	3.221714070918431	410	G411E_A412T	411	17.353401829344694	2.011026187194587	95.61176544292691	2.377208369878457	Missense	Missense	CBE
gRNA_CDK19_targ_6348	CDK19	319240	A409R	3.165016915173537	409	G411E_A412T	411	17.353401829344694	2.011026187194587	95.61176544292691	2.377208369878457	Missense	Missense	CBE
gRNA_CDK19_targ_6348	CDK19	319240	G411R	2.924132314246335	411	G411E_A412T	411	17.353401829344694	2.011026187194587	95.61176544292691	2.377208369878457	Missense	Missense	CBE
gRNA_CDK19_targ_6348	CDK19	319240	A412P	2.785991730359604	412	G411E_A412T	411	17.353401829344694	2.011026187194587	95.61176544292691	2.377208369878457	Missense	Missense	CBE
gRNA_CDK19_targ_6348	CDK19	319240	T408D	2.6657060518731988	408	G411E_A412T	411	17.353401829344694	2.011026187194587	95.61176544292691	2.377208369878457	Missense	Missense	CBE
gRNA_CDK19_targ_6348	CDK19	319240	G411*	2.3565342688886104	411	G411E_A412T	411	17.353401829344694	2.011026187194587	95.61176544292691	2.377208369878457	Nonsense	Missense	CBE
gRNA_CDK19_targ_6348	CDK19	319240	WT	2.011026187194587	WT	G411E_A412T	411	17.353401829344694	2.011026187194587	95.61176544292691	2.377208369878457	WT	Missense	CBE
gRNA_CDK19_targ_6348	CDK19	319240	G411V	1.939606565593284	411	G411E_A412T	411	17.353401829344694	2.011026187194587	95.61176544292691	2.377208369878457	Missense	Missense	CBE
gRNA_CDK19_targ_6348	CDK19	319240	G410D	1.5408470116526751	410	G411E_A412T	411	17.353401829344694	2.011026187194587	95.61176544292691	2.377208369878457	Missense	Missense	CBE
gRNA_CDK19_targ_6348	CDK19	319240	A412I	1.3669966169652925	412	G411E_A412T	411	17.353401829344694	2.011026187194587	95.61176544292691	2.377208369878457	Missense	Missense	CBE
gRNA_CDK19_targ_6348	CDK19	319240	G413R	1.3525873950632752	413	G411E_A412T	411	17.353401829344694	2.011026187194587	95.61176544292691	2.377208369878457	Missense	Missense	CBE
gRNA_CDK19_targ_6349	CDK19	121591	G411K	72.2750861494683	411	G411K	411	24.675346037124456	2.250166541931557	93.80464014606342	3.945193312004997	Missense	Missense	CBE
gRNA_CDK19_targ_6349	CDK19	121591	G410S	27.346596376376542	410	G411K	411	24.675346037124456	2.250166541931557	93.80464014606342	3.945193312004997	Missense	Missense	CBE
gRNA_CDK19_targ_6349	CDK19	121591	G410D	14.093970770862976	410	G411K	411	24.675346037124456	2.250166541931557	93.80464014606342	3.945193312004997	Missense	Missense	CBE
gRNA_CDK19_targ_6349	CDK19	121591	G410R	6.558873600842167	410	G411K	411	24.675346037124456	2.250166541931557	93.80464014606342	3.945193312004997	Missense	Missense	CBE
gRNA_CDK19_targ_6349	CDK19	121591	N406T	5.883659152404372	406	G411K	411	24.675346037124456	2.250166541931557	93.80464014606342	3.945193312004997	Missense	Missense	CBE
gRNA_CDK19_targ_6349	CDK19	121591	G407R	5.841715258530648	407	G411K	411	24.675346037124456	2.250166541931557	93.80464014606342	3.945193312004997	Missense	Missense	CBE
gRNA_CDK19_targ_6349	CDK19	121591	A409R	5.5012295317910045	409	G411K	411	24.675346037124456	2.250166541931557	93.80464014606342	3.945193312004997	Missense	Missense	CBE
gRNA_CDK19_targ_6349	CDK19	121591	G410N	4.339136942701352	410	G411K	411	24.675346037124456	2.250166541931557	93.80464014606342	3.945193312004997	Missense	Missense	CBE
gRNA_CDK19_targ_6349	CDK19	121591	N406R	4.185342665164362	406	G411K	411	24.675346037124456	2.250166541931557	93.80464014606342	3.945193312004997	Missense	Missense	CBE
gRNA_CDK19_targ_6349	CDK19	121591	G411R	4.098165160250347	411	G411K	411	24.675346037124456	2.250166541931557	93.80464014606342	3.945193312004997	Missense	Missense	CBE
gRNA_CDK19_targ_6349	CDK19	121591	G411*	3.828408352591886	411	G411K	411	24.675346037124456	2.250166541931557	93.80464014606342	3.945193312004997	Nonsense	Missense	CBE
gRNA_CDK19_targ_6349	CDK19	121591	T408R	3.519997368226267	408	G411K	411	24.675346037124456	2.250166541931557	93.80464014606342	3.945193312004997	Missense	Missense	CBE
gRNA_CDK19_targ_6349	CDK19	121591	G411E	3.3982778330633026	411	G411K	411	24.675346037124456	2.250166541931557	93.80464014606342	3.945193312004997	Missense	Missense	CBE
gRNA_CDK19_targ_6349	CDK19	121591	G411V	3.385118964397036	411	G411K	411	24.675346037124456	2.250166541931557	93.80464014606342	3.945193312004997	Missense	Missense	CBE
gRNA_CDK19_targ_6349	CDK19	121591	N406K	3.059436964906942	406	G411K	411	24.675346037124456	2.250166541931557	93.80464014606342	3.945193312004997	Missense	Missense	CBE
gRNA_CDK19_targ_6349	CDK19	121591	G407D	2.847250207663396	407	G411K	411	24.675346037124456	2.250166541931557	93.80464014606342	3.945193312004997	Missense	Missense	CBE
gRNA_CDK19_targ_6349	CDK19	121591	A412T	2.6951007887096905	412	G411K	411	24.675346037124456	2.250166541931557	93.80464014606342	3.945193312004997	Missense	Missense	CBE
gRNA_CDK19_targ_6349	CDK19	121591	T408D	2.5774934000049345	408	G411K	411	24.675346037124456	2.250166541931557	93.80464014606342	3.945193312004997	Missense	Missense	CBE
gRNA_CDK19_targ_6349	CDK19	121591	A409P	2.5092317687986774	409	G411K	411	24.675346037124456	2.250166541931557	93.80464014606342	3.945193312004997	Missense	Missense	CBE
gRNA_CDK19_targ_6349	CDK19	121591	G407T	2.496895329424053	407	G411K	411	24.675346037124456	2.250166541931557	93.80464014606342	3.945193312004997	Missense	Missense	CBE
gRNA_CDK19_targ_6349	CDK19	121591	G410Q	2.493605612257486	410	G411K	411	24.675346037124456	2.250166541931557	93.80464014606342	3.945193312004997	Missense	Missense	CBE
gRNA_CDK19_targ_6349	CDK19	121591	G410W	2.29622258226349	410	G411K	411	24.675346037124456	2.250166541931557	93.80464014606342	3.945193312004997	Missense	Missense	CBE
gRNA_CDK19_targ_6349	CDK19	121591	WT	2.250166541931557	WT	G411K	411	24.675346037124456	2.250166541931557	93.80464014606342	3.945193312004997	WT	Missense	CBE
gRNA_CDK19_targ_6349	CDK19	121591	T408E	2.232895526807083	408	G411K	411	24.675346037124456	2.250166541931557	93.80464014606342	3.945193312004997	Missense	Missense	CBE
gRNA_CDK19_targ_6349	CDK19	121591	G411Y	2.1572320319760507	411	G411K	411	24.675346037124456	2.250166541931557	93.80464014606342	3.945193312004997	Missense	Missense	CBE
gRNA_CDK19_targ_6349	CDK19	121591	T408G	1.984521880731304	408	G411K	411	24.675346037124456	2.250166541931557	93.80464014606342	3.945193312004997	Missense	Missense	CBE
gRNA_CDK19_targ_6349	CDK19	121591	A409T	1.9220172545665384	409	G411K	411	24.675346037124456	2.250166541931557	93.80464014606342	3.945193312004997	Missense	Missense	CBE
gRNA_CDK19_targ_6349	CDK19	121591	A409G	1.8850079364426644	409	G411K	411	24.675346037124456	2.250166541931557	93.80464014606342	3.945193312004997	Missense	Missense	CBE
gRNA_CDK19_targ_6349	CDK19	121591	G407P	1.883363077859381	407	G411K	411	24.675346037124456	2.250166541931557	93.80464014606342	3.945193312004997	Missense	Missense	CBE
gRNA_CDK19_targ_6349	CDK19	121591	G411Q	1.8167463052364072	411	G411K	411	24.675346037124456	2.250166541931557	93.80464014606342	3.945193312004997	Missense	Missense	CBE
gRNA_CDK19_targ_6349	CDK19	121591	G410P	1.815101446653124	410	G411K	411	24.675346037124456	2.250166541931557	93.80464014606342	3.945193312004997	Missense	Missense	CBE
gRNA_CDK19_targ_6349	CDK19	121591	G411T	1.574952093493762	411	G411K	411	24.675346037124456	2.250166541931557	93.80464014606342	3.945193312004997	Missense	Missense	CBE
gRNA_CDK19_targ_6349	CDK19	121591	G410V	1.5223166188286965	410	G411K	411	24.675346037124456	2.250166541931557	93.80464014606342	3.945193312004997	Missense	Missense	CBE
gRNA_CDK19_targ_6349	CDK19	121591	G411I	1.4400736896645312	411	G411K	411	24.675346037124456	2.250166541931557	93.80464014606342	3.945193312004997	Missense	Missense	CBE
gRNA_CDK19_targ_6349	CDK19	121591	G410A	1.3857933564161822	410	G411K	411	24.675346037124456	2.250166541931557	93.80464014606342	3.945193312004997	Missense	Missense	CBE
gRNA_CDK19_targ_6349	CDK19	121591	G410I	1.249270094003668	410	G411K	411	24.675346037124456	2.250166541931557	93.80464014606342	3.945193312004997	Missense	Missense	CBE
gRNA_CDK19_targ_6349	CDK19	121591	T408P	1.2262420738377018	408	G411K	411	24.675346037124456	2.250166541931557	93.80464014606342	3.945193312004997	Missense	Missense	CBE
gRNA_CDK19_targ_6349	CDK19	121591	A409Q	1.213905634463077	409	G411K	411	24.675346037124456	2.250166541931557	93.80464014606342	3.945193312004997	Missense	Missense	CBE
gRNA_CDK19_targ_6350	CDK19	343632	G411K	78.25842762024492	411	G410S_G411K	410	34.26950924244541	0.9804092750384132	96.98863900917249	2.0309517157889743	Missense	Missense	CBE
gRNA_CDK19_targ_6350	CDK19	343632	G410S	44.66900637891698	410	G410S_G411K	410	34.26950924244541	0.9804092750384132	96.98863900917249	2.0309517157889743	Missense	Missense	CBE
gRNA_CDK19_targ_6350	CDK19	343632	G410N	22.031708339153514	410	G410S_G411K	410	34.26950924244541	0.9804092750384132	96.98863900917249	2.0309517157889743	Missense	Missense	CBE
gRNA_CDK19_targ_6350	CDK19	343632	G410D	8.42907528984495	410	G410S_G411K	410	34.26950924244541	0.9804092750384132	96.98863900917249	2.0309517157889743	Missense	Missense	CBE
gRNA_CDK19_targ_6350	CDK19	343632	A412T	8.065605065884435	412	G410S_G411K	410	34.26950924244541	0.9804092750384132	96.98863900917249	2.0309517157889743	Missense	Missense	CBE
gRNA_CDK19_targ_6350	CDK19	343632	G411R	5.056863155934256	411	G410S_G411K	410	34.26950924244541	0.9804092750384132	96.98863900917249	2.0309517157889743	Missense	Missense	CBE
gRNA_CDK19_targ_6350	CDK19	343632	G411E	4.698631093728174	411	G410S_G411K	410	34.26950924244541	0.9804092750384132	96.98863900917249	2.0309517157889743	Missense	Missense	CBE
gRNA_CDK19_targ_6350	CDK19	343632	A409T	4.041241793546584	409	G410S_G411K	410	34.26950924244541	0.9804092750384132	96.98863900917249	2.0309517157889743	Missense	Missense	CBE
gRNA_CDK19_targ_6350	CDK19	343632	G407R	3.874493644363738	407	G410S_G411K	410	34.26950924244541	0.9804092750384132	96.98863900917249	2.0309517157889743	Missense	Missense	CBE
gRNA_CDK19_targ_6350	CDK19	343632	G410R	3.3757042417469854	410	G410S_G411K	410	34.26950924244541	0.9804092750384132	96.98863900917249	2.0309517157889743	Missense	Missense	CBE
gRNA_CDK19_targ_6350	CDK19	343632	G410C	2.330981980723565	410	G410S_G411K	410	34.26950924244541	0.9804092750384132	96.98863900917249	2.0309517157889743	Missense	Missense	CBE
gRNA_CDK19_targ_6350	CDK19	343632	A409R	2.1651068584997906	409	G410S_G411K	410	34.26950924244541	0.9804092750384132	96.98863900917249	2.0309517157889743	Missense	Missense	CBE
gRNA_CDK19_targ_6350	CDK19	343632	G411V	2.1150533128463005	411	G410S_G411K	410	34.26950924244541	0.9804092750384132	96.98863900917249	2.0309517157889743	Missense	Missense	CBE
gRNA_CDK19_targ_6350	CDK19	343632	N406Q	1.9893374307398608	406	G410S_G411K	410	34.26950924244541	0.9804092750384132	96.98863900917249	2.0309517157889743	Missense	Missense	CBE
gRNA_CDK19_targ_6350	CDK19	343632	N406R	1.9643106579131164	406	G410S_G411K	410	34.26950924244541	0.9804092750384132	96.98863900917249	2.0309517157889743	Missense	Missense	CBE
gRNA_CDK19_targ_6350	CDK19	343632	T408D	1.8583833868789867	408	G410S_G411K	410	34.26950924244541	0.9804092750384132	96.98863900917249	2.0309517157889743	Missense	Missense	CBE
gRNA_CDK19_targ_6350	CDK19	343632	G411*	1.6628253480467476	411	G410S_G411K	410	34.26950924244541	0.9804092750384132	96.98863900917249	2.0309517157889743	Nonsense	Missense	CBE
gRNA_CDK19_targ_6350	CDK19	343632	N406P	1.6031685058434604	406	G410S_G411K	410	34.26950924244541	0.9804092750384132	96.98863900917249	2.0309517157889743	Missense	Missense	CBE
gRNA_CDK19_targ_6350	CDK19	343632	G407E	1.3005191600316617	407	G410S_G411K	410	34.26950924244541	0.9804092750384132	96.98863900917249	2.0309517157889743	Missense	Missense	CBE
gRNA_CDK19_targ_6350	CDK19	343632	G411W	1.1980839968338222	411	G410S_G411K	410	34.26950924244541	0.9804092750384132	96.98863900917249	2.0309517157889743	Missense	Missense	CBE
gRNA_CDK19_targ_6350	CDK19	343632	N406T	1.0674209619593054	406	G410S_G411K	410	34.26950924244541	0.9804092750384132	96.98863900917249	2.0309517157889743	Missense	Missense	CBE
gRNA_CDK19_targ_6350	CDK19	343632	G411T	1.046759323927923	411	G410S_G411K	410	34.26950924244541	0.9804092750384132	96.98863900917249	2.0309517157889743	Missense	Missense	CBE
gRNA_CDK19_targ_6350	CDK19	343632	G410A	1.0278437398146856	410	G410S_G411K	410	34.26950924244541	0.9804092750384132	96.98863900917249	2.0309517157889743	Missense	Missense	CBE
gRNA_CDK19_targ_6351	CDK19	367848	A409T	85.0204432265501	409	A409T	409	55.80049368217307	4.377895217589875	95.5824144755442	0.039690306865878	Missense	Missense	CBE
gRNA_CDK19_targ_6351	CDK19	367848	G410S	26.182281812052803	410	A409T	409	55.80049368217307	4.377895217589875	95.5824144755442	0.039690306865878	Missense	Missense	CBE
gRNA_CDK19_targ_6351	CDK19	367848	WT	4.377895217589874	WT	A409T	409	55.80049368217307	4.377895217589875	95.5824144755442	0.039690306865878	WT	Missense	CBE
gRNA_CDK19_targ_6351	CDK19	367848	A409S	3.711315543376612	409	A409T	409	55.80049368217307	4.377895217589875	95.5824144755442	0.039690306865878	Missense	Missense	CBE
gRNA_CDK19_targ_6351	CDK19	367848	Q404H	2.4890715730410387	404	A409T	409	55.80049368217307	4.377895217589875	95.5824144755442	0.039690306865878	Missense	Missense	CBE
gRNA_CDK19_targ_6351	CDK19	367848	N406T	2.0138752963180444	406	A409T	409	55.80049368217307	4.377895217589875	95.5824144755442	0.039690306865878	Missense	Missense	CBE
gRNA_CDK19_targ_6351	CDK19	367848	G407R	1.7344120397555511	407	A409T	409	55.80049368217307	4.377895217589875	95.5824144755442	0.039690306865878	Missense	Missense	CBE
gRNA_CDK19_targ_6351	CDK19	367848	G407E	1.6601966029446946	407	A409T	409	55.80049368217307	4.377895217589875	95.5824144755442	0.039690306865878	Missense	Missense	CBE
gRNA_CDK19_targ_6351	CDK19	367848	T405P	1.4375502925121246	405	A409T	409	55.80049368217307	4.377895217589875	95.5824144755442	0.039690306865878	Missense	Missense	CBE
gRNA_CDK19_targ_6351	CDK19	367848	G411W	1.3546356103608013	411	A409T	409	55.80049368217307	4.377895217589875	95.5824144755442	0.039690306865878	Missense	Missense	CBE
gRNA_CDK19_targ_6351	CDK19	367848	N406D	1.1306300428437832	406	A409T	409	55.80049368217307	4.377895217589875	95.5824144755442	0.039690306865878	Missense	Missense	CBE
gRNA_CDK19_targ_6352	CDK19	212215	A409T	84.64764507692671	409	A409T	409	53.18427066889711	3.668449449850388	96.22976698159881	0.1017835685507614	Missense	Missense	CBE
gRNA_CDK19_targ_6352	CDK19	212215	G407E	17.45352590533186	407	A409T	409	53.18427066889711	3.668449449850388	96.22976698159881	0.1017835685507614	Missense	Missense	CBE
gRNA_CDK19_targ_6352	CDK19	212215	G407R	7.085738519897274	407	A409T	409	53.18427066889711	3.668449449850388	96.22976698159881	0.1017835685507614	Missense	Missense	CBE
gRNA_CDK19_targ_6352	CDK19	212215	G410S	5.0561930118040666	410	A409T	409	53.18427066889711	3.668449449850388	96.22976698159881	0.1017835685507614	Missense	Missense	CBE
gRNA_CDK19_targ_6352	CDK19	212215	Q404P	3.8390311712178686	404	A409T	409	53.18427066889711	3.668449449850388	96.22976698159881	0.1017835685507614	Missense	Missense	CBE
gRNA_CDK19_targ_6352	CDK19	212215	WT	3.668449449850388	WT	A409T	409	53.18427066889711	3.668449449850388	96.22976698159881	0.1017835685507614	WT	Missense	CBE
gRNA_CDK19_targ_6352	CDK19	212215	G407W	3.1359705958579744	407	A409T	409	53.18427066889711	3.668449449850388	96.22976698159881	0.1017835685507614	Missense	Missense	CBE
gRNA_CDK19_targ_6352	CDK19	212215	Q404H	2.495582310392762	404	A409T	409	53.18427066889711	3.668449449850388	96.22976698159881	0.1017835685507614	Missense	Missense	CBE
gRNA_CDK19_targ_6352	CDK19	212215	A409S	2.4687227575807555	409	A409T	409	53.18427066889711	3.668449449850388	96.22976698159881	0.1017835685507614	Missense	Missense	CBE
gRNA_CDK19_targ_6352	CDK19	212215	N406P	2.417359753080602	406	A409T	409	53.18427066889711	3.668449449850388	96.22976698159881	0.1017835685507614	Missense	Missense	CBE
gRNA_CDK19_targ_6352	CDK19	212215	N406T	2.1874042833918432	406	A409T	409	53.18427066889711	3.668449449850388	96.22976698159881	0.1017835685507614	Missense	Missense	CBE
gRNA_CDK19_targ_6352	CDK19	212215	T405Q	1.9244633979690409	405	A409T	409	53.18427066889711	3.668449449850388	96.22976698159881	0.1017835685507614	Missense	Missense	CBE
gRNA_CDK19_targ_6352	CDK19	212215	T405R	1.6459722451287608	405	A409T	409	53.18427066889711	3.668449449850388	96.22976698159881	0.1017835685507614	Missense	Missense	CBE
gRNA_CDK19_targ_6352	CDK19	212215	Q404R	1.527224748486205	404	A409T	409	53.18427066889711	3.668449449850388	96.22976698159881	0.1017835685507614	Missense	Missense	CBE
gRNA_CDK19_targ_6352	CDK19	212215	A409P	1.2105647574393894	409	A409T	409	53.18427066889711	3.668449449850388	96.22976698159881	0.1017835685507614	Missense	Missense	CBE
gRNA_CDK19_targ_6352	CDK19	212215	T405P	1.1681549372099052	405	A409T	409	53.18427066889711	3.668449449850388	96.22976698159881	0.1017835685507614	Missense	Missense	CBE
gRNA_CDK19_targ_6352	CDK19	212215	T405H	1.0885187192234291	405	A409T	409	53.18427066889711	3.668449449850388	96.22976698159881	0.1017835685507614	Missense	Missense	CBE
gRNA_CDK19_targ_6352	CDK19	212215	N406R	1.078623094503216	406	A409T	409	53.18427066889711	3.668449449850388	96.22976698159881	0.1017835685507614	Missense	Missense	CBE
gRNA_CDK19_targ_6352	CDK19	212215	T408P	1.0013429776406004	408	A409T	409	53.18427066889711	3.668449449850388	96.22976698159881	0.1017835685507614	Missense	Missense	CBE
gRNA_CDK19_targ_6353	CDK19	460360	A409T	78.12733512902946	409	A409T	409	39.850986184725	2.9305326266400207	96.61265096880702	0.4568164045529582	Missense	Missense	CBE
gRNA_CDK19_targ_6353	CDK19	460360	G407E	23.8589364844904	407	A409T	409	39.850986184725	2.9305326266400207	96.61265096880702	0.4568164045529582	Missense	Missense	CBE
gRNA_CDK19_targ_6353	CDK19	460360	G407R	11.248153618906942	407	A409T	409	39.850986184725	2.9305326266400207	96.61265096880702	0.4568164045529582	Missense	Missense	CBE
gRNA_CDK19_targ_6353	CDK19	460360	G407K	6.131722999391781	407	A409T	409	39.850986184725	2.9305326266400207	96.61265096880702	0.4568164045529582	Missense	Missense	CBE
gRNA_CDK19_targ_6353	CDK19	460360	G410S	5.600834129811452	410	A409T	409	39.850986184725	2.9305326266400207	96.61265096880702	0.4568164045529582	Missense	Missense	CBE
gRNA_CDK19_targ_6353	CDK19	460360	A409S	3.17599270136415	409	A409T	409	39.850986184725	2.9305326266400207	96.61265096880702	0.4568164045529582	Missense	Missense	CBE
gRNA_CDK19_targ_6353	CDK19	460360	WT	2.9305326266400207	WT	A409T	409	39.850986184725	2.9305326266400207	96.61265096880702	0.4568164045529582	WT	Missense	CBE
gRNA_CDK19_targ_6353	CDK19	460360	N406Q	2.005821530975758	406	A409T	409	39.850986184725	2.9305326266400207	96.61265096880702	0.4568164045529582	Missense	Missense	CBE
gRNA_CDK19_targ_6353	CDK19	460360	N406T	1.8911286819011208	406	A409T	409	39.850986184725	2.9305326266400207	96.61265096880702	0.4568164045529582	Missense	Missense	CBE
gRNA_CDK19_targ_6353	CDK19	460360	Q404P	1.8628899122425928	404	A409T	409	39.850986184725	2.9305326266400207	96.61265096880702	0.4568164045529582	Missense	Missense	CBE
gRNA_CDK19_targ_6353	CDK19	460360	T405D	1.4831870709879225	405	A409T	409	39.850986184725	2.9305326266400207	96.61265096880702	0.4568164045529582	Missense	Missense	CBE
gRNA_CDK19_targ_6353	CDK19	460360	Q404N	1.4532105308888696	404	A409T	409	39.850986184725	2.9305326266400207	96.61265096880702	0.4568164045529582	Missense	Missense	CBE
gRNA_CDK19_targ_6353	CDK19	460360	Q404T	1.3732730906247286	404	A409T	409	39.850986184725	2.9305326266400207	96.61265096880702	0.4568164045529582	Missense	Missense	CBE
gRNA_CDK19_targ_6353	CDK19	460360	T405P	1.3063689286645237	405	A409T	409	39.850986184725	2.9305326266400207	96.61265096880702	0.4568164045529582	Missense	Missense	CBE
gRNA_CDK19_targ_6353	CDK19	460360	Q404H	1.1304196715613868	404	A409T	409	39.850986184725	2.9305326266400207	96.61265096880702	0.4568164045529582	Missense	Missense	CBE
gRNA_CDK19_targ_6353	CDK19	460360	T405N	1.088930402293857	405	A409T	409	39.850986184725	2.9305326266400207	96.61265096880702	0.4568164045529582	Missense	Missense	CBE
gRNA_CDK19_targ_6353	CDK19	460360	G407T	1.0648188374315752	407	A409T	409	39.850986184725	2.9305326266400207	96.61265096880702	0.4568164045529582	Missense	Missense	CBE
gRNA_CDK19_targ_6353	CDK19	460360	G410C	1.0294117647058822	410	A409T	409	39.850986184725	2.9305326266400207	96.61265096880702	0.4568164045529582	Missense	Missense	CBE
gRNA_CDK19_targ_6354	CDK19	102251	G407E	50.233249552571614	407	G407E	407	45.79808510430216	6.816559251254266	92.73454538341922	0.4488953653264995	Missense	Missense	CBE
gRNA_CDK19_targ_6354	CDK19	102251	G407K	29.82366920616913	407	G407E	407	45.79808510430216	6.816559251254266	92.73454538341922	0.4488953653264995	Missense	Missense	CBE
gRNA_CDK19_targ_6354	CDK19	102251	WT	6.816559251254266	WT	G407E	407	45.79808510430216	6.816559251254266	92.73454538341922	0.4488953653264995	WT	Missense	CBE
gRNA_CDK19_targ_6354	CDK19	102251	G407V	6.021457002865498	407	G407E	407	45.79808510430216	6.816559251254266	92.73454538341922	0.4488953653264995	Missense	Missense	CBE
gRNA_CDK19_targ_6354	CDK19	102251	A409T	2.7158658595025966	409	G407E	407	45.79808510430216	6.816559251254266	92.73454538341922	0.4488953653264995	Missense	Missense	CBE
gRNA_CDK19_targ_6354	CDK19	102251	T403K	2.4342060224349886	403	G407E	407	45.79808510430216	6.816559251254266	92.73454538341922	0.4488953653264995	Missense	Missense	CBE
gRNA_CDK19_targ_6354	CDK19	102251	Q404H	1.5354373062366138	404	G407E	407	45.79808510430216	6.816559251254266	92.73454538341922	0.4488953653264995	Missense	Missense	CBE
gRNA_CDK19_targ_6354	CDK19	102251	T403N	1.3770036478860843	403	G407E	407	45.79808510430216	6.816559251254266	92.73454538341922	0.4488953653264995	Missense	Missense	CBE
gRNA_CDK19_targ_6354	CDK19	102251	T405P	1.3056107030738089	405	G407E	407	45.79808510430216	6.816559251254266	92.73454538341922	0.4488953653264995	Missense	Missense	CBE
gRNA_CDK19_targ_6354	CDK19	102251	T405N	1.285073006620962	405	G407E	407	45.79808510430216	6.816559251254266	92.73454538341922	0.4488953653264995	Missense	Missense	CBE
gRNA_CDK19_targ_6354	CDK19	102251	Q404P	1.2684472523496102	404	G407E	407	45.79808510430216	6.816559251254266	92.73454538341922	0.4488953653264995	Missense	Missense	CBE
gRNA_CDK19_targ_6354	CDK19	102251	G407D	1.106101651817586	407	G407E	407	45.79808510430216	6.816559251254266	92.73454538341922	0.4488953653264995	Missense	Missense	CBE
gRNA_CDK19_targ_6354	CDK19	102251	N406H	1.014171010552464	406	G407E	407	45.79808510430216	6.816559251254266	92.73454538341922	0.4488953653264995	Missense	Missense	CBE
gRNA_CDK19_targ_6355	CDK19	194327	G407K	87.25035635809743	407	G407K	407	83.26274784255403	0.0288174057130506	98.54626480108266	1.424917793204236	Missense	Missense	CBE
gRNA_CDK19_targ_6355	CDK19	194327	S402T	4.915940656728092	402	G407K	407	83.26274784255403	0.0288174057130506	98.54626480108266	1.424917793204236	Missense	Missense	CBE
gRNA_CDK19_targ_6355	CDK19	194327	N406P	2.772646106819948	406	G407K	407	83.26274784255403	0.0288174057130506	98.54626480108266	1.424917793204236	Missense	Missense	CBE
gRNA_CDK19_targ_6355	CDK19	194327	S402K	2.7577228074328324	402	G407K	407	83.26274784255403	0.0288174057130506	98.54626480108266	1.424917793204236	Missense	Missense	CBE
gRNA_CDK19_targ_6355	CDK19	194327	T405R	2.138663181132833	405	G407K	407	83.26274784255403	0.0288174057130506	98.54626480108266	1.424917793204236	Missense	Missense	CBE
gRNA_CDK19_targ_6355	CDK19	194327	Q404P	2.1031560205221096	404	G407K	407	83.26274784255403	0.0288174057130506	98.54626480108266	1.424917793204236	Missense	Missense	CBE
gRNA_CDK19_targ_6355	CDK19	194327	T403A	2.032141699300664	403	G407K	407	83.26274784255403	0.0288174057130506	98.54626480108266	1.424917793204236	Missense	Missense	CBE
gRNA_CDK19_targ_6355	CDK19	194327	N406S	1.78050399584206	406	G407K	407	83.26274784255403	0.0288174057130506	98.54626480108266	1.424917793204236	Missense	Missense	CBE
gRNA_CDK19_targ_6355	CDK19	194327	T403P	1.4722606740185358	403	G407K	407	83.26274784255403	0.0288174057130506	98.54626480108266	1.424917793204236	Missense	Missense	CBE
gRNA_CDK19_targ_6355	CDK19	194327	T403N	1.4635125329985026	403	G407K	407	83.26274784255403	0.0288174057130506	98.54626480108266	1.424917793204236	Missense	Missense	CBE
gRNA_CDK19_targ_6355	CDK19	194327	G407E	1.381177088104072	407	G407K	407	83.26274784255403	0.0288174057130506	98.54626480108266	1.424917793204236	Missense	Missense	CBE
gRNA_CDK19_targ_6355	CDK19	194327	G407*	1.3791187019817113	407	G407K	407	83.26274784255403	0.0288174057130506	98.54626480108266	1.424917793204236	Nonsense	Missense	CBE
gRNA_CDK19_targ_6355	CDK19	194327	T403Q	1.3533888754522017	403	G407K	407	83.26274784255403	0.0288174057130506	98.54626480108266	1.424917793204236	Missense	Missense	CBE
gRNA_CDK19_targ_6355	CDK19	194327	N406T	1.3353779968815451	406	G407K	407	83.26274784255403	0.0288174057130506	98.54626480108266	1.424917793204236	Missense	Missense	CBE
gRNA_CDK19_targ_6355	CDK19	194327	G407W	1.2731118166801318	407	G407K	407	83.26274784255403	0.0288174057130506	98.54626480108266	1.424917793204236	Missense	Missense	CBE
gRNA_CDK19_targ_6355	CDK19	194327	Q404S	1.1207912436254357	404	G407K	407	83.26274784255403	0.0288174057130506	98.54626480108266	1.424917793204236	Missense	Missense	CBE
gRNA_CDK19_targ_6355	CDK19	194327	T405H	1.070875380158187	405	G407K	407	83.26274784255403	0.0288174057130506	98.54626480108266	1.424917793204236	Missense	Missense	CBE
gRNA_CDK19_targ_6355	CDK19	194327	T403E	1.0621272391381538	403	G407K	407	83.26274784255403	0.0288174057130506	98.54626480108266	1.424917793204236	Missense	Missense	CBE
gRNA_CDK19_targ_6356	CDK19	477344	WT	69.23057585305357	WT	Q404H	404	21.180741771133608	69.23057585305357	30.75036032714346	0.019063819802908902	WT	Missense	CBE
gRNA_CDK19_targ_6356	CDK19	477344	Q404H	22.11172655359657	404	Q404H	404	21.180741771133608	69.23057585305357	30.75036032714346	0.019063819802908902	Missense	Missense	CBE
gRNA_CDK19_targ_6356	CDK19	477344	Q400H	3.946210699202252	400	Q404H	404	21.180741771133608	69.23057585305357	30.75036032714346	0.019063819802908902	Missense	Missense	CBE
gRNA_CDK19_targ_6356	CDK19	477344	S402T	2.3107025541328685	402	Q404H	404	21.180741771133608	69.23057585305357	30.75036032714346	0.019063819802908902	Missense	Missense	CBE
gRNA_CDK19_targ_6356	CDK19	477344	G407R	1.4605818864382918	407	Q404H	404	21.180741771133608	69.23057585305357	30.75036032714346	0.019063819802908902	Missense	Missense	CBE
gRNA_CDK19_targ_6356	CDK19	477344	N401T	1.1664543809076893	401	Q404H	404	21.180741771133608	69.23057585305357	30.75036032714346	0.019063819802908902	Missense	Missense	CBE
gRNA_CDK19_targ_6356	CDK19	477344	S402P	1.1297931889790171	402	Q404H	404	21.180741771133608	69.23057585305357	30.75036032714346	0.019063819802908902	Missense	Missense	CBE
gRNA_CDK19_targ_6357	CDK19	244444	WT	75.1210911292566	WT	Q404H	404	15.38389160707565	75.1210911292566	24.31027147322085	0.5686373975225405	WT	Missense	CBE
gRNA_CDK19_targ_6357	CDK19	244444	Q404H	16.250756819557854	404	Q404H	404	15.38389160707565	75.1210911292566	24.31027147322085	0.5686373975225405	Missense	Missense	CBE
gRNA_CDK19_targ_6357	CDK19	244444	S402N	3.243278624142953	402	Q404H	404	15.38389160707565	75.1210911292566	24.31027147322085	0.5686373975225405	Missense	Missense	CBE
gRNA_CDK19_targ_6357	CDK19	244444	Q399H	2.3113678388506163	399	Q404H	404	15.38389160707565	75.1210911292566	24.31027147322085	0.5686373975225405	Missense	Missense	CBE
gRNA_CDK19_targ_6357	CDK19	244444	Q400H	1.5930028963689025	400	Q404H	404	15.38389160707565	75.1210911292566	24.31027147322085	0.5686373975225405	Missense	Missense	CBE
gRNA_CDK19_targ_6358	CDK19	181473	WT	47.79002937076039	WT	S402N	402	24.173292996754338	47.79002937076039	52.125660566585644	0.0843100626539473	WT	Missense	CBE
gRNA_CDK19_targ_6358	CDK19	181473	S402N	25.91845618907496	402	S402N	402	24.173292996754338	47.79002937076039	52.125660566585644	0.0843100626539473	Missense	Missense	CBE
gRNA_CDK19_targ_6358	CDK19	181473	Q404H	14.010899693067287	404	S402N	402	24.173292996754338	47.79002937076039	52.125660566585644	0.0843100626539473	Missense	Missense	CBE
gRNA_CDK19_targ_6358	CDK19	181473	Q400H	8.425495803783482	400	S402N	402	24.173292996754338	47.79002937076039	52.125660566585644	0.0843100626539473	Missense	Missense	CBE
gRNA_CDK19_targ_6358	CDK19	181473	S402I	4.0055545453042605	402	S402N	402	24.173292996754338	47.79002937076039	52.125660566585644	0.0843100626539473	Missense	Missense	CBE
gRNA_CDK19_targ_6358	CDK19	181473	S402T	1.730284945969924	402	S402N	402	24.173292996754338	47.79002937076039	52.125660566585644	0.0843100626539473	Missense	Missense	CBE
gRNA_CDK19_targ_6358	CDK19	181473	Q399A	1.5826045747852298	399	S402N	402	24.173292996754338	47.79002937076039	52.125660566585644	0.0843100626539473	Missense	Missense	CBE
gRNA_CDK19_targ_6358	CDK19	181473	Q399H	1.0381709675819544	399	S402N	402	24.173292996754338	47.79002937076039	52.125660566585644	0.0843100626539473	Missense	Missense	CBE
gRNA_CDK19_targ_6359	CDK19	158911	WT	56.25098325477783	WT	S402N	402	25.712505742207902	56.25098325477783	43.66091711712844	0.088099628093712	WT	Missense	CBE
gRNA_CDK19_targ_6359	CDK19	158911	S402N	27.69537665737425	402	S402N	402	25.712505742207902	56.25098325477783	43.66091711712844	0.088099628093712	Missense	Missense	CBE
gRNA_CDK19_targ_6359	CDK19	158911	Q400H	7.883658148271674	400	S402N	402	25.712505742207902	56.25098325477783	43.66091711712844	0.088099628093712	Missense	Missense	CBE
gRNA_CDK19_targ_6359	CDK19	158911	Q404H	3.872607937776491	404	S402N	402	25.712505742207902	56.25098325477783	43.66091711712844	0.088099628093712	Missense	Missense	CBE
gRNA_CDK19_targ_6359	CDK19	158911	S402T	2.3145030866333984	402	S402N	402	25.712505742207902	56.25098325477783	43.66091711712844	0.088099628093712	Missense	Missense	CBE
gRNA_CDK19_targ_6360	CDK19	188341	S402N	76.43529555434027	402	S402N	402	69.5913263707849	8.17718924716339	91.73892036253389	0.0838903903026945	Missense	Missense	CBE
gRNA_CDK19_targ_6360	CDK19	188341	S402T	8.86901949124195	402	S402N	402	69.5913263707849	8.17718924716339	91.73892036253389	0.0838903903026945	Missense	Missense	CBE
gRNA_CDK19_targ_6360	CDK19	188341	WT	8.17718924716339	WT	S402N	402	69.5913263707849	8.17718924716339	91.73892036253389	0.0838903903026945	WT	Missense	CBE
gRNA_CDK19_targ_6360	CDK19	188341	Q400H	6.627340833912956	400	S402N	402	69.5913263707849	8.17718924716339	91.73892036253389	0.0838903903026945	Missense	Missense	CBE
gRNA_CDK19_targ_6360	CDK19	188341	S402I	2.858113740502599	402	S402N	402	69.5913263707849	8.17718924716339	91.73892036253389	0.0838903903026945	Missense	Missense	CBE
gRNA_CDK19_targ_6360	CDK19	188341	Q399T	2.652104427607372	399	S402N	402	69.5913263707849	8.17718924716339	91.73892036253389	0.0838903903026945	Missense	Missense	CBE
gRNA_CDK19_targ_6361	CDK19	255786	S402N	81.62174630355062	402	S402N	402	69.87599008546206	4.836073905530404	95.11036569632425	0.0535603981453234	Missense	Missense	CBE
gRNA_CDK19_targ_6361	CDK19	255786	Q400H	11.329783490886914	400	S402N	402	69.87599008546206	4.836073905530404	95.11036569632425	0.0535603981453234	Missense	Missense	CBE
gRNA_CDK19_targ_6361	CDK19	255786	S402T	5.908454723870736	402	S402N	402	69.87599008546206	4.836073905530404	95.11036569632425	0.0535603981453234	Missense	Missense	CBE
gRNA_CDK19_targ_6361	CDK19	255786	WT	4.836073905530404	WT	S402N	402	69.87599008546206	4.836073905530404	95.11036569632425	0.0535603981453234	WT	Missense	CBE
gRNA_CDK19_targ_6361	CDK19	255786	S402I	2.288240951420328	402	S402N	402	69.87599008546206	4.836073905530404	95.11036569632425	0.0535603981453234	Missense	Missense	CBE
gRNA_CDK19_targ_6361	CDK19	255786	P398A	1.75537363264604	398	S402N	402	69.87599008546206	4.836073905530404	95.11036569632425	0.0535603981453234	Missense	Missense	CBE
gRNA_CDK19_targ_6361	CDK19	255786	Q399P	1.670537089598336	399	S402N	402	69.87599008546206	4.836073905530404	95.11036569632425	0.0535603981453234	Missense	Missense	CBE
gRNA_CDK19_targ_6361	CDK19	255786	P398Q	1.265120061301244	398	S402N	402	69.87599008546206	4.836073905530404	95.11036569632425	0.0535603981453234	Missense	Missense	CBE
gRNA_CDK19_targ_6361	CDK19	255786	Q400P	1.133369300899971	400	S402N	402	69.87599008546206	4.836073905530404	95.11036569632425	0.0535603981453234	Missense	Missense	CBE
gRNA_CDK19_targ_6362	CDK19	202563	S402N	79.86206760365911	402	S402N	402	68.7361462853532	0.7647003648247706	99.17359043853021	0.0617091966449937	Missense	Missense	CBE
gRNA_CDK19_targ_6362	CDK19	202563	S402T	11.321416053277252	402	S402N	402	68.7361462853532	0.7647003648247706	99.17359043853021	0.0617091966449937	Missense	Missense	CBE
gRNA_CDK19_targ_6362	CDK19	202563	Q400H	9.490874444000138	400	S402N	402	68.7361462853532	0.7647003648247706	99.17359043853021	0.0617091966449937	Missense	Missense	CBE
gRNA_CDK19_targ_6362	CDK19	202563	S402I	4.315200702991168	402	S402N	402	68.7361462853532	0.7647003648247706	99.17359043853021	0.0617091966449937	Missense	Missense	CBE
gRNA_CDK19_targ_6362	CDK19	202563	Q399H	3.005484713397807	399	S402N	402	68.7361462853532	0.7647003648247706	99.17359043853021	0.0617091966449937	Missense	Missense	CBE
gRNA_CDK19_targ_6362	CDK19	202563	Q399T	1.915453463860626	399	S402N	402	68.7361462853532	0.7647003648247706	99.17359043853021	0.0617091966449937	Missense	Missense	CBE
gRNA_CDK19_targ_6362	CDK19	202563	P398H	1.687869946633887	398	S402N	402	68.7361462853532	0.7647003648247706	99.17359043853021	0.0617091966449937	Missense	Missense	CBE
gRNA_CDK19_targ_6362	CDK19	202563	Q400S	1.4370837714686295	400	S402N	402	68.7361462853532	0.7647003648247706	99.17359043853021	0.0617091966449937	Missense	Missense	CBE
gRNA_CDK19_targ_6362	CDK19	202563	N401R	1.43214703573703	401	S402N	402	68.7361462853532	0.7647003648247706	99.17359043853021	0.0617091966449937	Missense	Missense	CBE
gRNA_CDK19_targ_6362	CDK19	202563	P398A	1.278120880911124	398	S402N	402	68.7361462853532	0.7647003648247706	99.17359043853021	0.0617091966449937	Missense	Missense	CBE
gRNA_CDK19_targ_6362	CDK19	202563	Q400T	1.1853102491570524	400	S402N	402	68.7361462853532	0.7647003648247706	99.17359043853021	0.0617091966449937	Missense	Missense	CBE
gRNA_CDK19_targ_6362	CDK19	202563	N401A	1.178398819132813	401	S402N	402	68.7361462853532	0.7647003648247706	99.17359043853021	0.0617091966449937	Missense	Missense	CBE
gRNA_CDK19_targ_6362	CDK19	202563	Q399P	1.0880565552445411	399	S402N	402	68.7361462853532	0.7647003648247706	99.17359043853021	0.0617091966449937	Missense	Missense	CBE
gRNA_CDK19_targ_6363	CDK19	205011	S402N	68.22024184068172	402	S402N	402	62.08593685216891	17.32102179883031	82.64385813444156	0.0351200667281261	Missense	Missense	CBE
gRNA_CDK19_targ_6363	CDK19	205011	WT	17.321021798830305	WT	S402N	402	62.08593685216891	17.32102179883031	82.64385813444156	0.0351200667281261	WT	Missense	CBE
gRNA_CDK19_targ_6363	CDK19	205011	Q400H	10.716498139124242	400	S402N	402	62.08593685216891	17.32102179883031	82.64385813444156	0.0351200667281261	Missense	Missense	CBE
gRNA_CDK19_targ_6363	CDK19	205011	S402T	3.5841979210871613	402	S402N	402	62.08593685216891	17.32102179883031	82.64385813444156	0.0351200667281261	Missense	Missense	CBE
gRNA_CDK19_targ_6363	CDK19	205011	P397Q	1.848193511567672	397	S402N	402	62.08593685216891	17.32102179883031	82.64385813444156	0.0351200667281261	Missense	Missense	CBE
gRNA_CDK19_targ_6363	CDK19	205011	N401H	1.1526210788689388	401	S402N	402	62.08593685216891	17.32102179883031	82.64385813444156	0.0351200667281261	Missense	Missense	CBE
gRNA_CDK19_targ_6363	CDK19	205011	P398Q	1.0906731833901595	398	S402N	402	62.08593685216891	17.32102179883031	82.64385813444156	0.0351200667281261	Missense	Missense	CBE
gRNA_CDK19_targ_6363	CDK19	205011	Q399H	1.0257986156840364	399	S402N	402	62.08593685216891	17.32102179883031	82.64385813444156	0.0351200667281261	Missense	Missense	CBE
gRNA_CDK19_targ_6364	CDK19	68816	WT	82.00273192280865	WT	Q400H	400	12.57992327365729	82.00273192280865	17.927516856544983	0.0697512206463611	WT	Missense	CBE
gRNA_CDK19_targ_6364	CDK19	68816	Q400H	12.813880492908623	400	Q400H	400	12.57992327365729	82.00273192280865	17.927516856544983	0.0697512206463611	Missense	Missense	CBE
gRNA_CDK19_targ_6364	CDK19	68816	S402N	1.7466868170192975	402	Q400H	400	12.57992327365729	82.00273192280865	17.927516856544983	0.0697512206463611	Missense	Missense	CBE
gRNA_CDK19_targ_6365	CDK19	102715	WT	87.4361096237161	WT	Q400H	400	7.099255220756461	87.4361096237161	12.520079832546353	0.0438105437375259	WT	Missense	CBE
gRNA_CDK19_targ_6365	CDK19	102715	Q400H	7.23652825780071	400	Q400H	400	7.099255220756461	87.4361096237161	12.520079832546353	0.0438105437375259	Missense	Missense	CBE
gRNA_CDK19_targ_6365	CDK19	102715	P398T	1.806941537263301	398	Q400H	400	7.099255220756461	87.4361096237161	12.520079832546353	0.0438105437375259	Missense	Missense	CBE
gRNA_CDK19_targ_6365	CDK19	102715	P396A	1.5469989777539794	396	Q400H	400	7.099255220756461	87.4361096237161	12.520079832546353	0.0438105437375259	Missense	Missense	CBE
gRNA_CDK19_targ_6365	CDK19	102715	Q399T	1.498320595823395	399	Q400H	400	7.099255220756461	87.4361096237161	12.520079832546353	0.0438105437375259	Missense	Missense	CBE
gRNA_CDK19_targ_6365	CDK19	102715	Q400A	1.491505622353113	400	Q400H	400	7.099255220756461	87.4361096237161	12.520079832546353	0.0438105437375259	Missense	Missense	CBE
gRNA_CDK19_targ_6365	CDK19	102715	S402H	1.4730078372194908	402	Q400H	400	7.099255220756461	87.4361096237161	12.520079832546353	0.0438105437375259	Missense	Missense	CBE
gRNA_CDK19_targ_6365	CDK19	102715	N401E	1.289003553521881	401	Q400H	400	7.099255220756461	87.4361096237161	12.520079832546353	0.0438105437375259	Missense	Missense	CBE
gRNA_CDK19_targ_6365	CDK19	102715	P397H	1.203329601324052	397	Q400H	400	7.099255220756461	87.4361096237161	12.520079832546353	0.0438105437375259	Missense	Missense	CBE
gRNA_CDK19_targ_6366	CDK19	69675	WT	82.2389666307858	WT	Q399H	399	7.222102619303911	82.2389666307858	17.717976318622163	0.0430570505920339	WT	Missense	CBE
gRNA_CDK19_targ_6366	CDK19	69675	Q399H	7.34983853606028	399	Q399H	399	7.222102619303911	82.2389666307858	17.717976318622163	0.0430570505920339	Missense	Missense	CBE
gRNA_CDK19_targ_6366	CDK19	69675	P397L	4.416218155723	397	Q399H	399	7.222102619303911	82.2389666307858	17.717976318622163	0.0430570505920339	Missense	Missense	CBE
gRNA_CDK19_targ_6366	CDK19	69675	Q394H	2.3049874416935774	394	Q399H	399	7.222102619303911	82.2389666307858	17.717976318622163	0.0430570505920339	Missense	Missense	CBE
gRNA_CDK19_targ_6366	CDK19	69675	A395P	2.1413706494438465	395	Q399H	399	7.222102619303911	82.2389666307858	17.717976318622163	0.0430570505920339	Missense	Missense	CBE
gRNA_CDK19_targ_6366	CDK19	69675	P396L	2.0897021887334053	396	Q399H	399	7.222102619303911	82.2389666307858	17.717976318622163	0.0430570505920339	Missense	Missense	CBE
gRNA_CDK19_targ_6366	CDK19	69675	P398S	1.3275923932543954	398	Q399H	399	7.222102619303911	82.2389666307858	17.717976318622163	0.0430570505920339	Missense	Missense	CBE
gRNA_CDK19_targ_6367	CDK19	16828	WT	73.84121701925362	WT	Q394P	394	12.009745661991918	73.84121701925362	24.690991205134292	1.4677917756120746	WT	Missense	CBE
gRNA_CDK19_targ_6367	CDK19	16828	Q394P	13.75089137152365	394	Q394P	394	12.009745661991918	73.84121701925362	24.690991205134292	1.4677917756120746	Missense	Missense	CBE
gRNA_CDK19_targ_6367	CDK19	16828	A395T	2.5077252198716424	395	Q394P	394	12.009745661991918	73.84121701925362	24.690991205134292	1.4677917756120746	Missense	Missense	CBE
gRNA_CDK19_targ_6367	CDK19	16828	A395P	2.4423579748038984	395	Q394P	394	12.009745661991918	73.84121701925362	24.690991205134292	1.4677917756120746	Missense	Missense	CBE
gRNA_CDK19_targ_6367	CDK19	16828	Q399H	1.9550748752079867	399	Q394P	394	12.009745661991918	73.84121701925362	24.690991205134292	1.4677917756120746	Missense	Missense	CBE
gRNA_CDK19_targ_6367	CDK19	16828	Q394H	1.9491323983836464	394	Q394P	394	12.009745661991918	73.84121701925362	24.690991205134292	1.4677917756120746	Missense	Missense	CBE
gRNA_CDK19_targ_6367	CDK19	16828	A395R	1.7054908485856906	395	Q394P	394	12.009745661991918	73.84121701925362	24.690991205134292	1.4677917756120746	Missense	Missense	CBE
gRNA_CDK19_targ_6367	CDK19	16828	P396R	1.7054908485856906	396	Q394P	394	12.009745661991918	73.84121701925362	24.690991205134292	1.4677917756120746	Missense	Missense	CBE
gRNA_CDK19_targ_6367	CDK19	16828	Q400*	1.4261944378416924	400	Q394P	394	12.009745661991918	73.84121701925362	24.690991205134292	1.4677917756120746	Nonsense	Missense	CBE
gRNA_CDK19_targ_6367	CDK19	16828	Q394L	1.1825528880437366	394	Q394P	394	12.009745661991918	73.84121701925362	24.690991205134292	1.4677917756120746	Missense	Missense	CBE
gRNA_CDK19_targ_6368	CDK19	14363	WT	75.06788275429925	WT	A395T	395	11.418227389821068	75.06788275429925	24.834644572860817	0.0974726728399357	WT	Missense	CBE
gRNA_CDK19_targ_6368	CDK19	14363	A395T	11.647984404372346	395	A395T	395	11.418227389821068	75.06788275429925	24.834644572860817	0.0974726728399357	Missense	Missense	CBE
gRNA_CDK19_targ_6368	CDK19	14363	Q394T	4.985030982385296	394	A395T	395	11.418227389821068	75.06788275429925	24.834644572860817	0.0974726728399357	Missense	Missense	CBE
gRNA_CDK19_targ_6368	CDK19	14363	A395S	2.541251827612616	395	A395T	395	11.418227389821068	75.06788275429925	24.834644572860817	0.0974726728399357	Missense	Missense	CBE
gRNA_CDK19_targ_6368	CDK19	14363	P398T	2.4855531574183667	398	A395T	395	11.418227389821068	75.06788275429925	24.834644572860817	0.0974726728399357	Missense	Missense	CBE
gRNA_CDK19_targ_6368	CDK19	14363	P396A	2.408967485901274	396	A395T	395	11.418227389821068	75.06788275429925	24.834644572860817	0.0974726728399357	Missense	Missense	CBE
gRNA_CDK19_targ_6368	CDK19	14363	Q399T	2.353268815707025	399	A395T	395	11.418227389821068	75.06788275429925	24.834644572860817	0.0974726728399357	Missense	Missense	CBE
gRNA_CDK19_targ_6368	CDK19	14363	Q394P	2.005152126992968	394	A395T	395	11.418227389821068	75.06788275429925	24.834644572860817	0.0974726728399357	Missense	Missense	CBE
gRNA_CDK19_targ_6368	CDK19	14363	Q394H	1.8798301190559077	394	A395T	395	11.418227389821068	75.06788275429925	24.834644572860817	0.0974726728399357	Missense	Missense	CBE
gRNA_CDK19_targ_6368	CDK19	14363	Q394K	1.3855044210819467	394	A395T	395	11.418227389821068	75.06788275429925	24.834644572860817	0.0974726728399357	Missense	Missense	CBE
gRNA_CDK19_targ_6368	CDK19	14363	A395R	1.1627097403049502	395	A395T	395	11.418227389821068	75.06788275429925	24.834644572860817	0.0974726728399357	Missense	Missense	CBE
gRNA_CDK19_targ_6369	CDK19	29776	WT	61.58987103707684	WT	A395T	395	22.74986566362171	61.58987103707684	36.91227834497581	1.4978506179473399	WT	Missense	CBE
gRNA_CDK19_targ_6369	CDK19	29776	A395T	25.631380977968835	395	A395T	395	22.74986566362171	61.58987103707684	36.91227834497581	1.4978506179473399	Missense	Missense	CBE
gRNA_CDK19_targ_6369	CDK19	29776	Q394P	2.908382590005373	394	A395T	395	22.74986566362171	61.58987103707684	36.91227834497581	1.4978506179473399	Missense	Missense	CBE
gRNA_CDK19_targ_6369	CDK19	29776	P397S	2.4113379903277807	397	A395T	395	22.74986566362171	61.58987103707684	36.91227834497581	1.4978506179473399	Missense	Missense	CBE
gRNA_CDK19_targ_6369	CDK19	29776	Q394S	2.340811391724879	394	A395T	395	22.74986566362171	61.58987103707684	36.91227834497581	1.4978506179473399	Missense	Missense	CBE
gRNA_CDK19_targ_6369	CDK19	29776	P393Q	2.1393068242880173	393	A395T	395	22.74986566362171	61.58987103707684	36.91227834497581	1.4978506179473399	Missense	Missense	CBE
gRNA_CDK19_targ_6369	CDK19	29776	Q394H	1.5314347125201504	394	A395T	395	22.74986566362171	61.58987103707684	36.91227834497581	1.4978506179473399	Missense	Missense	CBE
gRNA_CDK19_targ_6369	CDK19	29776	Q394*	1.484416980118216	394	A395T	395	22.74986566362171	61.58987103707684	36.91227834497581	1.4978506179473399	Nonsense	Missense	CBE
gRNA_CDK19_targ_6370	CDK19	23289	WT	58.07462750654816	WT	A395T	395	30.817123964103228	58.07462750654816	41.89960925758941	0.025763235862424	WT	Missense	CBE
gRNA_CDK19_targ_6370	CDK19	23289	A395T	31.3538580445704	395	A395T	395	30.817123964103228	58.07462750654816	41.89960925758941	0.025763235862424	Missense	Missense	CBE
gRNA_CDK19_targ_6370	CDK19	23289	Q394P	3.765726308557688	394	A395T	395	30.817123964103228	58.07462750654816	41.89960925758941	0.025763235862424	Missense	Missense	CBE
gRNA_CDK19_targ_6370	CDK19	23289	P396T	2.640731675898493	396	A395T	395	30.817123964103228	58.07462750654816	41.89960925758941	0.025763235862424	Missense	Missense	CBE
gRNA_CDK19_targ_6370	CDK19	23289	P398T	2.6149684400360687	398	A395T	395	30.817123964103228	58.07462750654816	41.89960925758941	0.025763235862424	Missense	Missense	CBE
gRNA_CDK19_targ_6370	CDK19	23289	A395Q	2.5376787324487955	395	A395T	395	30.817123964103228	58.07462750654816	41.89960925758941	0.025763235862424	Missense	Missense	CBE
gRNA_CDK19_targ_6370	CDK19	23289	P393S	2.1254669586500063	393	A395T	395	30.817123964103228	58.07462750654816	41.89960925758941	0.025763235862424	Missense	Missense	CBE
gRNA_CDK19_targ_6370	CDK19	23289	P397T	2.1125853407187942	397	A395T	395	30.817123964103228	58.07462750654816	41.89960925758941	0.025763235862424	Missense	Missense	CBE
gRNA_CDK19_targ_6370	CDK19	23289	A395P	2.039589505775259	395	A395T	395	30.817123964103228	58.07462750654816	41.89960925758941	0.025763235862424	Missense	Missense	CBE
gRNA_CDK19_targ_6370	CDK19	23289	P396S	2.022414015200309	396	A395T	395	30.817123964103228	58.07462750654816	41.89960925758941	0.025763235862424	Missense	Missense	CBE
gRNA_CDK19_targ_6370	CDK19	23289	Q394S	2.0052385246253595	394	A395T	395	30.817123964103228	58.07462750654816	41.89960925758941	0.025763235862424	Missense	Missense	CBE
gRNA_CDK19_targ_6370	CDK19	23289	Q394H	1.7218429301386922	394	A395T	395	30.817123964103228	58.07462750654816	41.89960925758941	0.025763235862424	Missense	Missense	CBE
gRNA_CDK19_targ_6370	CDK19	23289	P393Q	1.391214736570913	393	A395T	395	30.817123964103228	58.07462750654816	41.89960925758941	0.025763235862424	Missense	Missense	CBE
gRNA_CDK19_targ_6370	CDK19	23289	Q394A	1.223753703465155	394	A395T	395	30.817123964103228	58.07462750654816	41.89960925758941	0.025763235862424	Missense	Missense	CBE
gRNA_CDK19_targ_6370	CDK19	23289	P393A	1.1593456138090945	393	A395T	395	30.817123964103228	58.07462750654816	41.89960925758941	0.025763235862424	Missense	Missense	CBE
gRNA_CDK19_targ_6371	CDK19	111941	WT	55.29341349460877	WT	A395T	395	35.591963623694625	55.29341349460877	44.6404802529904	0.0661062524008181	WT	Missense	CBE
gRNA_CDK19_targ_6371	CDK19	111941	A395T	37.33752601817029	395	A395T	395	35.591963623694625	55.29341349460877	44.6404802529904	0.0661062524008181	Missense	Missense	CBE
gRNA_CDK19_targ_6371	CDK19	111941	Q394H	2.2136661276922664	394	A395T	395	35.591963623694625	55.29341349460877	44.6404802529904	0.0661062524008181	Missense	Missense	CBE
gRNA_CDK19_targ_6371	CDK19	111941	Q394T	2.003734109932911	394	A395T	395	35.591963623694625	55.29341349460877	44.6404802529904	0.0661062524008181	Missense	Missense	CBE
gRNA_CDK19_targ_6371	CDK19	111941	A395V	1.5249104438945515	395	A395T	395	35.591963623694625	55.29341349460877	44.6404802529904	0.0661062524008181	Missense	Missense	CBE
gRNA_CDK19_targ_6371	CDK19	111941	P393G	1.5141905110727971	393	A395T	395	35.591963623694625	55.29341349460877	44.6404802529904	0.0661062524008181	Missense	Missense	CBE
gRNA_CDK19_targ_6371	CDK19	111941	P392R	1.022860256742391	392	A395T	395	35.591963623694625	55.29341349460877	44.6404802529904	0.0661062524008181	Missense	Missense	CBE
gRNA_CDK19_targ_6372	CDK19	25626	A395T	43.8421915242332	395	A395T	395	42.69882150940451	37.38000468274409	62.596581596815724	0.023413720440177803	Missense	Missense	CBE
gRNA_CDK19_targ_6372	CDK19	25626	WT	37.38000468274409	WT	A395T	395	42.69882150940451	37.38000468274409	62.596581596815724	0.023413720440177803	WT	Missense	CBE
gRNA_CDK19_targ_6372	CDK19	25626	Q394H	3.941309607429954	394	A395T	395	42.69882150940451	37.38000468274409	62.596581596815724	0.023413720440177803	Missense	Missense	CBE
gRNA_CDK19_targ_6372	CDK19	25626	P392H	2.579411535159604	392	A395T	395	42.69882150940451	37.38000468274409	62.596581596815724	0.023413720440177803	Missense	Missense	CBE
gRNA_CDK19_targ_6372	CDK19	25626	P392R	2.3842971981581207	392	A395T	395	42.69882150940451	37.38000468274409	62.596581596815724	0.023413720440177803	Missense	Missense	CBE
gRNA_CDK19_targ_6372	CDK19	25626	Q394R	2.2711308826972605	394	A395T	395	42.69882150940451	37.38000468274409	62.596581596815724	0.023413720440177803	Missense	Missense	CBE
gRNA_CDK19_targ_6372	CDK19	25626	P393R	2.150159993756341	393	A395T	395	42.69882150940451	37.38000468274409	62.596581596815724	0.023413720440177803	Missense	Missense	CBE
gRNA_CDK19_targ_6372	CDK19	25626	P393S	2.1228439865761337	393	A395T	395	42.69882150940451	37.38000468274409	62.596581596815724	0.023413720440177803	Missense	Missense	CBE
gRNA_CDK19_targ_6372	CDK19	25626	Q394T	2.064309685475689	394	A395T	395	42.69882150940451	37.38000468274409	62.596581596815724	0.023413720440177803	Missense	Missense	CBE
gRNA_CDK19_targ_6372	CDK19	25626	A395D	1.970654803714977	395	A395T	395	42.69882150940451	37.38000468274409	62.596581596815724	0.023413720440177803	Missense	Missense	CBE
gRNA_CDK19_targ_6372	CDK19	25626	P393T	1.892609068914384	393	A395T	395	42.69882150940451	37.38000468274409	62.596581596815724	0.023413720440177803	Missense	Missense	CBE
gRNA_CDK19_targ_6372	CDK19	25626	P393A	1.537500975571685	393	A395T	395	42.69882150940451	37.38000468274409	62.596581596815724	0.023413720440177803	Missense	Missense	CBE
gRNA_CDK19_targ_6372	CDK19	25626	Q394P	1.5179895418715368	394	A395T	395	42.69882150940451	37.38000468274409	62.596581596815724	0.023413720440177803	Missense	Missense	CBE
gRNA_CDK19_targ_6372	CDK19	25626	A395P	1.3033637711699055	395	A395T	395	42.69882150940451	37.38000468274409	62.596581596815724	0.023413720440177803	Missense	Missense	CBE
gRNA_CDK19_targ_6372	CDK19	25626	P392Q	1.2448294700694609	392	A395T	395	42.69882150940451	37.38000468274409	62.596581596815724	0.023413720440177803	Missense	Missense	CBE
gRNA_CDK19_targ_6372	CDK19	25626	P393Q	1.2253180363693124	393	A395T	395	42.69882150940451	37.38000468274409	62.596581596815724	0.023413720440177803	Missense	Missense	CBE
gRNA_CDK19_targ_6373	CDK19	85248	A395T	80.22006381381381	395	A395T	395	73.62166854354354	7.563813813813813	92.408033033033	0.0281531531531529	Missense	Missense	CBE
gRNA_CDK19_targ_6373	CDK19	85248	WT	7.563813813813814	WT	A395T	395	73.62166854354354	7.563813813813813	92.408033033033	0.0281531531531529	WT	Missense	CBE
gRNA_CDK19_targ_6373	CDK19	85248	Q394H	5.329157282282282	394	A395T	395	73.62166854354354	7.563813813813813	92.408033033033	0.0281531531531529	Missense	Missense	CBE
gRNA_CDK19_targ_6373	CDK19	85248	A391P	3.933230105105105	391	A395T	395	73.62166854354354	7.563813813813813	92.408033033033	0.0281531531531529	Missense	Missense	CBE
gRNA_CDK19_targ_6373	CDK19	85248	P393S	2.854025900900901	393	A395T	395	73.62166854354354	7.563813813813813	92.408033033033	0.0281531531531529	Missense	Missense	CBE
gRNA_CDK19_targ_6373	CDK19	85248	A391Q	2.7191253753753752	391	A395T	395	73.62166854354354	7.563813813813813	92.408033033033	0.0281531531531529	Missense	Missense	CBE
gRNA_CDK19_targ_6373	CDK19	85248	Q394T	2.6440503003003	394	A395T	395	73.62166854354354	7.563813813813813	92.408033033033	0.0281531531531529	Missense	Missense	CBE
gRNA_CDK19_targ_6373	CDK19	85248	A391S	2.5760135135135136	391	A395T	395	73.62166854354354	7.563813813813813	92.408033033033	0.0281531531531529	Missense	Missense	CBE
gRNA_CDK19_targ_6373	CDK19	85248	P393L	2.3308464714714714	393	A395T	395	73.62166854354354	7.563813813813813	92.408033033033	0.0281531531531529	Missense	Missense	CBE
gRNA_CDK19_targ_6373	CDK19	85248	A395P	2.15137012012012	395	A395T	395	73.62166854354354	7.563813813813813	92.408033033033	0.0281531531531529	Missense	Missense	CBE
gRNA_CDK19_targ_6373	CDK19	85248	P393Q	1.6657282282282282	393	A395T	395	73.62166854354354	7.563813813813813	92.408033033033	0.0281531531531529	Missense	Missense	CBE
gRNA_CDK19_targ_6373	CDK19	85248	P392H	1.6047297297297298	392	A395T	395	73.62166854354354	7.563813813813813	92.408033033033	0.0281531531531529	Missense	Missense	CBE
gRNA_CDK19_targ_6373	CDK19	85248	A395S	1.492117117117117	395	A395T	395	73.62166854354354	7.563813813813813	92.408033033033	0.0281531531531529	Missense	Missense	CBE
gRNA_CDK19_targ_6373	CDK19	85248	P393H	1.4545795795795795	393	A395T	395	73.62166854354354	7.563813813813813	92.408033033033	0.0281531531531529	Missense	Missense	CBE
gRNA_CDK19_targ_6373	CDK19	85248	P392S	1.2551614114114114	392	A395T	395	73.62166854354354	7.563813813813813	92.408033033033	0.0281531531531529	Missense	Missense	CBE
gRNA_CDK19_targ_6373	CDK19	85248	A395R	1.192989864864865	395	A395T	395	73.62166854354354	7.563813813813813	92.408033033033	0.0281531531531529	Missense	Missense	CBE
gRNA_CDK19_targ_6373	CDK19	85248	Q394P	1.1824324324324325	394	A395T	395	73.62166854354354	7.563813813813813	92.408033033033	0.0281531531531529	Missense	Missense	CBE
gRNA_CDK19_targ_6373	CDK19	85248	Q394S	1.1636636636636637	394	A395T	395	73.62166854354354	7.563813813813813	92.408033033033	0.0281531531531529	Missense	Missense	CBE
gRNA_CDK19_targ_6373	CDK19	85248	P392L	1.101492117117117	392	A395T	395	73.62166854354354	7.563813813813813	92.408033033033	0.0281531531531529	Missense	Missense	CBE
gRNA_CDK19_targ_6373	CDK19	85248	A391L	1.0792042042042045	391	A395T	395	73.62166854354354	7.563813813813813	92.408033033033	0.0281531531531529	Missense	Missense	CBE
gRNA_CDK19_targ_6373	CDK19	85248	A395D	1.0674737237237235	395	A395T	395	73.62166854354354	7.563813813813813	92.408033033033	0.0281531531531529	Missense	Missense	CBE
gRNA_CDK19_targ_6373	CDK19	85248	P393R	1.0522240990990992	393	A395T	395	73.62166854354354	7.563813813813813	92.408033033033	0.0281531531531529	Missense	Missense	CBE
gRNA_CDK19_targ_6373	CDK19	85248	A395Q	1.0146865615615617	395	A395T	395	73.62166854354354	7.563813813813813	92.408033033033	0.0281531531531529	Missense	Missense	CBE
gRNA_CDK19_targ_6374	CDK19	95642	A395T	80.48451517115912	395	A395T	395	72.98885426904498	4.618263942619351	95.33991342715541	0.0418226302252143	Missense	Missense	CBE
gRNA_CDK19_targ_6374	CDK19	95642	WT	4.618263942619351	WT	A395T	395	72.98885426904498	4.618263942619351	95.33991342715541	0.0418226302252143	WT	Missense	CBE
gRNA_CDK19_targ_6374	CDK19	95642	Q394H	4.329687794065369	394	A395T	395	72.98885426904498	4.618263942619351	95.33991342715541	0.0418226302252143	Missense	Missense	CBE
gRNA_CDK19_targ_6374	CDK19	95642	A395P	4.157169444386358	395	A395T	395	72.98885426904498	4.618263942619351	95.33991342715541	0.0418226302252143	Missense	Missense	CBE
gRNA_CDK19_targ_6374	CDK19	95642	A395S	4.087116538759123	395	A395T	395	72.98885426904498	4.618263942619351	95.33991342715541	0.0418226302252143	Missense	Missense	CBE
gRNA_CDK19_targ_6374	CDK19	95642	A391S	3.384496350975513	391	A395T	395	72.98885426904498	4.618263942619351	95.33991342715541	0.0418226302252143	Missense	Missense	CBE
gRNA_CDK19_targ_6374	CDK19	95642	A390P	2.8972627088517595	390	A395T	395	72.98885426904498	4.618263942619351	95.33991342715541	0.0418226302252143	Missense	Missense	CBE
gRNA_CDK19_targ_6374	CDK19	95642	A391P	1.710545576211288	391	A395T	395	72.98885426904498	4.618263942619351	95.33991342715541	0.0418226302252143	Missense	Missense	CBE
gRNA_CDK19_targ_6374	CDK19	95642	P392T	1.494113464795801	392	A395T	395	72.98885426904498	4.618263942619351	95.33991342715541	0.0418226302252143	Missense	Missense	CBE
gRNA_CDK19_targ_6374	CDK19	95642	A390S	1.4334706509692394	390	A395T	395	72.98885426904498	4.618263942619351	95.33991342715541	0.0418226302252143	Missense	Missense	CBE
gRNA_CDK19_targ_6374	CDK19	95642	Q394K	1.3487798247631793	394	A395T	395	72.98885426904498	4.618263942619351	95.33991342715541	0.0418226302252143	Missense	Missense	CBE
gRNA_CDK19_targ_6374	CDK19	95642	P393S	1.269316827335271	393	A395T	395	72.98885426904498	4.618263942619351	95.33991342715541	0.0418226302252143	Missense	Missense	CBE
gRNA_CDK19_targ_6374	CDK19	95642	P392A	1.1741703435729074	392	A395T	395	72.98885426904498	4.618263942619351	95.33991342715541	0.0418226302252143	Missense	Missense	CBE
gRNA_CDK19_targ_6375	CDK19	34784	WT	64.0150643974241	WT	A391P	391	12.261384544618217	64.0150643974241	35.970561177552895	0.014374425022999	WT	Missense	CBE
gRNA_CDK19_targ_6375	CDK19	34784	A391P	14.440547378104876	391	A391P	391	12.261384544618217	64.0150643974241	35.970561177552895	0.014374425022999	Missense	Missense	CBE
gRNA_CDK19_targ_6375	CDK19	34784	A390T	7.908808647654093	390	A391P	391	12.261384544618217	64.0150643974241	35.970561177552895	0.014374425022999	Missense	Missense	CBE
gRNA_CDK19_targ_6375	CDK19	34784	A391T	6.3161223551057954	391	A391P	391	12.261384544618217	64.0150643974241	35.970561177552895	0.014374425022999	Missense	Missense	CBE
gRNA_CDK19_targ_6375	CDK19	34784	A390P	4.0909613615455385	390	A391P	391	12.261384544618217	64.0150643974241	35.970561177552895	0.014374425022999	Missense	Missense	CBE
gRNA_CDK19_targ_6375	CDK19	34784	A389V	1.6444342226310948	389	A391P	391	12.261384544618217	64.0150643974241	35.970561177552895	0.014374425022999	Missense	Missense	CBE
gRNA_CDK19_targ_6375	CDK19	34784	A391V	1.40581876724931	391	A391P	391	12.261384544618217	64.0150643974241	35.970561177552895	0.014374425022999	Missense	Missense	CBE
gRNA_CDK19_targ_6375	CDK19	34784	A390V	1.374195032198712	390	A391P	391	12.261384544618217	64.0150643974241	35.970561177552895	0.014374425022999	Missense	Missense	CBE
gRNA_CDK19_targ_6375	CDK19	34784	A389P	1.3396964121435142	389	A391P	391	12.261384544618217	64.0150643974241	35.970561177552895	0.014374425022999	Missense	Missense	CBE
gRNA_CDK19_targ_6376	CDK19	205249	A391T	79.9609255099903	391	A391T	391	49.2879380654717	5.994669888769251	93.96342978528517	0.0419003259455581	Missense	Missense	CBE
gRNA_CDK19_targ_6376	CDK19	205249	A389T	17.19277560426604	389	A391T	391	49.2879380654717	5.994669888769251	93.96342978528517	0.0419003259455581	Missense	Missense	CBE
gRNA_CDK19_targ_6376	CDK19	205249	A390T	11.768145033593342	390	A391T	391	49.2879380654717	5.994669888769251	93.96342978528517	0.0419003259455581	Missense	Missense	CBE
gRNA_CDK19_targ_6376	CDK19	205249	Q388H	7.142056721348216	388	A391T	391	49.2879380654717	5.994669888769251	93.96342978528517	0.0419003259455581	Missense	Missense	CBE
gRNA_CDK19_targ_6376	CDK19	205249	WT	5.994669888769251	WT	A391T	391	49.2879380654717	5.994669888769251	93.96342978528517	0.0419003259455581	WT	Missense	CBE
gRNA_CDK19_targ_6376	CDK19	205249	Q387H	2.7191362686298106	387	A391T	391	49.2879380654717	5.994669888769251	93.96342978528517	0.0419003259455581	Missense	Missense	CBE
gRNA_CDK19_targ_6376	CDK19	205249	A389Q	2.245565142826518	389	A391T	391	49.2879380654717	5.994669888769251	93.96342978528517	0.0419003259455581	Missense	Missense	CBE
gRNA_CDK19_targ_6376	CDK19	205249	A390Q	1.661396645050646	390	A391T	391	49.2879380654717	5.994669888769251	93.96342978528517	0.0419003259455581	Missense	Missense	CBE
gRNA_CDK19_targ_6376	CDK19	205249	A391S	1.579544845529089	391	A391T	391	49.2879380654717	5.994669888769251	93.96342978528517	0.0419003259455581	Missense	Missense	CBE
gRNA_CDK19_targ_6376	CDK19	205249	A390S	1.1961081418179869	390	A391T	391	49.2879380654717	5.994669888769251	93.96342978528517	0.0419003259455581	Missense	Missense	CBE
gRNA_CDK19_targ_6376	CDK19	205249	A391P	1.187338306154963	391	A391T	391	49.2879380654717	5.994669888769251	93.96342978528517	0.0419003259455581	Missense	Missense	CBE
gRNA_CDK19_targ_6376	CDK19	205249	Q388P	1.009018314340143	388	A391T	391	49.2879380654717	5.994669888769251	93.96342978528517	0.0419003259455581	Missense	Missense	CBE
gRNA_CDK19_targ_6377	CDK19	163938	A391T	77.87761226805256	391	A391T	391	52.46983615757177	7.719381717478559	92.22937939952905	0.051238882992349404	Missense	Missense	CBE
gRNA_CDK19_targ_6377	CDK19	163938	A390T	14.76594810233137	390	A391T	391	52.46983615757177	7.719381717478559	92.22937939952905	0.051238882992349404	Missense	Missense	CBE
gRNA_CDK19_targ_6377	CDK19	163938	Q388H	10.350864351157146	388	A391T	391	52.46983615757177	7.719381717478559	92.22937939952905	0.051238882992349404	Missense	Missense	CBE
gRNA_CDK19_targ_6377	CDK19	163938	WT	7.719381717478559	WT	A391T	391	52.46983615757177	7.719381717478559	92.22937939952905	0.051238882992349404	WT	Missense	CBE
gRNA_CDK19_targ_6377	CDK19	163938	A391S	5.320304017372421	391	A391T	391	52.46983615757177	7.719381717478559	92.22937939952905	0.051238882992349404	Missense	Missense	CBE
gRNA_CDK19_targ_6377	CDK19	163938	A389T	4.337005453281119	389	A391T	391	52.46983615757177	7.719381717478559	92.22937939952905	0.051238882992349404	Missense	Missense	CBE
gRNA_CDK19_targ_6377	CDK19	163938	Q388A	3.16400102477766	388	A391T	391	52.46983615757177	7.719381717478559	92.22937939952905	0.051238882992349404	Missense	Missense	CBE
gRNA_CDK19_targ_6377	CDK19	163938	A390S	2.974905147067794	390	A391T	391	52.46983615757177	7.719381717478559	92.22937939952905	0.051238882992349404	Missense	Missense	CBE
gRNA_CDK19_targ_6377	CDK19	163938	Q387A	2.352718710732106	387	A391T	391	52.46983615757177	7.719381717478559	92.22937939952905	0.051238882992349404	Missense	Missense	CBE
gRNA_CDK19_targ_6377	CDK19	163938	Q387T	2.307579694762654	387	A391T	391	52.46983615757177	7.719381717478559	92.22937939952905	0.051238882992349404	Missense	Missense	CBE
gRNA_CDK19_targ_6377	CDK19	163938	A389G	1.6396442557552244	389	A391T	391	52.46983615757177	7.719381717478559	92.22937939952905	0.051238882992349404	Missense	Missense	CBE
gRNA_CDK19_targ_6377	CDK19	163938	Q387P	1.6079249472361503	387	A391T	391	52.46983615757177	7.719381717478559	92.22937939952905	0.051238882992349404	Missense	Missense	CBE
gRNA_CDK19_targ_6377	CDK19	163938	A391P	1.3962595615415585	391	A391T	391	52.46983615757177	7.719381717478559	92.22937939952905	0.051238882992349404	Missense	Missense	CBE
gRNA_CDK19_targ_6377	CDK19	163938	Q388L	1.1736144152057486	388	A391T	391	52.46983615757177	7.719381717478559	92.22937939952905	0.051238882992349404	Missense	Missense	CBE
gRNA_CDK19_targ_6377	CDK19	163938	A391N	1.0552769949615095	391	A391T	391	52.46983615757177	7.719381717478559	92.22937939952905	0.051238882992349404	Missense	Missense	CBE
gRNA_CDK19_targ_6378	CDK19	102842	A391T	90.84809708095914	391	A391T	391	59.82089029773828	1.9700122518037375	97.98331421014758	0.0466735380486565	Missense	Missense	CBE
gRNA_CDK19_targ_6378	CDK19	102842	A389T	14.19167266291982	389	A391T	391	59.82089029773828	1.9700122518037375	97.98331421014758	0.0466735380486565	Missense	Missense	CBE
gRNA_CDK19_targ_6378	CDK19	102842	A390T	14.06040333715797	390	A391T	391	59.82089029773828	1.9700122518037375	97.98331421014758	0.0466735380486565	Missense	Missense	CBE
gRNA_CDK19_targ_6378	CDK19	102842	A390S	2.164485327006476	390	A391T	391	59.82089029773828	1.9700122518037375	97.98331421014758	0.0466735380486565	Missense	Missense	CBE
gRNA_CDK19_targ_6378	CDK19	102842	Q388A	2.0896131930534216	388	A391T	391	59.82089029773828	1.9700122518037375	97.98331421014758	0.0466735380486565	Missense	Missense	CBE
gRNA_CDK19_targ_6378	CDK19	102842	Q387T	2.088640827677408	387	A391T	391	59.82089029773828	1.9700122518037375	97.98331421014758	0.0466735380486565	Missense	Missense	CBE
gRNA_CDK19_targ_6378	CDK19	102842	A391P	2.015713424476381	391	A391T	391	59.82089029773828	1.9700122518037375	97.98331421014758	0.0466735380486565	Missense	Missense	CBE
gRNA_CDK19_targ_6378	CDK19	102842	A389G	2.001127943836176	389	A391T	391	59.82089029773828	1.9700122518037375	97.98331421014758	0.0466735380486565	Missense	Missense	CBE
gRNA_CDK19_targ_6378	CDK19	102842	WT	1.9700122518037375	WT	A391T	391	59.82089029773828	1.9700122518037375	97.98331421014758	0.0466735380486565	WT	Missense	CBE
gRNA_CDK19_targ_6378	CDK19	102842	Q388H	1.9680675210517105	388	A391T	391	59.82089029773828	1.9700122518037375	97.98331421014758	0.0466735380486565	Missense	Missense	CBE
gRNA_CDK19_targ_6378	CDK19	102842	A391S	1.777483907353027	391	A391T	391	59.82089029773828	1.9700122518037375	97.98331421014758	0.0466735380486565	Missense	Missense	CBE
gRNA_CDK19_targ_6378	CDK19	102842	A391N	1.7162248886641644	391	A391T	391	59.82089029773828	1.9700122518037375	97.98331421014758	0.0466735380486565	Missense	Missense	CBE
gRNA_CDK19_targ_6378	CDK19	102842	Q387S	1.1989265086248808	387	A391T	391	59.82089029773828	1.9700122518037375	97.98331421014758	0.0466735380486565	Missense	Missense	CBE
gRNA_CDK19_targ_6378	CDK19	102842	Q388T	1.054044067598841	388	A391T	391	59.82089029773828	1.9700122518037375	97.98331421014758	0.0466735380486565	Missense	Missense	CBE
gRNA_CDK19_targ_6379	CDK19	102788	A391T	90.6029886757209	391	A390T_A391T	390	59.7657314083356	0.1040977546017044	99.29855625170251	0.5973459936957608	Missense	Missense	CBE
gRNA_CDK19_targ_6379	CDK19	102788	A390T	82.1983110868973	390	A390T_A391T	390	59.7657314083356	0.1040977546017044	99.29855625170251	0.5973459936957608	Missense	Missense	CBE
gRNA_CDK19_targ_6379	CDK19	102788	A389T	16.035918589718644	389	A390T_A391T	390	59.7657314083356	0.1040977546017044	99.29855625170251	0.5973459936957608	Missense	Missense	CBE
gRNA_CDK19_targ_6379	CDK19	102788	Q388H	3.655095925594428	388	A390T_A391T	390	59.7657314083356	0.1040977546017044	99.29855625170251	0.5973459936957608	Missense	Missense	CBE
gRNA_CDK19_targ_6379	CDK19	102788	A391S	2.846635794061564	391	A390T_A391T	390	59.7657314083356	0.1040977546017044	99.29855625170251	0.5973459936957608	Missense	Missense	CBE
gRNA_CDK19_targ_6379	CDK19	102788	A389P	2.417597384908744	389	A390T_A391T	390	59.7657314083356	0.1040977546017044	99.29855625170251	0.5973459936957608	Missense	Missense	CBE
gRNA_CDK19_targ_6379	CDK19	102788	P386S	2.264855819745496	386	A390T_A391T	390	59.7657314083356	0.1040977546017044	99.29855625170251	0.5973459936957608	Missense	Missense	CBE
gRNA_CDK19_targ_6379	CDK19	102788	A389S	2.1996731135930263	389	A390T_A391T	390	59.7657314083356	0.1040977546017044	99.29855625170251	0.5973459936957608	Missense	Missense	CBE
gRNA_CDK19_targ_6379	CDK19	102788	A390P	1.944779546250535	390	A390T_A391T	390	59.7657314083356	0.1040977546017044	99.29855625170251	0.5973459936957608	Missense	Missense	CBE
gRNA_CDK19_targ_6379	CDK19	102788	Q387P	1.8854340973654515	387	A390T_A391T	390	59.7657314083356	0.1040977546017044	99.29855625170251	0.5973459936957608	Missense	Missense	CBE
gRNA_CDK19_targ_6379	CDK19	102788	P386R	1.882515468731759	386	A390T_A391T	390	59.7657314083356	0.1040977546017044	99.29855625170251	0.5973459936957608	Missense	Missense	CBE
gRNA_CDK19_targ_6379	CDK19	102788	A391P	1.7862007238199011	391	A390T_A391T	390	59.7657314083356	0.1040977546017044	99.29855625170251	0.5973459936957608	Missense	Missense	CBE
gRNA_CDK19_targ_6379	CDK19	102788	A390S	1.7365840370471262	390	A390T_A391T	390	59.7657314083356	0.1040977546017044	99.29855625170251	0.5973459936957608	Missense	Missense	CBE
gRNA_CDK19_targ_6379	CDK19	102788	Q388A	1.6013542436860333	388	A390T_A391T	390	59.7657314083356	0.1040977546017044	99.29855625170251	0.5973459936957608	Missense	Missense	CBE
gRNA_CDK19_targ_6379	CDK19	102788	A390N	1.561466319025567	390	A390T_A391T	390	59.7657314083356	0.1040977546017044	99.29855625170251	0.5973459936957608	Missense	Missense	CBE
gRNA_CDK19_targ_6379	CDK19	102788	Q387T	1.5254698992100246	387	A390T_A391T	390	59.7657314083356	0.1040977546017044	99.29855625170251	0.5973459936957608	Missense	Missense	CBE
gRNA_CDK19_targ_6379	CDK19	102788	A389G	1.372728334046776	389	A390T_A391T	390	59.7657314083356	0.1040977546017044	99.29855625170251	0.5973459936957608	Missense	Missense	CBE
gRNA_CDK19_targ_6379	CDK19	102788	P386Q	1.2005292446589095	386	A390T_A391T	390	59.7657314083356	0.1040977546017044	99.29855625170251	0.5973459936957608	Missense	Missense	CBE
gRNA_CDK19_targ_6380	CDK19	184723	A390T	80.67430693524899	390	A390T_A391T	390	35.191069872187	0.0438494394309317	99.89281248139102	0.0633380791780101	Missense	Missense	CBE
gRNA_CDK19_targ_6380	CDK19	184723	A391T	66.73180924952497	391	A390T_A391T	390	35.191069872187	0.0438494394309317	99.89281248139102	0.0633380791780101	Missense	Missense	CBE
gRNA_CDK19_targ_6380	CDK19	184723	A389T	29.244869344911027	389	A390T_A391T	390	35.191069872187	0.0438494394309317	99.89281248139102	0.0633380791780101	Missense	Missense	CBE
gRNA_CDK19_targ_6380	CDK19	184723	A390S	6.701385317475355	390	A390T_A391T	390	35.191069872187	0.0438494394309317	99.89281248139102	0.0633380791780101	Missense	Missense	CBE
gRNA_CDK19_targ_6380	CDK19	184723	Q388H	6.023072384056127	388	A390T_A391T	390	35.191069872187	0.0438494394309317	99.89281248139102	0.0633380791780101	Missense	Missense	CBE
gRNA_CDK19_targ_6380	CDK19	184723	A389P	3.2085879939152138	389	A390T_A391T	390	35.191069872187	0.0438494394309317	99.89281248139102	0.0633380791780101	Missense	Missense	CBE
gRNA_CDK19_targ_6380	CDK19	184723	A391S	2.7944543992897475	391	A390T_A391T	390	35.191069872187	0.0438494394309317	99.89281248139102	0.0633380791780101	Missense	Missense	CBE
gRNA_CDK19_targ_6380	CDK19	184723	P386S	2.5768312554473454	386	A390T_A391T	390	35.191069872187	0.0438494394309317	99.89281248139102	0.0633380791780101	Missense	Missense	CBE
gRNA_CDK19_targ_6380	CDK19	184723	Q388A	2.558966669012521	388	A390T_A391T	390	35.191069872187	0.0438494394309317	99.89281248139102	0.0633380791780101	Missense	Missense	CBE
gRNA_CDK19_targ_6380	CDK19	184723	A391P	2.305073001196386	391	A390T_A391T	390	35.191069872187	0.0438494394309317	99.89281248139102	0.0633380791780101	Missense	Missense	CBE
gRNA_CDK19_targ_6380	CDK19	184723	A389S	2.278546797096193	389	A390T_A391T	390	35.191069872187	0.0438494394309317	99.89281248139102	0.0633380791780101	Missense	Missense	CBE
gRNA_CDK19_targ_6380	CDK19	184723	Q387T	2.1345474034094294	387	A390T_A391T	390	35.191069872187	0.0438494394309317	99.89281248139102	0.0633380791780101	Missense	Missense	CBE
gRNA_CDK19_targ_6380	CDK19	184723	Q387P	2.065795813190561	387	A390T_A391T	390	35.191069872187	0.0438494394309317	99.89281248139102	0.0633380791780101	Missense	Missense	CBE
gRNA_CDK19_targ_6380	CDK19	184723	P386Q	1.8514207759726728	386	A390T_A391T	390	35.191069872187	0.0438494394309317	99.89281248139102	0.0633380791780101	Missense	Missense	CBE
gRNA_CDK19_targ_6380	CDK19	184723	Q388T	1.2911223832441006	388	A390T_A391T	390	35.191069872187	0.0438494394309317	99.89281248139102	0.0633380791780101	Missense	Missense	CBE
gRNA_CDK19_targ_6380	CDK19	184723	Q387S	1.1108524655836036	387	A390T_A391T	390	35.191069872187	0.0438494394309317	99.89281248139102	0.0633380791780101	Missense	Missense	CBE
gRNA_CDK19_targ_6380	CDK19	184723	A390P	1.0448076308851633	390	A390T_A391T	390	35.191069872187	0.0438494394309317	99.89281248139102	0.0633380791780101	Missense	Missense	CBE
gRNA_CDK19_targ_6381	CDK19	95887	A390T	87.19951609707259	390	A389T_A390T	389	47.397457423842646	0.5131039661267951	99.41806501402692	0.068831019846277	Missense	Missense	CBE
gRNA_CDK19_targ_6381	CDK19	95887	A389T	57.16937645353385	389	A389T_A390T	389	47.397457423842646	0.5131039661267951	99.41806501402692	0.068831019846277	Missense	Missense	CBE
gRNA_CDK19_targ_6381	CDK19	95887	Q388H	6.251108075130101	388	A389T_A390T	389	47.397457423842646	0.5131039661267951	99.41806501402692	0.068831019846277	Missense	Missense	CBE
gRNA_CDK19_targ_6381	CDK19	95887	P385Q	3.9233681312378113	385	A389T_A390T	389	47.397457423842646	0.5131039661267951	99.41806501402692	0.068831019846277	Missense	Missense	CBE
gRNA_CDK19_targ_6381	CDK19	95887	A390S	3.900424457955719	390	A389T_A390T	389	47.397457423842646	0.5131039661267951	99.41806501402692	0.068831019846277	Missense	Missense	CBE
gRNA_CDK19_targ_6381	CDK19	95887	A391T	3.659515888493748	391	A389T_A390T	389	47.397457423842646	0.5131039661267951	99.41806501402692	0.068831019846277	Missense	Missense	CBE
gRNA_CDK19_targ_6381	CDK19	95887	P386A	2.6698092546434866	386	A389T_A390T	389	47.397457423842646	0.5131039661267951	99.41806501402692	0.068831019846277	Missense	Missense	CBE
gRNA_CDK19_targ_6381	CDK19	95887	Q387R	2.217193154442208	387	A389T_A390T	389	47.397457423842646	0.5131039661267951	99.41806501402692	0.068831019846277	Missense	Missense	CBE
gRNA_CDK19_targ_6381	CDK19	95887	P385R	1.760405477280549	385	A389T_A390T	389	47.397457423842646	0.5131039661267951	99.41806501402692	0.068831019846277	Missense	Missense	CBE
gRNA_CDK19_targ_6381	CDK19	95887	Q387L	1.546612158061051	387	A389T_A390T	389	47.397457423842646	0.5131039661267951	99.41806501402692	0.068831019846277	Missense	Missense	CBE
gRNA_CDK19_targ_6381	CDK19	95887	P386T	1.4266793204501131	386	A389T_A390T	389	47.397457423842646	0.5131039661267951	99.41806501402692	0.068831019846277	Missense	Missense	CBE
gRNA_CDK19_targ_6381	CDK19	95887	P386S	1.425636426210018	386	A389T_A390T	389	47.397457423842646	0.5131039661267951	99.41806501402692	0.068831019846277	Missense	Missense	CBE
gRNA_CDK19_targ_6381	CDK19	95887	Q387T	1.3515909351632651	387	A389T_A390T	389	47.397457423842646	0.5131039661267951	99.41806501402692	0.068831019846277	Missense	Missense	CBE
gRNA_CDK19_targ_6381	CDK19	95887	A389S	1.2128860012306153	389	A389T_A390T	389	47.397457423842646	0.5131039661267951	99.41806501402692	0.068831019846277	Missense	Missense	CBE
gRNA_CDK19_targ_6381	CDK19	95887	Q388K	1.21184310699052	388	A389T_A390T	389	47.397457423842646	0.5131039661267951	99.41806501402692	0.068831019846277	Missense	Missense	CBE
gRNA_CDK19_targ_6381	CDK19	95887	P385H	1.201414164589569	385	A389T_A390T	389	47.397457423842646	0.5131039661267951	99.41806501402692	0.068831019846277	Missense	Missense	CBE
gRNA_CDK19_targ_6381	CDK19	95887	Q387S	1.1586555007456694	387	A389T_A390T	389	47.397457423842646	0.5131039661267951	99.41806501402692	0.068831019846277	Missense	Missense	CBE
gRNA_CDK19_targ_6381	CDK19	95887	A389Q	1.0501944997757775	389	A389T_A390T	389	47.397457423842646	0.5131039661267951	99.41806501402692	0.068831019846277	Missense	Missense	CBE
gRNA_CDK19_targ_6382	CDK19	241610	A390T	79.75249368817516	390	A390T	390	45.09705724100824	3.657961177103597	96.26753859525678	0.07450022763958271	Missense	Missense	CBE
gRNA_CDK19_targ_6382	CDK19	241610	A389T	33.8748396175655	389	A390T	390	45.09705724100824	3.657961177103597	96.26753859525678	0.07450022763958271	Missense	Missense	CBE
gRNA_CDK19_targ_6382	CDK19	241610	Q388H	5.049459873349613	388	A390T	390	45.09705724100824	3.657961177103597	96.26753859525678	0.07450022763958271	Missense	Missense	CBE
gRNA_CDK19_targ_6382	CDK19	241610	WT	3.657961177103597	WT	A390T	390	45.09705724100824	3.657961177103597	96.26753859525678	0.07450022763958271	WT	Missense	CBE
gRNA_CDK19_targ_6382	CDK19	241610	P386S	3.189023633127768	386	A390T	390	45.09705724100824	3.657961177103597	96.26753859525678	0.07450022763958271	Missense	Missense	CBE
gRNA_CDK19_targ_6382	CDK19	241610	P385Q	2.377798932163404	385	A390T	390	45.09705724100824	3.657961177103597	96.26753859525678	0.07450022763958271	Missense	Missense	CBE
gRNA_CDK19_targ_6382	CDK19	241610	A390P	2.1278092794172427	390	A390T	390	45.09705724100824	3.657961177103597	96.26753859525678	0.07450022763958271	Missense	Missense	CBE
gRNA_CDK19_targ_6382	CDK19	241610	P386Q	2.1253259384959238	386	A390T	390	45.09705724100824	3.657961177103597	96.26753859525678	0.07450022763958271	Missense	Missense	CBE
gRNA_CDK19_targ_6382	CDK19	241610	Q388T	2.040064566863954	388	A390T	390	45.09705724100824	3.657961177103597	96.26753859525678	0.07450022763958271	Missense	Missense	CBE
gRNA_CDK19_targ_6382	CDK19	241610	Q387A	1.8513306568436736	387	A390T	390	45.09705724100824	3.657961177103597	96.26753859525678	0.07450022763958271	Missense	Missense	CBE
gRNA_CDK19_targ_6382	CDK19	241610	A389S	1.841397293158396	389	A390T	390	45.09705724100824	3.657961177103597	96.26753859525678	0.07450022763958271	Missense	Missense	CBE
gRNA_CDK19_targ_6382	CDK19	241610	P385H	1.8157361036380943	385	A390T	390	45.09705724100824	3.657961177103597	96.26753859525678	0.07450022763958271	Missense	Missense	CBE
gRNA_CDK19_targ_6382	CDK19	241610	Q388A	1.7424775464591695	388	A390T	390	45.09705724100824	3.657961177103597	96.26753859525678	0.07450022763958271	Missense	Missense	CBE
gRNA_CDK19_targ_6382	CDK19	241610	Q387T	1.674185671122884	387	A390T	390	45.09705724100824	3.657961177103597	96.26753859525678	0.07450022763958271	Missense	Missense	CBE
gRNA_CDK19_targ_6382	CDK19	241610	P386L	1.4337154919084476	386	A390T	390	45.09705724100824	3.657961177103597	96.26753859525678	0.07450022763958271	Missense	Missense	CBE
gRNA_CDK19_targ_6382	CDK19	241610	A390S	1.4006042796241878	390	A390T	390	45.09705724100824	3.657961177103597	96.26753859525678	0.07450022763958271	Missense	Missense	CBE
gRNA_CDK19_targ_6382	CDK19	241610	Q387H	1.3227929307561772	387	A390T	390	45.09705724100824	3.657961177103597	96.26753859525678	0.07450022763958271	Missense	Missense	CBE
gRNA_CDK19_targ_6382	CDK19	241610	Q388S	1.2226315135962915	388	A390T	390	45.09705724100824	3.657961177103597	96.26753859525678	0.07450022763958271	Missense	Missense	CBE
gRNA_CDK19_targ_6383	CDK19	213700	A389T	86.72625175479645	389	A389T	389	65.817033224146	0.8830135704258305	98.85774450163778	0.25924192793635803	Missense	Missense	CBE
gRNA_CDK19_targ_6383	CDK19	213700	Q388H	18.60131024801123	388	A389T	389	65.817033224146	0.8830135704258305	98.85774450163778	0.25924192793635803	Missense	Missense	CBE
gRNA_CDK19_targ_6383	CDK19	213700	A389S	4.799719232569022	389	A389T	389	65.817033224146	0.8830135704258305	98.85774450163778	0.25924192793635803	Missense	Missense	CBE
gRNA_CDK19_targ_6383	CDK19	213700	A384T	2.656995788488535	384	A389T	389	65.817033224146	0.8830135704258305	98.85774450163778	0.25924192793635803	Missense	Missense	CBE
gRNA_CDK19_targ_6383	CDK19	213700	P385A	2.6073935423490875	385	A389T	389	65.817033224146	0.8830135704258305	98.85774450163778	0.25924192793635803	Missense	Missense	CBE
gRNA_CDK19_targ_6383	CDK19	213700	A390T	2.247075339260646	390	A389T	389	65.817033224146	0.8830135704258305	98.85774450163778	0.25924192793635803	Missense	Missense	CBE
gRNA_CDK19_targ_6383	CDK19	213700	Q387P	1.8656995788488533	387	A389T	389	65.817033224146	0.8830135704258305	98.85774450163778	0.25924192793635803	Missense	Missense	CBE
gRNA_CDK19_targ_6383	CDK19	213700	A384P	1.682264857276556	384	A389T	389	65.817033224146	0.8830135704258305	98.85774450163778	0.25924192793635803	Missense	Missense	CBE
gRNA_CDK19_targ_6383	CDK19	213700	A389P	1.6523163313055689	389	A389T	389	65.817033224146	0.8830135704258305	98.85774450163778	0.25924192793635803	Missense	Missense	CBE
gRNA_CDK19_targ_6383	CDK19	213700	Q387H	1.188582124473561	387	A389T	389	65.817033224146	0.8830135704258305	98.85774450163778	0.25924192793635803	Missense	Missense	CBE
gRNA_CDK19_targ_6383	CDK19	213700	P386Q	1.1427234440804868	386	A389T	389	65.817033224146	0.8830135704258305	98.85774450163778	0.25924192793635803	Missense	Missense	CBE
gRNA_CDK19_targ_6383	CDK19	213700	A384S	1.1006083294337856	384	A389T	389	65.817033224146	0.8830135704258305	98.85774450163778	0.25924192793635803	Missense	Missense	CBE
gRNA_CDK19_targ_6384	CDK19	145340	WT	78.64937388193202	WT	Q387H	387	5.788495940553186	78.64937388193202	21.307279482592527	0.0433466354754363	WT	Missense	CBE
gRNA_CDK19_targ_6384	CDK19	145340	Q387H	6.012109536259804	387	Q387H	387	5.788495940553186	78.64937388193202	21.307279482592527	0.0433466354754363	Missense	Missense	CBE
gRNA_CDK19_targ_6384	CDK19	145340	Q388H	4.4743360396312095	388	Q387H	387	5.788495940553186	78.64937388193202	21.307279482592527	0.0433466354754363	Missense	Missense	CBE
gRNA_CDK19_targ_6384	CDK19	145340	A384P	3.962432915921288	384	Q387H	387	5.788495940553186	78.64937388193202	21.307279482592527	0.0433466354754363	Missense	Missense	CBE
gRNA_CDK19_targ_6384	CDK19	145340	P386Q	3.182193477363424	386	Q387H	387	5.788495940553186	78.64937388193202	21.307279482592527	0.0433466354754363	Missense	Missense	CBE
gRNA_CDK19_targ_6384	CDK19	145340	P385Q	2.9241777900096326	385	Q387H	387	5.788495940553186	78.64937388193202	21.307279482592527	0.0433466354754363	Missense	Missense	CBE
gRNA_CDK19_targ_6384	CDK19	145340	A384T	1.766203385165818	384	Q387H	387	5.788495940553186	78.64937388193202	21.307279482592527	0.0433466354754363	Missense	Missense	CBE
gRNA_CDK19_targ_6384	CDK19	145340	A389T	1.6939589927067566	389	Q387H	387	5.788495940553186	78.64937388193202	21.307279482592527	0.0433466354754363	Missense	Missense	CBE
gRNA_CDK19_targ_6384	CDK19	145340	P385T	1.3925966698775285	385	Q387H	387	5.788495940553186	78.64937388193202	21.307279482592527	0.0433466354754363	Missense	Missense	CBE
gRNA_CDK19_targ_6384	CDK19	145340	T383N	1.340305490573827	383	Q387H	387	5.788495940553186	78.64937388193202	21.307279482592527	0.0433466354754363	Missense	Missense	CBE
gRNA_CDK19_targ_6384	CDK19	145340	A384N	1.3024631897619374	384	Q387H	387	5.788495940553186	78.64937388193202	21.307279482592527	0.0433466354754363	Missense	Missense	CBE
gRNA_CDK19_targ_6385	CDK19	141201	WT	62.88624018243497	WT	Q387H	387	9.88449090303893	62.886240182434975	36.673253022287355	0.44050679527765246	WT	Missense	CBE
gRNA_CDK19_targ_6385	CDK19	141201	Q387H	13.583473204863989	387	Q387H	387	9.88449090303893	62.886240182434975	36.673253022287355	0.44050679527765246	Missense	Missense	CBE
gRNA_CDK19_targ_6385	CDK19	141201	Q388H	7.412128809286053	388	Q387H	387	9.88449090303893	62.886240182434975	36.673253022287355	0.44050679527765246	Missense	Missense	CBE
gRNA_CDK19_targ_6385	CDK19	141201	A384T	5.747126436781609	384	Q387H	387	9.88449090303893	62.886240182434975	36.673253022287355	0.44050679527765246	Missense	Missense	CBE
gRNA_CDK19_targ_6385	CDK19	141201	A389T	5.184807473034893	389	Q387H	387	9.88449090303893	62.886240182434975	36.673253022287355	0.44050679527765246	Missense	Missense	CBE
gRNA_CDK19_targ_6385	CDK19	141201	T383P	2.1685398828620195	383	Q387H	387	9.88449090303893	62.886240182434975	36.673253022287355	0.44050679527765246	Missense	Missense	CBE
gRNA_CDK19_targ_6385	CDK19	141201	A384P	1.621093335033038	384	Q387H	387	9.88449090303893	62.886240182434975	36.673253022287355	0.44050679527765246	Missense	Missense	CBE
gRNA_CDK19_targ_6385	CDK19	141201	T383S	1.5474394657261634	383	Q387H	387	9.88449090303893	62.886240182434975	36.673253022287355	0.44050679527765246	Missense	Missense	CBE
gRNA_CDK19_targ_6385	CDK19	141201	T383Q	1.23582694173554	383	Q387H	387	9.88449090303893	62.886240182434975	36.673253022287355	0.44050679527765246	Missense	Missense	CBE
gRNA_CDK19_targ_6385	CDK19	141201	P386S	1.1069326704485096	386	Q387H	387	9.88449090303893	62.886240182434975	36.673253022287355	0.44050679527765246	Missense	Missense	CBE
gRNA_CDK19_targ_6385	CDK19	141201	A384S	1.011324282405932	384	Q387H	387	9.88449090303893	62.886240182434975	36.673253022287355	0.44050679527765246	Missense	Missense	CBE
gRNA_CDK19_targ_6386	CDK19	139929	WT	77.7751574012535	WT	Q387H	387	6.956385023833516	77.7751574012535	22.066190711003436	0.1586518877430696	WT	Missense	CBE
gRNA_CDK19_targ_6386	CDK19	139929	Q387H	9.196806952097136	387	Q387H	387	6.956385023833516	77.7751574012535	22.066190711003436	0.1586518877430696	Missense	Missense	CBE
gRNA_CDK19_targ_6386	CDK19	139929	A389T	7.157915800155793	389	Q387H	387	6.956385023833516	77.7751574012535	22.066190711003436	0.1586518877430696	Missense	Missense	CBE
gRNA_CDK19_targ_6386	CDK19	139929	T383P	2.6756426473425807	383	Q387H	387	6.956385023833516	77.7751574012535	22.066190711003436	0.1586518877430696	Missense	Missense	CBE
gRNA_CDK19_targ_6386	CDK19	139929	A384T	2.0560427073730247	384	Q387H	387	6.956385023833516	77.7751574012535	22.066190711003436	0.1586518877430696	Missense	Missense	CBE
gRNA_CDK19_targ_6386	CDK19	139929	A384Q	2.055328059230038	384	Q387H	387	6.956385023833516	77.7751574012535	22.066190711003436	0.1586518877430696	Missense	Missense	CBE
gRNA_CDK19_targ_6386	CDK19	139929	P386L	1.928120689778388	386	Q387H	387	6.956385023833516	77.7751574012535	22.066190711003436	0.1586518877430696	Missense	Missense	CBE
gRNA_CDK19_targ_6386	CDK19	139929	Q388I	1.90525194920281	388	Q387H	387	6.956385023833516	77.7751574012535	22.066190711003436	0.1586518877430696	Missense	Missense	CBE
gRNA_CDK19_targ_6386	CDK19	139929	Q388H	1.1563006953526431	388	Q387H	387	6.956385023833516	77.7751574012535	22.066190711003436	0.1586518877430696	Missense	Missense	CBE
gRNA_CDK19_targ_6386	CDK19	139929	T383Q	1.1512981583517354	383	Q387H	387	6.956385023833516	77.7751574012535	22.066190711003436	0.1586518877430696	Missense	Missense	CBE
gRNA_CDK19_targ_6387	CDK19	14241	WT	41.88610350396742	WT	A384T	384	30.73520117969244	41.88610350396742	58.05772066568359	0.056175830348992	WT	Missense	CBE
gRNA_CDK19_targ_6387	CDK19	14241	A384T	31.289937504388732	384	A384T	384	30.73520117969244	41.88610350396742	58.05772066568359	0.056175830348992	Missense	Missense	CBE
gRNA_CDK19_targ_6387	CDK19	14241	A384S	14.67593567867425	384	A384T	384	30.73520117969244	41.88610350396742	58.05772066568359	0.056175830348992	Missense	Missense	CBE
gRNA_CDK19_targ_6387	CDK19	14241	Q381H	4.374692788427779	381	A384T	384	30.73520117969244	41.88610350396742	58.05772066568359	0.056175830348992	Missense	Missense	CBE
gRNA_CDK19_targ_6387	CDK19	14241	A384P	3.033494838845587	384	A384T	384	30.73520117969244	41.88610350396742	58.05772066568359	0.056175830348992	Missense	Missense	CBE
gRNA_CDK19_targ_6387	CDK19	14241	P386S	2.893055262973106	386	A384T	384	30.73520117969244	41.88610350396742	58.05772066568359	0.056175830348992	Missense	Missense	CBE
gRNA_CDK19_targ_6387	CDK19	14241	P385F	2.864967347798609	385	A384T	384	30.73520117969244	41.88610350396742	58.05772066568359	0.056175830348992	Missense	Missense	CBE
gRNA_CDK19_targ_6387	CDK19	14241	T383Q	1.2499122252650796	383	A384T	384	30.73520117969244	41.88610350396742	58.05772066568359	0.056175830348992	Missense	Missense	CBE
gRNA_CDK19_targ_6387	CDK19	14241	P382Y	1.2428902464714555	382	A384T	384	30.73520117969244	41.88610350396742	58.05772066568359	0.056175830348992	Missense	Missense	CBE
gRNA_CDK19_targ_6387	CDK19	14241	A384L	1.2428902464714555	384	A384T	384	30.73520117969244	41.88610350396742	58.05772066568359	0.056175830348992	Missense	Missense	CBE
gRNA_CDK19_targ_6387	CDK19	14241	P385A	1.2428902464714555	385	A384T	384	30.73520117969244	41.88610350396742	58.05772066568359	0.056175830348992	Missense	Missense	CBE
gRNA_CDK19_targ_6388	CDK19	19210	A384T	86.00208224882873	384	A384T	384	84.45080687142114	5.059864653826132	94.88287350338365	0.0572618427902131	Missense	Missense	CBE
gRNA_CDK19_targ_6388	CDK19	19210	WT	5.059864653826132	WT	A384T	384	84.45080687142114	5.059864653826132	94.88287350338365	0.0572618427902131	WT	Missense	CBE
gRNA_CDK19_targ_6388	CDK19	19210	A384S	4.882873503383655	384	A384T	384	84.45080687142114	5.059864653826132	94.88287350338365	0.0572618427902131	Missense	Missense	CBE
gRNA_CDK19_targ_6388	CDK19	19210	Q380H	1.3014055179593962	380	A384T	384	84.45080687142114	5.059864653826132	94.88287350338365	0.0572618427902131	Missense	Missense	CBE
gRNA_CDK19_targ_6388	CDK19	19210	A384N	1.2181155648099948	384	A384T	384	84.45080687142114	5.059864653826132	94.88287350338365	0.0572618427902131	Missense	Missense	CBE
gRNA_CDK19_targ_6388	CDK19	19210	P382A	1.202498698594482	382	A384T	384	84.45080687142114	5.059864653826132	94.88287350338365	0.0572618427902131	Missense	Missense	CBE
gRNA_CDK19_targ_6388	CDK19	19210	Q381A	1.1972930765226444	381	A384T	384	84.45080687142114	5.059864653826132	94.88287350338365	0.0572618427902131	Missense	Missense	CBE
gRNA_CDK19_targ_6388	CDK19	19210	T383H	1.1816762103071317	383	A384T	384	84.45080687142114	5.059864653826132	94.88287350338365	0.0572618427902131	Missense	Missense	CBE
gRNA_CDK19_targ_6388	CDK19	19210	Q381H	1.0723581467985424	381	A384T	384	84.45080687142114	5.059864653826132	94.88287350338365	0.0572618427902131	Missense	Missense	CBE
gRNA_CDK19_targ_6389	CDK19	144239	A384T	83.85596128647592	384	A384T	384	81.03009588252831	2.3967165607082688	97.54366017512599	0.059623264165724	Missense	Missense	CBE
gRNA_CDK19_targ_6389	CDK19	144239	H379Q	5.569228849340331	379	A384T	384	81.03009588252831	2.3967165607082688	97.54366017512599	0.059623264165724	Missense	Missense	CBE
gRNA_CDK19_targ_6389	CDK19	144239	A384S	3.034546828527652	384	A384T	384	81.03009588252831	2.3967165607082688	97.54366017512599	0.059623264165724	Missense	Missense	CBE
gRNA_CDK19_targ_6389	CDK19	144239	P382T	3.014441309215954	382	A384T	384	81.03009588252831	2.3967165607082688	97.54366017512599	0.059623264165724	Missense	Missense	CBE
gRNA_CDK19_targ_6389	CDK19	144239	Q381H	2.9458052260484333	381	A384T	384	81.03009588252831	2.3967165607082688	97.54366017512599	0.059623264165724	Missense	Missense	CBE
gRNA_CDK19_targ_6389	CDK19	144239	Q380A	2.405036085940696	380	A384T	384	81.03009588252831	2.3967165607082688	97.54366017512599	0.059623264165724	Missense	Missense	CBE
gRNA_CDK19_targ_6389	CDK19	144239	WT	2.3967165607082688	WT	A384T	384	81.03009588252831	2.3967165607082688	97.54366017512599	0.059623264165724	WT	Missense	CBE
gRNA_CDK19_targ_6389	CDK19	144239	Q381A	2.3960232669389	381	A384T	384	81.03009588252831	2.3967165607082688	97.54366017512599	0.059623264165724	Missense	Missense	CBE
gRNA_CDK19_targ_6389	CDK19	144239	Q380P	2.3738378663190955	380	A384T	384	81.03009588252831	2.3967165607082688	97.54366017512599	0.059623264165724	Missense	Missense	CBE
gRNA_CDK19_targ_6389	CDK19	144239	A384N	1.9065578657644604	384	A384T	384	81.03009588252831	2.3967165607082688	97.54366017512599	0.059623264165724	Missense	Missense	CBE
gRNA_CDK19_targ_6389	CDK19	144239	Q380H	1.580016500391711	380	A384T	384	81.03009588252831	2.3967165607082688	97.54366017512599	0.059623264165724	Missense	Missense	CBE
gRNA_CDK19_targ_6389	CDK19	144239	Q380S	1.5703103876205464	380	A384T	384	81.03009588252831	2.3967165607082688	97.54366017512599	0.059623264165724	Missense	Missense	CBE
gRNA_CDK19_targ_6389	CDK19	144239	P382S	1.05380652944072	382	A384T	384	81.03009588252831	2.3967165607082688	97.54366017512599	0.059623264165724	Missense	Missense	CBE
gRNA_CDK19_targ_6390	CDK19	176684	A384T	90.51074234226076	384	A384T	384	81.03337031083743	0.1318738538860338	99.8256774807	0.0424486654139587	Missense	Missense	CBE
gRNA_CDK19_targ_6390	CDK19	176684	Q381H	5.86300966697607	381	A384T	384	81.03337031083743	0.1318738538860338	99.8256774807	0.0424486654139587	Missense	Missense	CBE
gRNA_CDK19_targ_6390	CDK19	176684	A384S	3.393629304294673	384	A384T	384	81.03337031083743	0.1318738538860338	99.8256774807	0.0424486654139587	Missense	Missense	CBE
gRNA_CDK19_targ_6390	CDK19	176684	A384P	3.372687962690453	384	A384T	384	81.03337031083743	0.1318738538860338	99.8256774807	0.0424486654139587	Missense	Missense	CBE
gRNA_CDK19_targ_6390	CDK19	176684	Q378H	2.49824545516289	378	A384T	384	81.03337031083743	0.1318738538860338	99.8256774807	0.0424486654139587	Missense	Missense	CBE
gRNA_CDK19_targ_6390	CDK19	176684	H379A	1.6560639333499354	379	A384T	384	81.03337031083743	0.1318738538860338	99.8256774807	0.0424486654139587	Missense	Missense	CBE
gRNA_CDK19_targ_6390	CDK19	176684	Q380H	1.4596681080346834	380	A384T	384	81.03337031083743	0.1318738538860338	99.8256774807	0.0424486654139587	Missense	Missense	CBE
gRNA_CDK19_targ_6390	CDK19	176684	Q380S	1.2570464784587172	380	A384T	384	81.03337031083743	0.1318738538860338	99.8256774807	0.0424486654139587	Missense	Missense	CBE
gRNA_CDK19_targ_6390	CDK19	176684	H379Q	1.0968735142967103	379	A384T	384	81.03337031083743	0.1318738538860338	99.8256774807	0.0424486654139587	Missense	Missense	CBE
gRNA_CDK19_targ_6390	CDK19	176684	Q381A	1.001222521563922	381	A384T	384	81.03337031083743	0.1318738538860338	99.8256774807	0.0424486654139587	Missense	Missense	CBE
gRNA_CDK19_targ_6391	CDK19	96293	A384T	55.20962063701411	384	A384T	384	49.77308838648708	27.309357897251097	72.43724881351706	0.2533932892318227	Missense	Missense	CBE
gRNA_CDK19_targ_6391	CDK19	96293	WT	27.309357897251097	WT	A384T	384	49.77308838648708	27.309357897251097	72.43724881351706	0.2533932892318227	WT	Missense	CBE
gRNA_CDK19_targ_6391	CDK19	96293	Q381H	8.52813807857269	381	A384T	384	49.77308838648708	27.309357897251097	72.43724881351706	0.2533932892318227	Missense	Missense	CBE
gRNA_CDK19_targ_6391	CDK19	96293	Q378P	5.728349931978441	378	A384T	384	49.77308838648708	27.309357897251097	72.43724881351706	0.2533932892318227	Missense	Missense	CBE
gRNA_CDK19_targ_6391	CDK19	96293	H379A	3.177801086267953	379	A384T	384	49.77308838648708	27.309357897251097	72.43724881351706	0.2533932892318227	Missense	Missense	CBE
gRNA_CDK19_targ_6391	CDK19	96293	Q380S	3.066681897957276	380	A384T	384	49.77308838648708	27.309357897251097	72.43724881351706	0.2533932892318227	Missense	Missense	CBE
gRNA_CDK19_targ_6391	CDK19	96293	H379S	3.025142014476649	379	A384T	384	49.77308838648708	27.309357897251097	72.43724881351706	0.2533932892318227	Missense	Missense	CBE
gRNA_CDK19_targ_6391	CDK19	96293	A384S	2.4186597156594978	384	A384T	384	49.77308838648708	27.309357897251097	72.43724881351706	0.2533932892318227	Missense	Missense	CBE
gRNA_CDK19_targ_6391	CDK19	96293	Q381A	2.0489547526819187	381	A384T	384	49.77308838648708	27.309357897251097	72.43724881351706	0.2533932892318227	Missense	Missense	CBE
gRNA_CDK19_targ_6391	CDK19	96293	Q381S	1.9772984536778373	381	A384T	384	49.77308838648708	27.309357897251097	72.43724881351706	0.2533932892318227	Missense	Missense	CBE
gRNA_CDK19_targ_6391	CDK19	96293	Q378L	1.9181041197179445	378	A384T	384	49.77308838648708	27.309357897251097	72.43724881351706	0.2533932892318227	Missense	Missense	CBE
gRNA_CDK19_targ_6391	CDK19	96293	Q380H	1.650171871267901	380	A384T	384	49.77308838648708	27.309357897251097	72.43724881351706	0.2533932892318227	Missense	Missense	CBE
gRNA_CDK19_targ_6391	CDK19	96293	Q381P	1.6179784615704154	381	A384T	384	49.77308838648708	27.309357897251097	72.43724881351706	0.2533932892318227	Missense	Missense	CBE
gRNA_CDK19_targ_6391	CDK19	96293	P382T	1.407163552906234	382	A384T	384	49.77308838648708	27.309357897251097	72.43724881351706	0.2533932892318227	Missense	Missense	CBE
gRNA_CDK19_targ_6391	CDK19	96293	Q378H	1.3168143063358708	378	A384T	384	49.77308838648708	27.309357897251097	72.43724881351706	0.2533932892318227	Missense	Missense	CBE
gRNA_CDK19_targ_6391	CDK19	96293	H379Q	1.243081013157758	379	A384T	384	49.77308838648708	27.309357897251097	72.43724881351706	0.2533932892318227	Missense	Missense	CBE
gRNA_CDK19_targ_6391	CDK19	96293	A384N	1.1953101471550371	384	A384T	384	49.77308838648708	27.309357897251097	72.43724881351706	0.2533932892318227	Missense	Missense	CBE
gRNA_CDK19_targ_6391	CDK19	96293	T383H	1.1527317665873946	383	A384T	384	49.77308838648708	27.309357897251097	72.43724881351706	0.2533932892318227	Missense	Missense	CBE
gRNA_CDK19_targ_6391	CDK19	96293	Q380R	1.1153458714548306	380	A384T	384	49.77308838648708	27.309357897251097	72.43724881351706	0.2533932892318227	Missense	Missense	CBE
gRNA_CDK19_targ_6391	CDK19	96293	H379T	1.0644595141910629	379	A384T	384	49.77308838648708	27.309357897251097	72.43724881351706	0.2533932892318227	Missense	Missense	CBE
gRNA_CDK19_targ_6391	CDK19	96293	Q378R	1.044728069537765	378	A384T	384	49.77308838648708	27.309357897251097	72.43724881351706	0.2533932892318227	Missense	Missense	CBE
gRNA_CDK19_targ_6391	CDK19	96293	Q380I	1.0249966248844673	380	A384T	384	49.77308838648708	27.309357897251097	72.43724881351706	0.2533932892318227	Missense	Missense	CBE
gRNA_CDK19_targ_6392	CDK19	216488	WT	84.10443073057168	WT	Q381H	381	6.344924429991501	84.10443073057166	15.702486973873828	0.1930822955544868	WT	Missense	CBE
gRNA_CDK19_targ_6392	CDK19	216488	Q381H	7.088152692066073	381	Q381H	381	6.344924429991501	84.10443073057166	15.702486973873828	0.1930822955544868	Missense	Missense	CBE
gRNA_CDK19_targ_6392	CDK19	216488	Q380H	4.10692509515539	380	Q381H	381	6.344924429991501	84.10443073057166	15.702486973873828	0.1930822955544868	Missense	Missense	CBE
gRNA_CDK19_targ_6392	CDK19	216488	Q376H	1.3663574886367835	376	Q381H	381	6.344924429991501	84.10443073057166	15.702486973873828	0.1930822955544868	Missense	Missense	CBE
gRNA_CDK19_targ_6392	CDK19	216488	N377A	1.2139240974095562	377	Q381H	381	6.344924429991501	84.10443073057166	15.702486973873828	0.1930822955544868	Missense	Missense	CBE
gRNA_CDK19_targ_6393	CDK19	200049	WT	80.67473469000095	WT	H379R	379	3.5606276462266746	80.67473469000095	19.18429984653757	0.14096546346145	WT	Missense	CBE
gRNA_CDK19_targ_6393	CDK19	200049	H379R	5.204224964883603	379	H379R	379	3.5606276462266746	80.67473469000095	19.18429984653757	0.14096546346145	Missense	Missense	CBE
gRNA_CDK19_targ_6393	CDK19	200049	Q380H	3.938035181380562	380	H379R	379	3.5606276462266746	80.67473469000095	19.18429984653757	0.14096546346145	Missense	Missense	CBE
gRNA_CDK19_targ_6393	CDK19	200049	Q376H	2.551374913146279	376	H379R	379	3.5606276462266746	80.67473469000095	19.18429984653757	0.14096546346145	Missense	Missense	CBE
gRNA_CDK19_targ_6393	CDK19	200049	Q375H	2.13397717559198	375	H379R	379	3.5606276462266746	80.67473469000095	19.18429984653757	0.14096546346145	Missense	Missense	CBE
gRNA_CDK19_targ_6393	CDK19	200049	N377Q	2.081490034941439	377	H379R	379	3.5606276462266746	80.67473469000095	19.18429984653757	0.14096546346145	Missense	Missense	CBE
gRNA_CDK19_targ_6393	CDK19	200049	Q378P	1.8230533519287773	378	H379R	379	3.5606276462266746	80.67473469000095	19.18429984653757	0.14096546346145	Missense	Missense	CBE
gRNA_CDK19_targ_6393	CDK19	200049	Q378H	1.3256752095736544	378	H379R	379	3.5606276462266746	80.67473469000095	19.18429984653757	0.14096546346145	Missense	Missense	CBE
gRNA_CDK19_targ_6393	CDK19	200049	Q376A	1.234697499112717	376	H379R	379	3.5606276462266746	80.67473469000095	19.18429984653757	0.14096546346145	Missense	Missense	CBE
gRNA_CDK19_targ_6393	CDK19	200049	H379A	1.1657143999720068	379	H379R	379	3.5606276462266746	80.67473469000095	19.18429984653757	0.14096546346145	Missense	Missense	CBE
gRNA_CDK19_targ_6393	CDK19	200049	Q376I	1.0267484466305754	376	H379R	379	3.5606276462266746	80.67473469000095	19.18429984653757	0.14096546346145	Missense	Missense	CBE
gRNA_CDK19_targ_6394	CDK19	226646	WT	69.86931161370596	WT	Q378H	378	20.348914165703345	69.86931161370595	29.936994255358567	0.1936941309354657	WT	Missense	CBE
gRNA_CDK19_targ_6394	CDK19	226646	Q378H	20.95117496006989	378	Q378H	378	20.348914165703345	69.86931161370595	29.936994255358567	0.1936941309354657	Missense	Missense	CBE
gRNA_CDK19_targ_6394	CDK19	226646	Q376H	4.462465695401639	376	Q378H	378	20.348914165703345	69.86931161370595	29.936994255358567	0.1936941309354657	Missense	Missense	CBE
gRNA_CDK19_targ_6395	CDK19	166872	WT	87.13984371254614	WT	Q378H	378	7.653171292967064	87.13984371254614	12.63603240807325	0.2241238793806026	WT	Missense	CBE
gRNA_CDK19_targ_6395	CDK19	166872	Q378H	7.821563833357303	378	Q378H	378	7.653171292967064	87.13984371254614	12.63603240807325	0.2241238793806026	Missense	Missense	CBE
gRNA_CDK19_targ_6396	CDK19	86938	WT	85.08132232165451	WT	Q376H	376	10.818054245554302	85.08132232165451	14.62651544779037	0.2921622305551077	WT	Missense	CBE
gRNA_CDK19_targ_6396	CDK19	86938	Q376H	11.037751040971727	376	Q376H	376	10.818054245554302	85.08132232165451	14.62651544779037	0.2921622305551077	Missense	Missense	CBE
gRNA_CDK19_targ_6396	CDK19	86938	Q372H	1.2963261174630196	372	Q376H	376	10.818054245554302	85.08132232165451	14.62651544779037	0.2921622305551077	Missense	Missense	CBE
gRNA_CDK19_targ_6397	CDK19	73583	WT	97.81607164698369	WT	N371S	371	0.5870921272576546	97.81607164698369	1.9855129581560929	0.1984153948602255	WT	Missense	CBE
gRNA_CDK19_targ_6398	CDK19	80168	WT	98.22747230815288	WT	Q372H	372	0.2295180121744336	98.22747230815288	1.6190998902305145	0.1534278016166049	WT	Missense	CBE
gRNA_CDK19_targ_6399	CDK19	119689	WT	89.2028507214531	WT	Q372H	372	7.767631110628378	89.2028507214531	10.665975987768295	0.1311732907786008	WT	Missense	CBE
gRNA_CDK19_targ_6399	CDK19	119689	Q372H	7.841990492025165	372	Q372H	372	7.767631110628378	89.2028507214531	10.665975987768295	0.1311732907786008	Missense	Missense	CBE
gRNA_CDK19_targ_6399	CDK19	119689	Q373R	1.0861482675935132	373	Q372H	372	7.767631110628378	89.2028507214531	10.665975987768295	0.1311732907786008	Missense	Missense	CBE
gRNA_CDK19_targ_6399	CDK19	119689	N371R	1.082806272923995	371	Q372H	372	7.767631110628378	89.2028507214531	10.665975987768295	0.1311732907786008	Missense	Missense	CBE
gRNA_CDK19_targ_6399	CDK19	119689	Q372I	1.0811352755892354	372	Q372H	372	7.767631110628378	89.2028507214531	10.665975987768295	0.1311732907786008	Missense	Missense	CBE
gRNA_CDK19_targ_6400	CDK19	62332	WT	95.4116665597125	WT	Q372H	372	2.5717127639093884	95.4116665597125	4.435923763075144	0.1524096772123465	WT	Missense	CBE
gRNA_CDK19_targ_6400	CDK19	62332	Q372H	2.945517551177565	372	Q372H	372	2.5717127639093884	95.4116665597125	4.435923763075144	0.1524096772123465	Missense	Missense	CBE
gRNA_CDK19_targ_6401	CDK19	61771	WT	99.66327240938304	WT	Q372K	372	0.1424616729533276	99.66327240938304	0.25740234090430747	0.0793252497126482	WT	Missense	CBE
gRNA_CDK19_targ_6402	CDK19	133906	WT	63.93888249966394	WT	D369N	369	16.997744686571174	63.93888249966394	35.38975101937177	0.6713664809642487	WT	Missense	CBE
gRNA_CDK19_targ_6402	CDK19	133906	D369N	25.95402745209326	369	D369N	369	16.997744686571174	63.93888249966394	35.38975101937177	0.6713664809642487	Missense	Missense	CBE
gRNA_CDK19_targ_6402	CDK19	133906	G368S	7.401460726181052	368	D369N	369	16.997744686571174	63.93888249966394	35.38975101937177	0.6713664809642487	Missense	Missense	CBE
gRNA_CDK19_targ_6402	CDK19	133906	D369Y	3.0230161456544145	369	D369N	369	16.997744686571174	63.93888249966394	35.38975101937177	0.6713664809642487	Missense	Missense	CBE
gRNA_CDK19_targ_6402	CDK19	133906	E366K	2.2254417277791885	366	D369N	369	16.997744686571174	63.93888249966394	35.38975101937177	0.6713664809642487	Missense	Missense	CBE
gRNA_CDK19_targ_6402	CDK19	133906	G368N	1.934939435126133	368	D369N	369	16.997744686571174	63.93888249966394	35.38975101937177	0.6713664809642487	Missense	Missense	CBE
gRNA_CDK19_targ_6402	CDK19	133906	E365K	1.4435499529520708	365	D369N	369	16.997744686571174	63.93888249966394	35.38975101937177	0.6713664809642487	Missense	Missense	CBE
gRNA_CDK19_targ_6402	CDK19	133906	G368C	1.3098740907800994	368	D369N	369	16.997744686571174	63.93888249966394	35.38975101937177	0.6713664809642487	Missense	Missense	CBE
gRNA_CDK19_targ_6403	CDK19	77513	WT	71.76602634396811	WT	D369N	369	21.792473520570745	71.76602634396811	27.737282778372656	0.4966908776592293	WT	Missense	CBE
gRNA_CDK19_targ_6403	CDK19	77513	D369N	24.468153729051902	369	D369N	369	21.792473520570745	71.76602634396811	27.737282778372656	0.4966908776592293	Missense	Missense	CBE
gRNA_CDK19_targ_6403	CDK19	77513	G368S	2.1544773134829	368	D369N	369	21.792473520570745	71.76602634396811	27.737282778372656	0.4966908776592293	Missense	Missense	CBE
gRNA_CDK19_targ_6403	CDK19	77513	G368D	1.0746584443899734	368	D369N	369	21.792473520570745	71.76602634396811	27.737282778372656	0.4966908776592293	Missense	Missense	CBE
gRNA_CDK19_targ_6404	CDK19	19392	WT	93.52310231023102	WT	C349G	349	1.8203382838283828	93.52310231023102	6.198432343234321	0.27846534653465327	WT	Missense	CBE
gRNA_CDK19_targ_6404	CDK19	19392	C349G	1.846122112211221	349	C349G	349	1.8203382838283828	93.52310231023102	6.198432343234321	0.27846534653465327	Missense	Missense	CBE
gRNA_CDK19_targ_6405	CDK19	23126	WT	56.69808873129811	WT	G348C_C349I_Q350C_I351R	348	35.03848482227795	56.6980887312981	43.04678716596038	0.2551241027415026	WT	Missense	CBE
gRNA_CDK19_targ_6405	CDK19	23126	G348C	35.23307100233503	348	G348C_C349I_Q350C_I351R	348	35.03848482227795	56.6980887312981	43.04678716596038	0.2551241027415026	Missense	Missense	CBE
gRNA_CDK19_targ_6405	CDK19	23126	Q350C	35.10767101963158	350	G348C_C349I_Q350C_I351R	348	35.03848482227795	56.6980887312981	43.04678716596038	0.2551241027415026	Missense	Missense	CBE
gRNA_CDK19_targ_6405	CDK19	23126	C349I	35.10767101963158	349	G348C_C349I_Q350C_I351R	348	35.03848482227795	56.6980887312981	43.04678716596038	0.2551241027415026	Missense	Missense	CBE
gRNA_CDK19_targ_6405	CDK19	23126	I351R	35.04713309694716	351	G348C_C349I_Q350C_I351R	348	35.03848482227795	56.6980887312981	43.04678716596038	0.2551241027415026	Missense	Missense	CBE
gRNA_CDK19_targ_6405	CDK19	23126	C349F	2.953385799532993	349	G348C_C349I_Q350C_I351R	348	35.03848482227795	56.6980887312981	43.04678716596038	0.2551241027415026	Missense	Missense	CBE
gRNA_CDK19_targ_6405	CDK19	23126	P352S	1.7296549338406988	352	G348C_C349I_Q350C_I351R	348	35.03848482227795	56.6980887312981	43.04678716596038	0.2551241027415026	Missense	Missense	CBE
gRNA_CDK19_targ_6405	CDK19	23126	G348R	1.7210066591714952	348	G348C_C349I_Q350C_I351R	348	35.03848482227795	56.6980887312981	43.04678716596038	0.2551241027415026	Missense	Missense	CBE
gRNA_CDK19_targ_6405	CDK19	23126	Q350P	1.7123583845022918	350	G348C_C349I_Q350C_I351R	348	35.03848482227795	56.6980887312981	43.04678716596038	0.2551241027415026	Missense	Missense	CBE
gRNA_CDK19_targ_6405	CDK19	23126	C349L	1.7037101098330882	349	G348C_C349I_Q350C_I351R	348	35.03848482227795	56.6980887312981	43.04678716596038	0.2551241027415026	Missense	Missense	CBE
gRNA_CDK19_targ_6405	CDK19	23126	Y353I	1.6950618351638849	353	G348C_C349I_Q350C_I351R	348	35.03848482227795	56.6980887312981	43.04678716596038	0.2551241027415026	Missense	Missense	CBE
gRNA_CDK19_targ_6406	CDK19	37029	WT	99.70833670906586	WT	V345L	345	0.1917416079289206	99.70833670906588	0.2916632909341323	0.0	WT	Missense	CBE
gRNA_CDK19_targ_6407	CDK19	152682	D344N	69.11751221493037	344	D344N	344	65.89185365661963	14.84523388480633	85.11743362020407	0.0373324949895855	Missense	Missense	CBE
gRNA_CDK19_targ_6407	CDK19	152682	WT	14.84523388480633	WT	D344N	344	65.89185365661963	14.84523388480633	85.11743362020407	0.0373324949895855	WT	Missense	CBE
gRNA_CDK19_targ_6407	CDK19	152682	D344H	10.97706343904324	344	D344N	344	65.89185365661963	14.84523388480633	85.11743362020407	0.0373324949895855	Missense	Missense	CBE
gRNA_CDK19_targ_6407	CDK19	152682	L340F	3.249236976198897	340	D344N	344	65.89185365661963	14.84523388480633	85.11743362020407	0.0373324949895855	Missense	Missense	CBE
gRNA_CDK19_targ_6407	CDK19	152682	P341A	1.938014959196238	341	D344N	344	65.89185365661963	14.84523388480633	85.11743362020407	0.0373324949895855	Missense	Missense	CBE
gRNA_CDK19_targ_6407	CDK19	152682	L343I	1.932120354724198	343	D344N	344	65.89185365661963	14.84523388480633	85.11743362020407	0.0373324949895855	Missense	Missense	CBE
gRNA_CDK19_targ_6407	CDK19	152682	T342N	1.9183662776227717	342	D344N	344	65.89185365661963	14.84523388480633	85.11743362020407	0.0373324949895855	Missense	Missense	CBE
gRNA_CDK19_targ_6407	CDK19	152682	D344Y	1.1776109823030874	344	D344N	344	65.89185365661963	14.84523388480633	85.11743362020407	0.0373324949895855	Missense	Missense	CBE
gRNA_CDK19_targ_6408	CDK19	128455	D344N	66.00988673076175	344	D344N	344	65.04923903312444	13.379782803316337	86.58518547351211	0.0350317231715385	Missense	Missense	CBE
gRNA_CDK19_targ_6408	CDK19	128455	D344H	20.02335448211436	344	D344N	344	65.04923903312444	13.379782803316337	86.58518547351211	0.0350317231715385	Missense	Missense	CBE
gRNA_CDK19_targ_6408	CDK19	128455	WT	13.379782803316337	WT	D344N	344	65.04923903312444	13.379782803316337	86.58518547351211	0.0350317231715385	WT	Missense	CBE
gRNA_CDK19_targ_6409	CDK19	146359	D344N	73.73991350036555	344	D344N	344	72.34403077364563	4.568902493184567	95.33065954263147	0.1004379641839582	Missense	Missense	CBE
gRNA_CDK19_targ_6409	CDK19	146359	D344H	20.38344071768733	344	D344N	344	72.34403077364563	4.568902493184567	95.33065954263147	0.1004379641839582	Missense	Missense	CBE
gRNA_CDK19_targ_6409	CDK19	146359	WT	4.568902493184567	WT	D344N	344	72.34403077364563	4.568902493184567	95.33065954263147	0.1004379641839582	WT	Missense	CBE
gRNA_CDK19_targ_6410	CDK19	97523	WT	50.96336248884879	WT	D338N	338	26.81213662418096	50.96336248884879	48.85719266224377	0.1794448489074365	WT	Missense	CBE
gRNA_CDK19_targ_6410	CDK19	97523	D338N	28.8619094982722	338	D338N	338	26.81213662418096	50.96336248884879	48.85719266224377	0.1794448489074365	Missense	Missense	CBE
gRNA_CDK19_targ_6410	CDK19	97523	L340F	8.092449986157112	340	D338N	338	26.81213662418096	50.96336248884879	48.85719266224377	0.1794448489074365	Missense	Missense	CBE
gRNA_CDK19_targ_6410	CDK19	97523	E337D	7.002450703936507	337	D338N	338	26.81213662418096	50.96336248884879	48.85719266224377	0.1794448489074365	Missense	Missense	CBE
gRNA_CDK19_targ_6410	CDK19	97523	D338Y	2.599386811316305	338	D338N	338	26.81213662418096	50.96336248884879	48.85719266224377	0.1794448489074365	Missense	Missense	CBE
gRNA_CDK19_targ_6410	CDK19	97523	E337K	1.4242794007567443	337	D338N	338	26.81213662418096	50.96336248884879	48.85719266224377	0.1794448489074365	Missense	Missense	CBE
gRNA_CDK19_targ_6410	CDK19	97523	E337G	1.364806250833137	337	D338N	338	26.81213662418096	50.96336248884879	48.85719266224377	0.1794448489074365	Missense	Missense	CBE
gRNA_CDK19_targ_6410	CDK19	97523	Q336H	1.2325297622099405	336	D338N	338	26.81213662418096	50.96336248884879	48.85719266224377	0.1794448489074365	Missense	Missense	CBE
gRNA_CDK19_targ_6411	CDK19	90371	D338N	73.90423919177613	338	E337K_D338N	337	35.598809352557794	11.032300184793794	84.71522944307355	4.25247037213265	Missense	Missense	CBE
gRNA_CDK19_targ_6411	CDK19	90371	E337K	38.13834083942858	337	E337K_D338N	337	35.598809352557794	11.032300184793794	84.71522944307355	4.25247037213265	Missense	Missense	CBE
gRNA_CDK19_targ_6411	CDK19	90371	WT	11.032300184793794	WT	E337K_D338N	337	35.598809352557794	11.032300184793794	84.71522944307355	4.25247037213265	WT	Missense	CBE
gRNA_CDK19_targ_6411	CDK19	90371	D338Y	4.148454703389362	338	E337K_D338N	337	35.598809352557794	11.032300184793794	84.71522944307355	4.25247037213265	Missense	Missense	CBE
gRNA_CDK19_targ_6411	CDK19	90371	E337D	3.6925562403868497	337	E337K_D338N	337	35.598809352557794	11.032300184793794	84.71522944307355	4.25247037213265	Missense	Missense	CBE
gRNA_CDK19_targ_6411	CDK19	90371	Y334*	3.24993637339412	334	E337K_D338N	337	35.598809352557794	11.032300184793794	84.71522944307355	4.25247037213265	Nonsense	Missense	CBE
gRNA_CDK19_targ_6411	CDK19	90371	D338H	3.1204700622987462	338	E337K_D338N	337	35.598809352557794	11.032300184793794	84.71522944307355	4.25247037213265	Missense	Missense	CBE
gRNA_CDK19_targ_6411	CDK19	90371	Y334L	2.034944838499076	334	E337K_D338N	337	35.598809352557794	11.032300184793794	84.71522944307355	4.25247037213265	Missense	Missense	CBE
gRNA_CDK19_targ_6411	CDK19	90371	Q336S	2.0205596928218124	336	E337K_D338N	337	35.598809352557794	11.032300184793794	84.71522944307355	4.25247037213265	Missense	Missense	CBE
gRNA_CDK19_targ_6411	CDK19	90371	E337G	1.9751911564550573	337	E337K_D338N	337	35.598809352557794	11.032300184793794	84.71522944307355	4.25247037213265	Missense	Missense	CBE
gRNA_CDK19_targ_6411	CDK19	90371	F335E	1.6852751435748194	335	E337K_D338N	337	35.598809352557794	11.032300184793794	84.71522944307355	4.25247037213265	Missense	Missense	CBE
gRNA_CDK19_targ_6411	CDK19	90371	F335L	1.2935565612862534	335	E337K_D338N	337	35.598809352557794	11.032300184793794	84.71522944307355	4.25247037213265	Missense	Missense	CBE
gRNA_CDK19_targ_6411	CDK19	90371	E337Q	1.055648382777661	337	E337K_D338N	337	35.598809352557794	11.032300184793794	84.71522944307355	4.25247037213265	Missense	Missense	CBE
gRNA_CDK19_targ_6411	CDK19	90371	Q336P	1.0091732967434244	336	E337K_D338N	337	35.598809352557794	11.032300184793794	84.71522944307355	4.25247037213265	Missense	Missense	CBE
gRNA_CDK19_targ_6412	CDK19	44950	D338N	74.19577308120134	338	E337K_D338N	337	50.59844271412681	10.10901001112347	88.3670745272525	1.5239154616240256	Missense	Missense	CBE
gRNA_CDK19_targ_6412	CDK19	44950	E337K	55.793103448275865	337	E337K_D338N	337	50.59844271412681	10.10901001112347	88.3670745272525	1.5239154616240256	Missense	Missense	CBE
gRNA_CDK19_targ_6412	CDK19	44950	WT	10.10901001112347	WT	E337K_D338N	337	50.59844271412681	10.10901001112347	88.3670745272525	1.5239154616240256	WT	Missense	CBE
gRNA_CDK19_targ_6412	CDK19	44950	D338Y	5.650723025583982	338	E337K_D338N	337	50.59844271412681	10.10901001112347	88.3670745272525	1.5239154616240256	Missense	Missense	CBE
gRNA_CDK19_targ_6412	CDK19	44950	F335L	2.3626251390433817	335	E337K_D338N	337	50.59844271412681	10.10901001112347	88.3670745272525	1.5239154616240256	Missense	Missense	CBE
gRNA_CDK19_targ_6412	CDK19	44950	E337D	1.813125695216908	337	E337K_D338N	337	50.59844271412681	10.10901001112347	88.3670745272525	1.5239154616240256	Missense	Missense	CBE
gRNA_CDK19_targ_6412	CDK19	44950	D338H	1.6729699666295883	338	E337K_D338N	337	50.59844271412681	10.10901001112347	88.3670745272525	1.5239154616240256	Missense	Missense	CBE
gRNA_CDK19_targ_6412	CDK19	44950	Y334I	1.457174638487208	334	E337K_D338N	337	50.59844271412681	10.10901001112347	88.3670745272525	1.5239154616240256	Missense	Missense	CBE
gRNA_CDK19_targ_6412	CDK19	44950	Y334P	1.4527252502780867	334	E337K_D338N	337	50.59844271412681	10.10901001112347	88.3670745272525	1.5239154616240256	Missense	Missense	CBE
gRNA_CDK19_targ_6412	CDK19	44950	Y334F	1.2235817575083423	334	E337K_D338N	337	50.59844271412681	10.10901001112347	88.3670745272525	1.5239154616240256	Missense	Missense	CBE
gRNA_CDK19_targ_6412	CDK19	44950	Q336K	1.0700778642936597	336	E337K_D338N	337	50.59844271412681	10.10901001112347	88.3670745272525	1.5239154616240256	Missense	Missense	CBE
gRNA_CDK19_targ_6413	CDK19	40342	D338N	85.33290367359079	338	D338N	338	45.0894849040702	5.755788012493183	93.47330325715134	0.7709087303554599	Missense	Missense	CBE
gRNA_CDK19_targ_6413	CDK19	40342	E337K	38.54047890535918	337	D338N	338	45.0894849040702	5.755788012493183	93.47330325715134	0.7709087303554599	Missense	Missense	CBE
gRNA_CDK19_targ_6413	CDK19	40342	WT	5.755788012493183	WT	D338N	338	45.0894849040702	5.755788012493183	93.47330325715134	0.7709087303554599	WT	Missense	CBE
gRNA_CDK19_targ_6413	CDK19	40342	D338Y	3.988399186951564	338	D338N	338	45.0894849040702	5.755788012493183	93.47330325715134	0.7709087303554599	Missense	Missense	CBE
gRNA_CDK19_targ_6413	CDK19	40342	Q336S	2.320162609687175	336	D338N	338	45.0894849040702	5.755788012493183	93.47330325715134	0.7709087303554599	Missense	Missense	CBE
gRNA_CDK19_targ_6413	CDK19	40342	Y334F	2.0301422834762777	334	D338N	338	45.0894849040702	5.755788012493183	93.47330325715134	0.7709087303554599	Missense	Missense	CBE
gRNA_CDK19_targ_6413	CDK19	40342	E337Q	1.2964156462247782	337	D338N	338	45.0894849040702	5.755788012493183	93.47330325715134	0.7709087303554599	Missense	Missense	CBE
gRNA_CDK19_targ_6413	CDK19	40342	P339S	1.2939368400178477	339	D338N	338	45.0894849040702	5.755788012493183	93.47330325715134	0.7709087303554599	Missense	Missense	CBE
gRNA_CDK19_targ_6413	CDK19	40342	F335Y	1.2914580338109167	335	D338N	338	45.0894849040702	5.755788012493183	93.47330325715134	0.7709087303554599	Missense	Missense	CBE
gRNA_CDK19_targ_6413	CDK19	40342	Q336F	1.2840216151901245	336	D338N	338	45.0894849040702	5.755788012493183	93.47330325715134	0.7709087303554599	Missense	Missense	CBE
gRNA_CDK19_targ_6413	CDK19	40342	Y334P	1.279064002776263	334	D338N	338	45.0894849040702	5.755788012493183	93.47330325715134	0.7709087303554599	Missense	Missense	CBE
gRNA_CDK19_targ_6413	CDK19	40342	E337A	1.2765851965693322	337	D338N	338	45.0894849040702	5.755788012493183	93.47330325715134	0.7709087303554599	Missense	Missense	CBE
gRNA_CDK19_targ_6413	CDK19	40342	D338G	1.2765851965693322	338	D338N	338	45.0894849040702	5.755788012493183	93.47330325715134	0.7709087303554599	Missense	Missense	CBE
gRNA_CDK19_targ_6413	CDK19	40342	Y334L	1.182390560705964	334	D338N	338	45.0894849040702	5.755788012493183	93.47330325715134	0.7709087303554599	Missense	Missense	CBE
gRNA_CDK19_targ_6413	CDK19	40342	F335E	1.046056219324773	335	D338N	338	45.0894849040702	5.755788012493183	93.47330325715134	0.7709087303554599	Missense	Missense	CBE
gRNA_CDK19_targ_6413	CDK19	40342	Y334G	1.0435774131178424	334	D338N	338	45.0894849040702	5.755788012493183	93.47330325715134	0.7709087303554599	Missense	Missense	CBE
gRNA_CDK19_targ_6413	CDK19	40342	E337D	1.0163105448416043	337	D338N	338	45.0894849040702	5.755788012493183	93.47330325715134	0.7709087303554599	Missense	Missense	CBE
gRNA_CDK19_targ_6414	CDK19	228964	WT	51.86928949529184	WT	E337K	337	37.808563791687774	51.86928949529184	47.011757306825515	1.1189531978826348	WT	Missense	CBE
gRNA_CDK19_targ_6414	CDK19	228964	E337K	43.30942855645429	337	E337K	337	37.808563791687774	51.86928949529184	47.011757306825515	1.1189531978826348	Missense	Missense	CBE
gRNA_CDK19_targ_6414	CDK19	228964	D338N	3.50011355496934	338	E337K	337	37.808563791687774	51.86928949529184	47.011757306825515	1.1189531978826348	Missense	Missense	CBE
gRNA_CDK19_targ_6414	CDK19	228964	Q336H	2.457591586450272	336	E337K	337	37.808563791687774	51.86928949529184	47.011757306825515	1.1189531978826348	Missense	Missense	CBE
gRNA_CDK19_targ_6414	CDK19	228964	E337*	1.0613022134484025	337	E337K	337	37.808563791687774	51.86928949529184	47.011757306825515	1.1189531978826348	Nonsense	Missense	CBE
gRNA_CDK19_targ_6415	CDK19	162345	D332N	43.45929963965629	332	D332N	332	34.687240136745814	29.914687856108905	67.80190335396838	2.283408789922691	Missense	Missense	CBE
gRNA_CDK19_targ_6415	CDK19	162345	WT	29.914687856108905	WT	D332N	332	34.687240136745814	29.914687856108905	67.80190335396838	2.283408789922691	WT	Missense	CBE
gRNA_CDK19_targ_6415	CDK19	162345	E337K	17.859496750746867	337	D332N	332	34.687240136745814	29.914687856108905	67.80190335396838	2.283408789922691	Missense	Missense	CBE
gRNA_CDK19_targ_6415	CDK19	162345	Q331A	3.8350426560719457	331	D332N	332	34.687240136745814	29.914687856108905	67.80190335396838	2.283408789922691	Missense	Missense	CBE
gRNA_CDK19_targ_6415	CDK19	162345	D332H	3.752502386892112	332	D332N	332	34.687240136745814	29.914687856108905	67.80190335396838	2.283408789922691	Missense	Missense	CBE
gRNA_CDK19_targ_6415	CDK19	162345	P333S	3.1482336998367675	333	D332N	332	34.687240136745814	29.914687856108905	67.80190335396838	2.283408789922691	Missense	Missense	CBE
gRNA_CDK19_targ_6415	CDK19	162345	D332S	2.8254642890141364	332	D332N	332	34.687240136745814	29.914687856108905	67.80190335396838	2.283408789922691	Missense	Missense	CBE
gRNA_CDK19_targ_6415	CDK19	162345	Y334A	2.272937263235702	334	D332N	332	34.687240136745814	29.914687856108905	67.80190335396838	2.283408789922691	Missense	Missense	CBE
gRNA_CDK19_targ_6415	CDK19	162345	D332A	2.2661615694970587	332	D332N	332	34.687240136745814	29.914687856108905	67.80190335396838	2.283408789922691	Missense	Missense	CBE
gRNA_CDK19_targ_6415	CDK19	162345	P333L	2.207028242323447	333	D332N	332	34.687240136745814	29.914687856108905	67.80190335396838	2.283408789922691	Missense	Missense	CBE
gRNA_CDK19_targ_6415	CDK19	162345	E337*	2.192860882688102	337	D332N	332	34.687240136745814	29.914687856108905	67.80190335396838	2.283408789922691	Nonsense	Missense	CBE
gRNA_CDK19_targ_6415	CDK19	162345	F335V	2.0277803443284363	335	D332N	332	34.687240136745814	29.914687856108905	67.80190335396838	2.283408789922691	Missense	Missense	CBE
gRNA_CDK19_targ_6415	CDK19	162345	Q331H	1.8959623025039267	331	D332N	332	34.687240136745814	29.914687856108905	67.80190335396838	2.283408789922691	Missense	Missense	CBE
gRNA_CDK19_targ_6415	CDK19	162345	Q336P	1.7924789799501062	336	D332N	332	34.687240136745814	29.914687856108905	67.80190335396838	2.283408789922691	Missense	Missense	CBE
gRNA_CDK19_targ_6415	CDK19	162345	Y334Q	1.6563491330191875	334	D332N	332	34.687240136745814	29.914687856108905	67.80190335396838	2.283408789922691	Missense	Missense	CBE
gRNA_CDK19_targ_6415	CDK19	162345	F335D	1.5220672025624442	335	D332N	332	34.687240136745814	29.914687856108905	67.80190335396838	2.283408789922691	Missense	Missense	CBE
gRNA_CDK19_targ_6415	CDK19	162345	D332Y	1.4185838800086237	332	D332N	332	34.687240136745814	29.914687856108905	67.80190335396838	2.283408789922691	Missense	Missense	CBE
gRNA_CDK19_targ_6415	CDK19	162345	E337Q	1.271982506390711	337	D332N	332	34.687240136745814	29.914687856108905	67.80190335396838	2.283408789922691	Missense	Missense	CBE
gRNA_CDK19_targ_6415	CDK19	162345	Q331S	1.0440728079090824	331	D332N	332	34.687240136745814	29.914687856108905	67.80190335396838	2.283408789922691	Missense	Missense	CBE
gRNA_CDK19_targ_6416	CDK19	88484	WT	48.17707156096017	WT	D332N	332	39.314452330364816	48.17707156096017	50.327742868767224	1.4951855702725887	WT	Missense	CBE
gRNA_CDK19_targ_6416	CDK19	88484	D332N	39.94733511143257	332	D332N	332	39.314452330364816	48.17707156096017	50.327742868767224	1.4951855702725887	Missense	Missense	CBE
gRNA_CDK19_targ_6416	CDK19	88484	D332H	3.1779756792188416	332	D332N	332	39.314452330364816	48.17707156096017	50.327742868767224	1.4951855702725887	Missense	Missense	CBE
gRNA_CDK19_targ_6416	CDK19	88484	L330A	1.4725826138058855	330	D332N	332	39.314452330364816	48.17707156096017	50.327742868767224	1.4951855702725887	Missense	Missense	CBE
gRNA_CDK19_targ_6416	CDK19	88484	L330R	1.1109353103385924	330	D332N	332	39.314452330364816	48.17707156096017	50.327742868767224	1.4951855702725887	Missense	Missense	CBE
gRNA_CDK19_targ_6416	CDK19	88484	Q336*	1.0872022060485511	336	D332N	332	39.314452330364816	48.17707156096017	50.327742868767224	1.4951855702725887	Nonsense	Missense	CBE
gRNA_CDK19_targ_6417	CDK19	167156	D332N	67.93115413147001	332	D332N	332	66.20223025198018	16.337433295843404	83.60573356624946	0.0568331379071036	Missense	Missense	CBE
gRNA_CDK19_targ_6417	CDK19	167156	WT	16.337433295843404	WT	D332N	332	66.20223025198018	16.337433295843404	83.60573356624946	0.0568331379071036	WT	Missense	CBE
gRNA_CDK19_targ_6417	CDK19	167156	D332H	7.677857809471392	332	D332N	332	66.20223025198018	16.337433295843404	83.60573356624946	0.0568331379071036	Missense	Missense	CBE
gRNA_CDK19_targ_6417	CDK19	167156	D332Y	3.4046040824140325	332	D332N	332	66.20223025198018	16.337433295843404	83.60573356624946	0.0568331379071036	Missense	Missense	CBE
gRNA_CDK19_targ_6417	CDK19	167156	A329S	2.233243197970758	329	D332N	332	66.20223025198018	16.337433295843404	83.60573356624946	0.0568331379071036	Missense	Missense	CBE
gRNA_CDK19_targ_6417	CDK19	167156	Q328H	1.789346478738424	328	D332N	332	66.20223025198018	16.337433295843404	83.60573356624946	0.0568331379071036	Missense	Missense	CBE
gRNA_CDK19_targ_6417	CDK19	167156	Q331A	1.3998899231855273	331	D332N	332	66.20223025198018	16.337433295843404	83.60573356624946	0.0568331379071036	Missense	Missense	CBE
gRNA_CDK19_targ_6417	CDK19	167156	A329E	1.3873268084902726	329	D332N	332	66.20223025198018	16.337433295843404	83.60573356624946	0.0568331379071036	Missense	Missense	CBE
gRNA_CDK19_targ_6417	CDK19	167156	L330Q	1.1031611189547488	330	D332N	332	66.20223025198018	16.337433295843404	83.60573356624946	0.0568331379071036	Missense	Missense	CBE
gRNA_CDK19_targ_6418	CDK19	66455	D332N	85.08163418854865	332	D332N	332	72.5904747573546	1.4822060040628997	98.2273719058009	0.2904220901361802	Missense	Missense	CBE
gRNA_CDK19_targ_6418	CDK19	66455	D332Y	8.76532992250395	332	D332N	332	72.5904747573546	1.4822060040628997	98.2273719058009	0.2904220901361802	Missense	Missense	CBE
gRNA_CDK19_targ_6418	CDK19	66455	Q331H	8.547137160484539	331	D332N	332	72.5904747573546	1.4822060040628997	98.2273719058009	0.2904220901361802	Missense	Missense	CBE
gRNA_CDK19_targ_6418	CDK19	66455	A329T	4.858927093521932	329	D332N	332	72.5904747573546	1.4822060040628997	98.2273719058009	0.2904220901361802	Missense	Missense	CBE
gRNA_CDK19_targ_6418	CDK19	66455	D332H	1.7425325408170942	332	D332N	332	72.5904747573546	1.4822060040628997	98.2273719058009	0.2904220901361802	Missense	Missense	CBE
gRNA_CDK19_targ_6418	CDK19	66455	A329S	1.5739974418779623	329	D332N	332	72.5904747573546	1.4822060040628997	98.2273719058009	0.2904220901361802	Missense	Missense	CBE
gRNA_CDK19_targ_6418	CDK19	66455	WT	1.4822060040628997	WT	D332N	332	72.5904747573546	1.4822060040628997	98.2273719058009	0.2904220901361802	WT	Missense	CBE
gRNA_CDK19_targ_6419	CDK19	118575	WT	53.5045329959941	WT	D332N	332	20.3213156230234	53.50453299599409	43.62808349146108	2.867383512544798	WT	Missense	CBE
gRNA_CDK19_targ_6419	CDK19	118575	D332N	23.2764073371284	332	D332N	332	20.3213156230234	53.50453299599409	43.62808349146108	2.867383512544798	Missense	Missense	CBE
gRNA_CDK19_targ_6419	CDK19	118575	A329T	4.762386675100148	329	D332N	332	20.3213156230234	53.50453299599409	43.62808349146108	2.867383512544798	Missense	Missense	CBE
gRNA_CDK19_targ_6419	CDK19	118575	E327K	4.359266287160025	327	D332N	332	20.3213156230234	53.50453299599409	43.62808349146108	2.867383512544798	Missense	Missense	CBE
gRNA_CDK19_targ_6419	CDK19	118575	E327L	3.203879401222854	327	D332N	332	20.3213156230234	53.50453299599409	43.62808349146108	2.867383512544798	Missense	Missense	CBE
gRNA_CDK19_targ_6419	CDK19	118575	S326*	2.675943495677841	326	D332N	332	20.3213156230234	53.50453299599409	43.62808349146108	2.867383512544798	Nonsense	Missense	CBE
gRNA_CDK19_targ_6419	CDK19	118575	A329S	2.6573898376554923	329	D332N	332	20.3213156230234	53.50453299599409	43.62808349146108	2.867383512544798	Missense	Missense	CBE
gRNA_CDK19_targ_6419	CDK19	118575	Q331H	2.260172886358845	331	D332N	332	20.3213156230234	53.50453299599409	43.62808349146108	2.867383512544798	Missense	Missense	CBE
gRNA_CDK19_targ_6419	CDK19	118575	E327S	2.1581277672359267	327	D332N	332	20.3213156230234	53.50453299599409	43.62808349146108	2.867383512544798	Missense	Missense	CBE
gRNA_CDK19_targ_6419	CDK19	118575	L330S	2.0147585916086865	330	D332N	332	20.3213156230234	53.50453299599409	43.62808349146108	2.867383512544798	Missense	Missense	CBE
gRNA_CDK19_targ_6419	CDK19	118575	E327Q	1.658022348724436	327	D332N	332	20.3213156230234	53.50453299599409	43.62808349146108	2.867383512544798	Missense	Missense	CBE
gRNA_CDK19_targ_6419	CDK19	118575	Q328S	1.406704617330803	328	D332N	332	20.3213156230234	53.50453299599409	43.62808349146108	2.867383512544798	Missense	Missense	CBE
gRNA_CDK19_targ_6419	CDK19	118575	D332Y	1.3021294539321104	332	D332N	332	20.3213156230234	53.50453299599409	43.62808349146108	2.867383512544798	Missense	Missense	CBE
gRNA_CDK19_targ_6419	CDK19	118575	E327G	1.0988825637781994	327	D332N	332	20.3213156230234	53.50453299599409	43.62808349146108	2.867383512544798	Missense	Missense	CBE
gRNA_CDK19_targ_6419	CDK19	118575	S326F	1.0971958675943496	326	D332N	332	20.3213156230234	53.50453299599409	43.62808349146108	2.867383512544798	Missense	Missense	CBE
gRNA_CDK19_targ_6419	CDK19	118575	Q328A	1.0794855576639255	328	D332N	332	20.3213156230234	53.50453299599409	43.62808349146108	2.867383512544798	Missense	Missense	CBE
gRNA_CDK19_targ_6419	CDK19	118575	Q331K	1.0693653805608263	331	D332N	332	20.3213156230234	53.50453299599409	43.62808349146108	2.867383512544798	Missense	Missense	CBE
gRNA_CDK19_targ_6420	CDK19	48372	WT	72.26081204002315	WT	D332N	332	20.352683370544945	72.26081204002315	27.17274456297031	0.566443397006532	WT	Missense	CBE
gRNA_CDK19_targ_6420	CDK19	48372	D332N	21.16927147936823	332	D332N	332	20.352683370544945	72.26081204002315	27.17274456297031	0.566443397006532	Missense	Missense	CBE
gRNA_CDK19_targ_6420	CDK19	48372	A329T	1.8295708260977424	329	D332N	332	20.352683370544945	72.26081204002315	27.17274456297031	0.566443397006532	Missense	Missense	CBE
gRNA_CDK19_targ_6420	CDK19	48372	A329P	1.0956751839907384	329	D332N	332	20.352683370544945	72.26081204002315	27.17274456297031	0.566443397006532	Missense	Missense	CBE
gRNA_CDK19_targ_6421	CDK19	90026	E327K	74.2985359784951	327	E327K	327	61.23008908537534	9.287316997311889	87.43140870415212	3.2812742985359757	Missense	Missense	CBE
gRNA_CDK19_targ_6421	CDK19	90026	WT	9.287316997311889	WT	E327K	327	61.23008908537534	9.287316997311889	87.43140870415212	3.2812742985359757	WT	Missense	CBE
gRNA_CDK19_targ_6421	CDK19	90026	E327Q	8.440894852598138	327	E327K	327	61.23008908537534	9.287316997311889	87.43140870415212	3.2812742985359757	Missense	Missense	CBE
gRNA_CDK19_targ_6421	CDK19	90026	R323K	8.28316264190345	323	E327K	327	61.23008908537534	9.287316997311889	87.43140870415212	3.2812742985359757	Missense	Missense	CBE
gRNA_CDK19_targ_6421	CDK19	90026	R323T	5.10741341390265	323	E327K	327	61.23008908537534	9.287316997311889	87.43140870415212	3.2812742985359757	Missense	Missense	CBE
gRNA_CDK19_targ_6421	CDK19	90026	E327*	3.096883122653456	327	E327K	327	61.23008908537534	9.287316997311889	87.43140870415212	3.2812742985359757	Nonsense	Missense	CBE
gRNA_CDK19_targ_6421	CDK19	90026	K322I	1.875013884877702	322	E327K	327	61.23008908537534	9.287316997311889	87.43140870415212	3.2812742985359757	Missense	Missense	CBE
gRNA_CDK19_targ_6421	CDK19	90026	I324S	1.8539088707706664	324	E327K	327	61.23008908537534	9.287316997311889	87.43140870415212	3.2812742985359757	Missense	Missense	CBE
gRNA_CDK19_targ_6421	CDK19	90026	K322N	1.2862950703130207	322	E327K	327	61.23008908537534	9.287316997311889	87.43140870415212	3.2812742985359757	Missense	Missense	CBE
gRNA_CDK19_targ_6421	CDK19	90026	T325K	1.1829915802101616	325	E327K	327	61.23008908537534	9.287316997311889	87.43140870415212	3.2812742985359757	Missense	Missense	CBE
gRNA_CDK19_targ_6422	CDK19	132346	E327K	75.2451906366645	327	E327K	327	69.20420715397519	14.796820455472776	83.18196243180753	2.021217112719687	Missense	Missense	CBE
gRNA_CDK19_targ_6422	CDK19	132346	WT	14.796820455472776	WT	E327K	327	69.20420715397519	14.796820455472776	83.18196243180753	2.021217112719687	WT	Missense	CBE
gRNA_CDK19_targ_6422	CDK19	132346	R323K	3.37675486981095	323	E327K	327	69.20420715397519	14.796820455472776	83.18196243180753	2.021217112719687	Missense	Missense	CBE
gRNA_CDK19_targ_6422	CDK19	132346	I324L	2.7549000347573784	324	E327K	327	69.20420715397519	14.796820455472776	83.18196243180753	2.021217112719687	Missense	Missense	CBE
gRNA_CDK19_targ_6422	CDK19	132346	E327*	1.7832046302872773	327	E327K	327	69.20420715397519	14.796820455472776	83.18196243180753	2.021217112719687	Nonsense	Missense	CBE
gRNA_CDK19_targ_6422	CDK19	132346	E327Q	1.722001420518943	327	E327K	327	69.20420715397519	14.796820455472776	83.18196243180753	2.021217112719687	Missense	Missense	CBE
gRNA_CDK19_targ_6422	CDK19	132346	K322R	1.4877669139981564	322	E327K	327	69.20420715397519	14.796820455472776	83.18196243180753	2.021217112719687	Missense	Missense	CBE
gRNA_CDK19_targ_6422	CDK19	132346	K322N	1.202907530261587	322	E327K	327	69.20420715397519	14.796820455472776	83.18196243180753	2.021217112719687	Missense	Missense	CBE
gRNA_CDK19_targ_6422	CDK19	132346	R323P	1.1711725326039322	323	E327K	327	69.20420715397519	14.796820455472776	83.18196243180753	2.021217112719687	Missense	Missense	CBE
gRNA_CDK19_targ_6422	CDK19	132346	I324T	1.1636165807806809	324	E327K	327	69.20420715397519	14.796820455472776	83.18196243180753	2.021217112719687	Missense	Missense	CBE
gRNA_CDK19_targ_6422	CDK19	132346	R323Y	1.054810874525864	323	E327K	327	69.20420715397519	14.796820455472776	83.18196243180753	2.021217112719687	Missense	Missense	CBE
gRNA_CDK19_targ_6423	CDK19	148021	R323K	46.935232163003896	323	R323K	323	32.62374933286493	14.875591976814102	83.3239878125401	1.8004202106457852	Missense	Missense	CBE
gRNA_CDK19_targ_6423	CDK19	148021	E327K	23.390599982434924	327	R323K	323	32.62374933286493	14.875591976814102	83.3239878125401	1.8004202106457852	Missense	Missense	CBE
gRNA_CDK19_targ_6423	CDK19	148021	WT	14.8755919768141	WT	R323K	323	32.62374933286493	14.875591976814102	83.3239878125401	1.8004202106457852	WT	Missense	CBE
gRNA_CDK19_targ_6423	CDK19	148021	R323T	12.591456617642091	323	R323K	323	32.62374933286493	14.875591976814102	83.3239878125401	1.8004202106457852	Missense	Missense	CBE
gRNA_CDK19_targ_6423	CDK19	148021	E327Q	7.761060930543639	327	R323K	323	32.62374933286493	14.875591976814102	83.3239878125401	1.8004202106457852	Missense	Missense	CBE
gRNA_CDK19_targ_6423	CDK19	148021	K322N	4.689875085291952	322	R323K	323	32.62374933286493	14.875591976814102	83.3239878125401	1.8004202106457852	Missense	Missense	CBE
gRNA_CDK19_targ_6423	CDK19	148021	T321P	1.8017713702785416	321	R323K	323	32.62374933286493	14.875591976814102	83.3239878125401	1.8004202106457852	Missense	Missense	CBE
gRNA_CDK19_targ_6423	CDK19	148021	T321Q	1.6017997446308294	321	R323K	323	32.62374933286493	14.875591976814102	83.3239878125401	1.8004202106457852	Missense	Missense	CBE
gRNA_CDK19_targ_6423	CDK19	148021	E327*	1.590990467568791	327	R323K	323	32.62374933286493	14.875591976814102	83.3239878125401	1.8004202106457852	Nonsense	Missense	CBE
gRNA_CDK19_targ_6423	CDK19	148021	R323N	1.514649948318144	323	R323K	323	32.62374933286493	14.875591976814102	83.3239878125401	1.8004202106457852	Missense	Missense	CBE
gRNA_CDK19_targ_6423	CDK19	148021	T325L	1.3977746400848527	325	R323K	323	32.62374933286493	14.875591976814102	83.3239878125401	1.8004202106457852	Missense	Missense	CBE
gRNA_CDK19_targ_6423	CDK19	148021	K322E	1.2038832327845372	322	R323K	323	32.62374933286493	14.875591976814102	83.3239878125401	1.8004202106457852	Missense	Missense	CBE
gRNA_CDK19_targ_6423	CDK19	148021	R323I	1.178211199762196	323	R323K	323	32.62374933286493	14.875591976814102	83.3239878125401	1.8004202106457852	Missense	Missense	CBE
gRNA_CDK19_targ_6423	CDK19	148021	S326P	1.1619972841691382	326	R323K	323	32.62374933286493	14.875591976814102	83.3239878125401	1.8004202106457852	Missense	Missense	CBE
gRNA_CDK19_targ_6423	CDK19	148021	K322P	1.1424054694941934	322	R323K	323	32.62374933286493	14.875591976814102	83.3239878125401	1.8004202106457852	Missense	Missense	CBE
gRNA_CDK19_targ_6423	CDK19	148021	K322Q	1.1093020584917006	322	R323K	323	32.62374933286493	14.875591976814102	83.3239878125401	1.8004202106457852	Missense	Missense	CBE
gRNA_CDK19_targ_6423	CDK19	148021	T321K	1.101870680511549	321	R323K	323	32.62374933286493	14.875591976814102	83.3239878125401	1.8004202106457852	Missense	Missense	CBE
gRNA_CDK19_targ_6424	CDK19	40651	WT	49.13040269612063	WT	R323K	323	34.78143219109001	49.13040269612063	50.49076283486261	0.37883446901675083	WT	Missense	CBE
gRNA_CDK19_targ_6424	CDK19	40651	R323K	38.42217903618607	323	R323K	323	34.78143219109001	49.13040269612063	50.49076283486261	0.37883446901675083	Missense	Missense	CBE
gRNA_CDK19_targ_6424	CDK19	40651	E327K	7.411871786671915	327	R323K	323	34.78143219109001	49.13040269612063	50.49076283486261	0.37883446901675083	Missense	Missense	CBE
gRNA_CDK19_targ_6424	CDK19	40651	R323T	5.51031954933458	323	R323K	323	34.78143219109001	49.13040269612063	50.49076283486261	0.37883446901675083	Missense	Missense	CBE
gRNA_CDK19_targ_6424	CDK19	40651	T321N	2.4230646232565003	321	R323K	323	34.78143219109001	49.13040269612063	50.49076283486261	0.37883446901675083	Missense	Missense	CBE
gRNA_CDK19_targ_6424	CDK19	40651	S326L	2.3074463112838552	326	R323K	323	34.78143219109001	49.13040269612063	50.49076283486261	0.37883446901675083	Missense	Missense	CBE
gRNA_CDK19_targ_6424	CDK19	40651	K322Q	2.285306634523136	322	R323K	323	34.78143219109001	49.13040269612063	50.49076283486261	0.37883446901675083	Missense	Missense	CBE
gRNA_CDK19_targ_6424	CDK19	40651	I324N	2.273006814100514	324	R323K	323	34.78143219109001	49.13040269612063	50.49076283486261	0.37883446901675083	Missense	Missense	CBE
gRNA_CDK19_targ_6424	CDK19	40651	R323E	2.2631669577624165	323	R323K	323	34.78143219109001	49.13040269612063	50.49076283486261	0.37883446901675083	Missense	Missense	CBE
gRNA_CDK19_targ_6424	CDK19	40651	T325Y	2.2533271014243192	325	R323K	323	34.78143219109001	49.13040269612063	50.49076283486261	0.37883446901675083	Missense	Missense	CBE
gRNA_CDK19_targ_6424	CDK19	40651	T321R	1.0430247718383312	321	R323K	323	34.78143219109001	49.13040269612063	50.49076283486261	0.37883446901675083	Missense	Missense	CBE
gRNA_CDK19_targ_6424	CDK19	40651	K322E	1.0331849155002335	322	R323K	323	34.78143219109001	49.13040269612063	50.49076283486261	0.37883446901675083	Missense	Missense	CBE
gRNA_CDK19_targ_6424	CDK19	40651	T325L	1.0282649873311849	325	R323K	323	34.78143219109001	49.13040269612063	50.49076283486261	0.37883446901675083	Missense	Missense	CBE
gRNA_CDK19_targ_6424	CDK19	40651	R323L	1.025805023246661	323	R323K	323	34.78143219109001	49.13040269612063	50.49076283486261	0.37883446901675083	Missense	Missense	CBE
gRNA_CDK19_targ_6424	CDK19	40651	I324P	1.025805023246661	324	R323K	323	34.78143219109001	49.13040269612063	50.49076283486261	0.37883446901675083	Missense	Missense	CBE
gRNA_CDK19_targ_6425	CDK19	53882	R323K	80.62989495564382	323	R323K	323	58.409116216918456	11.345161649530455	87.19052744886974	1.464310901599791	Missense	Missense	CBE
gRNA_CDK19_targ_6425	CDK19	53882	M318N	17.963327270702646	318	R323K	323	58.409116216918456	11.345161649530455	87.19052744886974	1.464310901599791	Missense	Missense	CBE
gRNA_CDK19_targ_6425	CDK19	53882	D319G	17.59956942949408	319	R323K	323	58.409116216918456	11.345161649530455	87.19052744886974	1.464310901599791	Missense	Missense	CBE
gRNA_CDK19_targ_6425	CDK19	53882	K322Q	16.60665899558294	322	R323K	323	58.409116216918456	11.345161649530455	87.19052744886974	1.464310901599791	Missense	Missense	CBE
gRNA_CDK19_targ_6425	CDK19	53882	T321N	16.38023829850414	321	R323K	323	58.409116216918456	11.345161649530455	87.19052744886974	1.464310901599791	Missense	Missense	CBE
gRNA_CDK19_targ_6425	CDK19	53882	P320S	16.318993355851674	320	R323K	323	58.409116216918456	11.345161649530455	87.19052744886974	1.464310901599791	Missense	Missense	CBE
gRNA_CDK19_targ_6425	CDK19	53882	WT	11.345161649530455	WT	R323K	323	58.409116216918456	11.345161649530455	87.19052744886974	1.464310901599791	WT	Missense	CBE
gRNA_CDK19_targ_6425	CDK19	53882	K322N	4.656471548940277	322	R323K	323	58.409116216918456	11.345161649530455	87.19052744886974	1.464310901599791	Missense	Missense	CBE
gRNA_CDK19_targ_6425	CDK19	53882	D319N	2.412679559036413	319	R323K	323	58.409116216918456	11.345161649530455	87.19052744886974	1.464310901599791	Missense	Missense	CBE
gRNA_CDK19_targ_6425	CDK19	53882	M318I	1.8484837236925131	318	R323K	323	58.409116216918456	11.345161649530455	87.19052744886974	1.464310901599791	Missense	Missense	CBE
gRNA_CDK19_targ_6425	CDK19	53882	D319Q	1.6870197839723842	319	R323K	323	58.409116216918456	11.345161649530455	87.19052744886974	1.464310901599791	Missense	Missense	CBE
gRNA_CDK19_targ_6425	CDK19	53882	R323T	1.2323224824616754	323	R323K	323	58.409116216918456	11.345161649530455	87.19052744886974	1.464310901599791	Missense	Missense	CBE
gRNA_CDK19_targ_6425	CDK19	53882	R323*	1.107976689803645	323	R323K	323	58.409116216918456	11.345161649530455	87.19052744886974	1.464310901599791	Nonsense	Missense	CBE
gRNA_CDK19_targ_6426	CDK19	163945	R323K	56.7367104821739	323	R323K	323	44.84369758150599	24.352679252188235	73.12635335020889	2.520967397602851	Missense	Missense	CBE
gRNA_CDK19_targ_6426	CDK19	163945	WT	24.352679252188235	WT	R323K	323	44.84369758150599	24.352679252188235	73.12635335020889	2.520967397602851	WT	Missense	CBE
gRNA_CDK19_targ_6426	CDK19	163945	K322N	13.128183232181524	322	R323K	323	44.84369758150599	24.352679252188235	73.12635335020889	2.520967397602851	Missense	Missense	CBE
gRNA_CDK19_targ_6426	CDK19	163945	T321N	8.095397846838878	321	R323K	323	44.84369758150599	24.352679252188235	73.12635335020889	2.520967397602851	Missense	Missense	CBE
gRNA_CDK19_targ_6426	CDK19	163945	K322Q	8.000853944920552	322	R323K	323	44.84369758150599	24.352679252188235	73.12635335020889	2.520967397602851	Missense	Missense	CBE
gRNA_CDK19_targ_6426	CDK19	163945	M318H	7.980725243221812	318	R323K	323	44.84369758150599	24.352679252188235	73.12635335020889	2.520967397602851	Missense	Missense	CBE
gRNA_CDK19_targ_6426	CDK19	163945	P320S	7.977065479276587	320	R323K	323	44.84369758150599	24.352679252188235	73.12635335020889	2.520967397602851	Missense	Missense	CBE
gRNA_CDK19_targ_6426	CDK19	163945	D319G	7.95327701363262	319	R323K	323	44.84369758150599	24.352679252188235	73.12635335020889	2.520967397602851	Missense	Missense	CBE
gRNA_CDK19_targ_6426	CDK19	163945	D319N	3.207173137332642	319	R323K	323	44.84369758150599	24.352679252188235	73.12635335020889	2.520967397602851	Missense	Missense	CBE
gRNA_CDK19_targ_6426	CDK19	163945	R323*	2.134862301381561	323	R323K	323	44.84369758150599	24.352679252188235	73.12635335020889	2.520967397602851	Nonsense	Missense	CBE
gRNA_CDK19_targ_6426	CDK19	163945	M318I	2.0848455274634787	318	R323K	323	44.84369758150599	24.352679252188235	73.12635335020889	2.520967397602851	Missense	Missense	CBE
gRNA_CDK19_targ_6426	CDK19	163945	R323T	1.9799322943670128	323	R323K	323	44.84369758150599	24.352679252188235	73.12635335020889	2.520967397602851	Missense	Missense	CBE
gRNA_CDK19_targ_6426	CDK19	163945	D319Q	1.782915001982372	319	R323K	323	44.84369758150599	24.352679252188235	73.12635335020889	2.520967397602851	Missense	Missense	CBE
gRNA_CDK19_targ_6426	CDK19	163945	T321P	1.2095519838970386	321	R323K	323	44.84369758150599	24.352679252188235	73.12635335020889	2.520967397602851	Missense	Missense	CBE
gRNA_CDK19_targ_6426	CDK19	163945	P320Q	1.0174143767726982	320	R323K	323	44.84369758150599	24.352679252188235	73.12635335020889	2.520967397602851	Missense	Missense	CBE
gRNA_CDK19_targ_6427	CDK19	57883	D319N	63.351934073907714	319	D319N	319	54.51168736934852	16.998082338510443	82.93454036591054	0.0673772955790122	Missense	Missense	CBE
gRNA_CDK19_targ_6427	CDK19	57883	WT	16.998082338510443	WT	D319N	319	54.51168736934852	16.998082338510443	82.93454036591054	0.0673772955790122	WT	Missense	CBE
gRNA_CDK19_targ_6427	CDK19	57883	M318I	8.335780799198384	318	D319N	319	54.51168736934852	16.998082338510443	82.93454036591054	0.0673772955790122	Missense	Missense	CBE
gRNA_CDK19_targ_6427	CDK19	57883	D319H	7.61708964635558	319	D319N	319	54.51168736934852	16.998082338510443	82.93454036591054	0.0673772955790122	Missense	Missense	CBE
gRNA_CDK19_targ_6427	CDK19	57883	K322N	6.90012611647634	322	D319N	319	54.51168736934852	16.998082338510443	82.93454036591054	0.0673772955790122	Missense	Missense	CBE
gRNA_CDK19_targ_6427	CDK19	57883	D319Y	4.462450114886927	319	D319N	319	54.51168736934852	16.998082338510443	82.93454036591054	0.0673772955790122	Missense	Missense	CBE
gRNA_CDK19_targ_6427	CDK19	57883	D319S	1.4391099286491715	319	D319N	319	54.51168736934852	16.998082338510443	82.93454036591054	0.0673772955790122	Missense	Missense	CBE
gRNA_CDK19_targ_6427	CDK19	57883	T321Q	1.4321994367949138	321	D319N	319	54.51168736934852	16.998082338510443	82.93454036591054	0.0673772955790122	Missense	Missense	CBE
gRNA_CDK19_targ_6427	CDK19	57883	M318E	1.4304718138313497	318	D319N	319	54.51168736934852	16.998082338510443	82.93454036591054	0.0673772955790122	Missense	Missense	CBE
gRNA_CDK19_targ_6427	CDK19	57883	K322Q	1.4304718138313497	322	D319N	319	54.51168736934852	16.998082338510443	82.93454036591054	0.0673772955790122	Missense	Missense	CBE
gRNA_CDK19_targ_6427	CDK19	57883	P320N	1.4304718138313497	320	D319N	319	54.51168736934852	16.998082338510443	82.93454036591054	0.0673772955790122	Missense	Missense	CBE
gRNA_CDK19_targ_6427	CDK19	57883	T317H	1.428744190867785	317	D319N	319	54.51168736934852	16.998082338510443	82.93454036591054	0.0673772955790122	Missense	Missense	CBE
gRNA_CDK19_targ_6428	CDK19	87857	D319N	72.75686627132727	319	D319N	319	57.74952479597528	12.828801347644466	87.11428799071217	0.0569106616433516	Missense	Missense	CBE
gRNA_CDK19_targ_6428	CDK19	87857	WT	12.828801347644468	WT	D319N	319	57.74952479597528	12.828801347644466	87.11428799071217	0.0569106616433516	WT	Missense	CBE
gRNA_CDK19_targ_6428	CDK19	87857	K322N	10.408960014569129	322	D319N	319	57.74952479597528	12.828801347644466	87.11428799071217	0.0569106616433516	Missense	Missense	CBE
gRNA_CDK19_targ_6428	CDK19	87857	M318I	10.130097772516704	318	D319N	319	57.74952479597528	12.828801347644466	87.11428799071217	0.0569106616433516	Missense	Missense	CBE
gRNA_CDK19_targ_6428	CDK19	87857	D319Y	3.88699819024096	319	D319N	319	57.74952479597528	12.828801347644466	87.11428799071217	0.0569106616433516	Missense	Missense	CBE
gRNA_CDK19_targ_6428	CDK19	87857	L316P	3.851713580022081	316	D319N	319	57.74952479597528	12.828801347644466	87.11428799071217	0.0569106616433516	Missense	Missense	CBE
gRNA_CDK19_targ_6428	CDK19	87857	D319H	3.531875661586441	319	D319N	319	57.74952479597528	12.828801347644466	87.11428799071217	0.0569106616433516	Missense	Missense	CBE
gRNA_CDK19_targ_6428	CDK19	87857	T317D	1.4022787028922	317	D319N	319	57.74952479597528	12.828801347644466	87.11428799071217	0.0569106616433516	Missense	Missense	CBE
gRNA_CDK19_targ_6428	CDK19	87857	M318H	1.3943112102621305	318	D319N	319	57.74952479597528	12.828801347644466	87.11428799071217	0.0569106616433516	Missense	Missense	CBE
gRNA_CDK19_targ_6429	CDK19	206905	D319N	66.7866895435103	319	D319N	319	61.17300210241415	15.897634179937652	83.75727991107028	0.3450859089920475	Missense	Missense	CBE
gRNA_CDK19_targ_6429	CDK19	206905	WT	15.897634179937652	WT	D319N	319	61.17300210241415	15.897634179937652	83.75727991107028	0.3450859089920475	WT	Missense	CBE
gRNA_CDK19_targ_6429	CDK19	206905	M318I	7.459945385563423	318	D319N	319	61.17300210241415	15.897634179937652	83.75727991107028	0.3450859089920475	Missense	Missense	CBE
gRNA_CDK19_targ_6429	CDK19	206905	D319H	6.0100045914791815	319	D319N	319	61.17300210241415	15.897634179937652	83.75727991107028	0.3450859089920475	Missense	Missense	CBE
gRNA_CDK19_targ_6429	CDK19	206905	D319Y	3.38657838138276	319	D319N	319	61.17300210241415	15.897634179937652	83.75727991107028	0.3450859089920475	Missense	Missense	CBE
gRNA_CDK19_targ_6430	CDK19	122732	M318I	78.04077176286543	318	M318I_D319N	318	68.56728481569598	12.357820291366554	86.67910569370659	0.9630740149268309	Missense	Missense	CBE
gRNA_CDK19_targ_6430	CDK19	122732	D319N	73.32317569989897	319	M318I_D319N	318	68.56728481569598	12.357820291366554	86.67910569370659	0.9630740149268309	Missense	Missense	CBE
gRNA_CDK19_targ_6430	CDK19	122732	WT	12.357820291366554	WT	M318I_D319N	318	68.56728481569598	12.357820291366554	86.67910569370659	0.9630740149268309	WT	Missense	CBE
gRNA_CDK19_targ_6430	CDK19	122732	D319Y	2.7547827787374115	319	M318I_D319N	318	68.56728481569598	12.357820291366554	86.67910569370659	0.9630740149268309	Missense	Missense	CBE
gRNA_CDK19_targ_6430	CDK19	122732	D319H	2.5592347554020143	319	M318I_D319N	318	68.56728481569598	12.357820291366554	86.67910569370659	0.9630740149268309	Missense	Missense	CBE
gRNA_CDK19_targ_6430	CDK19	122732	Q313H	1.827559234755402	313	M318I_D319N	318	68.56728481569598	12.357820291366554	86.67910569370659	0.9630740149268309	Missense	Missense	CBE
gRNA_CDK19_targ_6430	CDK19	122732	D319I	1.4706840921683018	319	M318I_D319N	318	68.56728481569598	12.357820291366554	86.67910569370659	0.9630740149268309	Missense	Missense	CBE
gRNA_CDK19_targ_6430	CDK19	122732	T317P	1.165140305706743	317	M318I_D319N	318	68.56728481569598	12.357820291366554	86.67910569370659	0.9630740149268309	Missense	Missense	CBE
gRNA_CDK19_targ_6430	CDK19	122732	L315T	1.0054427533161685	315	M318I_D319N	318	68.56728481569598	12.357820291366554	86.67910569370659	0.9630740149268309	Missense	Missense	CBE
gRNA_CDK19_targ_6431	CDK19	156020	WT	93.67388796308164	WT	D319N	319	2.049096269709012	93.67388796308164	6.222279194974997	0.10383284194333979	WT	Missense	CBE
gRNA_CDK19_targ_6431	CDK19	156020	D319N	2.0984489168055376	319	D319N	319	2.049096269709012	93.67388796308164	6.222279194974997	0.10383284194333979	Missense	Missense	CBE
gRNA_CDK19_targ_6432	CDK19	145871	WT	83.6033207422997	WT	Q313H	313	7.721891260085966	83.6033207422997	14.801434143866834	1.5952451138334538	WT	Missense	CBE
gRNA_CDK19_targ_6432	CDK19	145871	Q313H	8.362183024727328	313	Q313H	313	7.721891260085966	83.6033207422997	14.801434143866834	1.5952451138334538	Missense	Missense	CBE
gRNA_CDK19_targ_6432	CDK19	145871	Q313S	1.2490488171055247	313	Q313H	313	7.721891260085966	83.6033207422997	14.801434143866834	1.5952451138334538	Missense	Missense	CBE
gRNA_CDK19_targ_6432	CDK19	145871	L312Y	1.2175141049283271	312	Q313H	313	7.721891260085966	83.6033207422997	14.801434143866834	1.5952451138334538	Missense	Missense	CBE
gRNA_CDK19_targ_6432	CDK19	145871	K314*	1.1558157550164183	314	Q313H	313	7.721891260085966	83.6033207422997	14.801434143866834	1.5952451138334538	Nonsense	Missense	CBE
gRNA_CDK19_targ_6432	CDK19	145871	L312T	1.0982306284319707	312	Q313H	313	7.721891260085966	83.6033207422997	14.801434143866834	1.5952451138334538	Missense	Missense	CBE
gRNA_CDK19_targ_6433	CDK19	239298	WT	89.87371394662722	WT	Q313H	313	5.4505261222408885	89.87371394662722	9.710068617372471	0.416217436000299	WT	Missense	CBE
gRNA_CDK19_targ_6433	CDK19	239298	Q313H	5.501508579261005	313	Q313H	313	5.4505261222408885	89.87371394662722	9.710068617372471	0.416217436000299	Missense	Missense	CBE
gRNA_CDK19_targ_6434	CDK19	125360	WT	78.37029355456286	WT	Q313H	313	15.8806636885769	78.37029355456286	20.93570516911295	0.6940012763241852	WT	Missense	CBE
gRNA_CDK19_targ_6434	CDK19	125360	Q313H	16.09285258455648	313	Q313H	313	15.8806636885769	78.37029355456286	20.93570516911295	0.6940012763241852	Missense	Missense	CBE
gRNA_CDK19_targ_6434	CDK19	125360	L316M	1.5339821314613913	316	Q313H	313	15.8806636885769	78.37029355456286	20.93570516911295	0.6940012763241852	Missense	Missense	CBE
gRNA_CDK19_targ_6434	CDK19	125360	Q313Y	1.3257817485641352	313	Q313H	313	15.8806636885769	78.37029355456286	20.93570516911295	0.6940012763241852	Missense	Missense	CBE
gRNA_CDK19_targ_6434	CDK19	125360	L315R	1.318602425015954	315	Q313H	313	15.8806636885769	78.37029355456286	20.93570516911295	0.6940012763241852	Missense	Missense	CBE
gRNA_CDK19_targ_6434	CDK19	125360	L312G	1.318602425015954	312	Q313H	313	15.8806636885769	78.37029355456286	20.93570516911295	0.6940012763241852	Missense	Missense	CBE
gRNA_CDK19_targ_6434	CDK19	125360	K314C	1.3162093171665603	314	Q313H	313	15.8806636885769	78.37029355456286	20.93570516911295	0.6940012763241852	Missense	Missense	CBE
gRNA_CDK19_targ_6434	CDK19	125360	L312S	1.2228781110402045	312	Q313H	313	15.8806636885769	78.37029355456286	20.93570516911295	0.6940012763241852	Missense	Missense	CBE
gRNA_CDK19_targ_6435	CDK19	213752	WT	94.82063325723269	WT	Q313H	313	3.391781129533291	94.82063325723269	5.120887757775365	0.0584789849919531	WT	Missense	CBE
gRNA_CDK19_targ_6435	CDK19	213752	Q313H	3.403476926531681	313	Q313H	313	3.391781129533291	94.82063325723269	5.120887757775365	0.0584789849919531	Missense	Missense	CBE
gRNA_CDK19_targ_6436	CDK19	135608	WT	98.61807562975636	WT	L312V	312	0.4623621025308241	98.61807562975636	1.332517255619136	0.0494071146245058	WT	Missense	CBE
gRNA_CDK19_targ_6437	CDK19	496218	WT	78.69787069392888	WT	L311F	311	15.01134581978082	78.69787069392888	21.135468685134338	0.1666606209367647	WT	Missense	CBE
gRNA_CDK19_targ_6437	CDK19	496218	L311F	15.395652717152542	311	L311F	311	15.01134581978082	78.69787069392888	21.135468685134338	0.1666606209367647	Missense	Missense	CBE
gRNA_CDK19_targ_6437	CDK19	496218	V308S	1.5096187562724448	308	L311F	311	15.01134581978082	78.69787069392888	21.135468685134338	0.1666606209367647	Missense	Missense	CBE
gRNA_CDK19_targ_6437	CDK19	496218	K307I	1.5084096102922506	307	L311F	311	15.01134581978082	78.69787069392888	21.135468685134338	0.1666606209367647	Missense	Missense	CBE
gRNA_CDK19_targ_6437	CDK19	496218	K307T	1.33026210254364	307	L311F	311	15.01134581978082	78.69787069392888	21.135468685134338	0.1666606209367647	Missense	Missense	CBE
gRNA_CDK19_targ_6437	CDK19	496218	V308L	1.1904042175011789	308	L311F	311	15.01134581978082	78.69787069392888	21.135468685134338	0.1666606209367647	Missense	Missense	CBE
gRNA_CDK19_targ_6437	CDK19	496218	K307S	1.083394798253993	307	L311F	311	15.01134581978082	78.69787069392888	21.135468685134338	0.1666606209367647	Missense	Missense	CBE
gRNA_CDK19_targ_6438	CDK19	351974	WT	82.1503861080648	WT	L311F	311	13.645326075221464	82.1503861080648	17.651019677589805	0.1985942143453762	WT	Missense	CBE
gRNA_CDK19_targ_6438	CDK19	351974	L311F	13.840226834936672	311	L311F	311	13.645326075221464	82.1503861080648	17.651019677589805	0.1985942143453762	Missense	Missense	CBE
gRNA_CDK19_targ_6439	CDK19	92647	WT	93.4838688786469	WT	V308M	308	1.8338424341856725	93.4838688786469	6.415750105238154	0.1003810161149297	WT	Missense	CBE
gRNA_CDK19_targ_6439	CDK19	92647	V308M	1.865144041361296	308	V308M	308	1.8338424341856725	93.4838688786469	6.415750105238154	0.1003810161149297	Missense	Missense	CBE
gRNA_CDK19_targ_6440	CDK19	205542	WT	87.33738116783918	WT	V308M	308	2.148466006947485	87.33738116783918	11.559194714462237	1.1034241176985708	WT	Missense	CBE
gRNA_CDK19_targ_6440	CDK19	205542	V308L	3.596831791069465	308	V308M	308	2.148466006947485	87.33738116783918	11.559194714462237	1.1034241176985708	Missense	Missense	CBE
gRNA_CDK19_targ_6440	CDK19	205542	V308M	2.300746319487015	308	V308M	308	2.148466006947485	87.33738116783918	11.559194714462237	1.1034241176985708	Missense	Missense	CBE
gRNA_CDK19_targ_6440	CDK19	205542	D305T	1.64005410086503	305	V308M	308	2.148466006947485	87.33738116783918	11.559194714462237	1.1034241176985708	Missense	Missense	CBE
gRNA_CDK19_targ_6440	CDK19	205542	S306N	1.4118768913409423	306	V308M	308	2.148466006947485	87.33738116783918	11.559194714462237	1.1034241176985708	Missense	Missense	CBE
gRNA_CDK19_targ_6440	CDK19	205542	S306A	1.3933891856652167	306	V308M	308	2.148466006947485	87.33738116783918	11.559194714462237	1.1034241176985708	Missense	Missense	CBE
gRNA_CDK19_targ_6440	CDK19	205542	F309S	1.105370191980228	309	V308M	308	2.148466006947485	87.33738116783918	11.559194714462237	1.1034241176985708	Missense	Missense	CBE
gRNA_CDK19_targ_6441	CDK19	220438	V308M	64.10872898502073	308	V308M	308	55.79573394786743	10.35393171776191	88.46614467560039	1.1799236066376915	Missense	Missense	CBE
gRNA_CDK19_targ_6441	CDK19	220438	V308L	13.180123209247045	308	V308M	308	55.79573394786743	10.35393171776191	88.46614467560039	1.1799236066376915	Missense	Missense	CBE
gRNA_CDK19_targ_6441	CDK19	220438	WT	10.35393171776191	WT	V308M	308	55.79573394786743	10.35393171776191	88.46614467560039	1.1799236066376915	WT	Missense	CBE
gRNA_CDK19_targ_6441	CDK19	220438	D305N	7.436104482893149	305	V308M	308	55.79573394786743	10.35393171776191	88.46614467560039	1.1799236066376915	Missense	Missense	CBE
gRNA_CDK19_targ_6441	CDK19	220438	V308I	6.34010470064145	308	V308M	308	55.79573394786743	10.35393171776191	88.46614467560039	1.1799236066376915	Missense	Missense	CBE
gRNA_CDK19_targ_6441	CDK19	220438	S306N	1.4652646095500776	306	V308M	308	55.79573394786743	10.35393171776191	88.46614467560039	1.1799236066376915	Missense	Missense	CBE
gRNA_CDK19_targ_6441	CDK19	220438	K307Q	1.0424699915622533	307	V308M	308	55.79573394786743	10.35393171776191	88.46614467560039	1.1799236066376915	Missense	Missense	CBE
gRNA_CDK19_targ_6441	CDK19	220438	P304S	1.0170660230994657	304	V308M	308	55.79573394786743	10.35393171776191	88.46614467560039	1.1799236066376915	Missense	Missense	CBE
gRNA_CDK19_targ_6442	CDK19	219768	D305N	74.2196316115176	305	D305N_S306N	305	49.60048778712096	6.798077973135307	91.6225292126242	1.5793928142404685	Missense	Missense	CBE
gRNA_CDK19_targ_6442	CDK19	219768	S306N	55.80703287102763	306	D305N_S306N	305	49.60048778712096	6.798077973135307	91.6225292126242	1.5793928142404685	Missense	Missense	CBE
gRNA_CDK19_targ_6442	CDK19	219768	D305H	10.352735612100032	305	D305N_S306N	305	49.60048778712096	6.798077973135307	91.6225292126242	1.5793928142404685	Missense	Missense	CBE
gRNA_CDK19_targ_6442	CDK19	219768	WT	6.798077973135307	WT	D305N_S306N	305	49.60048778712096	6.798077973135307	91.6225292126242	1.5793928142404685	WT	Missense	CBE
gRNA_CDK19_targ_6442	CDK19	219768	V302A	2.1572749444869133	302	D305N_S306N	305	49.60048778712096	6.798077973135307	91.6225292126242	1.5793928142404685	Missense	Missense	CBE
gRNA_CDK19_targ_6442	CDK19	219768	S306T	1.9961959884969604	306	D305N_S306N	305	49.60048778712096	6.798077973135307	91.6225292126242	1.5793928142404685	Missense	Missense	CBE
gRNA_CDK19_targ_6442	CDK19	219768	S306I	1.537985511994467	306	D305N_S306N	305	49.60048778712096	6.798077973135307	91.6225292126242	1.5793928142404685	Missense	Missense	CBE
gRNA_CDK19_targ_6442	CDK19	219768	K303*	1.2972771286083506	303	D305N_S306N	305	49.60048778712096	6.798077973135307	91.6225292126242	1.5793928142404685	Nonsense	Missense	CBE
gRNA_CDK19_targ_6442	CDK19	219768	D305Y	1.2972771286083506	305	D305N_S306N	305	49.60048778712096	6.798077973135307	91.6225292126242	1.5793928142404685	Missense	Missense	CBE
gRNA_CDK19_targ_6442	CDK19	219768	P304L	1.295002002111317	304	D305N_S306N	305	49.60048778712096	6.798077973135307	91.6225292126242	1.5793928142404685	Missense	Missense	CBE
gRNA_CDK19_targ_6442	CDK19	219768	K301T	1.0265370754613956	301	D305N_S306N	305	49.60048778712096	6.798077973135307	91.6225292126242	1.5793928142404685	Missense	Missense	CBE
gRNA_CDK19_targ_6443	CDK19	329725	D305N	76.06399272120707	305	D305N	305	69.03874440821896	4.002729547350064	95.71976647206002	0.2775039805898823	Missense	Missense	CBE
gRNA_CDK19_targ_6443	CDK19	329725	D305H	16.61111532337554	305	D305N	305	69.03874440821896	4.002729547350064	95.71976647206002	0.2775039805898823	Missense	Missense	CBE
gRNA_CDK19_targ_6443	CDK19	329725	S306N	5.015391614223975	306	D305N	305	69.03874440821896	4.002729547350064	95.71976647206002	0.2775039805898823	Missense	Missense	CBE
gRNA_CDK19_targ_6443	CDK19	329725	WT	4.002729547350064	WT	D305N	305	69.03874440821896	4.002729547350064	95.71976647206002	0.2775039805898823	WT	Missense	CBE
gRNA_CDK19_targ_6443	CDK19	329725	H300Q	1.9419212980514065	300	D305N	305	69.03874440821896	4.002729547350064	95.71976647206002	0.2775039805898823	Missense	Missense	CBE
gRNA_CDK19_targ_6444	CDK19	43390	WT	50.52777137589306	WT	V302I	302	29.147268955980643	50.52777137589306	49.225628024890526	0.2466005992164085	WT	Missense	CBE
gRNA_CDK19_targ_6444	CDK19	43390	V302I	31.09472228624107	302	V302I	302	29.147268955980643	50.52777137589306	49.225628024890526	0.2466005992164085	Missense	Missense	CBE
gRNA_CDK19_targ_6444	CDK19	43390	K301N	11.408158561880615	301	V302I	302	29.147268955980643	50.52777137589306	49.225628024890526	0.2466005992164085	Missense	Missense	CBE
gRNA_CDK19_targ_6444	CDK19	43390	V302L	3.180456326342475	302	V302I	302	29.147268955980643	50.52777137589306	49.225628024890526	0.2466005992164085	Missense	Missense	CBE
gRNA_CDK19_targ_6444	CDK19	43390	V302F	2.767918875316893	302	V302I	302	29.147268955980643	50.52777137589306	49.225628024890526	0.2466005992164085	Missense	Missense	CBE
gRNA_CDK19_targ_6445	CDK19	75380	E298K	45.87025736269568	298	E298K	298	38.097638630936586	32.88936057309631	66.22446272220748	0.8861767046962035	Missense	Missense	CBE
gRNA_CDK19_targ_6445	CDK19	75380	WT	32.88936057309631	WT	E298K	298	38.097638630936586	32.88936057309631	66.22446272220748	0.8861767046962035	WT	Missense	CBE
gRNA_CDK19_targ_6445	CDK19	75380	M297I	10.745555850358183	297	E298K	298	38.097638630936586	32.88936057309631	66.22446272220748	0.8861767046962035	Missense	Missense	CBE
gRNA_CDK19_targ_6445	CDK19	75380	I294N	6.798885646059963	294	E298K	298	38.097638630936586	32.88936057309631	66.22446272220748	0.8861767046962035	Missense	Missense	CBE
gRNA_CDK19_targ_6445	CDK19	75380	Y296V	5.555850358185195	296	E298K	298	38.097638630936586	32.88936057309631	66.22446272220748	0.8861767046962035	Missense	Missense	CBE
gRNA_CDK19_targ_6445	CDK19	75380	M297H	5.545237463518174	297	E298K	298	38.097638630936586	32.88936057309631	66.22446272220748	0.8861767046962035	Missense	Missense	CBE
gRNA_CDK19_targ_6445	CDK19	75380	E298D	4.834173520827806	298	E298K	298	38.097638630936586	32.88936057309631	66.22446272220748	0.8861767046962035	Missense	Missense	CBE
gRNA_CDK19_targ_6445	CDK19	75380	Y296K	2.740780047758026	296	E298K	298	38.097638630936586	32.88936057309631	66.22446272220748	0.8861767046962035	Missense	Missense	CBE
gRNA_CDK19_targ_6445	CDK19	75380	M297L	2.251260281241709	297	E298K	298	38.097638630936586	32.88936057309631	66.22446272220748	0.8861767046962035	Missense	Missense	CBE
gRNA_CDK19_targ_6445	CDK19	75380	I294M	2.239320774741311	294	E298K	298	38.097638630936586	32.88936057309631	66.22446272220748	0.8861767046962035	Missense	Missense	CBE
gRNA_CDK19_targ_6445	CDK19	75380	K295E	2.237994162907933	295	E298K	298	38.097638630936586	32.88936057309631	66.22446272220748	0.8861767046962035	Missense	Missense	CBE
gRNA_CDK19_targ_6445	CDK19	75380	E298V	1.4247811090474929	298	E298K	298	38.097638630936586	32.88936057309631	66.22446272220748	0.8861767046962035	Missense	Missense	CBE
gRNA_CDK19_targ_6445	CDK19	75380	E298N	1.0427169010347572	298	E298K	298	38.097638630936586	32.88936057309631	66.22446272220748	0.8861767046962035	Missense	Missense	CBE
gRNA_CDK19_targ_6446	CDK19	128245	E298K	65.11520916994814	298	E298K	298	32.582166946079774	10.862021911185622	84.63020000779757	4.5077780810167996	Missense	Missense	CBE
gRNA_CDK19_targ_6446	CDK19	128245	M297I	29.396857577293463	297	E298K	298	32.582166946079774	10.862021911185622	84.63020000779757	4.5077780810167996	Missense	Missense	CBE
gRNA_CDK19_targ_6446	CDK19	128245	I294H	18.228390970408203	294	E298K	298	32.582166946079774	10.862021911185622	84.63020000779757	4.5077780810167996	Missense	Missense	CBE
gRNA_CDK19_targ_6446	CDK19	128245	Y296V	18.15197473585715	296	E298K	298	32.582166946079774	10.862021911185622	84.63020000779757	4.5077780810167996	Missense	Missense	CBE
gRNA_CDK19_targ_6446	CDK19	128245	M297H	18.033451596553476	297	E298K	298	32.582166946079774	10.862021911185622	84.63020000779757	4.5077780810167996	Missense	Missense	CBE
gRNA_CDK19_targ_6446	CDK19	128245	WT	10.862021911185622	WT	E298K	298	32.582166946079774	10.862021911185622	84.63020000779757	4.5077780810167996	WT	Missense	CBE
gRNA_CDK19_targ_6446	CDK19	128245	E298G	5.947210417560139	298	E298K	298	32.582166946079774	10.862021911185622	84.63020000779757	4.5077780810167996	Missense	Missense	CBE
gRNA_CDK19_targ_6446	CDK19	128245	E298V	4.48906390112675	298	E298K	298	32.582166946079774	10.862021911185622	84.63020000779757	4.5077780810167996	Missense	Missense	CBE
gRNA_CDK19_targ_6446	CDK19	128245	M297T	3.0948574993177123	297	E298K	298	32.582166946079774	10.862021911185622	84.63020000779757	4.5077780810167996	Missense	Missense	CBE
gRNA_CDK19_targ_6446	CDK19	128245	K295*	2.80634722601271	295	E298K	298	32.582166946079774	10.862021911185622	84.63020000779757	4.5077780810167996	Nonsense	Missense	CBE
gRNA_CDK19_targ_6446	CDK19	128245	Y296S	2.786073531131818	296	E298K	298	32.582166946079774	10.862021911185622	84.63020000779757	4.5077780810167996	Missense	Missense	CBE
gRNA_CDK19_targ_6446	CDK19	128245	I294S	2.753323716324223	294	E298K	298	32.582166946079774	10.862021911185622	84.63020000779757	4.5077780810167996	Missense	Missense	CBE
gRNA_CDK19_targ_6446	CDK19	128245	E298*	1.7700495146009592	298	E298K	298	32.582166946079774	10.862021911185622	84.63020000779757	4.5077780810167996	Nonsense	Missense	CBE
gRNA_CDK19_targ_6446	CDK19	128245	E298C	1.4791999688097002	298	E298K	298	32.582166946079774	10.862021911185622	84.63020000779757	4.5077780810167996	Missense	Missense	CBE
gRNA_CDK19_targ_6446	CDK19	128245	I294R	1.2507310226519552	294	E298K	298	32.582166946079774	10.862021911185622	84.63020000779757	4.5077780810167996	Missense	Missense	CBE
gRNA_CDK19_targ_6447	CDK19	115430	E298K	75.45698691847873	298	M297I_E298K	297	59.40483409858789	5.3946114528285545	87.50498137399289	7.100407173178546	Missense	Missense	CBE
gRNA_CDK19_targ_6447	CDK19	115430	M297I	62.287966733084986	297	M297I_E298K	297	59.40483409858789	5.3946114528285545	87.50498137399289	7.100407173178546	Missense	Missense	CBE
gRNA_CDK19_targ_6447	CDK19	115430	E298Q	8.91362730659274	298	M297I_E298K	297	59.40483409858789	5.3946114528285545	87.50498137399289	7.100407173178546	Missense	Missense	CBE
gRNA_CDK19_targ_6447	CDK19	115430	L293P	5.87368968205839	293	M297I_E298K	297	59.40483409858789	5.3946114528285545	87.50498137399289	7.100407173178546	Missense	Missense	CBE
gRNA_CDK19_targ_6447	CDK19	115430	WT	5.3946114528285545	WT	M297I_E298K	297	59.40483409858789	5.3946114528285545	87.50498137399289	7.100407173178546	WT	Missense	CBE
gRNA_CDK19_targ_6447	CDK19	115430	E298*	4.594126310317941	298	M297I_E298K	297	59.40483409858789	5.3946114528285545	87.50498137399289	7.100407173178546	Nonsense	Missense	CBE
gRNA_CDK19_targ_6447	CDK19	115430	I294H	2.89526119726241	294	M297I_E298K	297	59.40483409858789	5.3946114528285545	87.50498137399289	7.100407173178546	Missense	Missense	CBE
gRNA_CDK19_targ_6447	CDK19	115430	M297H	2.7497184440786624	297	M297I_E298K	297	59.40483409858789	5.3946114528285545	87.50498137399289	7.100407173178546	Missense	Missense	CBE
gRNA_CDK19_targ_6447	CDK19	115430	Y296V	2.741055184960582	296	M297I_E298K	297	59.40483409858789	5.3946114528285545	87.50498137399289	7.100407173178546	Missense	Missense	CBE
gRNA_CDK19_targ_6447	CDK19	115430	K299N	1.6217621069046175	299	M297I_E298K	297	59.40483409858789	5.3946114528285545	87.50498137399289	7.100407173178546	Missense	Missense	CBE
gRNA_CDK19_targ_6447	CDK19	115430	E298R	1.593173351814953	298	M297I_E298K	297	59.40483409858789	5.3946114528285545	87.50498137399289	7.100407173178546	Missense	Missense	CBE
gRNA_CDK19_targ_6447	CDK19	115430	M297*	1.5923070259031449	297	M297I_E298K	297	59.40483409858789	5.3946114528285545	87.50498137399289	7.100407173178546	Nonsense	Missense	CBE
gRNA_CDK19_targ_6447	CDK19	115430	I294*	1.5897080481677206	294	M297I_E298K	297	59.40483409858789	5.3946114528285545	87.50498137399289	7.100407173178546	Nonsense	Missense	CBE
gRNA_CDK19_targ_6447	CDK19	115430	Y296T	1.5819111149614484	296	M297I_E298K	297	59.40483409858789	5.3946114528285545	87.50498137399289	7.100407173178546	Missense	Missense	CBE
gRNA_CDK19_targ_6447	CDK19	115430	M297T	1.5723815299315602	297	M297I_E298K	297	59.40483409858789	5.3946114528285545	87.50498137399289	7.100407173178546	Missense	Missense	CBE
gRNA_CDK19_targ_6447	CDK19	115430	Y296S	1.5212683011348869	296	M297I_E298K	297	59.40483409858789	5.3946114528285545	87.50498137399289	7.100407173178546	Missense	Missense	CBE
gRNA_CDK19_targ_6447	CDK19	115430	K295S	1.4017153253053798	295	M297I_E298K	297	59.40483409858789	5.3946114528285545	87.50498137399289	7.100407173178546	Missense	Missense	CBE
gRNA_CDK19_targ_6447	CDK19	115430	I294S	1.2267174911201597	294	M297I_E298K	297	59.40483409858789	5.3946114528285545	87.50498137399289	7.100407173178546	Missense	Missense	CBE
gRNA_CDK19_targ_6447	CDK19	115430	K295*	1.1288226630858529	295	M297I_E298K	297	59.40483409858789	5.3946114528285545	87.50498137399289	7.100407173178546	Nonsense	Missense	CBE
gRNA_CDK19_targ_6448	CDK19	40689	WT	74.89493474894935	WT	S292N	292	10.63186610631866	74.89493474894935	23.30851089975177	1.796554351298876	WT	Missense	CBE
gRNA_CDK19_targ_6448	CDK19	40689	S292N	10.779326107793262	292	S292N	292	10.63186610631866	74.89493474894935	23.30851089975177	1.796554351298876	Missense	Missense	CBE
gRNA_CDK19_targ_6448	CDK19	40689	M297I	8.098011747646785	297	S292N	292	10.63186610631866	74.89493474894935	23.30851089975177	1.796554351298876	Missense	Missense	CBE
gRNA_CDK19_targ_6448	CDK19	40689	K295N	2.9664036963307034	295	S292N	292	10.63186610631866	74.89493474894935	23.30851089975177	1.796554351298876	Missense	Missense	CBE
gRNA_CDK19_targ_6448	CDK19	40689	S291K	2.5387696920543634	291	S292N	292	10.63186610631866	74.89493474894935	23.30851089975177	1.796554351298876	Missense	Missense	CBE
gRNA_CDK19_targ_6448	CDK19	40689	S292G	1.4229890142298902	292	S292N	292	10.63186610631866	74.89493474894935	23.30851089975177	1.796554351298876	Missense	Missense	CBE
gRNA_CDK19_targ_6448	CDK19	40689	L293P	1.1821376784880435	293	S292N	292	10.63186610631866	74.89493474894935	23.30851089975177	1.796554351298876	Missense	Missense	CBE
gRNA_CDK19_targ_6448	CDK19	40689	I294H	1.14281501142815	294	S292N	292	10.63186610631866	74.89493474894935	23.30851089975177	1.796554351298876	Missense	Missense	CBE
gRNA_CDK19_targ_6448	CDK19	40689	S292*	1.1403573447369069	292	S292N	292	10.63186610631866	74.89493474894935	23.30851089975177	1.796554351298876	Nonsense	Missense	CBE
gRNA_CDK19_targ_6448	CDK19	40689	Y296V	1.1305266779719334	296	S292N	292	10.63186610631866	74.89493474894935	23.30851089975177	1.796554351298876	Missense	Missense	CBE
gRNA_CDK19_targ_6448	CDK19	40689	M297H	1.125611344589447	297	S292N	292	10.63186610631866	74.89493474894935	23.30851089975177	1.796554351298876	Missense	Missense	CBE
gRNA_CDK19_targ_6448	CDK19	40689	S291N	1.015016343483497	291	S292N	292	10.63186610631866	74.89493474894935	23.30851089975177	1.796554351298876	Missense	Missense	CBE
gRNA_CDK19_targ_6449	CDK19	127561	WT	67.18197568222263	WT	K295N	295	14.251220984470176	67.18197568222263	31.408502598756662	1.4095217190207008	WT	Missense	CBE
gRNA_CDK19_targ_6449	CDK19	127561	K295N	14.566364327655004	295	K295N	295	14.251220984470176	67.18197568222263	31.408502598756662	1.4095217190207008	Missense	Missense	CBE
gRNA_CDK19_targ_6449	CDK19	127561	S292N	12.251393450976396	292	K295N	295	14.251220984470176	67.18197568222263	31.408502598756662	1.4095217190207008	Missense	Missense	CBE
gRNA_CDK19_targ_6449	CDK19	127561	S292T	2.115066517195695	292	K295N	295	14.251220984470176	67.18197568222263	31.408502598756662	1.4095217190207008	Missense	Missense	CBE
gRNA_CDK19_targ_6449	CDK19	127561	S291N	1.033231159994042	291	K295N	295	14.251220984470176	67.18197568222263	31.408502598756662	1.4095217190207008	Missense	Missense	CBE
gRNA_CDK19_targ_6450	CDK19	229191	WT	80.10174919608536	WT	S292N	292	8.21629121562365	80.10174919608536	19.37946952541765	0.5187812784969723	WT	Missense	CBE
gRNA_CDK19_targ_6450	CDK19	229191	S292N	8.490298484669992	292	S292N	292	8.21629121562365	80.10174919608536	19.37946952541765	0.5187812784969723	Missense	Missense	CBE
gRNA_CDK19_targ_6450	CDK19	229191	K295N	5.198284400347308	295	S292N	292	8.21629121562365	80.10174919608536	19.37946952541765	0.5187812784969723	Missense	Missense	CBE
gRNA_CDK19_targ_6450	CDK19	229191	S292T	2.1283558254905297	292	S292N	292	8.21629121562365	80.10174919608536	19.37946952541765	0.5187812784969723	Missense	Missense	CBE
gRNA_CDK19_targ_6451	CDK19	207238	S292N	76.31804977851553	292	S292N	292	52.403034192570864	6.7000260569972685	93.08572752101448	0.2142464219882446	Missense	Missense	CBE
gRNA_CDK19_targ_6451	CDK19	207238	S291N	17.46060085505554	291	S292N	292	52.403034192570864	6.7000260569972685	93.08572752101448	0.2142464219882446	Missense	Missense	CBE
gRNA_CDK19_targ_6451	CDK19	207238	S292T	11.278819521516324	292	S292N	292	52.403034192570864	6.7000260569972685	93.08572752101448	0.2142464219882446	Missense	Missense	CBE
gRNA_CDK19_targ_6451	CDK19	207238	WT	6.7000260569972685	WT	S292N	292	52.403034192570864	6.7000260569972685	93.08572752101448	0.2142464219882446	WT	Missense	CBE
gRNA_CDK19_targ_6451	CDK19	207238	A289T	4.102046921896563	289	S292N	292	52.403034192570864	6.7000260569972685	93.08572752101448	0.2142464219882446	Missense	Missense	CBE
gRNA_CDK19_targ_6451	CDK19	207238	Y288V	2.1603180883814743	288	S292N	292	52.403034192570864	6.7000260569972685	93.08572752101448	0.2142464219882446	Missense	Missense	CBE
gRNA_CDK19_targ_6451	CDK19	207238	A289C	2.080216948629112	289	S292N	292	52.403034192570864	6.7000260569972685	93.08572752101448	0.2142464219882446	Missense	Missense	CBE
gRNA_CDK19_targ_6451	CDK19	207238	N290H	1.270519885349212	290	S292N	292	52.403034192570864	6.7000260569972685	93.08572752101448	0.2142464219882446	Missense	Missense	CBE
gRNA_CDK19_targ_6451	CDK19	207238	S291T	1.0500004825369864	291	S292N	292	52.403034192570864	6.7000260569972685	93.08572752101448	0.2142464219882446	Missense	Missense	CBE
gRNA_CDK19_targ_6451	CDK19	207238	S292I	1.0027118578639054	292	S292N	292	52.403034192570864	6.7000260569972685	93.08572752101448	0.2142464219882446	Missense	Missense	CBE
gRNA_CDK19_targ_6452	CDK19	127833	WT	44.29450924252736	WT	S291N	291	24.77059914106686	44.29450924252736	55.689063074479975	0.0164276829926542	WT	Missense	CBE
gRNA_CDK19_targ_6452	CDK19	127833	S291N	33.97635978190295	291	S291N	291	24.77059914106686	44.29450924252736	55.689063074479975	0.0164276829926542	Missense	Missense	CBE
gRNA_CDK19_targ_6452	CDK19	127833	A289T	21.315309818278536	289	S291N	291	24.77059914106686	44.29450924252736	55.689063074479975	0.0164276829926542	Missense	Missense	CBE
gRNA_CDK19_targ_6452	CDK19	127833	S291T	2.933514820116871	291	S291N	291	24.77059914106686	44.29450924252736	55.689063074479975	0.0164276829926542	Missense	Missense	CBE
gRNA_CDK19_targ_6452	CDK19	127833	S292N	2.279536582885483	292	S291N	291	24.77059914106686	44.29450924252736	55.689063074479975	0.0164276829926542	Missense	Missense	CBE
gRNA_CDK19_targ_6452	CDK19	127833	S291I	2.1082193173906583	291	S291N	291	24.77059914106686	44.29450924252736	55.689063074479975	0.0164276829926542	Missense	Missense	CBE
gRNA_CDK19_targ_6453	CDK19	95855	WT	63.33524594439518	WT	A289T	289	16.73778102342079	63.33524594439518	36.65223514683636	0.0125189087684522	WT	Missense	CBE
gRNA_CDK19_targ_6453	CDK19	95855	A289T	18.37984455688279	289	A289T	289	16.73778102342079	63.33524594439518	36.65223514683636	0.0125189087684522	Missense	Missense	CBE
gRNA_CDK19_targ_6453	CDK19	95855	S291N	14.265296541651452	291	A289T	289	16.73778102342079	63.33524594439518	36.65223514683636	0.0125189087684522	Missense	Missense	CBE
gRNA_CDK19_targ_6453	CDK19	95855	S291I	1.5575608992749466	291	A289T	289	16.73778102342079	63.33524594439518	36.65223514683636	0.0125189087684522	Missense	Missense	CBE
gRNA_CDK19_targ_6453	CDK19	95855	A289S	1.189296333002973	289	A289T	289	16.73778102342079	63.33524594439518	36.65223514683636	0.0125189087684522	Missense	Missense	CBE
gRNA_CDK19_targ_6453	CDK19	95855	S291T	1.1653017578634397	291	A289T	289	16.73778102342079	63.33524594439518	36.65223514683636	0.0125189087684522	Missense	Missense	CBE
gRNA_CDK19_targ_6454	CDK19	165053	A289T	66.41139512762567	289	A289T	289	66.21024761743197	31.08940764481712	68.89605157131345	0.014540783869423701	Missense	Missense	CBE
gRNA_CDK19_targ_6454	CDK19	165053	WT	31.08940764481712	WT	A289T	289	66.21024761743197	31.08940764481712	68.89605157131345	0.014540783869423701	WT	Missense	CBE
gRNA_CDK19_targ_6455	CDK19	158709	WT	97.9150520764418	WT	Y288L	288	0.9741098488428508	97.91505207644178	2.0679356558229207	0.0170122677352891	WT	Missense	CBE
gRNA_CDK19_targ_6456	CDK19	57268	WT	94.22714255779842	WT	R285K	285	2.4813159181392748	94.22714255779844	5.620940141091008	0.1519173011105675	WT	Missense	CBE
gRNA_CDK19_targ_6456	CDK19	57268	R285K	3.3509115038066635	285	R285K	285	2.4813159181392748	94.22714255779844	5.620940141091008	0.1519173011105675	Missense	Missense	CBE
gRNA_CDK19_targ_6457	CDK19	66459	R284K	44.97359274138943	284	R284K	284	34.79588919484193	39.767375374290914	59.26360613310461	0.9690184926044608	Missense	Missense	CBE
gRNA_CDK19_targ_6457	CDK19	66459	WT	39.767375374290914	WT	R284K	284	34.79588919484193	39.767375374290914	59.26360613310461	0.9690184926044608	WT	Missense	CBE
gRNA_CDK19_targ_6457	CDK19	66459	R285K	9.640530251734152	285	R284K	284	34.79588919484193	39.767375374290914	59.26360613310461	0.9690184926044608	Missense	Missense	CBE
gRNA_CDK19_targ_6457	CDK19	66459	R284T	9.002542921199536	284	R284K	284	34.79588919484193	39.767375374290914	59.26360613310461	0.9690184926044608	Missense	Missense	CBE
gRNA_CDK19_targ_6457	CDK19	66459	R284I	4.262778555199446	284	R284K	284	34.79588919484193	39.767375374290914	59.26360613310461	0.9690184926044608	Missense	Missense	CBE
gRNA_CDK19_targ_6457	CDK19	66459	D282N	1.224815299658436	282	R284K	284	34.79588919484193	39.767375374290914	59.26360613310461	0.9690184926044608	Missense	Missense	CBE
gRNA_CDK19_targ_6457	CDK19	66459	F283L	1.1300200123384343	283	R284K	284	34.79588919484193	39.767375374290914	59.26360613310461	0.9690184926044608	Missense	Missense	CBE
gRNA_CDK19_targ_6458	CDK19	40680	WT	94.99754178957718	WT	L279Y_Q280P_K281T_D282L_F283Q_R284K_R285E	279	1.7748279252704031	94.99754178957718	4.830383480825954	0.1720747295968523	WT	Missense	CBE
gRNA_CDK19_targ_6458	CDK19	40680	R284K	3.215339233038348	284	L279Y_Q280P_K281T_D282L_F283Q_R284K_R285E	279	1.7748279252704031	94.99754178957718	4.830383480825954	0.1720747295968523	Missense	Missense	CBE
gRNA_CDK19_targ_6458	CDK19	40680	Q280P	1.8190757128810229	280	L279Y_Q280P_K281T_D282L_F283Q_R284K_R285E	279	1.7748279252704031	94.99754178957718	4.830383480825954	0.1720747295968523	Missense	Missense	CBE
gRNA_CDK19_targ_6458	CDK19	40680	D282L	1.809242871189774	282	L279Y_Q280P_K281T_D282L_F283Q_R284K_R285E	279	1.7748279252704031	94.99754178957718	4.830383480825954	0.1720747295968523	Missense	Missense	CBE
gRNA_CDK19_targ_6458	CDK19	40680	K281T	1.809242871189774	281	L279Y_Q280P_K281T_D282L_F283Q_R284K_R285E	279	1.7748279252704031	94.99754178957718	4.830383480825954	0.1720747295968523	Missense	Missense	CBE
gRNA_CDK19_targ_6458	CDK19	40680	L279Y	1.809242871189774	279	L279Y_Q280P_K281T_D282L_F283Q_R284K_R285E	279	1.7748279252704031	94.99754178957718	4.830383480825954	0.1720747295968523	Missense	Missense	CBE
gRNA_CDK19_targ_6458	CDK19	40680	F283Q	1.809242871189774	283	L279Y_Q280P_K281T_D282L_F283Q_R284K_R285E	279	1.7748279252704031	94.99754178957718	4.830383480825954	0.1720747295968523	Missense	Missense	CBE
gRNA_CDK19_targ_6458	CDK19	40680	R285E	1.8043264503441492	285	L279Y_Q280P_K281T_D282L_F283Q_R284K_R285E	279	1.7748279252704031	94.99754178957718	4.830383480825954	0.1720747295968523	Missense	Missense	CBE
gRNA_CDK19_targ_6459	CDK19	70034	WT	83.58939943456036	WT	D282N	282	9.17125967387269	83.58939943456035	16.276380043978634	0.1342205214610041	WT	Missense	CBE
gRNA_CDK19_targ_6459	CDK19	70034	D282N	9.72242053859554	282	D282N	282	9.17125967387269	83.58939943456035	16.276380043978634	0.1342205214610041	Missense	Missense	CBE
gRNA_CDK19_targ_6459	CDK19	70034	R284K	3.0713653368363936	284	D282N	282	9.17125967387269	83.58939943456035	16.276380043978634	0.1342205214610041	Missense	Missense	CBE
gRNA_CDK19_targ_6459	CDK19	70034	D282H	1.8933660793328957	282	D282N	282	9.17125967387269	83.58939943456035	16.276380043978634	0.1342205214610041	Missense	Missense	CBE
gRNA_CDK19_targ_6460	CDK19	94226	WT	64.86850763059029	WT	D282N	282	24.26718740050517	64.86850763059027	34.96487169146519	0.166620677944515	WT	Missense	CBE
gRNA_CDK19_targ_6460	CDK19	94226	D282N	24.590877252562983	282	D282N	282	24.26718740050517	64.86850763059027	34.96487169146519	0.166620677944515	Missense	Missense	CBE
gRNA_CDK19_targ_6460	CDK19	94226	D282H	8.219599685861652	282	D282N	282	24.26718740050517	64.86850763059027	34.96487169146519	0.166620677944515	Missense	Missense	CBE
[truncated: 80,020 more rows]
