# Supplementary material for: A functional map of CDK-drug interactions at single amino acid resolution
Source: bioRxiv. 2025 Nov 3:2025.11.02.685764. Preprint. [Version 1] doi: 10.1101/2025.11.02.685764 (PMC12637707; doi:10.1101/2025.11.02.685764)
Supplement: Supplement 4 [file media-4.zip]

Archive with 1 entries (1 files):
- Supp4_ABE_master_LFC_table.csv
