# Supplementary material for: A functional map of CDK-drug interactions at single amino acid resolution
Source: bioRxiv. 2025 Nov 3:2025.11.02.685764. Preprint. [Version 1] doi: 10.1101/2025.11.02.685764 (PMC12637707; doi:10.1101/2025.11.02.685764)
Supplement: Supplement 4 [file media-4.zip › Supp4_ABE_master_LFC_table.csv]

gRNA_id	classification	Screen_ID	Editor	DMSO_REP1_Plasmid	DMSO_REP2_Plasmid	DMSO_REP3_Plasmid	KB-0742_1500nM_REP1_Plasmid	KB-0742_1500nM_REP2_Plasmid	KB-0742_1500nM_REP3_Plasmid	KI-CDK9d-32N_1250nM_REP1_Plasmid	KI-CDK9d-32N_1250nM_REP2_Plasmid	KI-CDK9d-32N_1250nM_REP3_Plasmid	KI-CDK9d-32N_5000nM_REP1_Plasmid	KI-CDK9d-32N_5000nM_REP2_Plasmid	KI-CDK9d-32N_5000nM_REP3_Plasmid	KI-CDK9d-32_1000nM_REP1_Plasmid	KI-CDK9d-32_1000nM_REP2_Plasmid	KI-CDK9d-32_1000nM_REP3_Plasmid	KI-CDK9d-32_100nM_REP1_Plasmid	KI-CDK9d-32_100nM_REP2_Plasmid	KI-CDK9d-32_100nM_REP3_Plasmid	SEL120_4000nM_REP1_Plasmid	SEL120_4000nM_REP2_Plasmid	SEL120_4000nM_REP3_Plasmid	Senexin B_15000nM_REP1_Plasmid	Senexin B_15000nM_REP2_Plasmid	Senexin B_15000nM_REP3_Plasmid	Senexin B_2000nM_REP1_Plasmid	Senexin B_2000nM_REP2_Plasmid	Senexin B_2000nM_REP3_Plasmid	T0_REP1_Plasmid	T0_REP2_Plasmid	T0_REP3_Plasmid	LFC_median_DMSO_Plasmid	LFC_median_KB-0742_1500nM_Plasmid	LFC_median_KI-CDK9d-32N_1250nM_Plasmid	LFC_median_KI-CDK9d-32N_5000nM_Plasmid	LFC_median_KI-CDK9d-32_1000nM_Plasmid	LFC_median_KI-CDK9d-32_100nM_Plasmid	LFC_median_SEL120_4000nM_Plasmid	LFC_median_Senexin B_15000nM_Plasmid	LFC_median_Senexin B_2000nM_Plasmid	LFC_median_T0_Plasmid	LFC_avg_DMSO_Plasmid	LFC_avg_KB-0742_1500nM_Plasmid	LFC_avg_KI-CDK9d-32N_1250nM_Plasmid	LFC_avg_KI-CDK9d-32N_5000nM_Plasmid	LFC_avg_KI-CDK9d-32_1000nM_Plasmid	LFC_avg_KI-CDK9d-32_100nM_Plasmid
gRNA_CDK7_targ_1	targeting	Subpool1	ABE	-0.6890218341182107	-0.4839979286113419	-0.3421221648837028	-0.3079297843436965	0.2076899054425331	-0.3329112155997328	-0.2997950652210497	-0.2881246277294726	-0.3118054846256908	-1.3925312073313378	-1.8007543268198798	-0.3219730795906724	0.1963549214240603	-0.3791104729697077	-0.3405411044365866	-0.307253058657651	-0.353466687328245	-0.4841173828294934	-0.6600173702707028	-0.7203976465067279	-0.6670304119139328	0.2433507429967913	-0.0797842122630649	-0.4702647111242068	-0.4169488448512604	-0.1748103558198004	-0.0674880000738843	0.3255906348232692	-0.0453624361793494	-0.1644211189728913	-0.4839979286113419	-0.3079297843436965	-0.2997950652210497	-1.3925312073313378	-0.3405411044365866	-0.353466687328245	-0.6670304119139328	-0.0797842122630649	-0.1748103558198004	-0.0453624361793494	-0.5050473092044184	-0.1443836981669654	-0.2999083925254044	-1.1717528712472969	-0.1744322186607446	-0.3816123762717964
gRNA_CDK7_targ_2	targeting	Subpool1	ABE	-1.0843843500020949	-0.1441613939692926	-0.3306974867309421	-0.9047252115390744	-1.6610605291130351	-0.5202240692715268	-0.156301581721965	-0.1127155810199762	-0.4545062850775905	-1.5539589143710748	-0.1752295117166515	-1.0967710618923774	-0.8129031238088538	-1.3749917997522638	-0.7047022085298718	-0.1637655147747562	-0.3557155726687058	-0.6103416119322969	-1.4315390522159932	-0.1307839142998177	-0.176259741279373	-0.3576418329555137	0.076246880240652	-1.5075606604201195	-0.5698221080100979	-1.3992082009850926	-0.4003158014695737	-0.2914311540301378	-0.7719662475595842	-0.3965645135827954	-0.3306974867309421	-0.9047252115390744	-0.156301581721965	-1.0967710618923774	-0.8129031238088538	-0.3557155726687058	-0.176259741279373	-0.3576418329555137	-0.5698221080100979	-0.3965645135827954	-0.519747743567443	-1.0286699366412122	-0.2411744826065106	-0.9419864959933678	-0.9641990440303296	-0.3766075664585863
gRNA_CDK7_targ_3	targeting	Subpool1	ABE	-1.10805499282747	-0.0352603581033469	-0.313076535271562	-0.9134857505028282	-2.065740591084165	-0.1046509879204949	-0.7463728942169997	-0.6698869714275694	-0.3344105607660458	-0.862528070753193	-1.1336128551945797	-1.11529575762303	-0.0665060844784886	-0.1241445541348084	-0.4571802435306057	-0.1596739184420596	-0.5364008832757808	-0.2049378254418908	-2.242183448493682	0.1766788102766885	0.0975034747621918	-0.2228660704318864	-0.0893310184588346	-0.7637521113874391	-0.1127998198671564	-1.0482288941269582	-0.9452049825341956	-0.1144141706508335	-0.5068876922965635	-0.3079635643599966	-0.313076535271562	-0.9134857505028282	-0.6698869714275694	-1.11529575762303	-0.1241445541348084	-0.2049378254418908	0.0975034747621918	-0.2228660704318864	-0.9452049825341956	-0.3079635643599966	-0.4854639620674595	-1.0279591098358296	-0.5835568088035383	-1.0371455611902676	-0.2159436273813009	-0.300337542386577
gRNA_CDK7_targ_4	targeting	Subpool1	ABE	-0.4878979035684319	0.3229128342942588	-1.205993807448683	-0.232778604012162	-1.5543575862325725	0.3485723853547471	0.0789919122325941	0.2085620327014977	0.2179834321637027	-0.0112709650747108	-0.5147984831531581	-0.6098003340012326	0.6919662834187659	1.5493990785377028	1.1079626160497222	0.31090837691028	0.0526511006530147	0.5399805924723122	0.2594019890145385	0.1754894535936924	-0.0471467612654224	0.0872163747986389	0.6129603820403456	0.1999403306837061	0.4165907865555696	0.2446015985483941	-0.2870515018089149	0.3394963638976595	0.1510601213638915	0.297998640319682	-0.4878979035684319	-0.232778604012162	0.2085620327014977	-0.5147984831531581	1.1079626160497222	0.31090837691028	0.1754894535936924	0.1999403306837061	0.2446015985483941	0.297998640319682	-0.4569929589076185	-0.4795212682966625	0.1685124590325982	-0.3786232607430338	1.1164426593353969	0.3011800233452024
gRNA_CDK7_targ_5	targeting	Subpool1	ABE	0.9232567553769068	1.7162343148248351	1.5278065756106294	1.2296496278661635	-0.1769540330189783	0.9693460245082628	1.286312285732062	1.2763747692168788	1.157827032285475	0.247301571138034	-0.5562855855055809	1.2899609032849433	1.1024957328064222	0.8079539218577834	1.0721359144042115	0.8048922699796284	0.8789813219550471	0.5300315215855423	0.55133421780823	1.060866050380946	1.052298378198259	-0.4062797850616697	0.936269214201033	0.2475386425083767	0.8837236396191239	0.8275045742320307	1.5514479332919158	1.106403979536485	1.0866706285856085	0.9069204987651496	1.5278065756106294	0.9693460245082628	1.2763747692168788	0.247301571138034	1.0721359144042115	0.8048922699796284	1.052298378198259	0.2475386425083767	0.8837236396191239	1.0866706285856085	1.3890992152707906	0.6740138731184827	1.240171362411472	0.3269922963057988	0.9941951896894724	0.7379683711734059
gRNA_CDK7_targ_6	targeting	Subpool1	ABE	1.8845558561143312	0.9035021661934868	1.6355484940271945	1.4421475707228593	2.096480144025096	1.1980684435103308	1.308488585888658	1.3034245353748666	1.5021276502875258	2.378147422942166	1.642359578503488	1.5250165582579251	0.93978736139264	1.6691004923221884	1.5718631912914949	0.6541015672277287	0.937760921763186	1.1623351285725638	1.5482623097935586	1.518523678440579	1.5078638799385304	1.0894726523118687	1.471040367996053	0.6684194104497678	1.0689054886183145	1.3120434893826205	1.1379567582812462	0.8952124840447208	1.059081168492474	1.2160824649065605	1.6355484940271945	1.4421475707228593	1.308488585888658	1.642359578503488	1.5718631912914949	0.937760921763186	1.518523678440579	1.0894726523118687	1.1379567582812462	1.059081168492474	1.4745355054450042	1.5788987194194286	1.37134692385035	1.8485078532345265	1.3935836816687743	0.9180658725211596
gRNA_CDK7_targ_7	targeting	Subpool1	ABE	1.2088237277646547	0.2946131179750841	0.2726966095905305	0.6867905278585005	-1.440256813106204	0.3429003646514197	0.4107599815248436	0.4042512478927467	0.403949914055615	0.4685995344569263	-0.136419345282954	0.9043848426427186	0.3695165722867457	1.905068782357253	1.469203877569324	0.1219161453000363	0.0765437494317383	0.229043061321563	0.3326312476794154	-0.0124577645115358	0.0559203085043317	0.5214536045930556	0.1252184712454499	1.598750078878555	0.2273453580263578	0.2255009459136372	-0.1909548228404057	0.0989557981784053	0.4509241297119012	0.1470658934457998	0.2946131179750841	0.3429003646514197	0.4042512478927467	0.4685995344569263	1.469203877569324	0.1219161453000363	0.0559203085043317	0.5214536045930556	0.2255009459136372	0.1470658934457998	0.5920444851100898	-0.136855306865428	0.4063203811577351	0.4121883439388969	1.2479297440711077	0.1425009853511126
gRNA_CDK7_targ_8	targeting	Subpool1	ABE	-1.1683732771063668	-0.6889526667054644	-0.4080062425297265	-0.3965189045016198	1.0484187829414742	-0.5291683083404239	-0.3354653337029666	-0.3219637026181239	-0.619666514892153	-2.493792198835649	-0.2396625667088972	-0.2368854832187481	-0.4740954741496811	-0.4320562424936357	-0.3723742630901245	-0.4748550369959739	-0.5506326346659092	-0.8119946237301497	-0.9775920253991132	-0.0718764565704556	-0.0336441172816673	-1.2259920893959309	-0.8415709025231694	-1.2319298765468043	-0.443071454036134	-0.9438307689313492	-1.0969641903792144	-0.3806579771825004	-0.7278520904281603	-0.2927609927836149	-0.6889526667054644	-0.3965189045016198	-0.3354653337029666	-0.2396625667088972	-0.4320562424936357	-0.5506326346659092	-0.0718764565704556	-1.2259920893959309	-0.9438307689313492	-0.3806579771825004	-0.7551107287805192	0.0409105233664768	-0.4256985170710812	-0.9901134162544314	-0.4261753265778138	-0.6124940984640109
gRNA_CDK7_targ_9	targeting	Subpool1	ABE	-0.046508198778313	0.1284515778838601	0.4300487481756078	0.3728882991288297	-1.3990022689269324	-0.0911357899388187	0.4076578686644392	0.3736562998468267	0.2590084903698383	0.0872918134274976	0.2302605574211556	0.571257908053004	-0.1298727517093906	0.8969593328198721	0.7763158412366664	-0.0833129707122646	-0.189946561348189	0.1189727147842143	0.8063733877410404	-0.352023735848918	-0.3054782577055615	-0.5915571946331407	0.3465997371997322	-0.2578708754978447	-0.105465433179902	-0.2904088431139972	0.0898552826867595	0.2364495312861888	0.08490104008996	0.2073187673038573	0.1284515778838601	-0.0911357899388187	0.3736562998468267	0.2302605574211556	0.7763158412366664	-0.0833129707122646	-0.3054782577055615	-0.2578708754978447	-0.105465433179902	0.2073187673038573	0.1706640424270516	-0.3724165865789737	0.3467742196270347	0.296270092967219	0.5144674741157159	-0.0514289390920798
gRNA_CDK7_targ_10	targeting	Subpool1	ABE	-0.8230767923215369	0.0655589623161668	0.2816701333444288	0.4019703603202469	2.059552735036432	-0.5617051228233162	0.1114310555980834	0.0947113541650379	0.1600953431097717	1.0758211596353748	0.4271782141058438	0.6448751246150882	-0.0679866052933958	0.5421489495659993	0.3826173330351158	-0.5819121361460229	-0.8204426823676897	-0.1899437539075487	-1.3289794608718517	-0.2426536655688204	-0.1864676575940884	-0.6024608519663351	0.2257252469923307	-0.617844340675017	-0.4243336474794362	0.2960875317816476	0.7259078313769817	-0.004803079772137	-0.3259727163487204	-0.1671277040387323	0.0655589623161668	0.4019703603202469	0.1114310555980834	0.6448751246150882	0.3826173330351158	-0.5819121361460229	-0.2426536655688204	-0.6024608519663351	0.2960875317816476	-0.1671277040387323	-0.1586158988869804	0.6332726575111208	0.122079250957631	0.715958166118769	0.2855932257692398	-0.5307661908070872
gRNA_CDK7_targ_11	targeting	Subpool1	ABE	0.2822997785372954	-0.1057517514888523	0.6995797870163563	-0.1203960520555307	0.0214714249413661	0.4505907705456966	0.4350429317546805	0.4035354932569253	0.5411184055119257	1.1344931201628283	0.2562292820767488	-0.1608510370403457	0.5621019127767934	-0.0731455652108981	0.2332155335388088	-0.0899564162776634	-0.2877422032063754	0.6249931465046166	0.7580524708219478	0.0929339010197014	0.0216889217398685	-0.346748635611081	-0.1951705559991559	-0.2469621832320929	0.2478492878195061	-0.2856387976692011	-0.6805838986086065	0.169630598886452	-0.0145022401298073	0.1944614448973274	0.2822997785372954	0.0214714249413661	0.4350429317546805	0.2562292820767488	0.2332155335388088	-0.0899564162776634	0.0929339010197014	-0.2469621832320929	-0.2856387976692011	0.169630598886452	0.2920426046882664	0.1172220478105107	0.4598989435078438	0.4099571217330772	0.2407239603682347	0.0824315090068592
gRNA_CDK7_targ_12	targeting	Subpool1	ABE	0.056351013535323	-0.7229415357800989	-0.4169254238444451	0.1517844938738531	1.6571076552212318	-0.2117011538360783	-0.2590883966693715	-0.2893274256196319	-0.2278336940166637	-0.5348801706684201	-1.602434188336438	0.2910775159226328	-0.4428117493689242	-1.3228732968716483	-0.616753178700378	-0.692948537126513	-0.2712705757420053	-0.0445361946830142	0.4795677469579107	-1.2454502360372963	-0.7825486992954546	-0.384799073320934	-0.1849808604095056	-0.6727826819116897	-0.4082606096829674	0.0582825636530557	-0.7713127397870327	0.1610021120399278	-0.0707514098500868	-0.3044468871992742	-0.4169254238444451	0.1517844938738531	-0.2590883966693715	-0.5348801706684201	-0.616753178700378	-0.2712705757420053	-0.7825486992954546	-0.384799073320934	-0.4082606096829674	-0.0707514098500868	-0.3611719820297403	0.5323969984196689	-0.2587498387685557	-0.6154122810274083	-0.794146074980317	-0.3362517691838442
gRNA_CDK7_targ_13	targeting	Subpool1	ABE	0.1159016559047839	-0.5306687537526414	0.0260878708010832	0.0080934746897878	0.1857657058278785	-0.3778980456104714	0.1194124337926684	0.1119520114926834	-0.3442198152122744	0.1211227130717605	-0.9814738744491512	0.230006586146121	-1.1985791131045422	1.4628381038182734	1.054512826280102	-0.1921779794421264	-0.5478744232725046	-0.4872660567609848	0.241992971931417	-0.3453088424493845	-0.3781615830613767	0.5067411449345378	-0.2580165064699507	0.5347390175009009	-0.4477704916351414	0.5378831239099492	-1.9476593617056728	-0.1937862709766617	-0.1324709706129258	-0.1481018512088361	0.0260878708010832	0.0080934746897878	0.1119520114926834	0.1211227130717605	1.054512826280102	-0.4872660567609848	-0.3453088424493845	0.5067411449345378	-0.4477704916351414	-0.1481018512088361	-0.1295597423489247	-0.0613462883642683	-0.0376184566423074	-0.2101148584104231	0.439590605664611	-0.4091061531585386
gRNA_CDK7_targ_14	targeting	Subpool1	ABE	0.4665387904603712	0.0146497950079014	0.5255607468812146	-0.2215956467857267	0.1966014971096625	0.2946799640380264	0.4312366908335231	0.4209588264734364	-0.1425518895344716	-0.3693325067187755	0.2710104304267224	-0.0687963347071616	-0.3986956053983034	-0.7509842359538977	-0.1646890551537777	-0.2797377494016183	-0.3095751235877302	0.2897860883049526	0.0315782077870799	-0.4060661969036379	-0.3111407814114625	0.7698768776059579	0.0370899998823316	-1.0382511579568152	0.2005777120985147	-0.8714060493741819	-0.3986528317775508	-0.2878631080021809	0.1520132736555623	-0.0513283524328968	0.4665387904603712	0.1966014971096625	0.4209588264734364	-0.0687963347071616	-0.3986956053983034	-0.2797377494016183	-0.3111407814114625	0.0370899998823316	-0.3986528317775508	-0.0513283524328968	0.3355831107831624	0.0898952714539874	0.2365478759241626	-0.0557061369997382	-0.438122965501993	-0.0998422615614653
gRNA_CDK7_targ_15	targeting	Subpool1	ABE	-0.6003862209633942	-0.416281197343883	-0.5340283698297007	-0.3914362323163411	0.6301948120718187	-0.0132210857713811	-0.024859852953156	-0.072042413790116	0.1989703538055615	-0.7316547381868452	1.2598874656104069	-0.6113649239362854	0.0743573043527525	-0.3477318315221326	-0.1788447453912525	-0.2622302631997403	-0.678837180105182	0.102385981828487	-0.8287522924298224	0.1072840572851808	0.3010212810953865	0.0432094816732853	-0.4359786588911042	0.5421921857134492	-0.0597452082849368	0.7517585061029454	1.221549347314927	0.1808254474305218	0.425846707560673	0.0404601413108053	-0.5340283698297007	-0.0132210857713811	-0.024859852953156	-0.6113649239362854	-0.1788447453912525	-0.2622302631997403	0.1072840572851808	0.0432094816732853	0.7517585061029454	0.1808254474305218	-0.5168985960456594	0.0751791646613654	0.0340226956874298	-0.0277107321709079	-0.1507397575202108	-0.2795604871588117
gRNA_CDK7_targ_16	targeting	Subpool1	ABE	0.6597951514266065	0.0423520069244367	0.1815236667076013	0.6160588808580825	1.1156749189885389	0.3745534395432668	0.4907516404651227	0.3704313435390134	0.3578922060709117	1.7294437758329535	-0.0570570777846964	0.8254296568114002	0.7760103403563782	0.9821610892378648	0.6757763831961432	-0.3186771541614607	-0.6751037554702279	0.1166641857862051	0.3506706629647484	0.1291375338634751	0.1009907713108892	-0.3428764153425773	0.1424967388050029	1.786627728309582	0.1851386504843586	0.1511695032227814	0.747450988502067	0.0303661095153173	0.5360595032457177	0.1735353768543703	0.1815236667076013	0.6160588808580825	0.3704313435390134	0.8254296568114002	0.7760103403563782	-0.3186771541614607	0.1291375338634751	0.1424967388050029	0.1851386504843586	0.1735353768543703	0.2945569416862149	0.7020957464632961	0.4063583966916826	0.8326054516198859	0.8113159375967954	-0.2923722412818278
gRNA_CDK7_targ_17	targeting	Subpool1	ABE	0.3988973442281491	0.6786130511444433	-0.1276467372709828	0.9514325582431342	-1.3459394298373226	0.5195596866148317	0.1740304697872053	0.0983833390348034	0.2061998619629253	-0.2757417137482611	-0.6730210277193257	1.3191852514075866	0.2969834711944039	-0.9328111997389236	-0.4227275974077758	0.5452018621309719	0.6376355420047201	0.4775511392221933	-0.9905234769811376	0.090365865845857	-0.0666597643662129	-1.1466528050084388	0.188045325728228	-0.9020610923447048	0.4120155184786813	-0.5917469601712287	-0.1056972835894546	0.5857311342684658	-0.0381119521126641	0.1988446664142024	0.3988973442281491	0.5195596866148317	0.1740304697872053	-0.2757417137482611	-0.4227275974077758	0.5452018621309719	-0.0666597643662129	-0.9020610923447048	-0.1056972835894546	0.1988446664142024	0.3166212193672031	0.0416842716735477	0.1595378902616447	0.1234741699799999	-0.3528517753174318	0.5534628477859617
gRNA_CDK7_targ_18	targeting	Subpool1	ABE	0.6455834950487008	0.3699313155697538	0.3903792331076387	-0.0161406457314132	-0.6238782837133983	0.2137964076455518	0.4100709639196001	0.2937228509094697	0.4059561127901291	-0.985204655339832	1.4169861462143856	0.1034137808870834	-0.7834010784735298	0.3138376301995622	0.251413726234009	0.3929768153302386	0.503460664597166	0.2011505003287213	1.1203451176568249	0.1930119854663743	0.1284684157392535	0.6291335338631326	0.1313428633878759	-0.1824981173152702	0.0789997743474237	0.9108323560000428	0.7304529786799812	0.3466765133630782	-0.0529251918440868	0.0004114675423965	0.3903792331076387	-0.0161406457314132	0.4059561127901291	0.1034137808870834	0.251413726234009	0.3929768153302386	0.1930119854663743	0.1313428633878759	0.7304529786799812	0.0004114675423965	0.4686313479086978	-0.1420741739330865	0.369916642539733	0.1783984239205457	-0.0727165740133195	0.3658626600853753
gRNA_CDK7_targ_19	targeting	Subpool1	ABE	0.8173945429609939	0.1276084676958303	0.5416689332757992	0.8017500424853353	2.0629947029162987	0.2091506318574998	0.91123285726077	0.8613135000313812	0.514226577632641	0.6366227702951892	0.1307820799626941	1.0482119520474982	0.0311003393828359	0.4130056093822002	0.5857811060974853	0.1130175782775766	0.0903763096908644	0.2076152863882622	1.4355062556539429	-0.3952472229457446	-0.2207174651372177	1.023465490065378	0.2511433132689793	0.2741279799798581	0.0620835041291261	1.098718450981968	1.3611636653850523	0.1677626439161256	0.2748652679825402	0.1726104507315102	0.5416689332757992	0.8017500424853353	0.8613135000313812	0.6366227702951892	0.4130056093822002	0.1130175782775766	-0.2207174651372177	0.2741279799798581	1.098718450981968	0.1726104507315102	0.4955573146442078	1.0246317924197113	0.7622576449749308	0.6052056007684605	0.3432956849541738	0.1370030581189011
gRNA_CDK7_targ_20	targeting	Subpool1	ABE	-0.311914692808263	-0.2736888211337417	0.4004965900072914	-0.5655396006518073	-0.1547777445650506	-0.3116511772525912	0.554195789811563	0.4649162658097674	0.0332588322001827	0.691858310594996	1.0471590773430313	-0.9548595636756158	0.2939667589043883	1.3091261943897847	0.9488752589035504	-0.1591092252818045	-0.0133386895016025	-0.4856602958646366	-0.7373831016151854	-0.0670481324232107	-0.1556370554421846	0.8776837071192488	-0.5945806112002796	-0.0336827595476543	-0.5348708812982769	-0.1196277269963688	-0.1281732045996217	-0.4689827470129611	-0.1439253633312451	-0.1836457865902047	-0.2736888211337417	-0.3116511772525912	0.4649162658097674	0.691858310594996	0.9488752589035504	-0.1591092252818045	-0.1556370554421846	-0.0336827595476543	-0.1281732045996217	-0.1836457865902047	-0.0617023079782378	-0.3439895074898164	0.3507902959405044	0.2613859414208038	0.8506560707325744	-0.2193694035493479
gRNA_CDK7_targ_21	targeting	Subpool1	ABE	-0.1020391250948539	0.2461710279397108	-0.4489051577956507	0.3438754061083237	-0.8600887860737385	0.1450370031771905	-0.0197499438944546	-0.1566423171772046	0.1272366734365419	0.8346137109930719	0.5452872441340848	0.5355539127562119	0.5976562032230099	-0.5693155795092306	-0.3433953838947329	-0.2487954422028868	-0.3307746013013936	-0.0093688402866363	0.4608574606952224	-0.1385483113812018	-0.3496341278372101	0.3588237837505879	0.0541075376365253	-1.0882934241696465	-0.1135797345334054	-0.299630157368215	0.3870947670600201	0.5923440095923483	0.2178487164747687	-0.0905832221100234	-0.1020391250948539	0.1450370031771905	-0.0197499438944546	0.5452872441340848	-0.3433953838947329	-0.2487954422028868	-0.1385483113812018	0.0541075376365253	-0.1135797345334054	0.2178487164747687	-0.1015910849835979	-0.123725458929408	-0.0163851958783724	0.6384849559611229	-0.1050182533936511	-0.1963129612636389
gRNA_CDK7_targ_22	targeting	Subpool1	ABE	-1.9806082703823904	0.2077213677895911	-1.884528013258009	-1.4061850626552108	-0.451805256656051	-0.5537804341053403	-0.8072745017809748	-0.8259585330500944	-0.6554231902621	-3.2375492068590246	-0.7802059680088382	-1.4341667882850788	0.2711208074235817	-0.8750324415406647	-0.7607105759338826	-0.1686621445002455	-0.43826768963212	-0.5376068243365641	-2.671264845882203	-0.3994207580428691	-0.4457766842998326	-0.9917177824739796	0.2218019810357593	-1.68756439055567	-0.7191682937369156	-1.3543033452415447	-3.0913560826304067	-0.6406161227846247	-0.3340954884367288	-0.4210508619225921	-1.884528013258009	-0.5537804341053403	-0.8072745017809748	-1.4341667882850788	-0.7607105759338826	-0.43826768963212	-0.4457766842998326	-0.9917177824739796	-1.3543033452415447	-0.4210508619225921	-1.219138305283603	-0.8039235844722007	-0.7628854083643898	-1.8173073210509805	-0.4548740700169885	-0.3815122194896432
gRNA_CDK7_targ_23	targeting	Subpool1	ABE	1.4806534156010822	0.7732884395690931	1.0953628853201502	0.963339570587153	0.105872228042337	0.6638266357931615	1.072021291437741	1.067713882568624	1.0189241841643586	0.8479645026520198	1.552556745479818	1.0079965859771955	-0.1550959764542597	1.6269007130208493	1.3814439498814548	0.1516187479646213	0.5185204121590712	0.8966348529555904	0.6519063589668791	0.6525192157821973	0.771450180663561	1.7139640416318964	0.7557843170341136	1.0324563490531675	0.5362558562787004	1.4343905485764687	1.0512607488515353	0.7160272796105558	0.993310054309014	1.0154066677336109	1.0953628853201502	0.6638266357931615	1.067713882568624	1.0079965859771955	1.3814439498814548	0.5185204121590712	0.6525192157821973	1.0324563490531675	1.0512607488515353	0.993310054309014	1.1164349134967753	0.5776794781408838	1.0528864527235744	1.136172611369678	0.9510828954826814	0.522258004359761
gRNA_CDK7_targ_24	targeting	Subpool1	ABE	-0.5196594045170075	-0.3531208425457868	0.2133708193210896	-0.5433757826563641	-1.4357182988001167	-0.0897904056574142	-0.2787988486872526	-0.297827762611635	0.0049948267342899	0.6843988369294552	-0.000663615990697	-0.7803738237639863	0.3205039006133168	-0.2984696736508354	-0.3080457184987781	0.1762432716385628	0.0835741711598468	-0.2735015295447692	-0.458316646014349	-0.1682588631548541	-0.1961415525540109	0.0947323589940662	0.2089296083300291	-0.3685208162727186	-0.1539039570374141	0.1951309270237766	0.6026367669664471	0.023754841284444	0.2799761977820985	0.0905478557304864	-0.3531208425457868	-0.5433757826563641	-0.2787988486872526	-0.000663615990697	-0.2984696736508354	0.0835741711598468	-0.1961415525540109	0.0947323589940662	0.1951309270237766	0.0905478557304864	-0.2198031425805682	-0.6896281623712984	-0.1905439281881992	-0.0322128676084093	-0.0953371638454322	-0.0045613622487865
gRNA_CDK7_targ_25	targeting	Subpool1	ABE	-1.5010331505033312	-0.5520831741726373	-1.1624519113486596	-2.150432124669722	-2.8142791229872888	-0.440773643506118	-0.5738129206631022	-0.607215276104611	-1.0881684962666196	-1.5507491649372265	0.371628886116271	-3.328770513637631	-3.04826371463804	-0.6792602445728984	-0.6365949587798684	-1.2854224222764068	-1.5516260642660449	-1.0606667992232257	-3.2104554140168906	-0.5375532055137902	-0.517291392781926	-1.2557657246297365	-0.9680606404440496	-1.7895324114638664	-0.5042019140908937	-2.025114665034544	-4.616623729092805	-0.8807075722031508	-0.5863484727728818	-0.4455022469255817	-1.1624519113486596	-2.150432124669722	-0.607215276104611	-1.5507491649372265	-0.6792602445728984	-1.2854224222764068	-0.5375532055137902	-1.2557657246297365	-2.025114665034544	-0.5863484727728818	-1.071856078674876	-1.801828297054376	-0.756398897678111	-1.5026302641528622	-1.4547063059969354	-1.299238428588559
gRNA_CDK7_targ_26	targeting	Subpool1	ABE	-0.447435384480127	-0.2631466421621815	-0.4443682595134179	-0.2518151914929708	-1.4519834234600806	-0.096097601280548	-0.3424765744527134	-0.3833910235957722	-0.3929249773481885	-0.115991027234475	-1.1865115885049091	-0.0965209628454176	-0.8446169690695632	-0.7021954579470103	-0.4789844549684713	-0.4520461654810462	-0.9879641903719582	-0.8992806751848693	-0.0528005012181844	-0.7971243138494872	-0.8223565021573894	-0.5774154982993819	-0.616799999479028	-0.8607533880772676	-0.2844818215143578	-0.3072906052106077	-0.1829338387943511	-0.2041708802119821	-0.3632412823210507	-0.4257353474308563	-0.4443682595134179	-0.2518151914929708	-0.3833910235957722	-0.115991027234475	-0.7021954579470103	-0.8992806751848693	-0.7971243138494872	-0.616799999479028	-0.2844818215143578	-0.3632412823210507	-0.3849834287185754	-0.5999654054111999	-0.372930858465558	-0.4663411928616006	-0.6752656273283483	-0.7797636770126246
gRNA_CDK7_targ_27	targeting	Subpool1	ABE	-1.3245803207610216	-0.094235708605948	-0.5703914846212774	-0.760604618729279	-0.3487808255245182	-0.1283902713914312	-0.0131339949276204	0.0370464966091682	-0.4684504398519417	-1.8683782191410032	-0.2807094662362245	-0.7388135851827792	-1.104580412980313	-0.8411122412518687	-0.290501659381691	-0.5259406100249825	-0.4867154085330515	-0.2605110673070156	-1.0779458778123048	-0.3037533159321524	-0.2744901076336219	-1.8157946488666523	0.2849835123038546	-1.4033948833727707	0.0830175266484497	-0.4258492109869033	-1.2211477797643049	-0.8391907524475292	0.1040604775376402	-0.1599761929862224	-0.5703914846212774	-0.3487808255245182	-0.0131339949276204	-0.7388135851827792	-0.8411122412518687	-0.4867154085330515	-0.3037533159321524	-1.4033948833727707	-0.4258492109869033	-0.1599761929862224	-0.6630691713294157	-0.4125919052150761	-0.1481793127234646	-0.9626337568533356	-0.7453981045379575	-0.4243890286216832
gRNA_CDK7_targ_28	targeting	Subpool1	ABE	-1.626714423196764	-0.1975908174144445	-1.097668607260535	-0.8308116646266102	-2.1741114711751663	-0.2952930927221749	-0.3897552189312422	-0.2477835305038782	-0.3202519423608032	-2.657904508468133	0.0816132747223758	-1.0797794220420591	0.9906337427057642	-2.561061346427201	-0.9826077997181268	-0.1530913762181618	-0.2488657808115668	-0.0731355524930335	-2.646437407378349	0.3435306746896981	0.3882726712660598	-1.4415581617066262	0.0070411933548373	-1.180271777542576	-0.092409167216212	-1.3631151328715827	-0.4962253367898225	-0.8897130085247443	-0.1386462265231766	-0.3064151963785378	-1.097668607260535	-0.8308116646266102	-0.3202519423608032	-1.0797794220420591	-0.9826077997181268	-0.1530913762181618	0.3435306746896981	-1.180271777542576	-0.4962253367898225	-0.3064151963785378	-0.9739912826239148	-1.1000720761746503	-0.3192635639319746	-1.218690218595939	-0.8510118011465213	-0.1583642365075873
gRNA_CDK7_targ_29	targeting	Subpool1	ABE	-1.008009898506539	-0.3935898517661779	0.130003869467747	-0.8224671680752902	1.263437315670315	-0.4179348385139454	-0.6542350924923855	-0.7533073022705065	-0.4310176819106275	-1.658078151351053	0.5723664520098827	-0.8288014409443588	-1.2643722450808608	-1.0852805039440316	-0.8983330560629021	-0.391670104062688	-0.7896553503618646	-0.5506196405144314	-2.071586370824289	-0.0593919409888435	-0.1236887045250562	-2.5969976832147994	-0.23855168862777	-1.3514553320907807	-0.4379837623256561	-1.0213478171041708	0.2625725425977451	-0.4643961887651187	-0.2529227305874273	-0.2013465757829378	-0.3935898517661779	-0.4179348385139454	-0.6542350924923855	-0.8288014409443588	-1.0852805039440316	-0.5506196405144314	-0.1236887045250562	-1.3514553320907807	-0.4379837623256561	-0.2529227305874273	-0.4238652936016567	0.0076784363603597	-0.6128533588911732	-0.638171046761843	-1.0826619350292648	-0.5773150316463279
gRNA_CDK7_targ_30	targeting	Subpool1	ABE	0.0175153636895445	0.7917446425316268	-0.0950859857815261	-0.1447385743283366	-0.7320151365139256	0.4079787609299993	0.4751959103511745	0.4032355050054452	0.3935061708786509	0.0317041062558518	1.09206961537251	-0.1667627543752876	-0.0155791369026918	-2.871851773613163	-0.4666950300938671	-0.2714268765300965	0.4309825848319522	0.5115635384309337	-1.4996490828087277	0.3188006812965749	0.3349849662403232	-2.76485043947013	0.2907075493892976	-1.3161752703514271	0.3923691515529149	-0.5593778737699231	0.3962944054910938	0.0657036605391283	0.6098838803414011	0.4830145595509499	0.0175153636895445	-0.1447385743283366	0.4032355050054452	0.0317041062558518	-0.4666950300938671	0.4309825848319522	0.3188006812965749	-1.3161752703514271	0.3923691515529149	0.4830145595509499	0.238058006813215	-0.1562583166374209	0.4239791954117569	0.3190036557510247	-1.1180419802032406	0.2237064155775964
gRNA_CDK7_targ_31	targeting	Subpool1	ABE	-1.0468605114916705	0.191950001067258	-0.0562181022028004	-0.856987567806607	-1.8750331573895336	-0.5586510502827008	0.0270672534795878	-0.0734239326898705	-0.4885987652350939	-3.557391366692128	-0.9830839409158516	-0.6918467461963649	0.4472794050527232	-3.687804541641994	-0.8696916351670343	-0.65663370558112	-0.5957851079564542	-0.2902351281382497	-1.2813915726550995	-0.8250901388107001	-0.9187363421803686	-2.2118526644929872	-0.2624305958064121	-1.6341387465873327	-0.5428856938716756	-1.1251712084543932	-0.7304851159469438	0.1604974742010507	-0.4852080519982016	-0.1978679188104917	-0.0562181022028004	-0.856987567806607	-0.0734239326898705	-0.9830839409158516	-0.8696916351670343	-0.5957851079564542	-0.9187363421803686	-1.6341387465873327	-0.7304851159469438	-0.1978679188104917	-0.3037095375424042	-1.0968905918262806	-0.1783184814817922	-1.744107351268115	-1.3700722572521018	-0.514217980558608
gRNA_CDK7_targ_32	targeting	Subpool1	ABE	-2.039081352696547	-0.6314302496467735	-1.1929907455699549	-1.3004660678358335	-2.429763930627441	-0.9694304409156116	-1.2686107542026142	-1.2283757689102268	-0.9409574436664958	-2.567291367447977	-0.8536597176686064	-1.415958717547853	-0.2117189620048044	-1.8952352401358368	-1.3524208392157593	-0.1535195674638689	-0.1602079407571429	-0.1312952530665794	-2.6580924993736312	-0.7651910243740353	-0.6388225563666939	-2.6228956214628507	-0.8495461956302902	-1.6969396847537104	-0.7307557299356008	-1.7466600843713902	-0.8924839222114412	-1.094296927147541	-0.8848090668627949	-0.9614258945831076	-1.1929907455699549	-1.3004660678358335	-1.2283757689102268	-1.415958717547853	-1.3524208392157593	-0.1535195674638689	-0.7651910243740353	-1.6969396847537104	-0.8924839222114412	-0.9614258945831076	-1.2878341159710918	-1.566553479792962	-1.1459813222597788	-1.612303267554812	-1.153125013785467	-0.1483409204291971
gRNA_CDK7_targ_33	targeting	Subpool1	ABE	-1.481813156607259	-0.178148208569764	-0.8943583878924096	-1.275962042099296	-1.1199091976288136	-0.4977297890212971	-0.2731116544545653	-0.1812334191730797	-0.4235222537519851	-1.856446737679038	-1.4148946038536827	-1.6209007238821689	0.0715135326754635	0.0625100594292156	0.0731760260820523	0.1913652012424088	0.2003960452095907	-0.4116465369378596	-1.845474263921629	-0.1568195216944589	-0.0881295712722141	-0.7918087633069378	-0.3978290158903916	-0.9077438075798336	-0.228802258329598	-1.1428536087051426	-0.1883920526208931	-1.2062319651296545	-0.6998700899443251	-0.2923196124380298	-0.8943583878924096	-1.1199091976288136	-0.2731116544545653	-1.6209007238821689	0.0715135326754635	0.1913652012424088	-0.1568195216944589	-0.7918087633069378	-0.228802258329598	-0.6998700899443251	-0.8514399176898109	-0.9645336762498024	-0.2926224424598767	-1.6307473551382967	0.0690665393955772	-0.0066284301619533
gRNA_CDK7_targ_34	targeting	Subpool1	ABE	-0.8089733868464307	-0.3822212448638991	-0.1288885189893724	-0.539187088309373	-1.0600073741967542	-0.3287768653241186	0.3806346544486962	0.4387598723467793	-0.3623328509610704	0.310724269468447	-0.5281534846297942	-0.3754146684027388	0.8482859773678042	-0.3498833741871282	0.190444704214425	-0.397160251588052	-0.4555215328782264	-0.0452835000115943	-1.770863262335269	-0.5222897692203605	-0.3937753646443094	-1.623248156790564	-0.262463137838648	-1.3721125875599265	-0.1030920425396335	-0.6120934755594248	-1.143586512067342	-0.1456223210010995	-0.3471370098010304	-0.3280243188210475	-0.3822212448638991	-0.539187088309373	0.3806346544486962	-0.3754146684027388	0.190444704214425	-0.397160251588052	-0.5222897692203605	-1.3721125875599265	-0.6120934755594248	-0.3280243188210475	-0.4400277168999007	-0.6426571092767487	0.1523538919448017	-0.1976146278546953	0.2296157691317003	-0.2993217614926243
gRNA_CDK7_targ_35	targeting	Subpool1	ABE	-0.1280395007557216	0.096370070391864	-0.4047504181935384	-0.3951387564020742	-0.4529265067493737	-0.2843925670318579	0.0063720203255587	-0.0011008089533511	-0.1847569715294189	-1.0816556982866998	1.1665256314591097	-0.3147934322975205	0.4644120963598868	0.0909782641421631	0.185855029063442	0.0499362372902529	-0.0305833723254001	-0.2636777477669671	-0.7495913542240756	-0.111681970959652	-0.1063897708349118	-1.2962047964664971	0.0493590312116628	0.3557768554320495	-0.2230300038931255	0.311955897487946	-1.280501422638201	-0.1915672740246655	-0.2231111006939265	-0.1380392355359163	-0.1280395007557216	-0.3951387564020742	-0.0011008089533511	-0.3147934322975205	0.185855029063442	-0.0305833723254001	-0.111681970959652	0.0493590312116628	-0.2230300038931255	-0.1915672740246655	-0.1454732828524653	-0.3774859433944353	-0.0598285867190704	-0.0766411663750369	0.2470817965218306	-0.0814416276007048
gRNA_CDK7_targ_36	targeting	Subpool1	ABE	-1.3742938172939931	-0.2340413954486859	0.2597163327148095	-1.090879913666574	-1.1138679891534948	-0.3274815327633515	0.2682622894300699	0.3249034249474703	-0.1679012607479709	-0.9516904867633306	-1.7632056107884564	-1.510986074287689	-0.5297575526136041	-0.9149509748010032	-0.1195382398504556	-0.0421283706220102	-0.121395955927095	-0.070341168447785	0.1599190305161187	0.3459563658677492	0.396520159697527	-2.0833287924974138	-0.4532705388511347	-1.146774725962327	-0.15240355370351	-1.0111789685820816	-1.869630776996704	-0.0178338506487829	-0.0225341429718114	-0.2858997151557708	-0.2340413954486859	-1.090879913666574	0.2682622894300699	-1.510986074287689	-0.5297575526136041	-0.070341168447785	0.3459563658677492	-1.146774725962327	-1.0111789685820816	-0.0225341429718114	-0.4495396266759565	-0.8440764785278067	0.141754817876523	-1.4086273906131588	-0.5214155890883544	-0.0779551649989634
gRNA_CDK7_targ_37	targeting	Subpool1	ABE	-0.8587482551796372	-0.5153697959602671	-0.0207928643644043	-0.8621653622033089	-1.012549541188949	-0.2348695726176816	-0.1482916207998318	-0.0620485941222655	-0.2207957428014228	-0.1026431960968417	0.4139486171304041	-1.1708032432551807	-0.7975330305956754	-2.1988948445272185	-0.7390309712173314	0.1115127499004433	0.0527290047937128	-0.2819249642727293	-1.0205444835356143	-0.2382383076581967	-0.058293925512266	-3.095211406536181	0.1285504915957289	-1.4760313454408682	0.0205720643674959	-1.1350570917462168	-0.7378951303658601	-0.0078691891348986	-0.1815552703623343	0.2254147557534608	-0.5153697959602671	-0.8621653622033089	-0.1482916207998318	-0.1026431960968417	-0.7975330305956754	0.0527290047937128	-0.2382383076581967	-1.4760313454408682	-0.7378951303658601	-0.0078691891348986	-0.4649703051681029	-0.7031948253366463	-0.14371198590784	-0.2864992740738728	-1.2451529487800752	-0.039227736526191
gRNA_CDK7_targ_38	targeting	Subpool1	ABE	-1.4865718377626087	-0.2849269370672259	-1.0802471540954903	-2.082551840331512	-3.2182617604184665	-0.904577453926867	-1.5089170867604536	-1.5094615266006004	-0.8313155350730091	-2.7149826662383525	-3.0389961411967343	-3.7282848995267863	-0.4952528035239718	-2.2962820008696414	-1.6155871960276056	-0.5567181176288719	-0.4359939848073008	0.1092158767146789	-2.1662580640668465	-0.4401535987461966	-0.2532451737697046	-3.241549588558415	-0.4915332019800102	-1.7186474700472445	-0.462172896773409	-1.857756415599178	-0.3812283723015459	-0.7751537542937889	-0.7052979460743161	-0.6333996455972236	-1.0802471540954903	-2.082551840331512	-1.5089170867604536	-3.0389961411967343	-1.6155871960276056	-0.4359939848073008	-0.4401535987461966	-1.7186474700472445	-0.462172896773409	-0.7052979460743161	-0.9505819763084415	-2.068463684892281	-1.2832313828113542	-3.160754568987292	-1.469040666807073	-0.2944987419071646
gRNA_CDK7_targ_39	targeting	Subpool1	ABE	-1.8065465593593448	-1.1892850625216045	-0.8849324055873493	-1.5829725924771934	-1.9533851799967643	-1.159116762788596	-1.3723096203137712	-1.2993502441592444	-0.942196070882028	-2.004327051149331	-0.9872186044228956	-1.6892739009489313	-1.3517877441034971	-1.1833137480028888	-1.1230311104176798	-0.5083459707402451	-0.5657765036027365	-0.9972691441468026	-2.2362398265649834	-1.6960037049647776	-1.6281875633968337	-2.4577940931425384	-1.1025182756958092	-1.7423487731260885	-0.9260831070944886	-1.5237599145178131	-0.9317539790953756	0.1449051225343029	-0.9516603722926468	-0.5972730768264554	-1.1892850625216045	-1.5829725924771934	-1.2993502441592444	-1.6892739009489313	-1.1833137480028888	-0.5657765036027365	-1.6960037049647776	-1.7423487731260885	-0.9317539790953756	-0.5972730768264554	-1.2935880091560994	-1.5651581784208517	-1.2046186451183478	-1.5602731855070526	-1.2193775341746884	-0.690463872829928
gRNA_CDK7_targ_40	targeting	Subpool1	ABE	-1.6135921853706785	-0.5268563520399087	-2.5452175426484045	-1.6583874188381005	-2.273942363631322	-0.7649529720558309	-1.430503577575662	-1.361612831032692	-1.165089029338633	-0.6390315352802435	-1.0935220767046971	-1.6252982074524294	-1.0641663841407307	-2.294965121908232	-1.610476008005066	-0.5981742774067903	-0.7746328894178108	-0.6483721028623858	-1.220278825716545	-1.2481979993126344	-1.1825917446272796	-3.0370981149861183	-1.4284412453643018	-2.2438043440614712	-0.505521451441808	-2.091915928116959	-4.321435696431961	-1.7947159969893105	-0.5287670858328696	-0.7428275807708397	-1.6135921853706785	-1.6583874188381005	-1.361612831032692	-1.0935220767046971	-1.610476008005066	-0.6483721028623858	-1.220278825716545	-2.2438043440614712	-2.091915928116959	-0.7428275807708397	-1.5618886933529972	-1.5657609181750844	-1.3190684793156624	-1.1192839398124568	-1.6565358380180095	-0.6737264232289957
gRNA_CDK7_targ_41	targeting	Subpool1	ABE	-0.9379287204790072	-0.8594082434084056	-0.6158725054404266	-1.017067338747383	-2.22606955839722	-0.077456467752382	-0.4950553850634403	-0.5590971269572305	-0.5028547682728414	0.1574712323114761	0.6142604552051228	-1.120123850305623	0.047861686704097	0.6951860023029032	0.3856586749692275	-0.5140849630039596	-0.5003007536521403	-0.4348489925315417	-0.986960043095249	-0.3205737793337443	-0.2751324485380199	-0.3631868517793316	-0.494473128978603	-0.5941964359602511	-0.0088550984687236	-0.912538378054359	-1.187216922490449	-0.818807127519373	-0.3110171356930682	-0.1665291904405124	-0.8594082434084056	-1.017067338747383	-0.5028547682728414	0.1574712323114761	0.3856586749692275	-0.5003007536521403	-0.3205737793337443	-0.494473128978603	-0.912538378054359	-0.3110171356930682	-0.8044031564426133	-1.1068644549656617	-0.519002426764504	-0.1161307209296746	0.3762354546587426	-0.4830782363958805
gRNA_CDK7_targ_42	targeting	Subpool1	ABE	-0.7266653204187162	-0.1758908320022423	0.1498195172254062	-0.725819566960583	-2.624467891395137	-0.4284451395480022	-0.3690997033969277	-0.375622671684931	-0.4371403860354297	-0.5118633312979384	-0.149098945683089	-0.8580941925768565	-1.3869741845606025	0.25046317388508	0.1242849061061915	-0.2473530181587944	-0.1792079155329616	-0.5879992465609907	-1.3858659157226116	-0.6836321107171813	-0.6168534208451464	-0.7461532964795844	-0.3441876837864394	-0.9997375914366696	-0.3141058989428398	-0.1715506280156418	-1.300943083796246	-0.3762576753735751	-0.2698480414686843	-0.4271119120316881	-0.1758908320022423	-0.725819566960583	-0.375622671684931	-0.5118633312979384	0.1242849061061915	-0.2473530181587944	-0.6836321107171813	-0.7461532964795844	-0.3141058989428398	-0.3762576753735751	-0.2509122117318508	-1.259577532634574	-0.3939542537057628	-0.5063521565192947	-0.3374087015231102	-0.3381867267509155
gRNA_CDK7_targ_43	targeting	Subpool1	ABE	-1.7075416117542943	-0.3511969822054511	-0.992291441646604	-1.5886308333897456	-1.821663019746833	-0.4670424806939784	-1.4315128774286985	-1.439440545771248	-0.7009893286095876	-4.069526610436228	-1.7942447829931734	-1.888059728623428	-1.9101761809211897	-2.833596330627038	-1.7886293669153075	-0.4781276332647695	-0.3230531286662434	-0.920856676162196	-2.538700532295345	-0.4331681798691306	-0.2534100973492271	-2.703108915467217	-0.721049800919898	-2.288642459447075	-0.1177027767257256	-1.0864203758792608	0.0895175557462303	-0.3225772707639446	-0.6601501940454231	-0.6266720668920724	-0.992291441646604	-1.5886308333897456	-1.4315128774286985	-1.888059728623428	-1.9101761809211897	-0.4781276332647695	-0.4331681798691306	-2.288642459447075	-0.1177027767257256	-0.6266720668920724	-1.017010011868783	-1.292445444610186	-1.1906475839365112	-2.583943707350943	-2.1774672928211785	-0.574012479364403
gRNA_CDK7_targ_44	targeting	Subpool1	ABE	-0.7539146163226432	-0.2112533008094324	-1.286977367480335	-0.9769418359487826	-2.6548807184971674	-0.5914772054122587	-0.7825498309689415	-0.7091850029452581	-0.2189088384879398	0.1980835970382671	-1.0148770377358691	-1.3187475508749094	-0.6237257613702629	0.3966804221087307	0.1032857873047813	-0.066046605243873	-0.1376517816694909	-0.5146388840486279	-1.6939105743745348	0.4996296601409863	0.5389840150317614	-1.180124707347506	-0.2141757434098143	-0.6785239027240999	-0.399115087095807	-0.3379775766431453	-0.5563317615378729	0.3184532104745731	-0.130493078987933	-0.3074020723522989	-0.7539146163226432	-0.9769418359487826	-0.7091850029452581	-1.0148770377358691	0.1032857873047813	-0.1376517816694909	0.4996296601409863	-0.6785239027240999	-0.399115087095807	-0.130493078987933	-0.7507150948708036	-1.4077665866194031	-0.5702145574673798	-0.7118469971908371	-0.0412531839855836	-0.2394457569873306
gRNA_CDK7_targ_45	targeting	Subpool1	ABE	-1.6733313980432791	-0.3284060889891514	-2.365561694056609	-1.0115205971113954	-2.885624695579865	-0.3655341653719003	-1.1036568039832535	-1.0325505990971864	-0.6857044709804281	-2.938329248287793	-2.17431486919978	-0.9571369010445904	-1.059563862236283	-1.3317277443354234	-0.9451903050130468	-0.1848206127198465	-0.2387056439215397	-0.888284986210426	-2.334826281437913	-0.3048469733079011	-0.1673172025910211	-2.487617553097372	-0.0862123024098797	-1.611575686804392	0.0215681645896716	-1.7058745600254377	-0.9512255319401024	-1.349816279590787	-0.5872675405265602	-0.3857071883639632	-1.6733313980432791	-1.0115205971113954	-1.0325505990971864	-2.17431486919978	-1.059563862236283	-0.2387056439215397	-0.3048469733079011	-1.611575686804392	-0.9512255319401024	-0.5872675405265602	-1.4557663936963463	-1.42089315268772	-0.9406372913536228	-2.023260339510721	-1.1121606371949178	-0.4372704142839374
gRNA_CDK7_targ_46	targeting	Subpool1	ABE	-2.0609883326605423	-1.1089792986446427	-1.0974545382788965	-1.734898659724183	-1.8944336613743007	-0.7947210415708648	-0.8467510344796397	-0.8393660479874854	-1.129072428591955	-2.4221467678002333	-1.3952337126647962	-2.044891058446348	-0.2680769036815284	-1.005240286223207	-0.7616296473873938	-0.6874031428308292	-0.7698298250962636	-0.7099482867175507	-3.018118477904483	-0.3094350790672154	-0.2005055970649427	-1.0365930172761246	-1.1324110678089028	-0.5333060259723029	-0.6230691117148182	-1.7368611053260483	-2.075860999815688	-0.2358093306606161	-0.7597130755800612	-1.0062032700987718	-1.1089792986446427	-1.734898659724183	-0.8467510344796397	-2.044891058446348	-0.7616296473873938	-0.7099482867175507	-0.3094350790672154	-1.0365930172761246	-1.7368611053260483	-0.7597130755800612	-1.4224740565280272	-1.474684454223116	-0.93839650368636	-1.954090512970459	-0.6783156124307098	-0.7223937515482145
gRNA_CDK7_targ_47	targeting	Subpool1	ABE	-2.515080697227817	-1.9087091945717225	-4.004147507607244	-4.109886309676035	-4.852866859697318	-2.345052898071934	-3.7069303495733936	-3.78754786265996	-2.5066320860560327	-6.264458509402905	-6.406899748991825	-6.975688812859224	-4.140310134241137	-3.690613588753744	-3.8825534001440456	-1.8925111616373944	-1.5858263929988563	-2.6132834380041863	-4.8469915320019	-1.6815386732991875	-1.225990347587786	-3.778623431504375	-2.240897829733673	-3.419986884831043	-1.6136476745069237	-3.256313646397468	-7.085831795894554	-2.135450100150517	-2.433969655619576	-1.449337638018625	-2.515080697227817	-4.109886309676035	-3.7069303495733936	-6.406899748991825	-3.8825534001440456	-1.8925111616373944	-1.6815386732991875	-3.419986884831043	-3.256313646397468	-2.135450100150517	-2.809312466468928	-3.769268689148429	-3.3337034327631287	-6.549015690417985	-3.904492374379642	-2.0305403308801457
gRNA_CDK7_targ_48	targeting	Subpool1	ABE	-2.5075293352619576	-1.9227252139720823	-2.6665947090608486	-3.568938199647586	-4.468013748902775	-0.9493723113891268	-4.516411819499975	-4.5737411451922725	-2.4544459675190247	-4.514523892585163	-6.0708941883063865	-4.055951780018125	-0.6712168754112657	-5.49817888250984	-4.200909413864509	-2.7309540483385573	-2.357962537448121	-5.6264993608343215	-4.86122108698466	-2.935503144145033	-2.6685696885605146	-5.472094761129456	-2.1172134824418034	-4.390770603207171	-0.2017003029671445	-3.316876199409754	-5.761808312886424	-1.9352285044037665	-2.08607984264862	-1.7029725902435255	-2.5075293352619576	-3.568938199647586	-4.516411819499975	-4.514523892585163	-4.200909413864509	-2.7309540483385573	-2.935503144145033	-4.390770603207171	-3.316876199409754	-1.9352285044037665	-2.3656164194316296	-2.9954414199798296	-3.848199644070424	-4.880456620303225	-3.4567683905952045	-3.5718053155403333
gRNA_CDK7_targ_49	targeting	Subpool1	ABE	-2.0550438352714138	-0.4376877760523774	-2.309375069711686	-2.9943898854526907	-3.773369062694372	-1.0868031634471171	-2.865598346689135	-2.715989554821975	-1.524333273851758	-5.435932888338679	-4.16745934339671	-5.505056439729512	-0.3140843599051063	-3.438146927141399	-2.9423264174374477	-1.0257230509017157	-0.6804946271439436	-0.3903792346343488	-3.976727775397281	-0.4746107622430956	-0.0535773590540766	-4.377677222224887	-0.6556808421000425	-3.0832612231920966	-0.3903567489020207	-2.7776472551931657	-3.4993618280945737	-2.9055052868772897	-0.8603077722657886	-1.41936432237377	-2.0550438352714138	-2.9943898854526907	-2.715989554821975	-5.435932888338679	-2.9423264174374477	-0.6804946271439436	-0.4746107622430956	-3.0832612231920966	-2.7776472551931657	-1.41936432237377	-1.6007022270118256	-2.618187370531393	-2.3686403917876224	-5.036149557154968	-2.231519234827984	-0.6988656375600026
gRNA_CDK7_targ_50	targeting	Subpool1	ABE	-1.484682847368196	-1.0158822570341468	-2.332901062669754	-1.4034051219902377	-2.8297437015775686	-0.7739009147545097	-2.0301022434875358	-1.9583112025629057	-0.9300169373915844	-3.6952486911550784	-2.562485310961402	-1.688284269589093	-4.837347371776358	-3.622829989168175	-2.413972706337364	-0.1941152000038132	-0.2436422903467871	-0.3828843315137941	-3.2353561708805536	-0.9174936567484666	-0.8232457926354514	-3.5077541357107527	-0.4831844182676109	-1.81152952398486	-0.4073066986092661	-1.9580340381557608	-0.9944560981583108	-0.6271407086444297	-0.3983604198509525	-0.247219187857603	-1.484682847368196	-1.4034051219902377	-1.9583112025629057	-2.562485310961402	-3.622829989168175	-0.2436422903467871	-0.9174936567484666	-1.81152952398486	-0.9944560981583108	-0.3983604198509525	-1.611155389024032	-1.669016579440772	-1.6394767944806752	-2.648672757235191	-3.624716689093965	-0.2735472739547981
gRNA_CDK7_targ_51	targeting	Subpool1	ABE	-2.4876647493372515	-1.1273984250172078	-3.7322147206436207	-2.786409890336864	-3.663159359146903	-1.473697788381252	-2.5652480895567047	-2.410661623178118	-2.109473439121598	-4.640412229180697	-4.698322720415536	-3.258081101693465	-3.7965817856334887	-4.378108350949712	-3.2650733907362817	-1.5001295166351785	-1.4858397029797328	-1.8798517896354665	-4.160040187077206	-1.8299467721134652	-1.6529003339209554	-4.860234506541639	-2.28254622714172	-3.604496139036732	-1.1128193791019378	-3.0607447871522706	-2.0167392896432546	-1.2655516475794126	-1.051626363417133	-1.3890571324946197	-2.4876647493372515	-2.786409890336864	-2.410661623178118	-4.640412229180697	-3.7965817856334887	-1.5001295166351785	-1.8299467721134652	-3.604496139036732	-2.0167392896432546	-1.2655516475794126	-2.4490926316660264	-2.641089012621673	-2.3617943839521405	-4.198938683763233	-3.8132545091064944	-1.6219403364167924
gRNA_CDK7_targ_52	targeting	Subpool1	ABE	-1.586430202213268	-0.5939025295113025	-2.400604049218844	-1.9310709683717464	-3.545787636762052	-1.1949389106579875	-1.238173611094314	-1.123382307763726	-1.1316136462037425	-3.3412533457686093	-3.072127973477634	-2.165751613598075	-0.742187430795364	-0.8944141434703805	-0.8638225629765425	-0.52133931843865	-0.565466962235795	0.0291587751508126	-3.785133717953951	-0.3456329499905605	-0.1691801230723047	-2.445301956148925	-0.5284714362601275	-1.5414706447499749	-0.7495672439639413	-2.100766389544181	-3.2609105264202607	-0.742584235260676	-1.095412737950112	-0.6996446375474342	-1.586430202213268	-1.9310709683717464	-1.1316136462037425	-3.072127973477634	-0.8638225629765425	-0.52133931843865	-0.3456329499905605	-1.5414706447499749	-2.100766389544181	-0.742584235260676	-1.526978926981138	-2.2239325052639285	-1.164389855020594	-2.859710977614773	-0.8334747124140957	-0.3525491685078774
gRNA_CDK7_targ_53	targeting	Subpool1	ABE	-1.2257847488516498	-0.5409605467273857	-2.503930294342079	-2.3477950269829373	-3.653917869623129	-0.5755462229480077	-0.1609676482912127	0.0852819892688993	-0.958376642721552	-4.015912797018618	-1.478632457974275	-3.292044959958295	-2.906939647859544	-4.417181752108453	-0.7916631972459327	-1.3109777091549388	-0.8336845490130319	-1.0423357970209413	-3.9761221230158728	-1.776865750476793	-1.3082869051381665	-4.601466795518751	-0.3939327018228184	-2.4992608365412017	-0.1113273114840782	-2.159300300314551	-5.533731707583302	0.0174870996892075	-0.96574198762976	-0.0953103968752921	-1.2257847488516498	-2.3477950269829373	-0.1609676482912127	-3.292044959958295	-2.906939647859544	-1.0423357970209413	-1.776865750476793	-2.4992608365412017	-2.159300300314551	-0.0953103968752921	-1.4235585299737048	-2.1924197065180246	-0.3446874339146218	-2.928863404983729	-2.705261532404643	-1.0623326850629706
gRNA_CDK7_targ_54	targeting	Subpool1	ABE	-1.5794110338064111	-0.7748368549285045	-1.1878584371981062	-0.8996564743959525	-3.0003514018022908	-0.8715288761364977	-1.0734177454230955	-0.9346387492478136	-1.1361543867350108	-1.8883723442910516	-1.808610953203447	-0.9423633331628842	0.0993679889381148	-3.142757456446734	-1.7484403533152606	0.0333420456306938	0.1366466235729085	-1.2578770852259598	-2.7294221150447258	-0.0428797965045211	0.146316457841573	-2.0417672823750403	-0.0844135042202075	-2.4726825169400617	-0.4290210081665776	-1.5496756970045598	-4.849310415604704	-0.5901484161882385	-0.6632132849994553	-0.5547312312278773	-1.1878584371981062	-0.8996564743959525	-1.0734177454230955	-1.808610953203447	-1.7484403533152606	0.0333420456306938	-0.0428797965045211	-2.0417672823750403	-1.5496756970045598	-0.5901484161882385	-1.1807021086443408	-1.5905122507782472	-1.0480702938019733	-1.546448876885794	-1.5972766069412934	-0.3626294720074525
gRNA_CDK7_targ_55	targeting	Subpool1	ABE	-1.452641802595636	-0.7645824745757468	-1.8105238973517173	-0.999429405639051	-3.462299859210635	-1.2679555834587422	-0.6909917096756995	-0.668197657383787	-1.2131485153389547	-3.4638937685130253	-2.172748725523893	-0.6112389378931202	-0.9390431230525376	-0.5218923468817313	-0.4485205475618482	-1.3279538335004382	-1.2530768977276177	-1.8556176042395816	-2.456878790886107	-1.7454209841575186	-1.5461964226687532	-2.095995068433381	-1.1333164793994863	-1.6952996382298875	-0.9839275369333116	-1.1906185376803484	-1.0919391065238933	-1.275076734363492	-0.0815364163584569	-0.5538128680783813	-1.452641802595636	-1.2679555834587422	-0.6909917096756995	-2.172748725523893	-0.5218923468817313	-1.3279538335004382	-1.7454209841575186	-1.6952996382298875	-1.0919391065238933	-0.5538128680783813	-1.3425827248410334	-1.9098949494361428	-0.8574459607994805	-2.0826271439766795	-0.6364853391653723	-1.4788827784892125
gRNA_CDK7_targ_56	targeting	Subpool1	ABE	-1.9657033310606624	-1.7943055626232456	-0.9885961326413564	-1.7149511745572912	0.351451195222156	-1.383186814224978	-1.6885241640298654	-1.5631773307533432	-0.8286845884882112	-5.993794147992055	-3.208582746116006	-1.6936413020689531	-0.2908116605506564	-3.787746057592007	-2.403248978484175	-0.6704343919174829	-0.752490523472944	-1.4717505093128835	-3.457763476868052	-0.8885399734587485	-0.7183823613341768	-0.7798419916245823	-1.2312983639312685	-2.5510650816500164	-1.1113619652118298	-2.263775229606206	-1.6806888846861825	-1.753434214975785	-0.3743838624236623	-0.8323364275502053	-1.7943055626232456	-1.383186814224978	-1.5631773307533432	-3.208582746116006	-2.403248978484175	-0.752490523472944	-0.8885399734587485	-1.2312983639312685	-1.6806888846861825	-0.8323364275502053	-1.5828683421084218	-0.9155622645200376	-1.360128694423807	-3.632006065392338	-2.160602232208946	-0.9648918082344368
gRNA_CDK7_targ_57	targeting	Subpool1	ABE	-0.8261501843159484	-0.1968562876281727	-0.4115481544054097	-1.1138013289021922	-0.3669126820262602	-0.7287434017053911	-0.07050837689993	-0.0104321427158031	-0.4532929459837518	-3.024670083010799	-0.8509073968599582	-1.6258829319910513	1.1018446362358514	-3.343493522259435	-0.7949876234686368	0.4298141124018472	0.5061505712340805	-0.7715018362476319	-0.9851356861381028	-0.1775327165719522	-0.0135123406838551	-1.9563653562846155	0.1115831570812057	-1.900626390499992	-0.4109733730019847	-0.9894460904985308	-1.613743673899807	0.218727041089992	-0.5905284187259058	-0.2693384244178204	-0.4115481544054097	-0.7287434017053911	-0.07050837689993	-1.6258829319910513	-0.7949876234686368	0.4298141124018472	-0.1775327165719522	-1.900626390499992	-0.9894460904985308	-0.2693384244178204	-0.4781848754498436	-0.7364858042112812	-0.178077821866495	-1.8338201372872696	-1.0122121698307402	0.0548209491294319
gRNA_CDK7_targ_58	targeting	Subpool1	ABE	-1.5006353943904749	-0.5541847323759908	-1.6065210384413071	-2.1651443087295075	-3.3043612343746465	-1.0448489855809182	-1.1442486149231674	-0.9488936878167424	-0.8929502071970477	-2.16223488605954	-2.0188011830272075	-3.597254176776197	-0.9700616578322966	-2.437421091114795	-1.5424369897442949	-1.0102647134669347	-1.0181656305564395	-0.5741085273191725	-2.125391396465739	0.0026775619478094	0.2257668214004977	-1.525485811065783	-1.279825381790098	-1.616171190150535	-0.553693723763596	-2.126572482482485	-1.158652277126358	-1.3827013087330031	-1.6135195705557486	-0.3487575849266077	-1.5006353943904749	-2.1651443087295075	-0.9488936878167424	-2.16223488605954	-1.5424369897442949	-1.0102647134669347	0.0026775619478094	-1.525485811065783	-1.158652277126358	-1.3827013087330031	-1.2204470550692577	-2.1714515095616904	-0.995364169978986	-2.592763415287648	-1.649973246230462	-0.8675129571141823
gRNA_CDK7_targ_59	targeting	Subpool1	ABE	-1.3999340477306237	0.542502679603487	-1.3214838273640783	-0.0632460457154408	-0.9984367260899474	-0.6619679690413817	-0.1716707141904236	-0.1452281722560282	-0.4359499726486117	0.257222088724401	-1.9653165603667948	0.1495008643563194	0.978603705210887	-0.1978451999739038	0.0188876841323511	-0.217950646710438	-0.2130265313014472	0.1745539125357584	-0.866893702225407	0.0797096314707865	0.148833846008763	0.676198170334166	-0.1996973177509062	-1.007096678653199	-0.4812604341864975	-0.1768497389245995	-1.2277997765187494	-0.9931374855737588	-0.2049322527897334	-0.4325529578525033	-1.3214838273640783	-0.6619679690413817	-0.1716707141904236	0.1495008643563194	0.0188876841323511	-0.2130265313014472	0.0797096314707865	-0.1996973177509062	-0.4812604341864975	-0.4325529578525033	-0.7263050651637384	-0.5745502469489233	-0.2509496196983545	-0.5195312024286914	0.2665487297897781	-0.0854744218253756
gRNA_CDK7_targ_60	targeting	Subpool1	ABE	-2.0261486834961544	-0.6722909306673763	-1.7417284809175864	-2.1412349844961955	-3.318403381560679	-0.6787543472954954	-2.4316370904120816	-2.526365838552264	-0.9056251782066396	-5.024078826777675	-0.8496019128408033	-3.005313842417819	0.0438842261507503	-2.432025323029172	-2.330677643065103	-0.0492806986626999	-0.3569792432697055	-1.1729680612901656	-2.808172664235241	-0.0567518171549544	0.0459266592797349	-3.421036769265622	-0.8708882315279408	-1.9367576785090763	-0.5534937624573398	-1.729890652470182	-1.5367651477490936	-1.6034629498270974	-1.155630233007327	-0.6423464853118941	-1.7417284809175864	-2.1412349844961955	-2.4316370904120816	-3.005313842417819	-2.330677643065103	-0.3569792432697055	-0.0567518171549544	-1.9367576785090763	-1.5367651477490936	-1.155630233007327	-1.4800560316937057	-2.04613090445079	-1.9545427023903283	-2.959664860678766	-1.5729395799811747	-0.5264093344075237
gRNA_CDK7_targ_61	targeting	Subpool1	ABE	-1.2144448179595808	-0.0530635541087473	-2.3630850076553216	-1.6461918862419147	-2.3310699460362625	-0.8830816870435242	-0.0935692099540329	-0.1136852637309913	-0.2421875018660801	-3.3759886712983107	-3.421542019625837	-2.960015933727952	-0.6716057734153432	-2.7961531703679863	-1.0047438567222198	-0.5053759214824016	-0.5558542071885847	0.4432663672224029	-2.81926959081641	0.9477914907539728	1.0348116855977945	-3.3532115586578706	-0.1953008994811611	-1.31941153026484	-0.6285028500504263	-1.665736817260306	-0.7078308484715141	-0.0987177565115987	-0.3613688500563727	-0.4436758853972777	-1.2144448179595808	-1.6461918862419147	-0.1136852637309913	-3.3759886712983107	-1.0047438567222198	-0.5053759214824016	0.9477914907539728	-1.31941153026484	-0.7078308484715141	-0.3613688500563727	-1.210197793241217	-1.620114506440567	-0.1498139918503681	-3.2525155415507	-1.490834266835183	-0.2059879204828612
gRNA_CDK7_targ_62	targeting	Subpool1	ABE	-1.584479872304829	0.370910708820314	-2.036920823860868	-1.0450771369457057	-2.858583969048913	0.0536581369373219	-0.7756061352417688	-0.7503882228596168	-0.46628788016437	-2.4977037167331164	-2.764958673405952	-1.3008432201590432	-0.0915548938371114	-2.688658235964515	-1.3481443420031285	-0.4669191676870354	-0.2757720422740672	-0.6289460269122769	-0.70051663188666	0.4268852682701421	0.6378459568719196	-2.923577964696553	-0.4695953500548725	-2.005075044714106	0.3490367706292523	-1.1608713642082165	-1.0141496416237274	-0.7405352735720983	-1.1046250909561968	-0.583013237952275	-1.584479872304829	-1.0450771369457057	-0.7503882228596168	-2.4977037167331164	-1.3481443420031285	-0.4669191676870354	0.4268852682701421	-2.005075044714106	-1.0141496416237274	-0.7405352735720983	-1.0834966624484608	-1.283334323019099	-0.6640940794219187	-2.187835203432704	-1.3761191572682516	-0.4572124122911265
gRNA_CDK7_targ_63	targeting	Subpool1	ABE	-1.200568366448691	0.0814205740735782	0.0050256653989289	-1.230107083381392	-3.2402799023554056	-1.1366602006225477	-1.4422762705050405	-1.3814368719010204	-0.9490067056242576	-3.909335251816924	-4.001074978977217	-1.3059711207869853	0.0816410226569069	-0.8195561448935255	-0.8753823856746431	-0.2538214550192529	-0.1697509898741686	-1.9269800125646028	-3.168058132521216	-1.3929562661092632	-1.2069153138351898	-2.4437986555882123	-0.1934428549542496	-1.2417490127858473	-0.7140861365672099	-1.7883485089822522	-2.782922278057708	-0.8733735558130992	-0.5361604077119881	-0.2032051328107341	0.0050256653989289	-1.230107083381392	-1.3814368719010204	-3.909335251816924	-0.8195561448935255	-0.2538214550192529	-1.3929562661092632	-1.2417490127858473	-1.7883485089822522	-0.5361604077119881	-0.3713740423253946	-1.8690157287864484	-1.2575732826767727	-3.072127117193709	-0.5377658359704206	-0.7835174858193414
gRNA_CDK7_targ_64	targeting	Subpool1	ABE	-1.7897331989485197	-0.1245087208556456	-1.9351140388122676	-1.681995393983502	-3.396604249231039	-0.5644598947482011	-1.3485745574293757	-1.2462664982565477	-1.0635523000351048	-3.985881596972606	-2.052131588837541	-1.901195234757169	-1.5635800049684587	-3.471091531512002	-1.8269538612457488	-0.5359777201910773	-0.5922462556678761	-1.1082891588957549	-2.9983224188780246	-0.384125775158064	-0.2100601455662007	-4.13935591990238	-0.4156736213859067	-3.1073831026277032	-0.1567375383423914	-2.568846410194437	-5.158979237646757	-1.6533781480623693	-1.5997980899838913	-0.715084607616718	-1.7897331989485197	-1.681995393983502	-1.2462664982565477	-2.052131588837541	-1.8269538612457488	-0.5922462556678761	-0.384125775158064	-3.1073831026277032	-2.568846410194437	-1.5997980899838913	-1.283118652872144	-1.8810198459875809	-1.2194644519070093	-2.646402806855772	-2.2872084659087366	-0.7455043782515695
gRNA_CDK7_targ_65	targeting	Subpool1	ABE	-1.911986812522154	-0.1867755228172432	-2.8253499257011865	-3.0822298623233406	-3.8127821228307663	-0.8991468952033882	-1.032760659295051	-1.087770979096069	-1.4138235957608791	-5.236016775422632	-4.292049710900024	-3.947773037327461	-1.9365119936844413	-2.852774229357369	-1.491610794495363	-0.5999003490963462	-0.4534193763618055	-1.632961671868228	-3.744014866772959	-0.7737327212476024	-0.5781505693920406	-3.878522569288491	-0.7307013634496412	-2.448225348977567	-0.4176253301630625	-2.1444852080413983	-4.334715798185378	-4.254750183826767	-0.9361082383461048	-0.8785780663182268	-1.911986812522154	-3.0822298623233406	-1.087770979096069	-4.292049710900024	-1.9365119936844413	-0.5999003490963462	-0.7737327212476024	-2.448225348977567	-2.1444852080413983	-0.9361082383461048	-1.6413707536801947	-2.598052960119165	-1.1781184113839995	-4.491946507883372	-2.0936323391790577	-0.8954271324421267
gRNA_CDK7_targ_66	targeting	Subpool1	ABE	-1.5310780033927671	-0.5084968407906713	-1.3710055656251812	-2.209281376520132	-1.8011658451054189	-0.6673421302144033	-0.3150763365346044	-0.2437412350635487	-0.845106056849618	-3.316517010727886	-2.1755033542895785	-3.039726638414674	-0.6711273932138785	-2.1075002584382205	-0.8194107237523789	-0.5220980357011422	-0.4610996432675661	-0.3574523055007981	-3.1704900853346016	-0.8878894517924893	-0.7135908352925446	-3.2779688616842617	-0.0602175391991023	-1.8441665806374392	-0.4059609283646502	-1.9933382081456508	-5.11443004777523	-0.2985584444131769	-0.2515019993398134	-0.5073659116007598	-1.3710055656251812	-1.8011658451054189	-0.3150763365346044	-3.039726638414674	-0.8194107237523789	-0.4610996432675661	-0.8878894517924893	-1.8441665806374392	-1.9933382081456508	-0.2985584444131769	-1.1368601366028732	-1.559263117279985	-0.4679745428159237	-2.8439156678107125	-1.199346125134826	-0.4468833281565021
gRNA_CDK7_targ_67	targeting	Subpool1	ABE	-1.9385691281529576	-1.1516481913597454	-1.7318323471821726	-2.4710240909672705	-3.213303166794794	-1.04338798343893	-0.683427267525668	-0.5549065932964469	-0.9461424379797954	-2.3929503983833693	-1.6427129773946048	-3.611317900425951	-1.4053122572431616	-2.6648283405512223	-1.1766877745204465	-0.8979768464152983	-0.8365078024466922	-0.4017854271705819	-2.6457823821113347	-1.2388910800234745	-1.1387629870239917	-3.1963074583739224	-0.9910378629989118	-1.8627049591617608	-0.8465682725848378	-2.307414336563789	-0.555718381565203	-0.7094380587930585	-0.7879482728854215	-0.878546877010301	-1.7318323471821726	-2.4710240909672705	-0.683427267525668	-2.3929503983833693	-1.4053122572431616	-0.8365078024466922	-1.2388910800234745	-1.8627049591617608	-0.8465682725848378	-0.7879482728854215	-1.6073498888982918	-2.2425717470669984	-0.7281587662673035	-2.548993758734641	-1.7489427907716102	-0.7120900253441907
gRNA_CDK7_targ_68	targeting	Subpool1	ABE	-1.502782346991273	-0.5116134247379578	-2.95330337582806	-2.16955103117603	-3.0801524533659443	-0.6740407588995679	-0.7915418426605753	-0.7278623675302197	-0.5519220966569517	-4.296131329015993	-1.0058243931035615	-4.019949312195493	-0.4720188116812997	-2.470012450322482	-1.1451481371839614	-0.5626091292412387	-0.4472003058826844	-0.0827228202928437	-2.6240459347454728	-0.5368812128430264	-0.2955231389853947	-3.527930461268044	-0.278004226244083	-1.9206199729352311	-0.154577163702111	-1.7612586305380074	0.0369104789577833	-0.9002433239519277	-0.8378971544545222	-0.4340670232857779	-1.502782346991273	-2.16955103117603	-0.7278623675302197	-4.019949312195493	-1.1451481371839614	-0.4472003058826844	-0.5368812128430264	-1.9206199729352311	-0.154577163702111	-0.8378971544545222	-1.6558997158524302	-1.9745814144805145	-0.6904421022825823	-3.107301678105016	-1.3623931330625811	-0.3641774184722555
gRNA_CDK7_targ_69	targeting	Subpool1	ABE	-1.1638985582580543	0.1638134566945912	-2.144327406474686	-1.16403034958535	-2.8408729944515305	-0.3066050001230435	-0.0648118686975701	0.0606488271327466	-0.6448184889098829	-3.737510385920396	-5.037858191983624	-1.3258012441126092	-3.0571706390719022	-3.912212840011801	-0.7697739516425548	-1.0177327169849535	-0.8282264978649333	-1.131127149527795	-2.6138184291463915	0.6995225500630424	0.8405957188055518	-3.210795694812067	-1.0638382622902212	-1.9326522741595509	0.1362889837295561	-1.304219614667213	-5.257368692810156	-0.0684531030794232	-0.6815972515489069	-0.0851455999410561	-1.1638985582580543	-1.16403034958535	-0.0648118686975701	-3.737510385920396	-3.0571706390719022	-1.0177327169849535	0.6995225500630424	-1.9326522741595509	-1.304219614667213	-0.0851455999410561	-1.048137502679383	-1.437169448053308	-0.2163271768249021	-3.3670566073388764	-2.5797191435754194	-0.9923621214592272
gRNA_CDK7_targ_70	targeting	Subpool1	ABE	-0.9372063720756706	0.1227781292890767	-1.6495988594924558	-1.561463731398667	-2.914246023232624	-0.3972368593526891	-1.0607025668087189	-1.016963355728806	-0.550784498375291	-2.360309880634011	-2.920466516156301	-1.930112150513172	-0.6343542127971307	-2.995529364685844	-1.601654586633526	-0.2183647419913848	-0.0802530814249241	0.055974467269383	-2.240361439318077	-0.0250989888293324	0.1165265045959638	-3.536895700567437	0.1610446371347416	-1.543370383865363	-0.0092510825457067	-1.410920741264691	-0.6681889245403929	-1.181460420200826	-0.2009034064286084	0.0841912637267223	-0.9372063720756706	-1.561463731398667	-1.016963355728806	-2.360309880634011	-1.601654586633526	-0.0802530814249241	-0.0250989888293324	-1.543370383865363	-0.6681889245403929	-0.2009034064286084	-0.8213423674263499	-1.62431553799466	-0.8761501403042721	-2.403629515767828	-1.7438460547055	-0.0808811187156419
gRNA_CDK7_targ_71	targeting	Subpool1	ABE	-1.763646127071708	-0.481282194351343	-2.0822481212416317	-0.7040014786859412	-2.631341438262266	-0.7205504708287032	-0.8996511517646882	-0.7986073045518437	-0.9060625315909776	-3.1769152473913653	-2.2377841064204937	-0.3524433316014914	0.6803706669792458	-3.3166283383455157	-1.518893607256028	-0.4151557664271491	-0.4589601326310991	0.2230487244272692	-3.172615920352236	-0.6314594575094925	-0.4994151627015978	-3.427021689429483	-0.3747742879965118	-2.2274632151337475	-0.3059241405837501	-1.5830478697325874	-0.7483795816296194	-3.1486389685779623	-0.4071843523771794	-0.552275224425505	-1.763646127071708	-0.7205504708287032	-0.8996511517646882	-2.2377841064204937	-1.518893607256028	-0.4151557664271491	-0.6314594575094925	-2.2274632151337475	-0.7483795816296194	-0.552275224425505	-1.4423921475548938	-1.3519644625923035	-0.8681069959691698	-1.9223808951377832	-1.3850504262074326	-0.2170223915436596
gRNA_CDK7_targ_72	targeting	Subpool1	ABE	-2.018942152299868	0.0939305627996322	-1.3319165148971763	-2.2034704097538427	-2.7144625352400737	-0.5336745681619085	-1.579874631141987	-1.5429931526859944	-0.9462054172704012	-5.591668802764625	-2.759273944563314	-2.6229435607650826	-1.0317410406365974	-2.2463769417690007	-1.4635262625023202	-1.0697793078643827	-0.8162808102391893	-1.4936022876411057	-3.251783447180213	-0.761784003798946	-0.6199102490212451	-3.711588684641124	-0.0152517092280581	-2.212227851219801	-0.1470711383634444	-1.7734979130715876	-3.878526198633618	-0.8675206874857241	-0.7712843856831765	-0.7616931291771594	-1.3319165148971763	-2.2034704097538427	-1.5429931526859944	-2.759273944563314	-1.4635262625023202	-1.0697793078643827	-0.761784003798946	-2.212227851219801	-1.7734979130715876	-0.7712843856831765	-1.085642701465804	-1.8172025043852749	-1.356357733699461	-3.657962102697674	-1.580548081635973	-1.1265541352482258
gRNA_CDK7_targ_73	targeting	Subpool1	ABE	-1.9032920171854264	-0.9024167978074246	-1.16876192685516	-2.3189743542859342	-3.286336070661509	-1.3334259766622738	-0.882137383185288	-0.7474359430895616	-1.3038166831173736	-4.432780313319323	-3.1848625654459526	-3.506746872082222	-1.2227976429427516	-1.9854034418943236	-1.234347419788849	-0.8247405202161607	-0.9131890891597894	-0.4773073480831947	-2.837659773409699	-0.7070532404666898	-0.5447733889868182	-2.310027472890126	-0.8512855432527557	-2.237974942641852	-1.067267704097557	-2.2942474225636467	-1.1741632906722952	-1.0760447234721895	-0.5591437538300702	-0.5078676597513379	-1.16876192685516	-2.3189743542859342	-0.882137383185288	-3.506746872082222	-1.234347419788849	-0.8247405202161607	-0.7070532404666898	-2.237974942641852	-1.1741632906722952	-0.5591437538300702	-1.3248235806160036	-2.3129121338699057	-0.9777966697974078	-3.7081299169491664	-1.480849501541975	-0.7384123191530483
gRNA_CDK7_targ_74	targeting	Subpool1	ABE	-2.655411661423749	-0.95860123813985	-3.1268823429665047	-2.7616590380117283	-3.883430834505485	-0.926900064040756	-1.2705020130087032	-1.125885826787305	-1.6233287271960797	-4.859867017919568	-5.6257466982461	-6.005412264987872	1.033043038332093	-2.1947486531759046	-1.2047970480916022	-2.0805713477712287	-2.100533587487963	-1.6534507120300117	-3.8549076073114112	-0.6449506395251766	-0.6426757520469273	-3.8212246104687897	-0.8306571758118801	-1.81784776609792	-0.5974570437804405	-2.998661816453137	-3.7689069175816985	-2.157276562629907	-1.923847491014795	-1.6953008695013922	-2.655411661423749	-2.7616590380117283	-1.2705020130087032	-5.6257466982461	-1.2047970480916022	-2.0805713477712287	-0.6449506395251766	-1.81784776609792	-2.998661816453137	-1.923847491014795	-2.246965080843368	-2.523996645519323	-1.339905522330696	-5.497008660384513	-0.7888342209784712	-1.9448518824297345
gRNA_CDK7_targ_75	targeting	Subpool1	ABE	-1.3790230836884485	-1.3411914919073322	-0.6768998616869963	-2.725842604782516	-3.4345290167515943	-0.5815518726971387	-0.9661043930591536	-0.928758352174354	-0.8259704081578546	-3.695979822459048	-4.857274463692392	-6.125277642319874	-1.2600857451804854	-1.1640843175885167	-0.8741380746148646	-1.2394807091158413	-1.109579594774801	-1.8619895162490556	-1.3604392069303228	-0.5077947375721645	-0.2815308698948616	-2.5624633290475445	-0.5952220125351689	-1.4903322483351602	-0.3677075533753978	-1.922863008384376	-1.49292191646379	0.7729393295689135	-0.6872232080401011	-0.6103678415905814	-1.3411914919073322	-2.725842604782516	-0.928758352174354	-4.857274463692392	-1.1640843175885167	-1.2394807091158413	-0.5077947375721645	-1.4903322483351602	-1.49292191646379	-0.6103678415905814	-1.1323714790942587	-2.2473078314104167	-0.9069443844637876	-4.8928439761571045	-1.0994360457946222	-1.4036832733798992
gRNA_CDK7_targ_76	targeting	Subpool1	ABE	-1.232798254905724	-0.0965012014289867	-0.3701180403668106	-0.5022370190518908	-2.3103660254645964	-0.642770494816437	-0.4922953663158404	-0.4378172657881934	-0.1725046540581127	-2.559248754828751	-0.1405360065143448	-0.4482927692572402	0.3005925026201921	-3.2458780106236262	-1.20169148142208	0.2463907994071953	0.2109564789634109	-0.7013140475317816	-2.3419313041646315	-0.2248021207727576	-0.1294733183948043	-0.7525285797726606	-0.1925818028410296	-1.718000932710203	-0.4675554963451593	-1.217167235020687	1.0523818160860974	-0.5415666218382195	0.1456464735244636	-0.1538441543885404	-0.3701180403668106	-0.642770494816437	-0.4378172657881934	-0.4482927692572402	-1.20169148142208	0.2109564789634109	-0.2248021207727576	-0.7525285797726606	-0.4675554963451593	-0.1538441543885404	-0.5664724989005071	-1.1517911797776412	-0.3675390953873822	-1.0493591768667787	-1.382325663141838	-0.0813222563870584
gRNA_CDK7_targ_77	targeting	Subpool1	ABE	-0.5102745847491795	-0.5894550940208929	-1.7891647917147726	-1.1357731160984792	-2.696756953988477	-0.1076728419964836	-1.106632894998124	-1.220863724640827	-0.6271892598994385	-2.180717019513962	-1.0926671779882575	-1.1549284285547208	-0.2618664798677242	0.4628168134429739	0.0956196233204906	-0.6763589362622847	-0.6801581475783453	0.5219811662432543	-2.624023493312641	-0.6120141642963937	-0.4975350338376588	-1.2012405860883382	-0.41297586761234	-0.7374148158581689	0.1052271142966725	-1.2326952537515037	-0.8157348093531115	-0.1238203195201107	-0.6741512594872189	-0.0715025429894445	-0.5894550940208929	-1.1357731160984792	-1.106632894998124	-1.1549284285547208	0.0956196233204906	-0.6763589362622847	-0.6120141642963937	-0.7374148158581689	-0.8157348093531115	-0.1238203195201107	-0.9629648234949484	-1.3134009706944798	-0.9848952931794632	-1.4761042086856468	0.0988566522985801	-0.2781786391991252
gRNA_CDK7_targ_78	targeting	Subpool1	ABE	-1.1208803605389626	-0.4666830115033927	-0.4840942999408098	-0.6413980338846512	0.0639808969985718	-0.727368292822606	-0.3400016420150591	-0.3469130586811798	-0.4464242051301166	-0.1284169848445841	-0.6671092978255705	-0.6746039705546086	0.7654344436203291	-0.176281181800961	-0.168906559564804	-0.177108738762479	-0.236833539930916	-0.1592121420439276	-0.9084550845416152	-0.5261380130284229	-0.4153135488040312	-1.1422027718459224	-0.3594726466487306	0.1844724583474035	-0.6480697503191885	-0.5617383495572724	-0.5928370536535404	-0.5624133639473948	-0.466066994186198	-0.4937044701674924	-0.4840942999408098	-0.6413980338846512	-0.3469130586811798	-0.6671092978255705	-0.168906559564804	-0.177108738762479	-0.5261380130284229	-0.3594726466487306	-0.5928370536535404	-0.4937044701674924	-0.6905525573277217	-0.4349284765695618	-0.3777796352754518	-0.4900434177415877	0.1400822340848546	-0.1910514735791075
gRNA_CDK7_targ_79	targeting	Subpool1	ABE	1.812863988603436	0.7904037800008694	1.453401950553768	0.6515365622349364	-0.1588373565912292	0.1198228955328366	0.915420990119396	0.8279533913565776	0.8543413438028439	2.370359435374516	1.5479719320968883	0.6918558540671123	1.4336403693273054	0.9834936675611236	0.889233893733431	0.7457325877813661	1.163146170267052	1.2381818910673998	1.869827836792235	0.7105151665391068	0.7711010733720886	0.2533225459720812	0.4614426876042454	1.1398314297434555	-0.0067661532658914	2.341210291489169	0.2094980212203869	0.6158246884736023	0.5502555411834494	0.4081952224797945	1.453401950553768	0.1198228955328366	0.8543413438028439	1.5479719320968883	0.9834936675611236	1.163146170267052	0.7711010733720886	0.4614426876042454	0.2094980212203869	0.5502555411834494	1.3522232397193577	0.2041740337255146	0.8659052417596058	1.536729073846172	1.1021226435406202	1.049020216371939
gRNA_CDK7_targ_80	targeting	Subpool1	ABE	-0.5342128051080215	-0.6997291912537441	-0.1468739802941769	-0.4400753154805821	-0.4279848554226423	-0.2265875756992939	0.1756651723717054	0.2609351170032114	-0.3934502285597043	1.1426937690879797	0.4904875623964268	-0.4496596797467153	-0.0197003512207518	0.7118847292403505	0.5940644881397961	-0.7956929591707714	-0.5477856463965597	-0.5172760034842251	-0.2316030039965888	-0.2305692914434064	-0.150190604758568	0.7036781545155325	-0.7605653316869316	1.134730010960467	-0.1820400337689255	-0.1554975797856987	-0.0391067252435382	-0.3646733175431857	-0.5360339093629354	-0.3723841518863769	-0.5342128051080215	-0.4279848554226423	0.1756651723717054	0.4904875623964268	0.5940644881397961	-0.5477856463965597	-0.2305692914434064	0.7036781545155325	-0.1554975797856987	-0.3723841518863769	-0.4602719922186475	-0.3648825822008394	0.0143833536050708	0.394507217245897	0.4287496220531315	-0.6202515363505188
gRNA_CDK7_targ_81	targeting	Subpool1	ABE	-0.1155719029935529	-0.0368960212743881	-0.3780778412061719	-0.2492033065869339	-0.0812728060697986	-0.0466948189587321	-0.5570496029170594	-0.5714635101911252	-0.0409250572257686	-0.3188286698305473	-0.1966287246526924	-0.2104575082686089	0.1590444345681372	-0.2334497084195097	-0.3276837307352896	0.2216775569625872	0.192960047286976	0.0498338862593589	-0.3503614763027655	0.0034425815727095	0.0233788235003889	-1.6161104451224275	0.2287727443246292	-1.0635431978457102	-0.0002474684561406	-0.3770022085399021	-0.1992554726440391	-0.7523340599755207	-0.0653686429120521	0.0033307097526244	-0.1155719029935529	-0.0812728060697986	-0.5570496029170594	-0.2104575082686089	-0.2334497084195097	0.192960047286976	0.0034425815727095	-1.0635431978457102	-0.1992554726440391	-0.0653686429120521	-0.176848588491371	-0.1257236438718215	-0.389812723444651	-0.2419716342506162	-0.134029668195554	0.1548238301696407
gRNA_CDK7_targ_82	targeting	Subpool1	ABE	-0.9501352694763302	-0.2277385222737307	-0.3823433838297719	-0.594019610292738	-1.748569241505266	-0.1437365557650257	0.4711138853541311	0.5257203877846962	-0.2497987178111413	-2.3032074760897694	-3.1400163131258423	-0.8186798238513082	0.9895839437016384	0.0562468730717679	0.3751816609074007	0.5093509211000304	0.4277577160513453	-0.0901546936717302	-1.7949305011100307	-0.2771769562779255	-0.0625589848529576	-1.4544283165929062	-0.7502112128573145	-0.6815937722765602	0.1498285340870409	-0.5846888845596038	-0.4381492208095556	-0.5390417802203057	-0.2077376666271439	0.1093289821627407	-0.3823433838297719	-0.594019610292738	0.4711138853541311	-2.3032074760897694	0.3751816609074007	0.4277577160513453	-0.2771769562779255	-0.7502112128573145	-0.4381492208095556	-0.2077376666271439	-0.5200723918599444	-0.8287751358543431	0.2490118517758953	-2.08730120435564	0.4736708258936024	0.2823179811598818
gRNA_CDK7_targ_83	targeting	Subpool1	ABE	-0.9875743478784276	-0.2962681761218146	-0.494410986155386	-0.7593977074883138	-2.4741243016952468	-0.2597745330726747	-0.5996288723882985	-0.4687597441603086	-0.158703425400201	-2.726236301269437	-1.0313349321261096	-0.8266182554052361	-0.1800279194336338	-2.4690659986812524	-1.0786341049233452	0.1042845669796842	0.1544219741461013	0.2508751907798006	-1.9345580859578528	-0.3849586791127483	-0.2116933678370604	-1.9921899944347448	0.0915577897575906	-1.518885783132472	0.0939403707976059	-0.9680082339714174	0.5694546546727611	-0.0781060548878381	0.016222781526023	0.0798206609114995	-0.494410986155386	-0.7593977074883138	-0.4687597441603086	-1.0313349321261096	-1.0786341049233452	0.1544219741461013	-0.3849586791127483	-1.518885783132472	0.0939403707976059	0.016222781526023	-0.592751170051876	-1.1644321807520783	-0.4090306806496027	-1.5280631629335943	-1.2425760076794103	0.169860577301862
gRNA_CDK7_targ_84	targeting	Subpool1	ABE	-1.7195367707271538	-1.3215381343625778	-1.458857112554078	-0.9542797070760484	-1.6836276982806953	-0.5376056878739589	-0.5926288161421064	-0.4606097515015329	-1.144531373294731	-4.751428928023198	-2.2548721094700457	-0.8564997290954006	-1.4145293244639712	-1.8679570277362405	-0.7966410684709369	-0.7353489861664787	-0.5374853496069565	-0.0286412767642713	-2.6341403827010152	-1.3108405156522418	-1.0134112047289026	-3.199647337622461	-0.0009098770626865	-2.1257627025338497	-0.2276680592668991	-1.6568948309218492	-1.5297467319099312	-1.718781986952087	-0.3271976366306702	-0.6242827929126314	-1.458857112554078	-0.9542797070760484	-0.5926288161421064	-2.2548721094700457	-1.4145293244639712	-0.5374853496069565	-1.3108405156522418	-2.1257627025338497	-1.5297467319099312	-0.6242827929126314	-1.4999773392146032	-1.058504364410234	-0.7325899803127903	-2.620933588862881	-1.359709140223716	-0.4338252041792356
gRNA_CDK7_targ_85	targeting	Subpool1	ABE	-0.9617361823489692	-0.6467527268204447	-2.329655652115982	-0.9668340430977416	-2.901049193409968	-0.4302313435908002	-0.9914865717456424	-0.8785810059674823	-0.6742639266359354	-0.804611439698417	-2.524034303634933	-1.131292232257595	-0.5601351787772261	0.6633095984430702	0.2763892468528309	-0.3119576897530238	-0.0052624301701112	-0.9039992630242448	-0.4181159646993122	-2.024810414527279	-1.802220957060885	-0.964328427505751	-0.7008432832249145	-0.8876248490258037	-0.1937530592868897	-0.0256969174552822	-0.8004761890024735	0.4308478774038402	-0.6933550888793588	-0.4889622302421341	-0.9617361823489692	-0.9668340430977416	-0.8785810059674823	-1.131292232257595	0.2763892468528309	-0.3119576897530238	-1.802220957060885	-0.8876248490258037	-0.1937530592868897	-0.4889622302421341	-1.3127148537617983	-1.4327048600328365	-0.8481105014496867	-1.4866459918636483	0.1265212221728917	-0.4070731276491267
gRNA_CDK7_targ_86	targeting	Subpool1	ABE	-1.9052632492102064	-0.212864786669791	-0.9668191531400424	-1.9229180724298585	-2.154471675759513	-1.1318765540342386	-1.3781773151824557	-1.1628292988319464	-0.9910558396375994	-2.201016611197834	-4.712802889873724	-2.58191389248456	-1.978909291869685	-3.177783866021173	-1.7378653192837858	-0.1516804331615729	-0.020156394729257	0.1363614052624608	-1.940652198558183	-1.206500051086854	-0.9643743271919764	-3.71328421444976	-0.5091179364603204	-2.126199809820683	-0.6779965903892663	-2.2075219461406173	-0.8483217115040251	-0.7113826774037216	-0.9296350531857908	-0.843336228581984	-0.9668191531400424	-1.9229180724298585	-1.1628292988319464	-2.58191389248456	-1.978909291869685	-0.020156394729257	-1.206500051086854	-2.126199809820683	-0.8483217115040251	-0.843336228581984	-1.0283157296733467	-1.736422100741203	-1.1773541512173338	-3.1652444645187057	-2.2981861590582144	-0.011825140876123
gRNA_CDK7_targ_87	targeting	Subpool1	ABE	-1.3195654715390597	0.0704270384410969	-0.864114664614432	-1.5854223139490224	-2.792274157800405	-0.3301941333214526	-0.0298419324093683	-0.0149390720393477	-0.4095778047000161	-4.047144904798423	-1.4312432726793536	-2.782051082685145	-0.9201037904101992	-3.381193155108337	-0.820005843292226	0.1631209940596845	0.2306024757154074	-0.6059282829596119	-2.492550459857949	0.3240613799948158	0.4957482336699274	-1.5514484896448126	-0.3795494855237384	-1.8619943142118456	0.0945942350741338	-1.822802116298352	-1.1872172475364244	0.04284299510493	-0.2221827913985427	-0.1471741723112991	-0.864114664614432	-1.5854223139490224	-0.0298419324093683	-2.782051082685145	-0.9201037904101992	0.1631209940596845	0.3240613799948158	-1.5514484896448126	-1.1872172475364244	-0.1471741723112991	-0.704417699237465	-1.56929686835696	-0.1514529363829107	-2.7534797533876407	-1.7071009296035875	-0.0707349377281732
gRNA_CDK7_targ_88	targeting	Subpool1	ABE	-1.4026165295452668	0.3099451607736791	-0.661844494225222	-0.1519699869801212	-2.5315212983874598	0.0194146961469686	-1.3037313243889277	-1.2265794149548126	-0.2433074034504381	0.572506797470381	-0.9985949540722978	0.0444596075978813	0.0432923749321103	-1.5097013863531523	-1.098956549331488	-0.1285930801093574	-0.0161086242435387	-0.9169728000312716	-1.1276029764609463	0.1696576723181328	0.2942291922774696	-2.749159763047678	-0.1669875409507426	-1.4409998273625035	0.3514057810161903	-0.9679534391795812	-0.3969923726071584	-1.4084020830846962	0.1280461078145004	-0.4133298669655313	-0.661844494225222	-0.1519699869801212	-1.2265794149548126	0.0444596075978813	-1.098956549331488	-0.1285930801093574	0.1696576723181328	-1.4409998273625035	-0.3969923726071584	-0.4133298669655313	-0.5848386209989366	-0.888025529740204	-0.9245393809313928	-0.1272095163346784	-0.8551218535841766	-0.3538915014613892
gRNA_CDK7_targ_89	targeting	Subpool1	ABE	-1.3731626985818135	-0.893060063193749	-1.054406088096106	-2.014661871246992	-1.1912122095195643	0.0374443171186194	-1.3195732217018206	-1.2307640772387756	-0.7002505692770037	-4.737522021295005	-1.2184419292416586	-3.377314240163048	-0.9949374303575188	-3.178925078451745	-1.8842568654609937	-0.0650686690716669	-0.0433856347712871	1.124560316612668	-3.6553895701060255	0.0540796002401037	0.2985981776615726	-4.055106114030454	-0.7403653062727156	-1.9539298491044537	0.4351335361445535	-1.7763925360661592	-0.8403230493135982	-1.7356801416483365	-0.7252740146703701	-0.3322100407872356	-1.054406088096106	-1.1912122095195643	-1.2307640772387756	-3.377314240163048	-1.8842568654609937	-0.0433856347712871	0.0540796002401037	-1.9539298491044537	-0.8403230493135982	-0.7252740146703701	-1.1068762832905563	-1.0561432545493123	-1.0835292894058666	-3.111092730233237	-2.019373124756753	0.3387020042565712
gRNA_CDK7_targ_90	targeting	Subpool1	ABE	-1.471102747989593	-0.2931797933564004	-1.8358995596217544	-2.115063585410757	-3.1483781536277133	-0.1912848166415507	-1.287535982872906	-1.217899334317372	-0.9010216221645572	-4.782220056503444	-2.930464485193267	-3.176635239939646	0.0494229088708427	-2.6985069556101724	-1.8664153559785324	0.4680719513824419	0.5123476421114243	-0.7877751707149312	-3.506998812245371	-1.1056235235157712	-0.7595568065361986	-3.8270200561539287	-0.2068430681194583	-2.2667411033579525	0.2568788251310078	-1.6778056385470912	-0.7196496672223414	-2.3610337622917847	-0.4485825638479457	-0.4403476293271637	-1.471102747989593	-2.115063585410757	-1.217899334317372	-3.176635239939646	-1.8664153559785324	0.4680719513824419	-1.1056235235157712	-2.2667411033579525	-0.7196496672223414	-0.4485825638479457	-1.2000607003225825	-1.8182421852266732	-1.1354856464516117	-3.629773260545453	-1.5051664675726206	0.0642148075929783
gRNA_CDK7_targ_91	targeting	Subpool1	ABE	-1.5990454112663786	-0.7330950715416086	-1.919956649907636	-1.6286556716198903	-3.574978834690333	-1.2338913175526345	-0.9268061215956198	-0.6883639096949958	-1.228225369875754	-4.311556729550905	-3.70100188187597	-1.9761150960800664	-2.098964007313516	-4.127610184939047	-1.7914907085199376	-0.5840254625507959	-0.3556975633449707	-0.175689796384368	-3.904809107329457	-1.1951458792790095	-0.7325874602348239	-4.439922489833007	-1.0645794564990203	-2.818807494890223	-0.6965334854876605	-2.195183098463726	-2.0819945261211235	-0.5762986699079797	-0.9035374063482612	-0.6557281834611307	-1.5990454112663786	-1.6286556716198903	-0.9268061215956198	-3.70100188187597	-2.098964007313516	-0.3556975633449707	-1.1951458792790095	-2.818807494890223	-2.0819945261211235	-0.6557281834611307	-1.4173657109052078	-2.14584194128762	-0.9477984670554566	-3.329557902502314	-2.6726883002575	-0.3718042740933782
gRNA_CDK7_targ_92	targeting	Subpool1	ABE	-0.3462269493897296	0.0210046271485488	-0.3684911858696013	-0.2570327919049066	-0.9402289471381908	-0.351669072377374	0.2850784502109473	0.3634453015000399	-0.3168368820508569	-1.1301712237925765	-1.0120876878159568	-0.0571998694352139	-0.5462183137794779	-1.685878720495105	-0.3947479417184429	-0.4830967155989327	-0.2985945548317115	1.0803217882771656	-0.5572051446732795	-0.5262554650235735	-0.3802354946874628	0.2795473959910302	-0.1751434204243421	-1.3265972635749312	-0.0769723870334145	-0.5587074309576913	-1.3104227942193647	-0.3212199128369428	0.1538888148394925	0.2110213871212638	-0.3462269493897296	-0.351669072377374	0.2850784502109473	-1.0120876878159568	-0.5462183137794779	-0.2985945548317115	-0.5262554650235735	-0.1751434204243421	-0.5587074309576913	0.1538888148394925	-0.2312378360369273	-0.5163102704734905	0.11056228988671	-0.7331529270145825	-0.8756149919976752	0.0995435059488404
gRNA_CDK7_targ_93	targeting	Subpool1	ABE	-2.550117589085264	-1.3326084048328195	-2.4420446152429003	-2.052169667915329	-3.129360183901851	-1.4301704189032236	-1.3008309315512825	-1.230358819874093	-1.6156356000986798	-3.072829019633139	-3.118745404252776	-2.3860367241865044	-1.649170038698688	-3.2162114374879662	-1.8386904277345868	-1.4004481928140848	-1.3126447582061538	-1.3745709658489478	-3.416927871089364	-1.1023412352264128	-0.9167743601344452	-2.5531482628412125	-1.289531301855969	-2.777488079385077	-1.1542513060460642	-2.6638266233763828	-1.9087175562537608	-0.9870506004402764	-1.55402896817324	-1.3982713728343272	-2.4420446152429003	-2.052169667915329	-1.3008309315512825	-3.072829019633139	-1.8386904277345868	-1.3745709658489478	-1.1023412352264128	-2.5531482628412125	-1.9087175562537608	-1.3982713728343272	-2.108256869720328	-2.2039000902401344	-1.382275117174685	-2.859203716024139	-2.2346906346404136	-1.3625546389563954
gRNA_CDK7_targ_94	targeting	Subpool1	ABE	-1.644656117205741	-0.3294595346907544	-1.238821809092179	-1.333125742833709	-2.7411088757146747	-0.6682562793001416	-0.934150723851825	-0.8901313360757169	-0.4984477957175953	-3.693239596109931	-1.0157508713545882	-1.6055028515758396	-1.0212036439655194	-1.9258272877419529	-1.253124073163614	-0.0732321287034547	-0.1391394935228079	-0.5229077900073719	-3.0953183327496023	0.0224909918056593	0.1013738821759723	-3.0426057173674814	-0.8461495323620317	-1.2261084191582463	-0.4331309954596465	-1.2661933982016262	0.2228737045116789	0.141562387499254	-0.6670658542162198	-0.6471398667960224	-1.238821809092179	-1.333125742833709	-0.8901313360757169	-1.6055028515758396	-1.253124073163614	-0.1391394935228079	0.0224909918056593	-1.2261084191582463	-0.4331309954596465	-0.6471398667960224	-1.0709791536628914	-1.5808302992828418	-0.7742432852150457	-2.104831106346786	-1.400051668290362	-0.2450931374112115
gRNA_CDK7_targ_95	targeting	Subpool1	ABE	-0.6531703514882422	0.4621489136627095	0.181418274532199	0.5750400684063065	-1.5581468819397744	0.31527745718349	0.2511867921093405	0.2827934861745176	0.2847191322512657	-2.0010589998871198	0.6537244879130307	0.8430915929939269	-0.3249991617621458	-0.3660097105347281	0.108920179986864	0.3807598205105488	0.3389626720598318	0.6523813607796597	-0.6680861953434555	0.3046379372360251	0.3606232277871182	-1.0622015482293308	0.5495445166488413	-0.0050742453934233	0.5247119686348899	-0.0686548754339396	0.2161040020920195	0.2779250653816603	0.464769643795391	0.2188542749215481	0.181418274532199	0.31527745718349	0.2827934861745176	0.6537244879130307	-0.3249991617621458	0.3807598205105488	0.3046379372360251	-0.0050742453934233	0.2161040020920195	0.2779250653816603	-0.0032010544311112	-0.2226097854499926	0.2728998035117079	-0.1680809729933872	-0.1940295641033366	0.4573679511166801
gRNA_CDK7_targ_96	targeting	Subpool1	ABE	-1.58857205095692	-0.6487994442317239	-1.9593958120785415	-1.3096676556347615	-2.8589883064299078	-0.4694775645562561	-0.4794557860783116	-0.4063659888165705	-0.5185764867070104	-3.2515388105050915	-2.05604456070265	-1.8010909721085704	-0.4784306263635203	-2.80569796107546	-1.1459093999717496	-0.2284133197338851	-0.1776316262823476	-0.4067755524974268	-3.226975325014424	0.0906138286951953	0.2194197875340006	-2.5960061996297603	0.2868814123513594	-1.0960299729358791	-0.0893690415440256	-1.7502304525311612	-3.217476250366998	-0.6610407249590529	-0.4457970954958765	-0.4186869506784795	-1.58857205095692	-1.3096676556347615	-0.4794557860783116	-2.05604456070265	-1.1459093999717496	-0.2284133197338851	0.0906138286951953	-1.0960299729358791	-1.7502304525311612	-0.4457970954958765	-1.3989224357557284	-1.546044508873642	-0.4681327538672975	-2.3695581144387705	-1.4766793291369098	-0.2709401661712198
gRNA_CDK7_targ_97	targeting	Subpool1	ABE	-1.8194793505635545	-0.2401700170284684	-1.553185816409988	-1.3108632888522518	-3.090931642791144	-0.6268846062484416	-1.0863728369832804	-1.0218823903544814	-0.7304946296020202	-3.7560004583686415	-2.6660554657085025	-1.6161675113962155	-0.3018119778008249	-3.022837901193297	-1.5457800347339294	0.257126229528364	0.2632848262652107	-0.0682690583749056	-3.1043836521731434	-0.645112083483101	-0.4421737512707097	-3.032709340501187	-0.0675680988454268	-1.625839487012239	-0.2549400493450492	-1.713562469872113	-2.388405051148162	-1.3340641392230956	-0.4123431025871003	-0.6584339435268945	-1.553185816409988	-1.3108632888522518	-1.0218823903544814	-2.6660554657085025	-1.5457800347339294	0.257126229528364	-0.645112083483101	-1.625839487012239	-1.713562469872113	-0.6584339435268945	-1.2042783946673368	-1.6762265126306124	-0.9462499523132606	-2.6794078118244538	-1.6234766379093504	0.1507139991395563
gRNA_CDK7_targ_98	targeting	Subpool1	ABE	-1.486853146962262	0.2109892805627737	-0.3907636180541201	-0.1407380510971173	-1.2077291736533695	-1.1490686053560537	-0.0350104761833054	0.0584326895376979	-0.2597058913272106	-0.6099820454109741	-0.6396259927843498	-0.0479522202356972	0.3216579444806892	1.03959377930601	0.8310805328337116	0.160258887782556	0.1468306075712291	0.1253897833715487	-0.7787289967141098	0.1922438090465102	0.3114303623037193	0.374583858935197	-0.2774213674878095	0.1887677803780914	-0.9281046056400728	-0.1563389181989817	-2.124561466553975	0.349713753182611	0.2909396984104357	-0.323683731114969	-0.3907636180541201	-1.1490686053560537	-0.0350104761833054	-0.6099820454109741	0.8310805328337116	0.1468306075712291	0.1922438090465102	0.1887677803780914	-0.9281046056400728	0.2909396984104357	-0.5555424948178694	-0.8325119433688467	-0.0787612259909393	-0.4325200861436737	0.7307774188734703	0.1441597595751113
gRNA_CDK7_targ_99	targeting	Subpool1	ABE	-1.2963276252069709	0.2740734743662208	-0.8838183179410272	-0.90463850475201	-2.87341875710584	-0.445625128434964	-0.0919749161270458	-0.0769907258206202	-0.6348844583859209	-2.442538087395074	-2.450148398186639	-1.033576813781598	-0.5920872524351276	-2.1034639335680647	-0.6219615443947379	0.0455494250308628	0.0988067147905217	0.3956734928552413	-2.4294057305602585	-0.1588376712286283	-0.0518406135013551	-2.1233793339162657	-0.3857744885914742	-1.7738285201970263	-0.2053753981738946	-1.2564128837449005	-0.8761142112712293	-0.5318238495719714	-0.2982186457684407	-0.1517141164749078	-0.8838183179410272	-0.90463850475201	-0.0919749161270458	-2.442538087395074	-0.6219615443947379	0.0988067147905217	-0.1588376712286283	-1.7738285201970263	-0.8761142112712293	-0.2982186457684407	-0.6353574895939258	-1.4078941300976044	-0.267950033444529	-1.97542109978777	-1.10583757679931	0.1800098775588753
gRNA_CDK7_targ_100	targeting	Subpool1	ABE	-0.8521219094146351	-0.1582080063425348	-0.14304269578182	-1.0602213636520457	-1.2675752477683444	-0.6843455801805112	-0.7432708326144909	-0.6924325046881682	-0.5693143053242291	-1.7382455591763504	-1.0230460444813556	-1.3951554762206488	0.0116944131910543	-2.08727684378616	-1.2336160289110758	-0.3606562751297716	-0.4277216686775945	0.1848499491615329	-2.003324746390567	-0.0335595105696596	0.0480226738185214	-3.2084380850482543	-0.5095028631846147	-1.4821721690880945	-0.4453355056801966	-1.6424508498780246	-0.8381813578658304	-0.6152620174107104	-0.5404250167283394	-0.0254121185265791	-0.1582080063425348	-1.0602213636520457	-0.6924325046881682	-1.3951554762206488	-1.2336160289110758	-0.3606562751297716	-0.0335595105696596	-1.4821721690880945	-0.8381813578658304	-0.5404250167283394	-0.3844575371796633	-1.0040473972003003	-0.6683392142089627	-1.3854823599594517	-1.103066153168727	-0.2011759982152777
gRNA_CDK7_targ_101	targeting	Subpool1	ABE	-1.5122303907953296	-0.2009046881505283	-0.5677228495345114	0.1290059756032725	-2.138056734055605	-0.1295564091374471	-0.1510692469301307	-0.1648585942957332	-0.5597619596246085	-1.3194974899095198	0.1002729184378522	0.3577377510200507	-0.98271298397927	-0.4070260380107259	-0.2783895470197564	-0.095101707169494	-0.1095347500267236	-0.7962815564707406	-0.6908302924855847	-0.0649280994491939	-0.0305195627307638	-0.6809954709371708	-0.1300453074486677	-0.9499516256483752	0.0296456439962965	-1.385049012723523	-0.0565895179210635	-0.205207922622046	-0.2106381121769862	-0.4715521280955568	-0.5677228495345114	-0.1295564091374471	-0.1648585942957332	0.1002729184378522	-0.4070260380107259	-0.1095347500267236	-0.0649280994491939	-0.6809954709371708	-0.0565895179210635	-0.2106381121769862	-0.7602859761601231	-0.7128690558632598	-0.2918966002834908	-0.2871622734838723	-0.556042856336584	-0.3336393378889861
gRNA_CDK7_targ_102	targeting	Subpool1	ABE	-1.7633454575037724	-0.2821772079990848	-2.0435608911536725	-1.5235026709430242	-2.0251758279302057	-0.623973492177036	-1.7883555609479247	-1.7329635609873997	-0.7101387882648114	-2.350745453923051	-1.7602708811346246	-1.9471290803083416	0.7602617340549301	-2.005752623683606	-1.7330105606111934	-0.4433204291255973	-0.4973992691800563	-0.4074830237485685	-2.593018100024517	-0.124508316539042	0.006741647360722	-0.6870479724000728	-0.3457304628445182	-1.7231241383274891	-0.4158513929769472	-1.4693868934154577	-4.136605990392577	-0.9787512504864048	-0.3857344693089587	-0.396054361885752	-1.7633454575037724	-1.5235026709430242	-1.7329635609873997	-1.9471290803083416	-1.7330105606111934	-0.4433204291255973	-0.124508316539042	-0.6870479724000728	-1.4693868934154577	-0.396054361885752	-1.363027852218843	-1.3908839970167552	-1.4104859700667118	-2.0193818051220056	-0.992833816746623	-0.4494009073514073
gRNA_CDK7_targ_103	targeting	Subpool1	ABE	-1.954718975777992	-0.4205873311162705	-1.017379064033474	-2.013644664312069	-2.703741372863392	-0.277573869894489	-0.9369681972787396	-0.8422618916149048	-0.8410950359117162	-3.894455558484581	-2.478720908150415	-3.329305690169903	-0.1688831409822259	-3.846727341415213	-1.64282003093104	-0.147230894892481	-0.1687175597826886	-0.6114814989458098	-3.2475466016228105	-0.3830126844442612	-0.3276361845612467	-3.5011797723180487	-0.2776110077214047	-2.1427674107971053	-0.0115164291970799	-1.5239493371216803	-2.8313707714594307	-0.8154394728208855	-0.6009477735438954	-0.5864000065825811	-1.017379064033474	-2.013644664312069	-0.8422618916149048	-3.329305690169903	-1.64282003093104	-0.1687175597826886	-0.3830126844442612	-2.1427674107971053	-1.5239493371216803	-0.6009477735438954	-1.1308951236425788	-1.6649866356899834	-0.8734417082684537	-3.2341607189349664	-1.8861435044428263	-0.3091433178736598
gRNA_CDK7_targ_104	targeting	Subpool1	ABE	-1.336229680428149	0.3324471071927817	-0.7617777288126122	-0.7837578503116546	-2.311065418750132	-0.0402619477190816	0.3686519650168941	0.371182761101029	-0.1676938798163618	-1.587901691147091	-0.8249676207711354	-1.2067270396289471	-0.3738931203340744	-0.969065508379465	-0.2091322974677123	0.7944835238545473	0.5762428798583523	0.4140080804466719	-1.6673130269993155	0.4779092712486038	0.5028462452083148	-2.3182351309660945	0.2283961251729818	-1.1452233825344167	0.2577570743059603	-1.0177139245183802	-0.4860733286510998	-1.1451636631818938	0.1756771387163486	0.0172149084364673	-0.7617777288126122	-0.7837578503116546	0.3686519650168941	-1.2067270396289471	-0.3738931203340744	0.5762428798583523	0.4779092712486038	-1.1452233825344167	-0.4860733286510998	0.0172149084364673	-0.5885201006826598	-1.0450284055936228	0.1907136154338537	-1.206532117182391	-0.5173636420604172	0.5949114947198572
gRNA_CDK7_targ_105	targeting	Subpool1	ABE	-1.385345820444084	0.2285594942677311	-1.3205286677857673	-0.1562610065214354	-2.490056707856709	0.3063760327481655	-0.295142977051826	-0.30852357328699	-0.2926438906338737	-1.879228559922273	-0.345693314586312	-0.0012803982274497	0.209488684651461	-1.1619059610281024	-0.7224349573121676	0.1441448255147288	-0.2115660083917862	-0.1539806869423792	-1.5172228874414997	-0.1329801374641575	-0.1718531380105435	-2.396742102928068	0.0442430255841995	-1.275860328000753	0.3713952052374026	-1.0522248954822695	-1.3204829985012705	0.1389941129686418	0.0206827323913078	-0.0063133336731432	-1.3205286677857673	-0.1562610065214354	-0.295142977051826	-0.345693314586312	-0.7224349573121676	-0.1539806869423792	-0.1718531380105435	-1.275860328000753	-1.0522248954822695	0.0206827323913078	-0.8257716646540402	-0.7799805605433262	-0.2987701469908965	-0.742067424245345	-0.5582840778962695	-0.0738006232731455
gRNA_CDK7_targ_106	targeting	Subpool1	ABE	-1.9432867647626253	-0.4281415701987376	-2.18078489651303	-2.292908310741648	-3.172151174200222	-0.764903439774241	-1.4096821498719216	-1.4246838887302893	-0.9127982010774284	-3.63899940663686	-2.4427430410148783	-3.4129451317071617	-0.1162666489605499	-2.500972348824312	-1.844093203273996	-0.1387525294135896	-0.4903944358220624	-0.6130219193891849	-3.4166868221418065	-0.3889581342934745	-0.4329348756903619	-3.601377882562088	-0.4056237597338827	-2.003840453276692	-0.4110376142352448	-1.8718609694772943	-2.216939647987409	-1.2557819873647291	-0.6124940350771549	-0.4010354770978633	-1.9432867647626253	-2.292908310741648	-1.4096821498719216	-3.4129451317071617	-1.844093203273996	-0.4903944358220624	-0.4329348756903619	-2.003840453276692	-1.8718609694772943	-0.6124940350771549	-1.5174044104914646	-2.076654308238704	-1.2490547465598798	-3.1648958597863	-1.487110733686286	-0.4140562948749456
gRNA_CDK7_targ_107	targeting	Subpool1	ABE	-1.5213294527366017	0.4851605673622195	-0.8852483963073343	-1.0954046515753804	-2.632282589019374	-0.41853969589291	-1.310784937309233	-1.3126294115348938	-0.2800400481579773	-3.040302062313505	-1.0689548037174297	-1.314529080592889	-0.3130241056359032	-2.297552376535667	-1.7402382397431904	0.2946884143591909	-0.0415313361215471	-0.4712389331430455	-2.336083844198554	0.4163968009686198	0.3612023641524148	-3.245177670287994	0.1242410089208015	-1.788625225921426	-0.2805899178733796	-1.0332679482079254	-2.95480748438806	-1.5317084615291656	-0.1635133078126172	-0.154368553103324	-0.8852483963073343	-1.0954046515753804	-1.310784937309233	-1.314529080592889	-1.7402382397431904	-0.0415313361215471	0.3612023641524148	-1.788625225921426	-1.0332679482079254	-0.1635133078126172	-0.6404724272272387	-1.3820756454958882	-0.9678181323340348	-1.807928648874608	-1.4502715739715868	-0.0726939516351339
gRNA_CDK7_targ_108	targeting	Subpool1	ABE	-1.7875378204318093	0.1529252909828043	-1.084358166998416	-1.5073414916581087	-2.625425304922847	-0.6106637055869095	-0.978552803430942	-0.9636101826575793	-0.498842759574194	-1.4974149140633146	-2.120527624439564	-2.439131295249072	0.765692108161449	-2.8144693013839577	-1.5626163332397516	0.6152062468276328	0.432528476476914	-0.1533241446532564	-3.1159060441098347	0.0022309302913533	-0.0141748350409536	-3.538450939171207	-0.0809733493432349	-1.6052522875070332	-0.195578797381127	-1.2908853478564766	-3.004044782434464	-0.0728774315926596	-0.1328770259229876	-0.2629091141005055	-1.084358166998416	-1.5073414916581087	-0.9636101826575793	-2.120527624439564	-1.5626163332397516	0.432528476476914	-0.0141748350409536	-1.6052522875070332	-1.2908853478564766	-0.1328770259229876	-0.9063235654824736	-1.5811435007226218	-0.8136685818875717	-2.01902461125065	-1.2037978421540867	0.2981368595504302
gRNA_CDK7_targ_109	targeting	Subpool1	ABE	-1.7384318751192562	-0.1200314957147219	-2.3420170872210924	-2.0857553618806137	-3.054223227965403	-0.992726572152007	-0.5879197747901614	-0.5498494884820784	-0.71747348148622	-4.917382639494095	-2.892149753485003	-2.895828812699869	-1.1485462382020857	-1.1325947771642106	-0.3358097251527763	-0.8545512353002704	-0.9997827378690656	-0.4008852307905253	-3.65402571963005	-0.5102475086512158	-0.6172944051088186	-1.938095178618601	0.2532484574353719	-1.5703805843994314	-0.7435570142795911	-1.55324909814163	-2.458231139820653	-0.5798228820604714	-0.4189836899884128	-0.3808220297529643	-1.7384318751192562	-2.0857553618806137	-0.5879197747901614	-2.895828812699869	-1.1325947771642106	-0.8545512353002704	-0.6172944051088186	-1.5703805843994314	-1.55324909814163	-0.4189836899884128	-1.4001601526850234	-2.044235053999341	-0.61841424825282	-3.5684537352263224	-0.8723169135063574	-0.7517397346532873
gRNA_CDK7_targ_110	targeting	Subpool1	ABE	-2.0567841847341537	-0.5629607768035397	-1.553652914157988	-1.5071207893269043	-2.9250500001261592	-0.7993271387888208	-0.8095479036484996	-0.64456109984631	-0.7012063785263554	-4.4895417366653785	-1.646587278617885	-1.9059516635774028	-0.3752464043169367	-1.7974637846179244	-0.9933584007395144	-0.4681776458340471	-0.3960372368763216	-0.4158522088920823	-2.756449065642434	-0.148646839172548	0.034727472230214	-2.899809607985945	-0.7593546669292061	-1.0432725760166357	-0.3464209644908647	-1.6349016114981552	-0.2693928520130983	-1.4816134332193722	-0.7693530550949729	-0.7855134178047886	-1.553652914157988	-1.5071207893269043	-0.7012063785263554	-1.9059516635774028	-0.9933584007395144	-0.4158522088920823	-0.148646839172548	-1.0432725760166357	-0.3464209644908647	-0.7855134178047886	-1.3911326252318936	-1.7438326427472948	-0.7184384606737216	-2.680693559620222	-1.055356196558125	-0.4266890305341504
gRNA_CDK7_targ_111	targeting	Subpool1	ABE	-1.536233416750199	0.0234934242741562	-1.4845049641796495	-1.0404379366763037	-2.596588508778358	-0.4605401749666696	-0.8547621064009284	-0.8772757788287853	-0.4237000047215059	-0.7788212468273399	-0.642751753543687	-1.3548018066101084	0.4458419964267297	-1.7545942090933786	-1.2497912945146294	0.0007220844734129	-0.1996970116116582	0.4143048687052772	-1.91237207573181	-0.0098856111512869	0.0112405861996851	-2.38258444988046	-0.1249611209850058	-1.467875742560011	-0.1535018733799952	-1.203310994603347	-1.5676027393550431	-0.1244298951981558	-0.0383617179832967	-0.1811996781356932	-1.4845049641796495	-1.0404379366763037	-0.8547621064009284	-0.7788212468273399	-1.2497912945146294	0.0007220844734129	-0.0098856111512869	-1.467875742560011	-1.203310994603347	-0.1244298951981558	-0.9990816522185644	-1.3658555401404435	-0.7185792966504065	-0.9254582689937116	-0.8528478357270929	0.0717766471890106
gRNA_CDK7_targ_112	targeting	Subpool1	ABE	-0.7223106029406224	0.2449776645669203	-0.1394882726107377	-0.5262987669897411	-1.4781334484555415	0.0878569970202619	0.2979581607461131	0.2892925650640099	-0.0222651295272704	-0.4446326396502115	-0.0648516858497307	-0.6360103250178307	0.4922733592277414	-1.027881480840329	-0.2798688058577355	0.2703911847777925	0.2641786396925658	0.4444921934865431	-0.6029738474110993	0.1207144750825911	0.226519060417042	-1.0872805064488928	0.1327523641790912	-1.3414568673262264	0.1492529029565445	-0.4866926463850842	-0.2907797874359825	-0.8652712096236276	0.5721927247563898	0.2287742505535873	-0.1394882726107377	-0.5262987669897411	0.2892925650640099	-0.4446326396502115	-0.2798688058577355	0.2703911847777925	0.1207144750825911	-1.0872805064488928	-0.2907797874359825	0.2287742505535873	-0.2056070703281466	-0.6388584061416737	0.1883285320942842	-0.381831550172591	-0.2718256424901077	0.3263540059856338
gRNA_CDK7_targ_113	targeting	Subpool1	ABE	-1.661818402457196	-0.339546711784535	-0.6577287487365452	-1.1306988051768685	-1.6028885565172344	-0.9838186080291738	-0.7009579400503639	-0.6582920769456931	-0.5562706679090671	-3.05344752698384	-1.0330611454357752	-1.130150259648755	-0.768867433225782	-1.5199001027407897	-1.0512651921203195	0.2649982738280186	0.1140784443805219	-0.1048621546876531	-1.5425367991073418	-0.2197585937280629	-0.093563233030231	-2.9874983648968136	-0.2177518753771945	-1.573748823656845	-0.7312312308789879	-1.7692905124888112	-0.7258097548461424	-0.355243949942537	-0.3300265653791032	-0.6008878916459202	-0.6577287487365452	-1.1306988051768685	-0.6582920769456931	-1.130150259648755	-1.0512651921203195	0.1140784443805219	-0.2197585937280629	-1.573748823656845	-0.7312312308789879	-0.355243949942537	-0.8863646209927588	-1.239135323241092	-0.6385068949683746	-1.7388863106894563	-1.1133442426956304	0.0914048545069625
gRNA_CDK7_targ_114	targeting	Subpool1	ABE	-0.9059029907543922	-0.2250563995931477	-0.2742908441644732	-0.100790365787263	0.5709169254146804	-0.3944208777458676	-1.0655095844746736	-1.0328699878098913	-0.33910563114977	-2.8402962434486634	-1.6960937316291451	0.2945723538190175	-2.040715691112581	-2.060710908109026	-1.384859829439933	-0.915556505154171	-0.8797211584619958	0.0587938363369081	-1.5110025068342603	-0.3198773095578873	-0.2195219760921666	-0.1770013070463036	-0.2210356999486613	-1.9181391869339288	-0.3365091341542582	-1.1917432004003223	0.1173956237202065	-0.6593642023263339	0.0044941268792716	-0.2327515753369327	-0.2742908441644732	-0.100790365787263	-1.0328699878098913	-1.6960937316291451	-2.040715691112581	-0.8797211584619958	-0.3198773095578873	-0.2210356999486613	-0.3365091341542582	-0.2327515753369327	-0.4684167448373377	0.0252352272938499	-0.8124950678114451	-1.4139392070862635	-1.8287621428871803	-0.5788279424264197
gRNA_CDK7_targ_115	targeting	Subpool1	ABE	-0.6534175026392597	-0.8644833930699245	-1.633356788240608	-2.350660142901408	-2.378791060501659	-1.1820284143692783	-1.581317667037364	-1.514165827983751	-1.0847529855616944	-0.495486838072648	-1.844098999420761	-4.167083637564848	-1.6788180905096175	-3.460821791589059	-2.2462183764245016	-1.1699348209281455	-0.8798158100746463	-1.601353824140269	-2.235255384691293	-0.5526462007034089	-0.3861626354081088	-3.0217496505868837	-0.6885789540626497	-2.542116064791248	-0.9691501855166604	-2.175344040442692	-0.9835217567843788	-0.2608134640290874	-0.6635974303195988	-0.4793626457242366	-0.8644833930699245	-2.350660142901408	-1.514165827983751	-1.844098999420761	-2.2462183764245016	-1.1699348209281455	-0.5526462007034089	-2.542116064791248	-0.9835217567843788	-0.4793626457242366	-1.050419227983264	-1.9704932059241151	-1.39341216019427	-2.168889825019419	-2.4619527528410594	-1.2170348183810202
gRNA_CDK7_targ_116	targeting	Subpool1	ABE	-1.346798835945157	-0.1023595761889099	-0.5195685107874234	-0.9875812255986628	-1.2007801957934905	-0.6084044116984011	-1.3056011483259986	-1.304881395364308	-0.8536010064915202	-5.370196796640225	-1.337352026729426	-0.9184135742273584	-0.7584985013283873	-2.0402081865298536	-1.6209499790909885	-1.4870513923822126	-1.3337847520112098	-1.1296325391210995	-1.195003763616358	-0.5885440977175636	-0.5806360855460139	-0.3950761472799824	-0.6144239576043695	-1.8983618978887904	-0.4630384074797102	-1.2607611916552552	-0.9943243751627704	-0.6636056442995656	-0.5761189609723567	-0.5394952105253791	-0.5195685107874234	-0.9875812255986628	-1.304881395364308	-1.337352026729426	-1.6209499790909885	-1.3337847520112098	-0.5885440977175636	-0.6144239576043695	-0.9943243751627704	-0.5761189609723567	-0.6562423076404968	-0.9322552776968516	-1.1546945167272755	-2.54198746586567	-1.4732188889830764	-1.3168228945048408
gRNA_CDK7_targ_117	targeting	Subpool1	ABE	-2.2646118310538843	-1.2778241244694564	-0.8235585683625328	-1.9916095128692204	-3.66203924209856	-1.2168739127015626	-1.3257607347342903	-1.2532784807431443	-1.513815654992423	-5.260145185259179	-1.2846354989169524	-2.148784623413593	-2.4482476381448723	-1.649484606411726	-1.335520251823605	-0.9701441090088826	-0.9606301653815784	-1.6154354439968928	-3.5130095418714538	-0.8236139064386762	-0.6276718151641504	-3.212880289796655	-1.1396849263023403	-2.312800706295123	-0.931254570060446	-2.1451706834754063	-3.664295946425921	-2.1442566671708883	-1.0395760602356816	-0.988239534998094	-1.2778241244694564	-1.9916095128692204	-1.3257607347342903	-2.148784623413593	-1.649484606411726	-0.9701441090088826	-0.8236139064386762	-2.312800706295123	-2.1451706834754063	-1.0395760602356816	-1.455331507961958	-2.290174222556448	-1.364284956823286	-2.8978551025299084	-1.811084165460068	-1.182069906129118
gRNA_CDK7_targ_118	targeting	Subpool1	ABE	-1.3227704732586445	0.1143933095015971	-2.2868213440137057	-1.4130226505371033	-2.91362417297865	-0.6331329921876007	-0.7049372724326177	-0.5767933863241703	-0.9555617163862296	-3.255431942070711	-2.041966897806251	-1.1113440878881715	-0.7630422490361687	-3.284185529118007	-1.394911125284877	-0.442114474411938	-0.5654582552672904	-4.6656595250951005	-2.935824365987813	-0.3387869172495424	-0.4696352911659363	-3.80246337204933	-0.2997142391729666	-1.6486940357570736	-0.2627088628359114	-1.9225091978127145	-5.047842980658124	0.3839243800054016	-0.611098367290423	-0.1907352182741752	-1.3227704732586445	-1.4130226505371033	-0.7049372724326177	-2.041966897806251	-1.394911125284877	-0.5654582552672904	-0.4696352911659363	-1.6486940357570736	-1.9225091978127145	-0.1907352182741752	-1.1650661692569175	-1.6532599385677846	-0.7457641250476725	-2.1362476425883776	-1.814046301146351	-1.8910774182581096
gRNA_CDK7_targ_119	targeting	Subpool1	ABE	-0.7073369656138895	0.2653922873106745	-1.8771667725494456	-0.1743095036630574	-2.374089474876093	0.3554335046562646	-0.1039814447403628	-0.0936130777692694	-0.1401049623233555	-3.642255285912889	-2.995117075770113	-0.0409089358767966	-0.4398800644602237	-1.653527207152248	-0.6665726413960603	0.04485678501647	-0.0754784304015329	0.7442227631556038	-2.450156241154102	-0.1014366315051746	-0.2411167957111377	1.5527435551185724	-0.3709650902238688	-1.2995753795423055	0.472229139596883	-1.010172233185324	-0.0967511286718559	-1.1289587733504078	0.1715175293319472	0.6353703602161408	-0.7073369656138895	-0.1743095036630574	-0.1039814447403628	-2.995117075770113	-0.6665726413960603	0.04485678501647	-0.2411167957111377	-0.3709650902238688	-0.0967511286718559	0.1715175293319472	-0.7730371502842203	-0.7309884912942953	-0.1125664949443292	-2.226093765853266	-0.9199933043361772	0.2378670392568469
gRNA_CDK7_targ_120	targeting	Subpool1	ABE	-0.8858324248008967	0.5289639351422786	0.2297090482897311	-0.328788438769035	-1.7502326553851886	-0.0953066853950051	-0.1690643229894368	-0.1125372184120475	-0.1343915669101535	-0.914111582888803	1.0409997252861236	-0.2622233002355924	-0.1237985778044967	-0.3513762516388886	-0.217482653877977	0.147029636337546	-0.1076754450604048	0.373583521194755	-1.107042297606961	0.2101324786307895	0.2000726090893587	-0.1170497077744448	0.3964961993673265	-0.8264888868547475	0.039854664370297	-0.7231928094805519	-1.1727527804671842	0.1560005966198079	0.0405619313873526	0.2673685569779947	0.2297090482897311	-0.328788438769035	-0.1343915669101535	-0.2622233002355924	-0.217482653877977	0.147029636337546	0.2000726090893587	-0.1170497077744448	-0.7231928094805519	0.1560005966198079	-0.0423864804562956	-0.7247759265164095	-0.1386643694372126	-0.0451117192794239	-0.2308858277737874	0.1376459041572987
gRNA_CDK7_targ_121	targeting	Subpool1	ABE	0.5020273485888399	0.3437080672245908	-0.2786988372384439	0.3198902424252731	-0.0800443895351958	0.120584929343952	0.7127520063458761	0.7391087210951158	0.3016452633426165	0.4810014465744154	0.3468410920994753	0.3805390435941687	-0.4553468946783439	1.2201928276477854	1.110022134378133	0.2621026019897638	0.0054471869515477	0.7463289315089303	0.235421080903928	0.680519679900784	0.6931408218357684	-0.1035788443219153	0.7009752407597079	0.4306766682977849	0.1369033309910919	0.48770629714751	-1.5089085172561243	0.242865612845811	0.2299420737920371	0.0611214138733037	0.3437080672245908	0.120584929343952	0.7127520063458761	0.3805390435941687	1.110022134378133	0.2621026019897638	0.680519679900784	0.4306766682977849	0.1369033309910919	0.2299420737920371	0.1890121928583289	0.1201435940780097	0.5845019969278694	0.4027938607560198	0.6249560224491915	0.337959573483414
gRNA_CDK7_targ_122	targeting	Subpool1	ABE	-0.4057254850161075	0.3856456955157972	-0.0070291047360273	-0.0927447215682217	-1.725545893916707	0.0676245175754751	0.3020635130368744	0.3255059070285935	-0.1230618235165876	-1.464701555555908	-0.6706108225113525	0.0671956169186075	0.539523202993031	-1.9023604707311592	-0.4258190113519516	0.2393683706377179	0.1523235753920759	0.1267600708087773	-1.0729852031777507	0.3132173788618569	0.3966998646578047	-0.9122408750615648	0.313927177706177	-0.096238789851094	0.1765506003533162	-0.9209660497050918	-0.2465320112349899	-0.2484722105339688	-0.0810200889696014	0.2615812252412948	-0.0070291047360273	-0.0927447215682217	0.3020635130368744	-0.6706108225113525	-0.4258190113519516	0.1523235753920759	0.3132173788618569	-0.096238789851094	-0.2465320112349899	-0.0810200889696014	-0.0090362980787792	-0.5835553659698178	0.1681691988496267	-0.6893722537162176	-0.5962187596966934	0.1728173389461904
gRNA_CDK7_targ_123	targeting	Subpool1	ABE	-0.4888136352681516	-0.1665066175681786	0.204011308821699	0.154353732059151	-0.3219288142607745	0.1053354220358252	-0.0193055739441364	0.0171507540629967	0.0005326130425649	-1.7924481582862848	-0.3851758393427599	0.276582440351261	0.207361888207829	-0.4941857455902356	-0.2690061314539604	0.4847252326095594	0.3416638767312565	0.0343244991784787	-1.5497310200500911	0.1811002533693244	0.2175390808534774	-0.9277217661894852	-0.5000912906857121	-0.7673633198412301	0.2818316059209614	-0.6395201839181062	0.7198418994396006	-0.1866761946705873	0.0344109139168018	0.218977101471327	-0.1665066175681786	0.1053354220358252	0.0005326130425649	-0.3851758393427599	-0.2690061314539604	0.3416638767312565	0.1811002533693244	-0.7673633198412301	0.2818316059209614	0.0344109139168018	-0.1504363146715437	-0.0207465533885994	-0.0005407356128582	-0.6336805190925946	-0.1852766629454557	0.2869045361730982
gRNA_CDK7_targ_124	targeting	Subpool1	ABE	-0.7835109925259283	-0.2596645972850183	-0.585860835488598	-0.815580724015254	-2.4687983449665607	-0.1557048485231812	-0.3664010054292099	-0.3369103751977271	-0.4515386331021213	-1.5608537103945357	-0.6840039254485022	-0.9424303378616722	-0.5981267894250545	0.0922069237316219	-0.0508911839038808	-0.2110226338334947	-0.1757797052993125	0.140613668674152	-2.113636511527722	-0.215750724040428	-0.1805294113774033	-1.019135795803897	-0.3929965761551184	-0.9060414684609108	-0.1129391836887309	-0.9167435272046852	-0.3857624307470756	-0.325719077999331	-0.419850002041772	-0.0017099375947899	-0.585860835488598	-0.815580724015254	-0.3664010054292099	-0.9424303378616722	-0.0508911839038808	-0.1757797052993125	-0.215750724040428	-0.9060414684609108	-0.3857624307470756	-0.325719077999331	-0.5430121417665149	-1.146694639168332	-0.3849500045763527	-1.0624293245682366	-0.1856036831991044	-0.082062890152885
gRNA_CDK7_targ_125	targeting	Subpool1	ABE	-0.5145364278386996	-0.0298727349999406	0.3105618194876176	-0.7416261440797872	0.7227913316242505	-0.0510094929095933	0.1533691343707109	0.2263676248095687	-0.0090535639271607	-3.411659648951607	0.6309693882536587	-1.1064518943897566	-0.2554744073674023	-0.1924060156071122	0.1198000251251099	0.2643643190155176	0.6126103898899184	0.069448300656318	-0.4371877049728235	-0.0082055294074457	0.0956694912744113	-0.3517754829657716	0.2352789960321744	-0.4650191074289646	0.04875552114383	-0.7143139965240861	0.2297539350568225	0.061991737254449	0.009783266908455	-0.1500843135115716	-0.0298727349999406	-0.0510094929095933	0.1533691343707109	-1.1064518943897566	-0.1924060156071122	0.2643643190155176	-0.0082055294074457	-0.3517754829657716	0.04875552114383	0.009783266908455	-0.0779491144503408	-0.02328143512171	0.1235610650843729	-1.2957140516959018	-0.1093601326164682	0.3154743365205847
gRNA_CDK7_targ_126	targeting	Subpool1	ABE	0.8423775529847743	0.3463165496679832	-0.2085239930118889	0.726141921895413	-0.2197867647062444	0.1704641990042861	0.1127008314125886	0.0535797850630899	0.4073678727705542	-0.7371183538112099	0.1191766817995546	0.9486904060076208	0.4561564514671401	-0.95774010202171	-0.4146441910758153	0.693630613647733	0.9649918036393472	-0.4214459689917818	-0.2741913078435294	0.2494490326615825	0.3018174569234905	0.1934698773126874	0.2993721812932997	0.1865591550148404	0.1169034009802333	0.5801818645205065	1.3532706476538985	0.1040777545532539	0.1323715558316338	0.1940979240576913	0.3463165496679832	0.1704641990042861	0.1127008314125886	0.1191766817995546	-0.4146441910758153	0.693630613647733	0.2494490326615825	0.1934698773126874	0.5801818645205065	0.1323715558316338	0.3267233698802895	0.2256064520644849	0.1912161630820776	0.1102495779986551	-0.3054092805434616	0.4123921494317661
gRNA_CDK7_targ_127	targeting	Subpool1	ABE	0.4518016851573976	0.3332505626780442	0.4685692304117539	-0.1949329479341315	-1.5474364686303062	0.4008002171872631	0.2425208830524401	0.2438217873770077	0.1252666010568801	-0.7042031869156062	-0.4396972684460878	-0.1472183973180912	0.8508613392423668	-0.3985420879996696	-0.0474999886788012	0.0022381650538995	-0.0359661217932074	0.0993687507136443	-0.2304140235889862	-0.0549134140805633	0.0058119028832048	-0.6005011052470923	-0.0501653511908839	-0.896606973101349	0.348075320469593	0.0095328388015882	0.3354995441700517	0.1318564214256344	0.2771196343878452	-0.2934560551156632	0.4518016851573976	-0.1949329479341315	0.2425208830524401	-0.4396972684460878	-0.0474999886788012	0.0022381650538995	-0.0549134140805633	-0.6005011052470923	0.3354995441700517	0.1318564214256344	0.4178738260823986	-0.4471897331257248	0.2038697571621093	-0.4303729508932617	0.1349397541879653	0.0218802646581121
gRNA_CDK7_targ_128	targeting	Subpool1	ABE	-0.9314268690983308	-0.9880905445840346	-0.2656673409279929	-1.063572936115545	-2.981980156461196	-0.1971733666484948	-0.58808101199999	-0.64245856766952	-0.6286853001721904	-3.3460073586946986	-0.612278240562616	-1.1425853873288674	-1.6456336528606934	-0.7530202889492136	-0.7759758169224038	-0.3481357599764599	-0.4819847402700435	-0.7782025375201106	-1.6755894888384022	-0.7939145556095354	-0.8057529104804624	-1.7018827005253567	-0.3675539303635251	-1.626360334686849	-0.2434721247113653	-1.6499386600139243	-1.5196196829633075	-0.2087525535613052	-0.7139865362075455	-0.6001649425902177	-0.9314268690983308	-1.063572936115545	-0.6286853001721904	-1.1425853873288674	-0.7759758169224038	-0.4819847402700435	-0.8057529104804624	-1.626360334686849	-1.5196196829633075	-0.6001649425902177	-0.7283949182034527	-1.4142421530750786	-0.6197416266139001	-1.7002903288620608	-1.0582099195774368	-0.536107679255538
gRNA_CDK7_targ_129	targeting	Subpool1	ABE	-1.1466648694805823	-1.6551280482301918	-0.3140356779794515	-1.6172867463370315	-3.3291035733016003	-0.4823451132550971	-1.2994758169085492	-1.209066351824711	-0.5502321071554924	-1.7787840376912385	-1.4158085437221293	-2.393114703872301	-1.2985357262437358	-2.019071435101431	-1.5783713490942015	-0.8367946450776723	-0.9179251266967244	-0.3844727272606658	-0.72562156832154	-0.6074576090657886	-0.5020522027458225	-3.1236622759889525	-0.4126080867495271	-0.2340455073026508	-0.3085019999406023	-0.6297764703428083	0.0392502256271056	-0.2059994633979225	-0.4843097655639899	-0.3948696668028252	-1.1466648694805823	-1.6172867463370315	-1.209066351824711	-1.7787840376912385	-1.5783713490942015	-0.8367946450776723	-0.6074576090657886	-0.4126080867495271	-0.3085019999406023	-0.3948696668028252	-1.038609531896742	-1.8095784776312431	-1.0195914252962508	-1.862569095095223	-1.631992836813123	-0.7130641663450209
gRNA_CDK7_targ_130	targeting	Subpool1	ABE	-0.7961988244557271	-0.545282607816962	-0.8282070003527084	0.0124238179169246	-1.2203378676513403	-0.4305604634331705	-0.7343894316631487	-0.7408864519848444	-0.5438121999802883	-2.151389038354991	-0.7558227164846281	0.2121115655605447	-1.0893032552896782	-0.9662849230269556	-0.7902125458621961	-0.4279427806658048	-0.4590602623325543	-0.2535503551137824	-1.3753818513120135	-0.8042518233103971	-0.6764108721868518	-1.6543940790750746	-0.4612201557071317	-1.420774210365468	-0.4365997444626024	-1.0411745694655632	-0.3521260141694782	0.2224013961843365	-0.0245202507915382	-0.3812616076855615	-0.7961988244557271	-0.4305604634331705	-0.7343894316631487	-0.7558227164846281	-0.9662849230269556	-0.4279427806658048	-0.8042518233103971	-1.420774210365468	-0.4365997444626024	-0.0245202507915382	-0.7232294775417992	-0.5461581710558621	-0.673029361209427	-0.8983667297596916	-0.9486002413929432	-0.3801844660373805
gRNA_CDK7_targ_131	targeting	Subpool1	ABE	-0.716034369079514	-0.2296119432736629	-0.5707420068975245	-1.6695539048338328	0.9093746352244138	-0.5287089207137441	-0.6409326316096813	-0.7080981329655595	-0.6867949118815487	0.1079565471728552	-0.2803048211057989	-2.343640131943671	-1.8563343307192672	-1.2158790266825803	-0.9327163996672776	-1.0139162613765869	-1.1277773857110225	-1.526657635642562	-0.8977341207772498	-0.8036980038158535	-0.745567695912324	-2.494912477008353	-0.5750889150364932	-1.6213509145361094	-0.5806739638144823	-1.3884844331243396	-0.4112318866684463	-0.1904643256694006	-0.2158004779500305	-0.3266964366200701	-0.5707420068975245	-0.5287089207137441	-0.6867949118815487	-0.2803048211057989	-1.2158790266825803	-1.1277773857110225	-0.8036980038158535	-1.6213509145361094	-0.5806739638144823	-0.2158004779500305	-0.5054627730835671	-0.4296293967743876	-0.6786085588189299	-0.8386628019588716	-1.3349765856897082	-1.2227837609100571
gRNA_CDK7_targ_132	targeting	Subpool1	ABE	0.4610201239503947	-0.5948559037369386	-0.1230281751518478	-0.66430636519922	-2.726937444260665	-0.4217842449767889	-0.1905744702410283	-0.3433753331741098	-0.3484919613492677	0.3526562773430502	-0.598287615645873	-0.6970730474753392	-0.5438937231983108	0.0472407329327213	-0.2021911453662868	-0.7826102484351691	-0.9658983431314662	-0.528665382217252	0.4802654396229188	-0.2598099642683167	-0.3223648404393721	1.1214554794370402	-0.8141282557459348	0.4215086359857506	-0.6600175680094891	-1.0579618183227928	0.2702055605629925	-0.3736404031283102	0.160002436230927	-0.2708436298082528	-0.1230281751518478	-0.66430636519922	-0.3433753331741098	-0.598287615645873	-0.2021911453662868	-0.7826102484351691	-0.2598099642683167	0.4215086359857506	-0.6600175680094891	-0.2708436298082528	-0.0856213183127972	-1.2710093514788914	-0.2941472549214686	-0.3142347952593873	-0.2329480452106254	-0.7590579912612959
gRNA_CDK7_targ_133	targeting	Subpool1	ABE	1.1677893560246695	-0.7894139942840334	0.618305726857911	0.2572876784833839	-0.9753527356351996	-0.5161092379294399	-0.0154653282677037	-0.1228233168916585	-0.3667789188118744	0.30499174197113	0.0597002709796177	0.4142916199726768	-0.7167776063784137	0.684376379790595	0.3939046399758074	-0.5301946387326187	-0.3697516928982693	-0.1758157147182687	-0.0167550433466659	-0.9230554857203072	-0.78293905821701	0.3622116183919919	-0.5560113450949825	-0.5218571182849299	-0.831978592585816	1.3420034237683105	-0.3712344302325577	-0.0969707071567794	-0.1316050474860263	-0.1897816956062933	0.618305726857911	-0.5161092379294399	-0.1228233168916585	0.30499174197113	0.3939046399758074	-0.3697516928982693	-0.78293905821701	-0.5218571182849299	-0.3712344302325577	-0.1316050474860263	0.332227029532849	-0.4113914316937518	-0.1683558546570789	0.2596612109744748	0.1205011377959962	-0.3585873487830522
gRNA_CDK7_targ_134	targeting	Subpool1	ABE	0.8032065529192044	-0.1245850437996678	0.6447060669802192	-1.0064449142876333	-0.4489484132955442	0.0318899912584402	0.1569595190024678	0.1170784636943068	0.152066709121329	0.7915820679975962	-1.5058617285528102	-1.5546668712469518	-0.607174803176019	0.401576513510564	0.2948300208420822	0.3976736737833506	0.5889927130710685	0.29261264886938	0.2441370209387858	0.1589258742792216	0.3140199587552312	-0.8135580180274221	0.0315234492302103	0.2605470129898654	-0.1830335835229588	-0.9446625987939234	-1.6788118163711765	0.4957645312509567	0.1902241768379258	0.1327203267745278	0.6447060669802192	-0.4489484132955442	0.152066709121329	-1.5058617285528102	0.2948300208420822	0.3976736737833506	0.2441370209387858	0.0315234492302103	-0.9446625987939234	0.1902241768379258	0.4411091920332519	-0.4745011121082457	0.1420348972727012	-0.7563155106007219	0.0297439103922091	0.4264263452412664
gRNA_CDK7_targ_135	targeting	Subpool1	ABE	2.109443043357689	0.1742032185063361	0.5510163558519688	0.620541413542128	-0.6807117969117579	0.1435928547980181	0.7007649602731829	0.5190040582777643	0.5054786784156857	2.078678187446226	0.9092803147221552	0.6381227582927546	0.6151045689729394	0.6360243610964843	0.4864461222335428	0.261943746507907	1.020658279203926	0.3508757681057386	1.564019911901123	0.3336279348764296	0.3743477700742183	1.7361435132312413	-0.083188909603485	-0.2528253078873913	-0.171166735244394	0.7957256975268807	1.0827538930759386	0.1298154609576211	0.2856844696449885	0.3610411672201465	0.5510163558519688	0.1435928547980181	0.5190040582777643	0.9092803147221552	0.6151045689729394	0.3508757681057386	0.3743477700742183	-0.083188909603485	0.7957256975268807	0.2856844696449885	0.9448875392386648	0.0278074904761294	0.5750825656555444	1.2086937534870452	0.5791916841009889	0.5444925979391906
gRNA_CDK7_targ_136	targeting	Subpool1	ABE	0.7131882105405627	0.1555297308054249	0.5723174131731454	0.2407461866869288	0.79219837345377	-0.0403337319738531	0.5843789231700169	0.4426339333268207	0.0472426043317395	-2.0889785729053743	-0.1618107128456562	0.4638492945598328	-0.2215052036502343	0.9091031806037616	0.7298941453288491	-0.177337849057759	-0.5642170402178084	0.0753740038549339	0.2430526814920111	0.5694249283735963	0.5002785256972361	1.2679752685004049	0.1317590266455252	1.4045930187524964	-0.2860407191677531	0.7264274970012183	-0.1143747417370741	-0.4879567760820916	0.3297938127835899	0.2510426661044864	0.5723174131731454	0.2407461866869288	0.4426339333268207	-0.1618107128456562	0.7298941453288491	-0.177337849057759	0.5002785256972361	1.2679752685004049	-0.1143747417370741	0.2510426661044864	0.4803451181730443	0.3308702760556152	0.3580851536095257	-0.5956466637303992	0.4724973740941254	-0.2220602951402111
gRNA_CDK7_targ_137	targeting	Subpool1	ABE	0.744628645485143	-0.1319739659683857	0.3849223180695869	0.7531522436871431	-0.5500409734859959	0.621818512370351	0.1703119040985062	0.1111285067196272	0.6141658878593084	0.819379659946616	-0.8860234698509768	0.2595084808848455	-0.4295208561208284	1.442241637076462	0.934999108558034	0.2297608841759276	0.6269548387677116	0.5330696819726684	1.7145303894739905	0.0012229691771655	0.156476896954154	1.1589686630418572	0.1976927491629677	0.1802545806124436	0.2798771205323107	0.5546031212977263	-0.2911173921338263	0.8546299195054775	0.3583889897062553	0.090189886447089	0.3849223180695869	0.621818512370351	0.1703119040985062	0.2595084808848455	0.934999108558034	0.5330696819726684	0.156476896954154	0.1976927491629677	0.2798771205323107	0.3583889897062553	0.3325256658621147	0.2749765941904994	0.2985354328924806	0.0642882236601615	0.6492399631712225	0.4632618016387692
gRNA_CDK7_targ_138	targeting	Subpool1	ABE	0.53113294846828	0.4174320271724	0.9774533723156712	0.0114343545560854	1.7100559534496154	0.6669772578920254	0.7044230868355718	0.6949272760039626	0.2668193293479844	-1.8164989391178656	-1.111173046301282	-0.1266160692344132	0.5893006331514913	1.3945401089426288	1.097683706501805	0.6727534902648221	0.3466240693095274	1.072023008108517	-0.2565237653884673	0.2260902469106058	0.217521531238546	0.7119289133473414	0.2997650999205635	0.0671355958651309	0.5209625928398249	0.4003289117044818	0.1712651410898228	0.8909325290623485	0.2999274536648751	0.3511757016935141	0.53113294846828	0.6669772578920254	0.6949272760039626	-1.111173046301282	1.097683706501805	0.6727534902648221	0.217521531238546	0.2997650999205635	0.4003289117044818	0.3511757016935141	0.6420061159854504	0.7961558552992422	0.5553898973958397	-1.0180960182178536	1.0271748161986418	0.6971335225609554
gRNA_CDK7_targ_139	targeting	Subpool1	ABE	0.9743280734409908	0.0949110904162943	1.2759999734490413	0.1538352437549914	0.8996074883221324	-0.0145966501303532	0.4825631734246558	0.6108434385523116	0.2832759020604166	1.0647451676768316	-1.1815675326946804	0.3025747967918524	0.8325530607517331	-0.3448449718931075	0.1711842793981601	0.1077275660495981	0.5299117768252782	0.4378268066926576	-1.3039963389710432	0.0718393275106893	0.1553489760514025	-0.2963780925994433	0.6302604390827975	-0.8787506580210716	0.0739669893663862	0.8558759543823056	0.7255332030607274	0.2596126242567493	-0.5395550963810797	-0.2159257020854232	0.9743280734409908	0.1538352437549914	0.4825631734246558	0.3025747967918524	0.1711842793981601	0.4378268066926576	0.0718393275106893	-0.2963780925994433	0.7255332030607274	-0.2159257020854232	0.7817463791021089	0.3462820273155902	0.4588941713457946	0.0619174772580012	0.2196307894189285	0.3584887165225113
gRNA_CDK7_targ_140	targeting	Subpool1	ABE	-1.0937528513918184	-0.5749433416702466	-1.0729860550895542	-0.7535679556263464	-2.177786056801956	-0.3360943139512271	-1.3337220124098543	-1.2526733068930862	-0.471867469782922	0.3850671964945935	-2.696345542226213	-0.9984360741906464	-2.6659967484582188	-1.3039325266386328	-1.125782315970564	-0.1507323760921004	-0.1251786945408146	-0.4309308225931987	-2.59992357669284	0.1599774211474281	0.4097580516979839	-0.8016839876920705	-0.3092790815854638	0.2630783472365624	-0.195650506965552	-1.0418342342041	0.0481297448496087	-0.5015485532854165	0.1402452826582967	0.2536126885765302	-1.0729860550895542	-0.7535679556263464	-1.2526733068930862	-0.9984360741906464	-1.3039325266386328	-0.1507323760921004	0.1599774211474281	-0.3092790815854638	-0.195650506965552	0.1402452826582967	-0.9138940827172064	-1.0891494421265098	-1.0194209296952874	-1.1032381399740885	-1.698570530355805	-0.2356139644087046
gRNA_CDK7_targ_141	targeting	Subpool1	ABE	-0.7616828699579458	0.1325626371922511	-0.1833340778991878	-0.1235610290729525	-1.3160779715141997	0.5580339179918198	-0.1650570867841796	-0.2727506893326949	-0.0895947337161274	-0.3037675795877748	-0.9571850666961276	-0.0054242942836989	0.2444253234804856	0.1883039234226178	-0.0870595855360306	-0.3075851149749121	-0.1918285899479746	-0.6506964905785619	-0.4160124164432616	-0.4717724509122726	-0.3234809617057668	1.2660933588370529	0.3444073943457394	-0.7672980049763439	0.5071978938118015	-0.7172382344480781	0.0803338684999105	-0.0817251259227881	0.4100510322342245	0.3320328098645567	-0.1833340778991878	-0.1235610290729525	-0.1650570867841796	-0.3037675795877748	0.1883039234226178	-0.3075851149749121	-0.4160124164432616	0.3444073943457394	0.0803338684999105	0.3320328098645567	-0.2708181035549608	-0.2938683608651107	-0.1758008366110006	-0.422125646855867	0.1152232204556909	-0.3833700651671495
gRNA_CDK7_targ_142	targeting	Subpool1	ABE	-0.2478331520277384	0.1902300024422495	-0.4618190057006381	0.0597732675245986	-0.7518335093689922	-0.0984432630876311	0.5926977672044668	0.593361787041561	0.1756990885403848	-0.1222324200365634	0.3752997733279948	0.0782747703041787	0.4561919572079923	0.5727273814863756	0.595605118787177	-0.1517152786641752	-0.1460116959971023	0.3521224556993957	-0.4163357606760817	0.1345529615188934	0.197838291505878	0.4095463947104622	0.037508006695703	0.9406040662679548	-0.0489916533355147	-0.5266293256421193	0.8162553000090732	0.1365385084925776	-0.2048721485292055	0.0702684450713047	-0.2478331520277384	-0.0984432630876311	0.5926977672044668	0.0782747703041787	0.5727273814863756	-0.1460116959971023	0.1345529615188934	0.4095463947104622	-0.0489916533355147	0.0702684450713047	-0.173140718428709	-0.2635011683106749	0.4539195475954709	0.11044737453187	0.5415081524938482	0.018131827012706
gRNA_CDK7_targ_143	targeting	Subpool1	ABE	0.4327725774947253	0.322133472936905	0.1983873669843913	-0.3021061558572278	-1.788631821889491	0.4535816913094045	0.4750598501879313	0.4452876468678367	0.2182680067200567	0.808512779550452	0.1936925017975447	-0.6619331213926404	1.5188881444434192	-0.211548950602328	0.134755498636168	0.3632253581347864	0.6207035034491085	0.9375454405228524	-0.1267763441939743	0.2676334923543136	0.3542936637392312	-0.3471285295623403	0.3402589798383637	-0.7627816369610887	0.5718399106085628	-0.1515907200116056	-0.0744973653907322	0.1676065743198692	0.3694824962998975	0.5287586707208994	0.322133472936905	-0.3021061558572278	0.4452876468678367	0.1936925017975447	0.134755498636168	0.6207035034491085	0.2676334923543136	-0.3471285295623403	-0.0744973653907322	0.3694824962998975	0.3177644724720072	-0.5457187621457714	0.3795385012586083	0.1134240533184521	0.4806982308257531	0.6404914340355824
gRNA_CDK7_targ_144	targeting	Subpool1	ABE	-1.3409443091687665	-0.635991848411571	-1.518519028545858	-1.848779012830265	-1.9289645524926016	-0.6692169543813034	-0.2719861173771149	-0.250334317087977	-0.44744107603795	-1.0995121747926735	-2.717397397879856	-2.49433676488883	-0.3946697943013473	-0.4203487465281951	-0.2149818158981328	-0.2309875491929942	-0.3072143184833364	0.1377429320008695	-1.8140875051330247	-0.1995136916859257	-0.0281204951610463	-1.7194073906004177	0.0061731096784221	-1.359507367067482	-0.3763149331588674	-1.3013041235615743	-0.8217353346844541	0.0729591338750543	-0.1605033091126157	-0.2724268963449903	-1.3409443091687665	-1.848779012830265	-0.2719861173771149	-2.49433676488883	-0.3946697943013473	-0.2309875491929942	-0.1995136916859257	-1.359507367067482	-0.8217353346844541	-0.1605033091126157	-1.1651517287087316	-1.482320173234723	-0.3232538368343473	-2.10374877918712	-0.3433334522425584	-0.1334863118918204
gRNA_CDK7_targ_145	targeting	Subpool1	ABE	-1.0031817935138407	-0.1515084413022778	-0.822397878928474	-0.6008689962411173	-2.3859545145047454	-0.1999176024195791	-0.4017500416255231	-0.3821907604112245	-0.1641140710504262	-1.4777376525357562	-1.1368907264074524	-0.7899386751171273	0.2897004257840393	-1.439745492744727	-0.687625394519961	0.1269880988149386	0.1171906283458553	-0.1108373569947337	-1.6432886004185638	-0.3845378417303986	-0.272903137343527	0.0796816891439217	0.1342364352938683	-1.3779054521662368	-0.0180996013598411	-0.9448982233038046	0.5088054835744737	0.2487160010204141	-0.4000339547747926	-0.0556049094971197	-0.822397878928474	-0.6008689962411173	-0.3821907604112245	-1.1368907264074524	-0.687625394519961	0.1171906283458553	-0.3845378417303986	0.0796816891439217	-0.0180996013598411	-0.0556049094971197	-0.6590293712481975	-1.062247037721814	-0.3160182910290579	-1.1348556846867786	-0.6125568204935495	0.0444471233886867
gRNA_CDK7_targ_146	targeting	Subpool1	ABE	-1.9297252477422504	-0.7809547146224148	-1.817697620253324	-1.3981131557368651	-3.4896584960048687	-0.7448813085455283	-0.3392169359240032	-0.3099083595278348	-1.0569324682044696	-3.062061038106294	-2.021663602231908	-1.519900527501875	-1.3634020870083483	-3.416513298293592	-1.1752051131207355	-0.3850937111916743	-0.3058239364133649	-0.5734377639846697	-3.586352119201388	-0.296301597685166	-0.1019641680868594	-3.9798642660350985	-0.6338191999607674	-2.8989056179814945	-0.4271777430503711	-1.8644408063315283	-3.1413043966247973	-0.4644954047105199	-1.2046839724222351	-0.8656109611265688	-1.817697620253324	-1.3981131557368651	-0.3392169359240032	-2.021663602231908	-1.3634020870083483	-0.3850937111916743	-0.296301597685166	-2.8989056179814945	-1.8644408063315283	-0.8656109611265688	-1.5094591942059965	-1.8775509867624207	-0.5686859212187693	-2.201208389280026	-1.985040166140892	-0.4214518038632364
gRNA_CDK7_targ_147	targeting	Subpool1	ABE	-1.364653365094999	-0.4042545537987776	-1.0918538023178022	-1.512624551929498	-3.0025776054627493	-0.3359504050830774	-1.318557359049619	-1.2747671612759566	-0.5444519646495504	-3.582660262201312	-0.947115284805616	-1.9904177877584597	-0.2964869461527402	-1.784827772263185	-1.3316677155953467	0.0150801658096315	0.0051089819743088	-0.7944646150025223	-2.936177565562517	-0.570544602328825	-0.3155375988015445	-2.33121637604694	-0.1616968576576882	-1.498865036301083	-0.0513447348178606	-1.0664765204896482	-1.2965855921902585	-0.3294776585607497	-0.6755288981868273	-0.3714004131635441	-1.0918538023178022	-1.512624551929498	-1.2747671612759566	-1.9904177877584597	-1.3316677155953467	0.0051089819743088	-0.570544602328825	-1.498865036301083	-1.0664765204896482	-0.3714004131635441	-0.9535872404038596	-1.6170508541584416	-1.0459254949917087	-2.173397778255129	-1.1376608113370903	-0.258091822406194
gRNA_CDK7_targ_148	targeting	Subpool1	ABE	-1.7271197999372765	-0.6491280105120308	-2.4219226812674552	-1.9470644397403472	-3.641735008641055	-1.6106242771997072	-3.145549067995976	-3.106926807174679	-1.1773887124146722	-5.865163187014992	-1.5262246132907376	-2.1303783623928885	-0.2382747732279137	-2.366672852323551	-2.387691999923519	-0.5653113211051054	-0.4338450513047637	-0.1270082059650167	-3.957583501947007	-0.6493497178448696	-0.3791762147702287	-3.5276725050585207	-0.6972444866737345	-1.686425423532844	-1.1019762416506185	-2.160358175555311	-5.643885537232642	0.0038853924654823	-0.6582436969009438	-0.6566633676904496	-1.7271197999372765	-1.9470644397403472	-3.106926807174679	-2.1303783623928885	-2.366672852323551	-0.4338450513047637	-0.6493497178448696	-1.686425423532844	-2.160358175555311	-0.6566633676904496	-1.5993901639055874	-2.3998079085270363	-2.476621529195109	-3.173922054232873	-1.6642132084916614	-0.3753881927916286
gRNA_CDK7_targ_149	targeting	Subpool1	ABE	-2.3907963993068764	-1.926644445997277	-1.9801059651867567	-3.123070868472753	-4.261706207911111	-1.5245602466956836	-1.400119482943136	-1.3139088890604125	-1.889091959535825	-5.318071765840465	-4.416253138193291	-4.567579471753868	-1.9478876217474832	-2.562104096258183	-1.5802460054136829	-1.523350915049042	-1.36255542410378	-1.3964080343621337	-4.322278141453291	-0.9947875682070932	-0.8100010471344554	-2.0834722919679067	-1.7955258401245977	-2.6835274499546053	-1.1900749425856605	-2.67068037758795	-4.811485988065077	-2.9513111816448365	-1.8580505879414868	-1.166920715478003	-1.9801059651867567	-3.123070868472753	-1.400119482943136	-4.567579471753868	-1.9478876217474832	-1.3964080343621337	-0.9947875682070932	-2.0834722919679067	-2.67068037758795	-1.8580505879414868	-2.0991822701636367	-2.9697791076931828	-1.534373443846458	-4.767301458595875	-2.030079241139783	-1.4274381245049852
gRNA_CDK7_targ_150	targeting	Subpool1	ABE	-1.681984812543318	-0.0221825584876914	-1.6567718082595475	-1.2657721628896528	-2.691138396379392	-0.7064071919812548	-1.0277634917439116	-0.998026666013831	-0.8070186486226143	-3.8052471094288	-1.703916183034594	-1.3374392660688517	0.6794316000383506	-1.881170063482276	-1.4004142180117822	0.1531425005837335	-0.0146934394465689	-1.2764222159115968	-3.004505136903385	-0.4295773540440601	-0.3674676094403128	-2.8024728812430446	-0.5208054844997144	-1.940954114954788	-0.5440269542802788	-1.411994073641536	-1.8995053867763667	-1.1163525606994946	-0.4062997000891026	-0.3530875422105177	-1.6567718082595475	-1.2657721628896528	-0.998026666013831	-1.703916183034594	-1.4004142180117822	-0.0146934394465689	-0.4295773540440601	-1.940954114954788	-1.411994073641536	-0.4062997000891026	-1.120313059763519	-1.5544392504167666	-0.9442696021267856	-2.2822008528440825	-0.8673842271519024	-0.3793243849248107
gRNA_CDK7_targ_151	targeting	Subpool1	ABE	-1.3809612111530778	-0.3087770852226237	-2.5417059373149864	-0.6837061516583963	-0.5486164736898659	-0.5531291127231748	-0.5363955585475968	-0.5388353359492923	-0.9083523526672576	-2.963268514004931	-1.41085981815694	-0.5537761814445998	-1.0124580730667443	-1.738305491931974	-0.993595620012564	-0.557357610905629	-0.6795318299076831	0.0063896771482335	-2.4346172837407534	-0.4936489724642284	-0.5629564245038611	-2.968598702250235	-0.531708844513622	-1.167138043154803	-0.4553814095691199	-1.4254641557805152	-1.1518217175374552	-0.8767160428432036	-0.8373520562725719	-0.1140656247053039	-1.3809612111530778	-0.5531291127231748	-0.5388353359492923	-1.41085981815694	-1.0124580730667443	-0.557357610905629	-0.5629564245038611	-1.167138043154803	-1.1518217175374552	-0.8373520562725719	-1.4104814112302293	-0.5951505793571457	-0.6611944157213823	-1.6426348378688236	-1.248119728337094	-0.4101665878883595
gRNA_CDK7_targ_152	targeting	Subpool1	ABE	0.671571328106554	-0.1140437431399875	-0.6803932673054682	-0.9087989667458246	-2.5668717072319422	-0.3141317183217079	-0.6255159596373147	-0.7112917770629521	-0.3950259482466462	-2.1962716854309967	-0.6737877349240561	-0.8413003650451859	-0.3558020158096128	-0.4888127213259941	-0.2983747427499905	0.404006786163473	0.3075532642244881	-0.7557649257041151	-2.135378874517732	-0.6823854938404695	-0.6268938969060308	-1.6445501122657522	-0.9400051476338912	-1.371426792234396	-0.1321478032976362	-0.9375146184208084	-0.307693030569713	-0.5275938962346846	-0.2361907739520156	0.0918358264900035	-0.1140437431399875	-0.9087989667458246	-0.6255159596373147	-0.8413003650451859	-0.3558020158096128	0.3075532642244881	-0.6823854938404695	-1.371426792234396	-0.307693030569713	-0.2361907739520156	-0.0409552274463006	-1.263267464099825	-0.5772778949823044	-1.2371199284667462	-0.3809964932951992	-0.014734958438718
gRNA_CDK7_targ_153	targeting	Subpool1	ABE	-1.5697547130613134	-0.7879357301305342	-1.382873287407142	-0.8861122929666906	-2.3673051505372005	-0.2446833655322519	-0.6816070908450016	-0.6711487155810876	-0.6669978082290677	-1.1034935755371147	-1.2882960144853617	-0.7829804578727678	-1.00609538049859	-0.9759996945161408	-0.6121209706978997	0.1412967635798461	-0.0585397054059039	-0.0757652000462856	-2.428405813979236	-1.0630508332942774	-1.0393139338647923	-1.932996206899685	-0.3292764551029803	-1.4256739830929672	-0.0682249177900787	-1.623361897564171	-1.834637758666376	-0.9339314147788292	-0.2719846794468198	-0.3616971484306742	-1.382873287407142	-0.8861122929666906	-0.6711487155810876	-1.1034935755371147	-0.9759996945161408	-0.0585397054059039	-1.0630508332942774	-1.4256739830929672	-1.623361897564171	-0.3616971484306742	-1.2468545768663295	-1.1660336030120475	-0.6732512048850522	-1.058256682631748	-0.8647386819042101	0.0023306193758855
gRNA_CDK7_targ_154	targeting	Subpool1	ABE	-1.9904223843955149	-0.1382215283451748	-0.9832222272494496	-1.7672286359669227	-3.162450770797756	-0.9544777481690958	-0.7949849579794386	-0.7407539598248059	-0.7934509887616967	-2.553663210045229	-1.0207650816996643	-2.2326315940132444	-2.2443674960532483	-2.421506142036254	-1.150569102026986	-0.1172399065301248	-0.1950619004152865	-1.011676402157364	-3.1367837438948105	-0.7567017374481488	-0.5963853392154422	-2.049682135432447	0.0311433647147033	-2.252890119289113	-0.812995930999683	-1.9778374151437048	-1.7152379055597151	-0.6105573853667897	-0.8177401338277296	-0.7704827427860625	-0.9832222272494496	-1.7672286359669227	-0.7934509887616967	-2.2326315940132444	-2.2443674960532483	-0.1950619004152865	-0.7567017374481488	-2.049682135432447	-1.7152379055597151	-0.7704827427860625	-1.0372887133300464	-1.9613857183112584	-0.7763966355219803	-1.935686628586046	-1.938814246705496	-0.4413260697009251
gRNA_CDK7_targ_155	targeting	Subpool1	ABE	-0.9068228315242703	0.2990207949238425	-0.952628678566807	-0.775425254257984	-1.8201798359688148	0.0661820975256794	-0.4739058824285326	-0.4492378229709123	-0.1670240679669394	-1.6191562821693732	-1.2929328193289575	-0.9953337416197686	-0.0297749590809348	-1.1456514132375322	-0.6278685011097476	0.1703169139928433	0.1291824791323867	0.4592275937764569	-1.7544847168793911	0.0044982514006059	0.0756493663950819	-1.3747937334933031	0.0275815642160891	-1.153771984753148	0.2132108478002487	-1.0846652076585126	-0.3793323057251639	-0.1052578822919181	0.0612337148357461	0.2244334375005543	-0.9068228315242703	-0.775425254257984	-0.4492378229709123	-1.2929328193289575	-0.6278685011097476	0.1703169139928433	0.0044982514006059	-1.153771984753148	-0.3793323057251639	0.0612337148357461	-0.5201435717224117	-0.8431409975670398	-0.3633892577887948	-1.3024742810393664	-0.6010982911427382	0.2529089956338957
gRNA_CDK7_targ_156	targeting	Subpool1	ABE	-1.6587208370738007	-0.6511819733768891	-2.0110161070484187	-1.325434264428245	-3.048333205526284	-0.6985010664110166	-0.8050303688590243	-0.7977139900402879	-1.0945410063149588	-3.4018185862666024	-3.0241017875973	-1.4113711830508695	-2.355504001550744	-2.421098771494628	-1.28982554102114	-0.0595257561822164	-0.1286977453800955	-1.3086121190977813	-3.1963502582227497	-1.396686222740406	-1.177277632779932	-3.440930132435339	-0.3999551413754185	-2.1411301900141164	-0.4313227012913483	-1.7248398279083097	-3.009396051454133	-0.8098618598244414	-0.3928503383964123	-0.6540590477993692	-1.6587208370738007	-1.325434264428245	-0.8050303688590243	-3.0241017875973	-2.355504001550744	-0.1286977453800955	-1.396686222740406	-2.1411301900141164	-1.7248398279083097	-0.6540590477993692	-1.440306305833036	-1.6907561787885153	-0.8990951217380904	-2.612430518971591	-2.022142771355504	-0.4989452068866977
gRNA_CDK7_targ_157	targeting	Subpool1	ABE	-1.3450177285895972	-0.2581585635749116	-1.243766602343403	-1.380338402522713	-1.182830640218788	-1.0980540860606511	-1.1206717219635909	-1.0224374000879843	-0.7515275811352327	-2.0536404061049365	-2.0147255375786752	-1.7322270723866011	-0.0634631447432133	-2.955928825088001	-1.6132969177010257	-0.7009331292346886	-0.6223034237654929	-0.9752531024872594	-2.631460652509065	-0.6458043989493181	-0.5025095261917485	-2.662990281278649	-0.820624665860822	-2.153396221370917	-0.7297407409521058	-1.662923657208428	-0.4966692685172861	-1.1131560431299103	-0.1873972244948276	-0.0427845741731031	-1.243766602343403	-1.182830640218788	-1.0224374000879843	-2.0147255375786752	-1.6132969177010257	-0.7009331292346886	-0.6458043989493181	-2.153396221370917	-0.7297407409521058	-0.1873972244948276	-0.9489809648359708	-1.2204077096007175	-0.9648789010622691	-1.9335310053567376	-1.5442296291774136	-0.7661632184958136
gRNA_CDK7_targ_158	targeting	Subpool1	ABE	-1.5494789739275248	-0.0965577920343429	-1.7563896398903378	-1.4244784947697224	-0.9918583247226902	-0.6565033236174685	-0.7495471144014533	-0.7023730887266904	-0.6348074119221236	-2.3442868005898525	-1.577883580393861	-1.7721782501517933	-0.8775448253798042	-3.2314657395135824	-1.449187198737091	-0.5680214107571006	-0.3718504121398406	-0.2620585361961381	-3.0778440265249336	-0.2890247527059726	-0.1865971655427595	-2.9852296474306868	-0.2903983893406437	-1.952328431282752	-0.3385467799800141	-1.5771463126945584	-1.0550018544423738	-0.4878697582990369	-0.3477493565136086	-0.4098229450199561	-1.5494789739275248	-0.9918583247226902	-0.7023730887266904	-1.7721782501517933	-1.449187198737091	-0.3718504121398406	-0.2890247527059726	-1.952328431282752	-1.0550018544423738	-0.4098229450199561	-1.1341421352840684	-1.0242800477032938	-0.6955758716834225	-1.898116210378502	-1.852732587876826	-0.4006434530310264
gRNA_CDK7_targ_159	targeting	Subpool1	ABE	-1.0277866064391532	-0.831791614878917	-0.394069538054507	-0.5167147018418575	-2.8838170670895757	-0.6197343072784172	-0.9654448967990672	-0.919541487062912	-0.6541245327738692	-0.8164307585019651	-1.695023611705119	-0.2596582913544407	-0.7877442792152934	-0.902075813159932	-0.8201439357962911	-0.0901346243548365	-0.1756618741282364	-0.6717915198499712	-1.015485859103703	0.2222440523293916	0.2388921921690225	-1.527050303251934	-0.7649023127623013	-1.6434940488942276	-0.4542752518128468	-1.4425693245362323	-1.134606851571829	-0.420438502138243	-0.7983538525903365	-0.632979758994011	-0.831791614878917	-0.6197343072784172	-0.919541487062912	-0.8164307585019651	-0.8201439357962911	-0.1756618741282364	0.2222440523293916	-1.527050303251934	-1.134606851571829	-0.632979758994011	-0.7512159197908591	-1.3400886920699502	-0.8463703055452828	-0.9237042205205084	-0.8366546760571721	-0.3125293394443481
gRNA_CDK7_targ_160	targeting	Subpool1	ABE	-0.9137782470988997	-0.0573907646350956	-1.2570264137884084	-0.1992760774877389	-0.6996686707553984	-0.7048069179289015	-0.0146044115228602	0.0526929305104433	-0.5470746897883082	-4.090246507224911	-0.997762428484942	0.0060910679614071	-0.7975905334922286	-3.1697935542348263	-0.8429502608892331	-0.8735740335702369	-0.7783418223033856	0.1884156590693361	-1.219623659766258	-0.3485746251230519	-0.238542452036007	-3.598736052197031	-0.2122733189027165	-1.8073436218987535	-0.4753188258260909	-1.2270548179875225	-0.5382914667861876	-0.8131045737205606	-0.0453801737625373	-0.3861143371944501	-0.9137782470988997	-0.6996686707553984	-0.0146044115228602	-0.997762428484942	-0.8429502608892331	-0.7783418223033856	-0.3485746251230519	-1.8073436218987535	-0.5382914667861876	-0.3861143371944501	-0.7427318085074678	-0.534583888724013	-0.169662056933575	-1.6939726225828151	-1.603444782872096	-0.4878333989347621
gRNA_CDK7_targ_161	targeting	Subpool1	ABE	-0.3433515936440611	0.006350333574959	-0.2177189749085695	0.4423130248656896	-0.4369080700711623	0.0042301043937464	-0.0560232869190307	-0.0273059511366239	0.2067719332668656	-1.5494915088715815	0.9599006909558896	0.7826335924383746	0.2670078417151141	0.1163342909842008	0.1573614462612279	0.4863608347878403	0.5438303053339624	0.0185553233565339	-0.3970988731732672	0.0863932053761274	0.0317110723954833	-0.3817192346217541	-0.0913785276857633	-0.1253544613695965	0.0599987353332617	0.0090007964154746	0.5409479677507331	0.2228420263866236	-0.3305225825054924	-0.021600831854708	-0.2177189749085695	0.0042301043937464	-0.0273059511366239	0.7826335924383746	0.1573614462612279	0.4863608347878403	0.0317110723954833	-0.1253544613695965	0.0599987353332617	-0.021600831854708	-0.1849067449925572	0.0032116863960912	0.0411475650704036	0.0643475915075608	0.180234526320181	0.3495821544927788
gRNA_CDK7_targ_162	targeting	Subpool1	ABE	-0.9234421872572868	0.0032384256691142	-0.7987937929524573	-0.8116453827240819	-0.7133254154740775	-0.461831968830342	0.1755577799454265	0.2202304714991759	-0.3297498895325473	-3.567254530728661	-0.5078264011334851	-1.1239451918472183	-0.8463580557991996	-0.9928280635931076	-0.3251887269619726	-0.4435836731073116	-0.5134862733024353	-0.2752345499142963	-1.5942212787313443	0.192165946388983	0.2385492522562704	0.0803755775281154	0.2225340365208512	-1.0203391996767976	-0.4318349899071771	-1.018343452257006	-0.8860495314511514	-0.1952813559238223	0.0644770270563745	-0.0087621869682267	-0.7987937929524573	-0.7133254154740775	0.1755577799454265	-1.1239451918472183	-0.8463580557991996	-0.4435836731073116	0.192165946388983	0.0803755775281154	-0.8860495314511514	-0.0087621869682267	-0.5729991848468766	-0.6622675890095004	0.0220127873040183	-1.7330087079031216	-0.7214582821180934	-0.4107681654413477
gRNA_CDK7_targ_163	targeting	Subpool1	ABE	-0.6370822869971742	-0.1480945473384445	-0.1023155345893617	-0.4974913955198787	0.16788710373901	-0.3787156283664166	-0.041805304627252	-0.0628479821402591	-0.0197436751952413	-0.4175006206221798	0.1080848870473181	-0.5208529826432068	-1.3736537594452969	0.0842471313517062	0.0439720611246579	0.13133153759386	-0.132986832361266	-0.2892640997603174	-1.4453373639441551	0.8158784147337658	0.7537527585271685	-0.2478897783253341	-0.0764316892915179	-0.8926234262201033	-0.3006102325651594	-0.2610175370213889	-0.9222272635428476	0.4394780534652914	-0.2234896116329871	0.175221885454418	-0.1480945473384445	-0.3787156283664166	-0.041805304627252	-0.4175006206221798	0.0439720611246579	-0.132986832361266	0.7537527585271685	-0.2478897783253341	-0.3006102325651594	0.175221885454418	-0.2958307896416601	-0.2361066400490951	-0.0414656539875841	-0.2767562387393561	-0.4151448556563108	-0.0969731315092411
gRNA_CDK7_targ_164	targeting	Subpool1	ABE	-1.23444028593695	-0.0460858506123206	-0.7265843094261535	-1.0702259752272807	-2.819041181513214	-0.0114410661620949	-0.4631460170806877	-0.3931507126443127	-0.3748366648950895	-2.617900919957852	-3.2707162707824047	-1.272067110795139	-1.6226565096266814	-1.5275091442475566	-0.7436454773848656	-0.3576476627606591	-0.5023645993776962	-0.8098755040945115	-1.4794791537025689	-0.7107226716154218	-0.5931395354167224	-2.3378331492743585	-0.0808831966668577	-1.718654629292973	0.2081719134496876	-1.2247729363519857	-1.5374572704591098	0.210397780702817	0.0943173737495778	0.1392001648080239	-0.7265843094261535	-1.0702259752272807	-0.3931507126443127	-2.617900919957852	-1.5275091442475566	-0.5023645993776962	-0.7107226716154218	-1.718654629292973	-1.2247729363519857	0.1392001648080239	-0.6690368153251414	-1.3002360743008632	-0.4103777982066967	-2.386894767178465	-1.2979370437530344	-0.5566292554109555
gRNA_CDK7_targ_165	targeting	Subpool1	ABE	0.9363395394509666	0.383225807763688	0.811274437086338	0.9846871798048996	0.9253407898526852	0.6216530439165386	0.7554488651931784	0.700365441203898	0.6012874787343978	1.2401961065275278	1.0437839434559313	1.054956151431271	-0.1208767184325967	0.098146527309602	0.3372307783339711	0.3481307959448411	0.6881407232913663	0.9872106629212558	1.2658671508310997	0.5091039168009502	0.6083259596862994	0.6227537902047722	0.3187104871036746	2.1444845875165868	0.5268626119804248	0.7546174184442626	-0.755190704144156	0.6568536797459251	0.8238635221759462	0.5913561352166656	0.811274437086338	0.9253407898526852	0.700365441203898	1.054956151431271	0.098146527309602	0.6881407232913663	0.6083259596862994	0.6227537902047722	0.5268626119804248	0.6568536797459251	0.7102799281003308	0.8438936711913745	0.6857005950438246	1.11297873380491	0.1048335290703254	0.6744940607191544
gRNA_CDK7_targ_166	targeting	Subpool1	ABE	1.3341328777177806	0.2925067477456137	1.1102135233092534	-0.1433510855252713	1.2767352522385345	0.0826566381789367	0.548648180624864	0.4979838730276273	0.4705804494265065	1.0356528261042166	0.9659735971956795	-0.3607017791413432	0.7237919390923774	0.937655855590795	0.7231062152619759	0.3149791633483907	0.2443322370769336	0.5661590617759417	1.123145758477919	0.1560916793671031	0.1915127163513017	-0.0146139089034153	-0.043704933251113	-0.102068790430518	-0.0496338757944973	0.0642230111364455	0.4776859677294518	0.7835666552597993	0.2131863397220175	0.1848728228802588	1.1102135233092534	0.0826566381789367	0.4979838730276273	0.9659735971956795	0.7237919390923774	0.3149791633483907	0.1915127163513017	-0.043704933251113	0.0642230111364455	0.2131863397220175	0.912284382924216	0.4053469349640666	0.5057375010263326	0.5469748813861844	0.7948513366483828	0.3751568207337554
gRNA_CDK7_targ_167	targeting	Subpool1	ABE	0.6134722942416443	0.3063334852213121	0.5135757071872068	0.4067686150164958	0.2184891562793983	0.4096802068957119	0.4256624180830847	0.3461047056502213	0.3684774032711195	-0.2948758752722043	1.4492078643546078	0.5500786936753823	0.3949221689808815	0.2506205184654322	0.1767084547120744	0.2669678504970055	0.1695500635531444	0.6667662984736248	-0.5363310589699471	0.3339977408910198	0.3957725781411	-0.319913725331742	-0.0950482913531428	-0.5113548847351663	0.3913827850414746	0.1453427098989845	-0.3447822688508417	0.7601448873120716	0.5833510871261531	0.63640945905143	0.5135757071872068	0.4067686150164958	0.3684774032711195	0.5500786936753823	0.2506205184654322	0.2669678504970055	0.3339977408910198	-0.319913725331742	0.1453427098989845	0.63640945905143	0.4777938288833877	0.3449793260638686	0.3800815090014752	0.5681368942525953	0.274083714052796	0.3677614041745916
gRNA_CDK7_targ_168	targeting	Subpool1	ABE	0.1249014111641724	0.5574747457686945	0.7998100839967373	0.4424145586891378	-0.2638257750437876	0.693328384288229	0.4852319349149255	0.4679987546804598	0.7206031298893016	2.086651449496898	-0.2827165101752924	0.368614923449746	0.5835222817076141	0.6008175986880375	0.5122891133129208	0.7752398063648991	0.9079080836270642	0.5069404607838517	0.4573464453858067	0.3705616603550851	0.3645470814167136	-0.2629468757821593	0.5976928295103074	0.1170420517897992	0.6584074889771946	-0.142394805140085	0.7434822937062716	0.403243607276851	0.453408107129125	0.4318093995344913	0.5574747457686945	0.4424145586891378	0.4852319349149255	0.368614923449746	0.5835222817076141	0.7752398063648991	0.3705616603550851	0.1170420517897992	0.6584074889771946	0.4318093995344913	0.4940620803098681	0.2906390559778597	0.5579446064948956	0.7241832875904506	0.5655429979028574	0.730029450258605
gRNA_CDK7_targ_169	targeting	Subpool1	ABE	-0.1235778362440272	0.0537582659971732	-1.2853497976475214	0.2004158812229958	-0.0889233649168377	0.0173832287321106	-0.0061137337738354	-0.0164008404343292	-0.2629003024759262	-4.230534909416419	-1.327032544226976	0.5929206213971746	-0.134425039614644	0.2434494199779233	0.1640455749343482	-0.1854120146208462	-0.0910914765132701	-0.0880611851788875	-0.3478446578511651	-0.3120356733400929	-0.5333114481621786	-1.0041454413688546	-0.6293605576526619	1.7537219745762886	-0.0074130034447009	-0.2789706818243218	-0.1423235280935003	-0.0973522332049397	-0.2530166188782546	0.0097969484314503	-0.1235778362440272	0.0173832287321106	-0.0164008404343292	-1.327032544226976	0.1640455749343482	-0.0910914765132701	-0.3478446578511651	-0.6293605576526619	-0.1423235280935003	-0.0973522332049397	-0.4517231226314585	0.0429585816794229	-0.0951382922280303	-1.6548822774154068	0.0910233184325425	-0.1215215587710013
gRNA_CDK7_targ_170	targeting	Subpool1	ABE	-1.2272282286147012	0.1378179945865144	-0.2506742525864294	-0.0843096981751548	-0.1866404478067402	0.2044905748144808	-0.383050644142152	-0.3527514260567302	-0.0731739502600317	-0.7720478478372348	-0.2053184631326851	0.1622803572445979	-0.5016742656838884	-0.868002652286404	-0.5788482442138045	0.4508168097687196	0.2447464929549607	-0.0407354734270615	-0.2309890872742371	-0.1402302798439805	-0.2114669681056074	-0.6747607781202174	0.0474189933873316	-1.190243930192145	0.2984222732768776	-0.6877828638970732	0.2138349643533327	-0.0056246991719822	-0.0068588854706602	-0.2023073633366371	-0.2506742525864294	-0.0843096981751548	-0.3527514260567302	-0.2053184631326851	-0.5788482442138045	0.2447464929549607	-0.2114669681056074	-0.6747607781202174	0.2138349643533327	-0.0068588854706602	-0.4466948288715386	-0.022153190389138	-0.2696586734863047	-0.2716953179084407	-0.649508387394699	0.2182759430988728
gRNA_CDK7_targ_171	targeting	Subpool1	ABE	-2.3256286585694963	-2.3265101090998184	-2.6327663476506302	-2.8064848456517906	-2.9257699863936546	-2.0848537359384998	-1.8147812428328904	-1.674104865469835	-1.884780857747072	-5.761245717813557	-1.5699809889921634	-3.0435668199696657	-0.6988123404600433	-3.0312645897565376	-2.1772273069969104	-1.614521848755799	-1.6836835739357046	-2.3490728652408603	-3.017800949099377	-1.8028356203911056	-1.5964425837339116	-3.964277867159927	-0.6385087015095933	-2.888199839775458	-1.7525247805501998	-2.7127167571418456	-4.476913273573135	-2.5491662280697125	-1.4710856108404904	-1.334361562659603	-2.3265101090998184	-2.8064848456517906	-1.8147812428328904	-3.0435668199696657	-2.1772273069969104	-1.6836835739357046	-1.8028356203911056	-2.888199839775458	-2.7127167571418456	-1.4710856108404904	-2.4283017051066484	-2.605702855994648	-1.7912223220165993	-3.458264508925129	-1.9691014124044968	-1.8824260959774548
gRNA_CDK7_targ_172	targeting	Subpool1	ABE	-2.2665270567731235	-0.536407629330035	-0.8602750742934373	-2.106789496574395	-3.670669347300165	-1.5066068914894029	-2.0023279404531213	-2.036840796562984	-1.5778207770627095	-3.0070548182344825	-2.014497921289685	-2.2891478802355496	-0.2392203280552364	-2.5640987515103157	-2.014741278206553	-0.684445500170211	-0.6191283150857579	-1.16920877188178	-2.9705895531756368	-1.403567408861042	-1.2148955237992158	-3.762059756555988	-0.9536224592273146	-2.3252964191539363	-1.200625647644762	-2.47694417455846	-2.387302430221924	-1.478182186840559	-1.3211805291543124	-1.1431034967743474	-0.8602750742934373	-2.106789496574395	-2.0023279404531213	-2.2891478802355496	-2.014741278206553	-0.684445500170211	-1.403567408861042	-2.3252964191539363	-2.387302430221924	-1.3211805291543124	-1.2210699201321986	-2.428021911787987	-1.872329838026272	-2.436900206586573	-1.6060201192573682	-0.8242608623792497
gRNA_CDK7_targ_173	targeting	Subpool1	ABE	-1.1277018719267091	0.2337039094054062	-0.2215210361863678	-0.316919281053614	-1.7040895970361274	-0.1318880343030199	-0.8981243997293126	-0.9574830350837206	-0.2524852636763517	-2.674980120275277	-0.5249900451828162	-0.0510705322151651	0.4927312991499622	-0.9536932375809944	-0.8449503483452788	-0.3667629905866394	-0.3268400934112848	0.0424457228105793	-2.225809977728044	-0.0509384168520651	0.0981674525429584	-1.627683985260439	0.0035778523469702	-1.0118449357778343	0.0596637491183661	-0.9908235051188152	-0.3843721364029461	-0.4132025018120406	-0.2607141745653228	0.0595685395143257	-0.2215210361863678	-0.316919281053614	-0.8981243997293126	-0.5249900451828162	-0.8449503483452788	-0.3268400934112848	-0.0509384168520651	-1.0118449357778343	-0.3843721364029461	-0.2607141745653228	-0.3718396662358902	-0.7176323041309205	-0.7026975661631284	-1.0836802325577526	-0.4353040955921037	-0.2170524537291149
gRNA_CDK7_targ_174	targeting	Subpool1	ABE	-0.9579468605815604	0.207045279091677	0.0706335152004009	-0.3451355129447669	0.1583260252233247	-0.1236468675771811	-1.2533981206789842	-1.1968656046419492	-0.2130548306887578	-3.559424288689154	-1.4960816867533866	-0.2306581144312474	-1.457101429082743	-1.6959080409271254	-1.2961961499016983	-0.7173550702287083	-0.4950892590090991	0.2421922357477904	-0.470142694030601	0.2619918025080113	0.3511054798279079	-1.8593081622123595	0.106924347935215	0.2661511337548997	-0.0123034216755572	-0.8169102906610509	-0.2230753346492427	-0.4314217152111927	0.2952155953660898	-0.0118489485746893	0.0706335152004009	-0.1236468675771811	-1.1968656046419492	-1.4960816867533866	-1.457101429082743	-0.4950892590090991	0.2619918025080113	0.106924347935215	-0.2230753346492427	-0.0118489485746893	-0.2267560220964941	-0.1034854517662077	-0.8877728520032305	-1.762054696624596	-1.4830685399705226	-0.3234173644966723
gRNA_CDK7_targ_175	targeting	Subpool1	ABE	-1.3627420506126768	-0.3866704792851784	-0.2393314959729041	-1.3398773586030102	-2.8167106263021213	-0.8007367947156998	-0.9004572813549973	-0.8323990624909424	-0.92107159770301	-2.879945652918271	-1.9711551596104904	-1.6414185110729722	-1.245932017573958	-2.5632046561062145	-1.3539574483357	-1.0806728236798269	-1.059177326810099	-0.5049008869040963	-3.44660963753656	-1.1104080682944362	-0.9097221793861614	-2.5318121635478232	-0.3119360283570932	-2.3658558677410357	-0.6263368024044744	-1.6820418384026408	-1.389110598933932	-0.9062828473711682	-0.9903571924477276	-0.4831556583415584	-0.3866704792851784	-1.3398773586030102	-0.9004572813549973	-1.9711551596104904	-1.3539574483357	-1.059177326810099	-1.1104080682944362	-2.3658558677410357	-1.389110598933932	-0.9062828473711682	-0.6629146752902532	-1.6524415932069438	-0.8846426471829831	-2.1641731078672444	-1.7210313740052907	-0.8815836791313408
gRNA_CDK7_targ_176	targeting	Subpool1	ABE	-1.6502273058664276	-0.7050347387430648	-1.18783937966978	-1.9428523540311955	-3.4679248576271418	-1.3412884509939509	-1.0266660723640757	-1.020726679786277	-1.0363065809362593	-4.187062752038982	-0.5700713874781187	-2.4278464606795054	-1.895939417298541	-3.478148973990435	-1.6278900094022053	-0.3329221545718592	-0.2674936838110427	-0.3524280602583749	-3.4594421018119035	-0.7308682227601662	-0.5826595774701033	-1.5552696000019328	-0.4664819189180397	-1.850724115655051	-1.015918619530778	-1.5439119295532973	-3.1546994348893818	-1.0509311023811398	-0.4905717716743946	-0.4935228366942896	-1.18783937966978	-1.9428523540311955	-1.0266660723640757	-2.4278464606795054	-1.895939417298541	-0.3329221545718592	-0.7308682227601662	-1.5552696000019328	-1.5439119295532973	-0.4935228366942896	-1.1810338080930909	-2.250688554217429	-1.0278997776955374	-2.394993533398869	-2.333992800230394	-0.3176146328804256
gRNA_CDK7_targ_177	targeting	Subpool1	ABE	-2.432278533885405	-1.4544996634333995	-2.95189508186668	-1.428272014725	-3.302389213560162	-2.312528785875181	-1.1255182043176706	-1.1596810711566552	-1.547119884735889	-5.193844843224635	-3.2106266097765728	-1.2055233443220228	-3.382115878752628	-3.5083000711606105	-1.8106392302488843	-2.662004139938692	-2.644309292060822	-1.2380914126503249	-3.2528560937213817	-2.399978701455081	-2.179189273690921	-4.0147488009661725	-1.2401212107092827	-3.1178929689941928	-1.8728627236898352	-2.4791687168968037	-0.7267854377919172	-0.7452528973759912	-1.18025981909017	-1.3577527246937469	-2.432278533885405	-2.312528785875181	-1.1596810711566552	-3.2106266097765728	-3.382115878752628	-2.644309292060822	-2.399978701455081	-3.1178929689941928	-1.8728627236898352	-1.18025981909017	-2.279557759728495	-2.3477300047201144	-1.2774397200700711	-3.203331599107744	-2.900351726720708	-2.1814682815499467
gRNA_CDK7_targ_178	targeting	Subpool1	ABE	-1.0999626043068114	-0.2144426493273444	-0.1017186460400093	0.1989584706384808	-2.5029231256563853	-0.720567399406892	-0.3153220121348855	-0.2239587141998081	-0.6673452989137323	0.6166846258669848	-0.4125674749671921	0.5519414324681888	0.0872310579378663	-1.36244338769037	-0.7219391771252137	-0.4859690458224312	-0.285477362345853	-0.0163934116742678	-1.4501541897645749	0.0861094277236157	0.2098109509318953	-1.325992907062682	-0.4121653047692166	-1.208459641343075	-0.4425358208482194	-1.401378894273458	-2.294879932318009	-0.959618865864835	-0.0673623089490697	-0.3263656788519469	-0.2144426493273444	-0.720567399406892	-0.3153220121348855	0.5519414324681888	-0.7219391771252137	-0.285477362345853	0.0861094277236157	-1.208459641343075	-1.401378894273458	-0.3263656788519469	-0.4720412998913883	-1.008177351474932	-0.4022086750828086	0.2520195277893272	-0.665717168959239	-0.2626132732808506
gRNA_CDK7_targ_179	targeting	Subpool1	ABE	-0.1411120217665084	-0.3320630174508041	0.3199255597069189	-0.1979651810172662	-0.3047200051106717	-0.1166645178847115	0.013809207380851	-0.0146612991855676	-0.1732418650736494	0.0043356980146999	0.2689447034394636	-0.110901395297367	0.1868717248178337	1.2369902043421788	0.849212767032954	-0.1537697377748451	-0.28914170142663	-0.1029878950462315	-1.202265121827674	-0.2657021445359696	-0.2422579755607226	0.4763504525641224	0.0309629500019035	0.1749023830566125	-0.1193164707699404	-0.1719234952935849	-0.728952390120701	-0.5453025868061223	-0.3166665555622961	-0.0610616717522091	-0.1411120217665084	-0.1979651810172662	-0.0146612991855676	0.0043356980146999	0.849212767032954	-0.1537697377748451	-0.2657021445359696	0.1749023830566125	-0.1719234952935849	-0.3166665555622961	-0.0510831598367978	-0.2064499013375498	-0.0580313189594553	0.0541263353855988	0.7576915653976556	-0.1819664447492355
gRNA_CDK7_targ_180	targeting	Subpool1	ABE	0.013022316169139	0.2487454977962434	0.3339238934404497	0.2107657695000567	-1.4433424252709044	0.368116584966712	0.3942628727674348	0.2996876492576905	0.2428135003081757	1.0594543351894596	0.0612369479395427	0.4405190401602636	-0.55828573747171	0.2721174391523018	0.3029837386710957	0.4288149268640419	0.5267551748445618	0.4549473233922461	0.0935860212910988	0.2375805822034717	0.1813195439132808	0.8119623727527033	0.1237073032998365	-0.5143115901176322	0.2336913554942022	0.2354058770846782	-0.1578854487735801	0.1760876677513779	0.4874378980785704	0.2669310391956315	0.2487454977962434	0.2107657695000567	0.2996876492576905	0.4405190401602636	0.2721174391523018	0.4549473233922461	0.1813195439132808	0.1237073032998365	0.2336913554942022	0.2669310391956315	0.1985639024686107	-0.2881533569347119	0.3122546741111003	0.520403441096422	0.0056051467838958	0.4701724750336166
gRNA_CDK7_targ_181	targeting	Subpool1	ABE	-1.4873750286301712	-0.3446752395850105	-0.5159070949726992	-0.9623097122311436	-1.6660948688281891	-0.2723487344451185	-1.4580986805735336	-1.2264974312375867	-0.662162244639213	-3.00621056334648	-3.322826182856708	-0.9861995406396176	0.0944861702018884	-2.330868588922684	-1.4237233010713413	-0.3395040644679553	-0.2362274402368954	-0.795407930118319	-3.313960797961435	-0.5119464964350294	-0.2257076210953873	-3.328471078760937	-0.7173982144427822	-1.9328541769352077	0.2146065986518956	-1.63331799995927	-1.4730441716535136	-0.3917023685611261	-0.6384101049537626	-0.3305089735330848	-0.5159070949726992	-0.9623097122311436	-1.2264974312375867	-3.00621056334648	-1.4237233010713413	-0.3395040644679553	-0.5119464964350294	-1.9328541769352077	-1.4730441716535136	-0.3917023685611261	-0.7826524543959602	-0.9669177718348172	-1.115586118816778	-2.4384120956142685	-1.2200352399307122	-0.4570464782743899
gRNA_CDK7_targ_182	targeting	Subpool1	ABE	-1.6237334723737074	-0.6621855742757599	-0.8263500709920454	-0.0228004489581252	-2.3012327870880727	-0.3117961889516697	-0.7707837105724187	-0.7659529498746774	-1.192901890192069	-2.478960610039733	-5.499456797687461	0.3248107211794108	-1.9285049680487083	-3.0785432991384982	-1.4764838011433763	0.1702407627797139	0.2263449269215666	-0.5145614375243643	-2.601926792691541	-1.410399403892031	-1.205405583629257	-3.62983216795273	-0.4717841370739309	-2.230568485027178	0.070456317237178	-1.5918442329297886	-4.06067613665055	-0.6852314312402542	-1.1000871327812762	-0.4704282407267319	-0.8263500709920454	-0.3117961889516697	-0.7707837105724187	-2.478960610039733	-1.9285049680487083	0.1702407627797139	-1.410399403892031	-2.230568485027178	-1.5918442329297886	-0.6852314312402542	-1.0374230392138375	-0.8786098083326226	-0.9098795168797216	-2.5512022288492613	-2.1611773561101946	-0.0393252492743612
gRNA_CDK7_targ_183	targeting	Subpool1	ABE	-1.3715880759885417	-0.1354766049022466	0.1649453825783199	0.0633510197694956	-2.0206716293476226	-0.3058816059593864	-0.5135478124569995	-0.4908112782562667	-0.6084000205879058	-1.6629864399847023	-1.211522450307717	0.3624030615192921	0.2648646874433315	-2.0260436348302084	-1.044174420000899	-0.2859582183710625	-0.2719035670423061	-0.2407162396343309	-1.1894310625861475	-1.303409841741881	-1.1369742713094628	-1.0370535938120986	-0.2737699223896299	-1.7402305232583155	-0.0962850934029935	-0.9474404129772158	-0.5716334453945467	-0.0727364775779978	-0.5951180949236228	-0.3166288022068598	-0.1354766049022466	-0.3058816059593864	-0.5135478124569995	-1.211522450307717	-1.044174420000899	-0.2719035670423061	-1.1894310625861475	-1.0370535938120986	-0.5716334453945467	-0.3166288022068598	-0.4473730994374894	-0.7544007385125044	-0.5375863704337239	-0.8373686095910426	-0.9351177891292588	-0.2661926750158999
gRNA_CDK7_targ_184	targeting	Subpool1	ABE	-0.8022856434808763	0.0205961992208435	-1.096334894148925	-0.9183909100087804	-2.4348699530574494	0.0061601243777166	-0.233543310248668	-0.2566607916551631	-0.4211887206801866	-0.3983226354727106	-1.588160763463752	-1.0705092754071304	-0.3180312252911693	-1.4565010673165018	-0.5900123995766058	0.0947050039626752	0.1609193916816927	0.0964127942076091	-2.41877539479339	0.1904503535155027	0.3146939366307924	-2.837129300801884	-0.1367160370744563	-0.6217769829584124	0.2902687065708048	-1.2502741089823537	-1.4425105639724494	-1.1018135219827625	-0.2866302164910695	0.0559147511911856	-0.8022856434808763	-0.9183909100087804	-0.2566607916551631	-1.0705092754071304	-0.5900123995766058	0.0964127942076091	0.1904503535155027	-0.6217769829584124	-1.2502741089823537	-0.2866302164910695	-0.6260081128029858	-1.1157002462295045	-0.3037976075280059	-1.018997558114531	-0.7881815640614257	0.117345729950659
gRNA_CDK7_targ_185	targeting	Subpool1	ABE	-1.8430375440985012	-0.3675151189481114	-2.738689950495048	-2.5657117034345585	-3.829296469995563	-0.6955524610896949	-1.6779250473426863	-1.6861805530404654	-1.4684806041617493	-5.75953486140499	-3.472878509002037	-3.0909216569558158	-2.495908325059834	-3.2563278710194923	-2.160713149454313	-1.0709688819109813	-0.961944088967572	-1.54596041043591	-3.62869142990331	-1.0574084408784172	-0.8295738753114796	-4.010135849343226	-0.6058299761108472	-2.5231511308561565	-0.3232721854236873	-2.448956031212385	-3.367991001524568	-1.841537514581597	-1.93798831440789	-0.7922576361308525	-1.8430375440985012	-2.5657117034345585	-1.6779250473426863	-3.472878509002037	-2.495908325059834	-1.0709688819109813	-1.0574084408784172	-2.5231511308561565	-2.448956031212385	-1.841537514581597	-1.6497475378472204	-2.3635202115066054	-1.6108620681816337	-4.107778342454281	-2.6376497818445466	-1.1929577937714877
gRNA_CDK7_targ_186	targeting	Subpool1	ABE	-0.5277629077957918	0.2880989392687307	-0.2971462726675895	0.2035291377158091	0.7294008361290877	0.0393860149707906	0.4653674846737289	0.3535618373857777	0.1866267491650148	0.6258350223923166	-0.0938943117956238	0.409144386105674	-0.1177395347627153	-0.1092624907528366	0.087756325695989	-0.0028389628212715	0.7004278877865713	0.0155615691350392	1.718852715970792	0.4540204714631578	0.3400392766645635	-1.0524979852689658	0.565856889308221	-0.514696771004145	0.0547460322782356	-0.134747814384214	-0.0644354986076271	0.5029603858263825	0.1513690670799929	0.132894597840033	-0.2971462726675895	0.2035291377158091	0.3535618373857777	0.409144386105674	-0.1092624907528366	0.0155615691350392	0.4540204714631578	-0.514696771004145	-0.0644354986076271	0.1513690670799929	-0.1789367470648835	0.3241053296052291	0.3351853570748405	0.3136950322341222	-0.0464152332731876	0.2377168313667796
gRNA_CDK7_targ_187	targeting	Subpool1	ABE	-0.8474939079596012	0.4955112114465957	0.8195842360972962	0.7542189904096157	-1.6051928780998612	0.2747106205241927	0.2565455032680879	0.2565307838443773	0.4738691265754261	-2.7699158572672813	0.7075547907078633	0.9738160906078436	1.1848256607195318	1.5744832729590643	1.2257167751159288	0.1595495211735945	0.5014630957336669	-0.3971558688774745	0.0269831570735943	0.4650548367542548	0.382364809266936	0.6812113309244436	0.3596120672146584	0.2117186406179253	0.4328796886568868	0.8203971453737626	1.106997201052308	-0.8821331321646343	0.0918107904789924	0.215126003820767	0.4955112114465957	0.2747106205241927	0.2565455032680879	0.7075547907078633	1.2257167751159288	0.1595495211735945	0.382364809266936	0.3596120672146584	0.8203971453737626	0.0918107904789924	0.1558671798614302	-0.1920877557220176	0.3289818045626304	-0.3628483253171914	1.3283419029315084	0.0879522493432623
gRNA_CDK7_targ_188	targeting	Subpool1	ABE	-0.8840888880427036	-0.0850115408761419	-0.7581993163660252	-0.6896711745723804	-2.5859564521664646	0.0881151505351475	-0.04270436125167	0.0041303731551275	-0.1836184211476716	-2.3610646636453656	-1.5772602986562634	-0.8109395260001759	-0.2214684043187875	0.9400930971436589	0.6539736608596867	0.1582592841433194	-0.0407216696148653	-0.1393283854682279	-0.4341395974212594	-0.1766370526093356	-0.0875862957762487	-0.640107949048102	-0.7251992960003207	-0.5109508290385588	0.2526773476387871	0.3729068145541427	-1.6522168370209882	0.1643837892013949	0.2273689578988431	0.0954718732898667	-0.7581993163660252	-0.6896711745723804	-0.04270436125167	-1.5772602986562634	0.6539736608596867	-0.0407216696148653	-0.1766370526093356	-0.640107949048102	0.2526773476387871	0.1643837892013949	-0.5757665817616235	-1.0625041587345658	-0.074064136414738	-1.5830881627672684	0.4575327845615193	-0.0072635903132579
gRNA_CDK7_targ_189	targeting	Subpool1	ABE	-0.5876383056224569	0.6338363350039645	0.0374766747583965	-0.0695065181116132	-2.08659299948224	0.2112629622610758	0.645373238590755	0.6878113909491768	-0.0080531190270899	-0.3726231677110462	0.128726344971995	0.1846587130538746	0.6106520610846546	-0.562452331378202	0.2010134143225695	0.3703964220889588	0.2155128519238945	0.3357279826808491	-1.3665525540412118	0.0808117359885992	0.2465999840655584	-0.9594039355086342	0.2607817066020298	-0.6345405038711865	0.4292393156405982	-0.6686665433898785	-0.9062117263463172	0.0128427910320732	-0.0535154178203422	0.1426753760609236	0.0374766747583965	-0.0695065181116132	0.645373238590755	0.128726344971995	0.2010134143225695	0.3357279826808491	0.0808117359885992	-0.6345405038711865	-0.6686665433898785	0.0128427910320732	0.0278915680466347	-0.6482788517775924	0.4417105035042806	-0.0197460365617255	0.083071048009674	0.3072124188979008
gRNA_CDK7_targ_190	targeting	Subpool1	ABE	-0.4634474055594404	0.0537826794733418	-0.1843395372612801	-0.6911727514334264	-2.613869652951556	-0.0010969590648116	-0.2611718604952628	-0.1628833890283821	-0.340504252672551	-4.988282650427646	-2.833369635366182	-0.7521528017395536	-1.3642519221068463	-1.4529699318327551	-0.5311076669212149	-0.2642454166190336	-0.1203583273006236	-0.5973831442950601	-2.343551377545062	0.0121019165179353	0.2335425227950615	-1.3326858310065213	0.4960755489133402	0.7586388513790254	0.3324665736051831	-1.0561486280165813	-0.4562307889492132	-0.3367396508560419	-0.3933250310532395	0.036542396493151	-0.1843395372612801	-0.6911727514334264	-0.2611718604952628	-2.833369635366182	-1.3642519221068463	-0.2642454166190336	0.0121019165179353	0.4960755489133402	-0.4562307889492132	-0.3367396508560419	-0.1980014211157929	-1.1020464544832649	-0.254853167398732	-2.857935029177794	-1.1161098402869387	-0.3273289627382391
gRNA_CDK7_targ_191	targeting	Subpool1	ABE	-1.870878538420907	-1.2557867922255497	-2.4004182113415125	-1.939675769946822	-3.2878477405234072	-1.0563581229301169	-1.2884028847302398	-1.1996482437689973	-0.697460289924913	-5.497186244308503	-2.7722944733761654	-2.666733103759204	0.25491176081028	-2.2083823211303293	-1.5297158139563585	-0.1603808897871711	-0.1332767940620486	-1.0885446590679988	-3.5918216349713536	-0.0154122489367362	0.1470318534097686	-3.287637710817501	-0.6942452376314379	-1.9596459638431487	-0.5714469950213098	-1.7507721649005592	-1.0323062591108607	-0.4342309316096239	-0.6376740672846997	-0.5267715801608579	-1.870878538420907	-1.939675769946822	-1.1996482437689973	-2.7722944733761654	-1.5297158139563585	-0.1603808897871711	-0.0154122489367362	-1.9596459638431487	-1.0323062591108607	-0.5267715801608579	-1.8423611806626563	-2.094627211133449	-1.0618371394747166	-3.645404607147957	-1.1610621247588024	-0.4607341143057395
gRNA_CDK7_targ_192	targeting	Subpool1	ABE	-0.912493945054328	0.0775931394262268	0.1006485582798018	-0.3904001726692345	-1.1219629302284155	-0.361588341015037	0.7095010202856449	0.7122568497479865	-0.203267909836068	0.2219709671849707	-0.2255447331305141	-0.457462680906855	-0.5733387883973522	-1.088446744347915	0.0655242601608134	0.3253242458951768	0.1845651604254781	0.0663892613655734	-1.201599044559119	0.3131118677040718	0.3817226264580781	-1.229635894926352	-0.1517739308198257	-1.019219823204825	-0.2974613746199669	-0.8405938253591668	-0.5837173734727237	-0.3320795030030584	-0.0992137332571763	-0.0781358105412096	0.0775931394262268	-0.3904001726692345	0.7095010202856449	-0.2255447331305141	-0.5733387883973522	0.1845651604254781	0.3131118677040718	-1.019219823204825	-0.5837173734727237	-0.0992137332571763	-0.2447507491160997	-0.624650481304229	0.4061633200658543	-0.1536788156174661	-0.5320870908614846	0.1920928892287428
gRNA_CDK7_targ_193	targeting	Subpool1	ABE	-0.9386488120857466	-0.1143116981133771	-0.3099282686246105	-0.3725133997962913	-1.712734069303628	-0.2873491055214331	-0.2170427130633318	-0.2046307706756997	-0.1712624181246728	-0.5574841027888169	-0.5462746788760501	-0.3437625918612862	-0.2269747962733582	-1.3618014019684088	-0.6383388971558259	0.5493489145639094	0.3787140774066551	-0.0483981292938073	-1.48208653937194	0.52789827833485	0.5720841404217258	-0.8481670996152166	-0.454490803809065	-1.2664631158711523	-0.3038322287246636	-1.067971433294266	0.1384671151089016	-0.7044463954089718	0.1157356427613344	0.1164687411751758	-0.3099282686246105	-0.3725133997962913	-0.2046307706756997	-0.5462746788760501	-0.6383388971558259	0.3787140774066551	0.52789827833485	-0.8481670996152166	-0.3038322287246636	0.1157356427613344	-0.4542962596079114	-0.7908655248737841	-0.1976453006212347	-0.4825071245087178	-0.7423716984658643	0.2932216208922524
gRNA_CDK7_targ_194	targeting	Subpool1	ABE	-0.3555542101116155	-0.1397903578259398	-0.7096320895037187	-0.3212625514038529	-0.4159653063959191	-0.1154242560954524	0.7235869243975311	0.7727324381995679	-0.0591572639490351	-1.973209730599897	-0.7554201102579999	-0.2584708709510698	-0.4081229035481604	-0.7043324973465763	0.1966552457230974	0.2484637655214957	0.2810983914043601	-0.4818265402624654	-1.012676782824867	-0.1778480863676942	-0.0937716680894432	0.863314981300261	0.0799992197711401	-0.233868842516035	0.092932230735644	-0.8127203152792797	-0.1715610143655631	-0.0443863032761485	0.1714255506176633	0.1674988719395908	-0.3555542101116155	-0.3212625514038529	0.7235869243975311	-0.7554201102579999	-0.4081229035481604	0.2484637655214957	-0.1778480863676942	0.0799992197711401	-0.1715610143655631	0.1674988719395908	-0.401658885813758	-0.2842173712984082	0.479054032882688	-0.9957002372696556	-0.3052667183905464	0.0159118722211301
gRNA_CDK7_targ_195	targeting	Subpool1	ABE	-1.152363146213944	-0.3168040480855049	-0.6870724982295126	-1.2726034591244475	-2.2834592130025877	-0.5956057737141633	-1.340514235753091	-1.3221801134186744	-0.7702852175255919	-2.735746257216951	-0.2122495004374573	-1.3683385398215742	-0.8232951891412862	-0.1974738067520983	-0.4760789248277843	-0.4978306864982063	-0.6350299749172352	-0.1702835950824522	-1.626012686982668	-0.8342411543848529	-0.7732337605626074	-1.4559659662000888	-0.7487505621370455	-1.3151691939136707	-0.3671372507442301	-1.236317399146939	-1.5910986378486722	-0.5511983535671269	-0.4784286009297489	-0.5610846963273316	-0.6870724982295126	-1.2726034591244475	-1.3221801134186744	-1.3683385398215742	-0.4760789248277843	-0.4978306864982063	-0.8342411543848529	-1.3151691939136707	-1.236317399146939	-0.5511983535671269	-0.7187465641763205	-1.383889481947066	-1.1443265222324523	-1.438778099158661	-0.4989493069070563	-0.4343814188326312
gRNA_CDK7_targ_196	targeting	Subpool1	ABE	-0.4105280419693649	0.1532553905623727	0.2555749957807158	-0.6012356914296095	-0.0048681689119788	-0.5845335310970851	-0.2886501694468996	-0.1359410291236203	-0.407825536358618	-1.1583321419140296	-0.9373558561921108	-0.4139650801265105	-0.7971593916975991	-1.1144473411859892	-0.5317189002475733	-0.0376415744880079	0.17530538257193	-0.4123735651760939	-1.0675440273526329	-0.4604501754048555	-0.3475891353666457	-0.6217696740973652	-0.5165232720520812	-1.4340845671350348	-0.3326431260139066	-1.2462809907143575	-0.9766551842071444	-0.1332174909721803	-0.3993584347105361	-0.4361014193645979	0.1532553905623727	-0.5845335310970851	-0.2886501694468996	-0.9373558561921108	-0.7971593916975991	-0.0376415744880079	-0.4604501754048555	-0.6217696740973652	-0.9766551842071444	-0.3993584347105361	-0.0005658852087587	-0.3968791304795578	-0.2774722449763793	-0.8365510260775503	-0.8144418777103871	-0.0915699190307239
gRNA_CDK7_targ_197	targeting	Subpool1	ABE	-0.2641658138942576	0.9874077441636816	0.4906160819373797	1.0585872838847143	0.9681363028581896	1.0100822444088489	0.6790445324240139	0.5639077172727616	1.0347061412885792	0.5722076252602198	0.4996591955468829	1.1423985056342298	1.033799768412592	1.2431269721023497	0.9803356542065912	0.8986933802271045	0.5690080940538981	0.6489404067654296	0.2675354746136423	1.2022291094404234	0.8937884569608505	0.7867377645859759	0.7632349600767677	0.4616784542050705	1.0000899699390131	1.0953282861715632	2.123926739952312	0.6406804171745742	0.6406616273826291	0.7796348643076674	0.4906160819373797	1.0100822444088489	0.6790445324240139	0.5722076252602198	1.033799768412592	0.6489404067654296	0.8937884569608505	0.7632349600767677	1.0953282861715632	0.6406804171745742	0.4046193374022679	1.0122686103839176	0.7592194636617849	0.7380884421471109	1.0857541315738442	0.7055472936821441
gRNA_CDK7_targ_198	targeting	Subpool1	ABE	-0.6799532673843804	-0.1683613611189007	-0.3159784287323292	-0.2610105577757168	-2.086235207617473	0.4464182375083381	-0.1605213538090737	-0.187712442351768	0.0330609255637044	-4.200735700587266	-1.054103784359279	-0.1364936368637641	0.4267793334853937	-0.6720871837223145	-0.4396347772144727	0.4948105711568641	0.0797995065485685	0.0539092930370134	-0.4200572146919085	0.3404883913047885	0.1762112550177214	-1.7696340472855685	-0.1920227372122283	0.1051958481697233	0.4068978082324121	-0.8437517940735693	0.4028790576557357	-0.210071577042632	0.1725454476886048	-0.1532913305755596	-0.3159784287323292	-0.2610105577757168	-0.1605213538090737	-1.054103784359279	-0.4396347772144727	0.0797995065485685	0.1762112550177214	-0.1920227372122283	0.4028790576557357	-0.1532913305755596	-0.3880976857452035	-0.6336091759616173	-0.105057623532379	-1.7971110406034363	-0.2283142091504645	0.2095064569141487
gRNA_CDK7_targ_199	targeting	Subpool1	ABE	0.1090748787330014	0.1289085279043313	0.0071079183387815	0.0062162868920016	2.2531436385550028	0.0601294882325492	-0.3791294629065135	-0.349742015853326	0.1507708686140734	-1.1130069411952763	0.5460243064637554	0.1350466473644151	0.7597796477419303	-0.8453539612561697	-0.538805980235194	0.0901326537377411	-0.1984910716263143	0.1430713779620235	-0.4590115334581775	-0.4059014015924929	-0.2889661304136743	-0.9368349745121122	0.2429105877793567	-0.3519653589360538	-0.0565400180939255	-0.5374131952880745	0.5066132593933692	-0.2247449863589739	-0.4418348355156361	-0.269125336589717	0.1090748787330014	0.0601294882325492	-0.349742015853326	0.1350466473644151	-0.538805980235194	0.0901326537377411	-0.4059014015924929	-0.3519653589360538	-0.0565400180939255	-0.269125336589717	0.0816971083253714	0.7731631378931846	-0.192700203381922	-0.1439786624557019	-0.2081267645831444	0.01157098669115
gRNA_CDK7_targ_200	targeting	Subpool1	ABE	-0.4152339810843555	0.0617300829415511	0.4003874359165884	0.1865575404871474	-1.657725819484832	0.444841791549825	0.1328822483468423	0.0740054100017073	0.06038429054828	0.5826634247286127	-0.4568860292520873	0.3927959931415921	-1.44705240648418	-0.5134669535556982	-0.3736009838464759	-0.0833104500091339	-0.0582868732272592	0.2573920818009651	-1.3494413723820673	0.3358081898510161	0.2253695093724205	-0.0116714732971162	0.2249258365820546	-1.0683638360574963	0.3472459774144298	-0.6091454057067837	-1.0589233888594871	-0.0640699967690505	0.2837505150726946	0.0280272921808757	0.0617300829415511	0.1865575404871474	0.0740054100017073	0.3927959931415921	-0.5134669535556982	-0.0582868732272592	0.2253695093724205	-0.0116714732971162	-0.6091454057067837	0.0280272921808757	0.0156278459245946	-0.3421088291492865	0.0890906496322766	0.1728577962060391	-0.7780401146287846	0.0385982528548572
gRNA_CDK7_targ_201	targeting	Subpool1	ABE	-1.1596523010511048	0.2014851290279308	-1.012498813134992	-1.29343887038344	-2.9340213468456167	-0.1550625483787914	-0.5274422475671349	-0.583196623979783	-0.5120438921604419	-1.7950120601913198	-0.6135586069076072	-1.5816844631266105	-0.8962899301484899	-0.2785210700324831	-0.2806037567941399	-0.1310162826597932	-0.4912608479451505	-0.4691665297298438	-2.698748351916416	-0.2374161190216629	-0.4441338928100234	-1.7821403274196128	-0.2905446694086394	-1.200645261294778	-0.2446878311453184	-1.053299623745083	-0.7197245450165523	-0.811258533844105	-0.7063793669949734	-0.5013278679375678	-1.012498813134992	-1.29343887038344	-0.5274422475671349	-1.5816844631266105	-0.2806037567941399	-0.4691665297298438	-0.4441338928100234	-1.200645261294778	-0.7197245450165523	-0.7063793669949734	-0.6568886617193886	-1.4608409218692826	-0.5408942545691199	-1.3300850434085123	-0.4851382523250376	-0.3638145534449292
gRNA_CDK7_targ_202	targeting	Subpool1	ABE	0.4735164547566909	0.751803163956651	-0.0823366620149133	1.228058653472613	2.434923821134364	0.7573244412646984	0.4379523126302003	0.369931825271536	0.8621200314881139	1.4882715611062325	1.192319530455239	1.635173657221146	-0.1279908146560153	0.1301554331312572	0.217800761173284	0.0861763071213768	0.7931518446660394	0.112518822124407	1.402582814543771	1.0739192543646725	0.9796440260221896	1.878834174478636	0.4708302786081288	-0.289108048322255	0.6883943679283652	0.6666150531256742	1.466159838399047	0.4043088471424571	0.7678360436485057	0.3202331496072775	0.4735164547566909	1.228058653472613	0.4379523126302003	1.4882715611062325	0.1301554331312572	0.112518822124407	1.0739192543646725	0.4708302786081288	0.6883943679283652	0.4043088471424571	0.3809943188994762	1.4734356386238918	0.5566680564632834	1.438588249594206	0.0733217932161753	0.3306156579706077
gRNA_CDK7_targ_203	targeting	Subpool1	ABE	-0.8066194829097649	0.1190747697114901	-0.0788339891953679	-1.2905149277186836	-1.006102842679813	0.1274816910528691	0.0369916911834393	-0.0408306787111368	0.0312854629023713	-3.82872056296288	-0.5385643735436181	-2.02214449439192	0.7436623387047823	-1.3892253082295418	-0.5988372601389854	-0.0606688065153867	-0.0392227061531082	-0.2554141732991004	-1.1799942365320986	0.2637366502952895	0.1338445353076137	-0.8571779391645721	0.1632238362639159	-1.307289849608571	-0.0385919558671318	-0.0747925962025205	-0.7368456797666908	-0.42074599373971	0.0082573999240515	0.0919034383088294	-0.0788339891953679	-1.006102842679813	0.0312854629023713	-2.02214449439192	-0.5988372601389854	-0.0606688065153867	0.1338445353076137	-0.8571779391645721	-0.0747925962025205	0.0082573999240515	-0.2554595674645475	-0.7230453597818759	0.0091488251248912	-2.1298098102994723	-0.4148000765545817	-0.1184352286558651
gRNA_CDK7_targ_204	targeting	Subpool1	ABE	0.0199030316943573	0.2202618668493927	0.1714389683212299	0.3596986298062184	1.4794720981822826	0.548895501770357	0.3706162113097753	0.3560018854778164	0.6422004953485448	0.1632189299221061	0.7191739721804196	0.4082744095762702	0.0535786287236396	0.9171434628666904	0.6874577746608983	0.3800176008571337	0.7899396430476142	0.636380273761583	0.6938151524090402	0.4224062604688576	0.5073733084982105	0.8930831947006939	0.2215732606049735	0.0821676593401128	0.5148127283076359	0.1662968258922363	1.3836316152034136	0.3414299659850635	0.4362040631550344	0.4351435017727283	0.1714389683212299	0.548895501770357	0.3706162113097753	0.4082744095762702	0.6874577746608983	0.636380273761583	0.5073733084982105	0.2215732606049735	0.5148127283076359	0.4351435017727283	0.1372012889549933	0.796022076586286	0.4562728640453788	0.4302224372262653	0.5527266220837428	0.6021125058887771
gRNA_CDK7_targ_205	targeting	Subpool1	ABE	0.2265337883361916	0.4937493620600889	-0.289425647452402	0.0483808827853731	-0.0837266769472475	-0.1257789311964227	-0.3028765265980467	-0.2697898468275175	0.009991095217864	-0.250627554084691	-1.8123536119340695	0.1686019550103226	-0.421689649604229	-0.7004740960583439	-0.388221779280352	0.2930901567363325	0.1043213311926532	-0.1302516033755182	-1.3975982213775584	0.0304933281520328	0.1474988881183168	-0.8901649243190216	0.3636218980053835	-0.8556771650786504	0.0832005491998237	-0.8493444199831938	-0.320644532165393	-0.4518056886852457	0.196150235958053	0.2273382693167276	0.2265337883361916	-0.0837266769472475	-0.2697898468275175	-0.250627554084691	-0.421689649604229	0.1043213311926532	0.0304933281520328	-0.8556771650786504	-0.320644532165393	0.196150235958053	0.1436191676479595	-0.053708241786099	-0.1875584260692333	-0.6314597370028127	-0.5034618416476416	0.0890532948511558
gRNA_CDK7_targ_206	targeting	Subpool1	ABE	-1.3947674690557004	0.2046477192894374	-0.3095147094919284	-0.6927048043452197	-1.3148251705420742	-0.121556927390444	-0.1394951861634613	-0.0949223500108433	-0.1896753645177152	-1.311047431979515	-0.7362936197176315	-0.7229603579771507	0.1368288676358635	0.023833643517616	0.0676738712923826	-0.305362928630747	-0.3199806540428382	-0.3267990302723276	-1.2683702623745197	0.4670284119130201	0.5005783752885001	-1.0268735300499308	-0.3025219078480656	-0.8732934703353399	0.0068398263243868	-0.7801697347313826	-0.8165296113507577	-0.3026481731622119	-0.4044191102860815	-0.2980479151430241	-0.3095147094919284	-0.6927048043452197	-0.1394951861634613	-0.7362936197176315	0.0676738712923826	-0.3199806540428382	0.4670284119130201	-0.8732934703353399	-0.7801697347313826	-0.3026481731622119	-0.4998781530860638	-0.7096956340925793	-0.1413643002306732	-0.9234338032247656	0.076112127481954	-0.3173808709819709
gRNA_CDK7_targ_207	targeting	Subpool1	ABE	-2.4945741083600343	-1.7842486625678062	-2.234727900949719	-2.4421948601021355	-4.067215686576626	-1.151911137337328	-1.460053979559911	-1.3913483126537778	-1.5818937973261356	-5.6261426453486205	-2.5816658625541087	-2.9431867964762644	-1.464227165458727	-2.829902113122853	-1.9568520990832057	-1.0746312193785486	-1.1598159341021277	-1.101182454476457	-4.088610978047065	-0.9180938772248678	-0.7771926294617613	-3.787985635155176	-1.2093745763144292	-2.6499722961988	-0.7006832833204777	-2.327963457934573	-2.674939736772005	-2.093691863662571	-1.0156273543239314	-1.2880062427496597	-2.234727900949719	-2.4421948601021355	-1.460053979559911	-2.9431867964762644	-1.9568520990832057	-1.101182454476457	-0.9180938772248678	-2.6499722961988	-2.327963457934573	-1.2880062427496597	-2.17118355729252	-2.55377389467203	-1.4777653631799417	-3.7169984347929983	-2.0836604592215955	-1.111876535985711
gRNA_CDK7_targ_208	targeting	Subpool1	ABE	-2.028622188674969	-0.2867379786343808	-1.9069247924728736	-1.4569661648703738	-2.3773440052286814	-0.4364090577350144	-1.0627930907464915	-1.0940080921804691	-0.924769975654628	-3.4268095357154764	-1.81273705832443	-1.6214568196788988	-1.4440584263649	-2.217062947182827	-1.5386813935983992	-0.740487668767384	-0.7925277787119765	-0.6710663141666371	-3.317255757116163	-0.6180763400030762	-0.5187463418334769	-3.09932058150704	-0.6148928738882526	-1.9724677501582997	-0.1844409765382977	-1.811208380727604	-1.7782240985915465	-0.8261621462116944	-0.855404286866154	-0.7382431390634893	-1.9069247924728736	-1.4569661648703738	-1.0627930907464915	-1.81273705832443	-1.5386813935983992	-0.740487668767384	-0.6180763400030762	-1.9724677501582997	-1.7782240985915465	-0.8261621462116944	-1.4074283199274078	-1.4235730759446898	-1.027190386193863	-2.287001137906268	-1.7332675890487088	-0.7346939205486658
gRNA_CDK7_targ_209	targeting	Subpool1	ABE	-1.3035733267906076	-0.2012435753134198	-0.8039387625675536	-1.264652934811467	-0.79268227131116	-0.4844207526852372	-0.7378205876429086	-0.6230147495538256	-0.4286041556633481	-3.1105210535821786	-1.5116023492075883	-1.6895131068213278	0.9298497854187804	-1.659172268130736	-0.9816945888456045	0.1391747413853006	0.1221175627145874	0.0991359352015107	-1.88051642897032	-0.5682798500684233	-0.4417954159674528	-1.4657454044553502	-0.6779728917755286	-1.428180508728695	-0.2791985686554219	-0.988580140903083	-0.5200141717188239	-0.9026342370085682	-0.2661871377558284	-0.1159963077689859	-0.8039387625675536	-0.79268227131116	-0.6230147495538256	-1.6895131068213278	-0.9816945888456045	0.1221175627145874	-0.5682798500684233	-1.428180508728695	-0.5200141717188239	-0.2661871377558284	-0.7695852215571937	-0.8472519862692881	-0.5964798309533609	-2.103878836537032	-0.57033902385252	0.1201427464337995
gRNA_CDK7_targ_210	targeting	Subpool1	ABE	-2.2677831898166096	-0.8327948199414116	-2.7165672540035435	-2.67266253753922	-3.883476096174909	-1.2168156947101407	-1.3327558842761131	-1.237924415226194	-1.5227482888005337	-4.325665121251771	-2.2765861728465264	-3.885559194855646	-1.8425579721141656	-3.6152329905291194	-1.852796373976436	-0.6363226356320848	-0.5580449089336003	-1.6288835022841288	-3.205566821808441	-0.5559435772371711	-0.3455990916965211	-3.2078620564775107	-1.0470366576024095	-3.0014854306070595	-0.7737886881767196	-2.5612438526249663	-2.432097138394152	-1.3857300022270949	-1.863835924321941	-1.0488658930672972	-2.2677831898166096	-2.67266253753922	-1.3327558842761131	-3.885559194855646	-1.852796373976436	-0.6363226356320848	-0.5559435772371711	-3.0014854306070595	-2.432097138394152	-1.3857300022270949	-1.9390484212538548	-2.5909847761414238	-1.3644761961009468	-3.4959368296513147	-2.436862445539907	-0.9410836822832712
gRNA_CDK7_targ_211	targeting	Subpool1	ABE	-2.419715070753864	-0.9662083136145068	-2.045224889115975	-2.714449581667325	-3.7078315914358826	-1.5786132352778837	-1.9809698610872168	-1.8602709093954704	-1.3868196186840631	-5.580151391431857	-3.149625583347809	-3.688923536795942	0.0338795418774713	-4.830986195035028	-2.6257189590687804	-1.1279098202258602	-0.9908503820711596	-0.5742983998548158	-3.5023574440849154	-0.2096097305473696	-0.0479701995978169	-5.0558067786033885	-0.6960546476595886	-2.801811497405832	-1.1701125924469415	-2.2594932670744985	-5.7720737446004815	-2.946480039320853	-1.3680134395480783	-1.1922078665595777	-2.045224889115975	-2.714449581667325	-1.8602709093954704	-3.688923536795942	-2.6257189590687804	-0.9908503820711596	-0.2096097305473696	-2.801811497405832	-2.2594932670744985	-1.3680134395480783	-1.8103827578281155	-2.666964802793697	-1.7426867963889168	-4.139566837191869	-2.474275204075445	-0.8976862007172786
gRNA_CDK7_targ_212	targeting	Subpool1	ABE	-1.6283215924060468	-0.3524395549506647	-1.03278201065166	-1.226270049049401	-1.971122003251242	-0.4174514215377859	-0.3582758951470679	-0.3181068723937381	-0.5657135675435904	-2.5492761685430176	-1.8441071732156515	-1.3906317441004106	-0.4481181175520911	-2.3986552301479147	-0.8924766627331884	-0.1156914094112571	-0.153505151096093	0.1707185513070578	-2.529710588533673	-0.5113325238424731	-0.3980852520049716	-2.764404831057456	-0.1405135664092652	-1.2303494307091871	-0.1744315607584982	-1.5500289026758156	-1.0412479359156683	-0.5393531125865697	-0.2228899764652711	-0.3521268285116094	-1.03278201065166	-1.226270049049401	-0.3582758951470679	-1.8441071732156515	-0.8924766627331884	-0.1156914094112571	-0.5113325238424731	-1.2303494307091871	-1.0412479359156683	-0.3521268285116094	-1.0045143860027903	-1.2049478246128096	-0.4140321116947987	-1.9280050286196933	-1.246416670144398	-0.032826003066764
gRNA_CDK7_targ_213	targeting	Subpool1	ABE	-1.5740781824229275	-0.0483693949912017	-1.0356444817901898	-1.6271722986189256	-2.6468398606191403	-0.526276998485832	-1.3009985285329733	-1.2410638797384297	-0.8126720139739071	-3.4502465577929544	-2.102825523737601	-2.1607839036993246	-0.0530155958474356	-2.009741412143276	-1.394642107388956	-1.0192535780863368	-0.8802757058592863	-0.3134371279001041	-2.4264688797634406	-0.4084880202410315	-0.3085783153926805	-3.0391982091496463	-0.6672847362778076	-1.5125070636568774	-0.1985678355595207	-1.6549714651870278	-0.9875595615697772	-1.9966517480485508	-0.614668434036852	-0.4271093636470777	-1.0356444817901898	-1.6271722986189256	-1.2410638797384297	-2.1607839036993246	-1.394642107388956	-0.8802757058592863	-0.4084880202410315	-1.5125070636568774	-0.9875595615697772	-0.614668434036852	-0.8860306864014397	-1.600096385907966	-1.1182448074151032	-2.57128532840996	-1.1524663717932224	-0.7376554706152424
gRNA_CDK7_targ_214	targeting	Subpool1	ABE	-1.823129023431456	-0.5860414344031392	-2.155555252415455	-1.5082640316418845	-2.4835462897230967	-0.4471589176986554	-1.630922054930127	-1.563015947732992	-0.9759396552601748	-4.829243657012892	-2.939751627608887	-1.679445261974747	-0.5982980014826907	-3.2080553350236305	-1.8791159906612125	-0.5806616241011042	-0.5216259389704081	-0.2361553546295944	-2.5076170645060487	-0.939340553345684	-0.79673580222107	-2.5715976972436234	-0.6358738152761946	-2.24487651070488	-0.0522607417273463	-1.5858267690672765	-1.6137119270841218	-0.9569484047307428	-0.7490263717560127	-0.4559783864495698	-1.823129023431456	-1.5082640316418845	-1.563015947732992	-2.939751627608887	-1.8791159906612125	-0.5216259389704081	-0.939340553345684	-2.24487651070488	-1.5858267690672765	-0.7490263717560127	-1.5215752367500166	-1.4796564130212122	-1.3899592193077648	-3.149480182198842	-1.8951564423891776	-0.4461476392337022
gRNA_CDK7_targ_215	targeting	Subpool1	ABE	-1.6081678214786783	0.0737372174314984	-0.0789535973083335	-0.958501337733586	-1.5712965904472824	-0.0990859483740648	-0.1104885923038768	-0.042969003633424	-0.6010779869193429	-2.9216236219165936	-2.1038806317946985	-1.084843175536632	-1.4521023725617168	-2.9577587208175857	-0.865143520553199	-0.5095062471528786	-0.5351643050668891	-0.144450489497484	-1.4058557750364082	-0.2190635821040886	-0.1339057317685441	-1.0658140849362634	-0.4206794218090403	-1.4075401719181209	0.0491250117572271	-1.0068331782340578	-1.7175870537876878	-0.524350466865538	-0.4925520184436531	-0.4401608358534337	-0.0789535973083335	-0.958501337733586	-0.1104885923038768	-2.1038806317946985	-1.4521023725617168	-0.5095062471528786	-0.2190635821040886	-1.0658140849362634	-1.0068331782340578	-0.4925520184436531	-0.5377947337851711	-0.876294625518311	-0.2515118609522146	-2.0367824764159743	-1.758334871310834	-0.3963736805724172
gRNA_CDK7_targ_216	targeting	Subpool1	ABE	-1.6384454400875048	-0.6901559972079873	-2.834317911190208	-1.6913817950022565	-3.331643883555481	-0.833541151837304	-1.132106254031709	-1.1158822617575035	-0.97007205160166	-5.3757032798322815	-3.2166735940579523	-2.2998605143242448	-0.4430539578538887	-3.6155434740173367	-1.7321298374384375	-0.2009581753719422	-0.1284971890856587	-0.6984906766937091	-2.8195113345925398	-0.1940114561420373	-0.030808169470399	-3.884413299895368	0.1624093531021582	-1.8961436209445055	-0.3955027193356898	-2.0072109281236536	-3.0821544548903983	-2.038855518621361	-0.8907453576389105	-0.4620836937555166	-1.6384454400875048	-1.6913817950022565	-1.1158822617575035	-3.2166735940579523	-1.7321298374384375	-0.2009581753719422	-0.1940114561420373	-1.8961436209445055	-2.0072109281236536	-0.8907453576389105	-1.7209731161619002	-1.952188943465014	-1.0726868557969576	-3.630745796071493	-1.930242423103221	-0.34264868038377
gRNA_CDK7_targ_217	targeting	Subpool1	ABE	-1.4773606485225608	0.0372149829274333	-1.475123316915371	-1.42375940862674	-0.709675234361195	0.0152915075961437	-0.9119563551653728	-0.9547248951762588	-0.7254022145573733	-4.192989447013241	-0.8209877770274802	-1.858090021137614	-0.2047022892012762	-2.5881157721612573	-1.5440256176819869	0.3694475871447501	0.2503284876251587	0.1170451479276509	-1.95299422088618	-0.2009745699771045	-0.1234471422605756	-2.499252859610558	-0.6335956781517403	-1.7692980541657433	0.2125341918201294	-1.5052896911348976	-3.475154939962997	-0.552029296821173	-0.4954450543953145	-0.2621309299813063	-1.475123316915371	-0.709675234361195	-0.9119563551653728	-1.858090021137614	-1.5440256176819869	0.2503284876251587	-0.2009745699771045	-1.7692980541657433	-1.5052896911348976	-0.4954450543953145	-0.9717563275034996	-0.7060477117972638	-0.8640278216330017	-2.290689081726112	-1.4456145596815069	0.2456070742325199
gRNA_CDK7_targ_218	targeting	Subpool1	ABE	-1.7846999157803949	-0.5978359050358798	-2.2594479471355573	-2.5919936322659107	-3.031628092846483	-0.8402018092802596	-1.2050275969701838	-1.0785107386038355	-1.252981765314396	-3.229519610267451	-2.4025507815854894	-3.3981032832823552	-1.0298782652276257	-3.176564970718878	-1.6416675911629797	-0.8086711102106123	-0.7962441035454287	-1.2497377155252962	-3.815671584765817	-0.7069161857283807	-0.5726753146993059	-4.190388558097522	-0.5617597611191838	-2.647665796445706	-0.514846230630249	-2.1185297370459404	-1.935827630514689	-1.8916594465479724	-1.087684411845461	-0.4712099857916061	-1.7846999157803949	-2.5919936322659107	-1.2050275969701838	-3.229519610267451	-1.6416675911629797	-0.8086711102106123	-0.7069161857283807	-2.647665796445706	-1.935827630514689	-1.087684411845461	-1.5473279226506105	-2.154607844797551	-1.1788400336294718	-3.010057891711765	-1.949370275703161	-0.9515509764271124
gRNA_CDK7_targ_219	targeting	Subpool1	ABE	-0.9766984530453084	0.0210824628387388	-0.0256302306838627	-0.5188420518542828	-1.3962070695728777	0.0700633720299571	0.1107447067871094	0.169307279108344	-0.1815404499595617	-2.923689699557279	-0.7064791488924611	-0.3818644190973302	0.2275607293443424	-2.066009196468329	-0.5247895886916082	0.25729388470215	0.0703394540327785	0.1105403978562089	-1.635488812532007	-0.0412755887173462	0.0799427358815497	-2.770352414203606	-0.2908095761794742	-1.2045194766058558	0.2585890383381911	-0.929280239153982	-2.117376683434091	-0.2744907037700551	-0.0690456591224992	0.1504525155142986	-0.0256302306838627	-0.5188420518542828	0.1107447067871094	-0.7064791488924611	-0.5247895886916082	0.1105403978562089	-0.0412755887173462	-1.2045194766058558	-0.929280239153982	-0.0690456591224992	-0.3270820736301441	-0.6149952497990677	0.0328371786452972	-1.33734442251569	-0.7877460186051982	0.1460579121970458
gRNA_CDK7_targ_220	targeting	Subpool1	ABE	-1.5926937928613631	-0.7696993626225521	-2.061442797641077	-1.6505005543688518	-3.4270251418701347	-1.010016489954899	-0.3515562760401137	-0.2137033232238251	-0.946623803893289	-0.3049116459006967	-3.6888499175567073	-2.015480082796865	1.4016519311053248	-1.6273367926613134	-0.6165963415376091	-0.8268351024925105	-0.8460707450564591	0.2274767134893162	-3.351094046525499	-0.6904704014661552	-0.5578798018784276	-2.405805491533791	-0.6689025221920748	-1.5895803506593698	-0.6217192666925747	-1.9237381762793584	-1.2112272414120644	-1.3359639947880193	-0.874338437863847	-0.6114577377127898	-1.5926937928613631	-1.6505005543688518	-0.3515562760401137	-2.015480082796865	-0.6165963415376091	-0.8268351024925105	-0.6904704014661552	-1.5895803506593698	-1.2112272414120644	-0.874338437863847	-1.4746119843749976	-2.029180728731294	-0.5039611343857426	-2.003080548751423	-0.2807604010311992	-0.4818097113532177
gRNA_CDK7_targ_221	targeting	Subpool1	ABE	-0.7599249991420359	-0.1693831378667475	0.593560393799037	-0.0923069982780303	-1.8671177926767972	0.2549030854686145	0.5047956706913784	0.4393333112570076	0.0120754630168319	0.344447901420348	-0.3570282956077322	-0.0502918769201441	1.0271424994127778	-0.275664573909085	0.1115060697007141	0.7018427678259266	0.4379627055327501	0.5973100320344382	0.0711383612040641	0.2005646862298479	0.1968930114351862	-1.013485008106816	-0.0123762935577435	-0.1501336769877875	0.272380533554472	-0.7910028569189939	-0.8467994535276571	0.071169155059495	0.1658058806740121	0.1643477073548179	-0.1693831378667475	-0.0923069982780303	0.4393333112570076	-0.0502918769201441	0.1115060697007141	0.5973100320344382	0.1968930114351862	-0.1501336769877875	-0.7910028569189939	0.1643477073548179	-0.1119159144032488	-0.5681739018287378	0.318734814988406	-0.0209574237025094	0.2876613317348023	0.579038501797705
gRNA_CDK7_targ_222	targeting	Subpool1	ABE	-1.5158965260922508	-0.0628154506770237	-0.2987179987240934	-0.6453453850661294	-0.2390610844754319	-0.2411086876017127	-0.4827946620643945	-0.4621858810227548	-0.3010291301949181	-4.157249862648301	-0.0210761127619018	-0.6911948595889517	0.0269707795090977	-1.5636401438878882	-0.8407260394877865	-0.2779190852722928	-0.1555772582340122	-0.1413006114934663	-1.7516325149374377	0.1141660562702414	0.1850375208658134	-1.086706876652424	-0.5754348633777582	-0.6227521432864095	-0.0217459782842921	-0.671417832139233	0.1495380614993883	-0.2775671727541576	-0.3299295255082862	-0.4049909947423286	-0.2987179987240934	-0.2411086876017127	-0.4621858810227548	-0.6911948595889517	-0.8407260394877865	-0.1555772582340122	0.1141660562702414	-0.6227521432864095	-0.0217459782842921	-0.3299295255082862	-0.6258099918311226	-0.375171719047758	-0.4153365577606891	-1.6231736116663849	-0.7924651346221924	-0.1915989849999237
gRNA_CDK7_targ_223	targeting	Subpool1	ABE	-1.9763228231943764	-1.1802921039145624	-3.142604314831888	-1.9093763983994931	-3.765615111902447	-0.7506132460413485	-1.011593036058831	-0.7599825119879189	-1.3607763377597653	-5.205078533450349	-5.937605303526323	-2.144745807522132	-0.1744421908175258	-2.3598101334179598	-0.928136708845652	-1.0521081029831918	-0.8876406662914637	-0.4442724598905657	-3.5569615818215072	-0.8078325196212689	-0.5948355897901977	-0.9549992523198092	-1.3014496449648292	-2.226627267225066	-0.2143900867508429	-1.8380457605654816	-3.1364634631987918	-1.3368249777082073	-0.5821502790770652	-0.9302495827106564	-1.9763228231943764	-1.9093763983994931	-1.011593036058831	-5.205078533450349	-0.928136708845652	-0.8876406662914637	-0.8078325196212689	-1.3014496449648292	-1.8380457605654816	-0.9302495827106564	-2.099739747313609	-2.141868252114429	-1.0441172952688385	-4.429143214832934	-1.1541296776937124	-0.7946737430550738
gRNA_CDK7_targ_224	targeting	Subpool1	ABE	-2.260463288481732	-0.9683620117720874	-2.3306441569501524	-2.804473361301965	-3.3998894175609555	-2.12807722319338	-1.6184902527016134	-1.6540415551263967	-1.6869354434960175	-5.690285400850925	-5.204913817913774	-3.5583971212388765	0.0545990583503473	-4.291692279056448	-2.277381769798118	-0.5523460541023782	-0.3218491926844453	-1.0256868891905933	-3.3931675119174973	-0.6806658879695526	-0.414938551474265	-4.5933600978766185	-1.147099681240313	-2.7587500528773723	-1.5635846557038358	-2.58771228158088	-2.9699824231991974	-1.5419218841592517	-1.4901007404001414	-1.2619431372927086	-2.260463288481732	-2.804473361301965	-1.6540415551263967	-5.204913817913774	-2.277381769798118	-0.5523460541023782	-0.6806658879695526	-2.7587500528773723	-2.58771228158088	-1.4901007404001414	-1.8531564857346567	-2.777480000685433	-1.6531557504413426	-4.8178654466678585	-2.171491663501406	-0.6332940453258056
gRNA_CDK7_targ_225	targeting	Subpool1	ABE	-1.8512340019511555	-0.8885170889128929	-3.1010842225912274	-2.916498115096959	-3.948699234073642	-0.9830694688477756	-2.058316936087542	-2.033903975485498	-1.4811065042176188	-5.719690544571449	-4.737707902417835	-6.021770534878211	0.0829530966772385	-5.007439432659401	-2.90511202095234	-0.6493648854992378	-0.265331327049797	-1.8160109420374897	-1.1602114492464166	-0.8869141152513259	-0.564292113695142	-5.06912401696879	-0.5144693080034363	-2.6092006079203074	-0.2602680062472602	-2.849075009689497	-6.478002753601671	-2.3406592644820226	-1.7568109775553868	-0.9113633997810462	-1.8512340019511555	-2.916498115096959	-2.033903975485498	-5.719690544571449	-2.90511202095234	-0.6493648854992378	-0.8869141152513259	-2.6092006079203074	-2.849075009689497	-1.7568109775553868	-1.946945104485092	-2.616088939339459	-1.857775805263553	-5.493056327289165	-2.609866118978168	-0.9102357181955082
gRNA_CDK7_targ_226	targeting	Subpool1	ABE	-2.062907357027155	-0.7137740610495946	-2.3398400582699628	-2.370344059339501	-3.829509658693624	-1.2447891433275955	-1.3492833800780173	-1.2074858362217558	-1.5134231569227743	-5.564516980933828	-3.7844859751716986	-3.1460954808776296	0.5901010448372633	-2.353619385331613	-0.8689230553551602	-0.6487116139107266	-0.3458081240262617	-2.2119611120600187	-1.915633993503852	-1.432493670776788	-1.0186490004038744	-2.482039310030952	-0.9110170248228298	-2.040983657475757	-0.6596930235798187	-1.71987288363592	-3.744444300582883	-0.9799857763085988	-1.6071147043811476	-0.9871797459918028	-2.062907357027155	-2.370344059339501	-1.3492833800780173	-3.7844859751716986	-0.8689230553551602	-0.6487116139107266	-1.432493670776788	-2.040983657475757	-1.71987288363592	-0.9871797459918028	-1.7055071587822372	-2.481547620453574	-1.3567307910741822	-4.165032812327719	-0.8774804652831699	-1.0688269499990024
gRNA_CDK7_targ_227	targeting	Subpool1	ABE	-1.05769003576819	-0.3852578623959353	-0.562687111267403	-2.0292400032715303	-3.160755264299014	-0.6791015709727352	-0.8171617654424667	-0.811956995991701	-0.874259097924607	-1.4883670453575195	-2.3523395304074546	-3.127531497894072	-0.4356108589309622	-2.005017740361008	-1.295477494080766	-0.8477527968224433	-0.9132015368183822	-0.5200647795932143	-1.3151999382928832	-1.3690737206671633	-1.4461303830849552	-2.7848111226029864	-0.7103827060924182	-0.2834324423646867	-0.5929478197743315	-1.9705230505482203	-1.7664652888684738	-0.4863120156942793	-0.2051371882260569	-0.2729323368121052	-0.562687111267403	-2.0292400032715303	-0.8171617654424667	-2.3523395304074546	-1.295477494080766	-0.8477527968224433	-1.3690737206671633	-0.7103827060924182	-1.7664652888684738	-0.2729323368121052	-0.6685450031438428	-1.95636561284776	-0.8344592864529249	-2.322746024553016	-1.245368697790912	-0.7603397044113466
gRNA_CDK7_targ_228	targeting	Subpool1	ABE	0.8113747032568068	0.2065557278072337	0.5323691148562341	0.4020936859714206	-0.3651556440688179	0.0468991939139693	0.3384983176927253	0.4513378103314001	0.041752652340354	-0.325972775221015	0.916885919231875	0.5546545997230302	-0.5501368166767434	-0.5705420653870283	-0.2016305606183543	0.0903470654857434	0.490083265630429	0.0210496065558515	0.9068974677091628	0.1373329638395488	-0.2963013220872986	0.6639779015518067	0.0596888222665347	0.0884769760537546	0.016873953944038	0.4704353520776505	-1.8886224780368637	0.3298078093458247	0.0753755386287607	0.48699370794286	0.5323691148562341	0.0468991939139693	0.3384983176927253	0.5546545997230302	-0.5501368166767434	0.0903470654857434	0.1373329638395488	0.0884769760537546	0.016873953944038	0.3298078093458247	0.5167665153067582	0.0279457452721906	0.2771962601214932	0.3818559145779634	-0.4407698142273753	0.2004933125573413
gRNA_CDK7_targ_229	targeting	Subpool1	ABE	0.2219259755150409	0.6755052134417601	0.0877212433949218	0.8747677277221794	0.8350823640842189	0.2674936666121065	0.2452064614567099	0.2963469889659928	0.1932088278399996	0.6923783602634953	1.4432500694814707	0.9397851033883556	0.4035035328534163	-0.3927379672552606	-0.3052144089955585	0.5456935658052203	0.586734527299705	0.3390424165630272	-0.3207464629603268	0.0452324577883087	-0.2532656259089596	-0.1606431186099001	0.4609262143313378	-0.5881795386571593	0.3411386957581436	-0.3820709115251762	-0.6424433468980472	0.0349631691155436	0.2291845716517191	0.0651022395834847	0.2219259755150409	0.8350823640842189	0.2452064614567099	0.9397851033883556	-0.3052144089955585	0.5456935658052203	-0.2532656259089596	-0.1606431186099001	-0.3820709115251762	0.0651022395834847	0.328384144117241	0.6591145861395016	0.2449207594209008	1.025137844377774	-0.0981496144658009	0.4904901698893175
gRNA_CDK7_targ_230	targeting	Subpool1	ABE	-1.384588173502897	0.224134061279553	-0.5767281758257968	-0.6559513298798735	-1.4128005652855962	0.0569536981481076	-0.1592251076571946	-0.2514027806932252	0.0294197648188787	-1.2034745817085772	-0.7526984869502089	-0.5848483647833072	-0.7766571552659488	-0.3594422970446432	-0.3152555452926773	0.2513590856185095	-0.082726880956703	-0.8063122621338414	-0.4403754496913865	-0.6288746040963975	-0.8605130461503371	-0.4577660409917342	0.2162004643702745	-0.7722199045196068	0.0001475118091324	-0.7084602995662979	-0.3390512122042142	0.3437227343814971	0.0293059715307773	0.0744829613157006	-0.5767281758257968	-0.6559513298798735	-0.1592251076571946	-0.7526984869502089	-0.3594422970446432	-0.082726880956703	-0.6288746040963975	-0.4577660409917342	-0.3390512122042142	0.0744829613157006	-0.5790607626830471	-0.6705993990057872	-0.1270693745105136	-0.8470071444806978	-0.4837849992010898	-0.212560019157345
gRNA_CDK7_targ_231	targeting	Subpool1	ABE	-1.4159143123566735	0.0469783374132823	-0.4721376951445004	-0.5515260716946736	-0.8958612928706009	0.0310524719730616	-0.2135680556961542	-0.17282440510725	-0.1334001652243316	-0.5091528702418292	-0.8347113392320454	-0.6307019539008739	0.6838534635050113	-1.5058232696736766	-0.6730056120218236	-0.1223749079442637	-0.2206835725630096	-0.2281836053425879	-1.7452087328421824	0.0928063643382167	0.0144096629920889	-1.730869408568706	-0.0268118107095711	-1.0781149268515369	0.1538000352959265	-0.6027731001003935	0.3352920994956166	-0.4696485330883173	-0.1071509229614317	-0.1393163030186507	-0.4721376951445004	-0.5515260716946736	-0.17282440510725	-0.6307019539008739	-0.6730056120218236	-0.2206835725630096	0.0144096629920889	-1.0781149268515369	0.1538000352959265	-0.1393163030186507	-0.6136912233626305	-0.4721116308640709	-0.1732642086759119	-0.6581887211249162	-0.4983251393968297	-0.1904140286166204
gRNA_CDK7_targ_232	targeting	Subpool1	ABE	-1.432760842681675	0.3088817559270365	-0.8796414417045519	-0.8540903127741064	-1.3305583471618283	-0.1190756752481535	-0.5131964618786574	-0.5796147881517344	-0.2855448295666439	-1.775923627117795	-0.0292730108721047	-0.9839537881168642	0.0566613303885803	-0.8168524375669518	-0.7154916179308722	-0.1551838882784853	-0.5792404852235437	-0.4852095757868348	-0.0897124987849788	-0.2711858858109238	-0.5143773158025768	-1.967073289228292	0.0897620413954831	-1.3658101791368369	-0.2089466688086676	-1.0437693525487786	-1.1440633390149724	-0.1689727995286735	-0.0647455815196233	-0.0989469046699779	-0.8796414417045519	-0.8540903127741064	-0.5131964618786574	-0.9839537881168642	-0.7154916179308722	-0.4852095757868348	-0.2711858858109238	-1.3658101791368369	-1.0437693525487786	-0.0989469046699779	-0.6678401761530633	-0.7679081117280294	-0.4594520265323452	-0.9297168087022546	-0.4918942417030812	-0.4065446497629546
gRNA_CDK7_targ_233	targeting	Subpool1	ABE	0.8044514607240983	-0.1406162491110398	-0.0497099165937806	0.1039333458840907	0.5627994896039865	-0.1758555377011355	0.2322641305056512	0.1300424078293086	0.1579747096812523	-0.7319385340188033	0.9267394396727624	0.2622471291487964	-0.3041761268356976	0.7312511767211121	0.5029528774962657	-0.1031633704863431	0.2710821247866977	0.4520922025328665	-0.3549811861118913	-0.2231481849462587	-0.1800841278928429	0.3523601953191855	0.0373615822207153	0.1222612144274984	-0.2493897402757389	-0.5648174454252004	0.5983891364347406	-0.2250027678930027	-0.0204835564740655	-0.0923124694841728	-0.0497099165937806	0.1039333458840907	0.1579747096812523	0.2622471291487964	0.5029528774962657	0.2710821247866977	-0.2231481849462587	0.1222612144274984	-0.2493897402757389	-0.0923124694841728	0.2047084316730926	0.1636257659289806	0.1734270826720707	0.1523493449342518	0.3100093091272267	0.206670318944407
gRNA_CDK7_targ_234	targeting	Subpool1	ABE	-1.668860495146928	-0.5983605464847959	-0.2815247865333562	-0.6212817550194751	-1.3533210801293991	-0.4819157620119192	-0.2805735415930397	-0.4085668351005997	-0.6428658001927964	0.136787099745099	-0.8786897862462401	-0.5049670690004454	-1.1634760803539552	0.0759311507815797	-0.2281417711595087	-0.4814761768620377	-0.3796487693560931	-1.207123912718224	-0.9407331928357135	-0.6516372852037159	-0.8492674721744536	0.4640835188892357	-0.2125753858017589	-1.2726611385295563	-0.7787763347103017	-0.2794986310239281	-1.20386088343758	-0.6219862324174172	-0.9221183535330536	-0.7084606712360315	-0.5983605464847959	-0.6212817550194751	-0.4085668351005997	-0.5049670690004454	-0.2281417711595087	-0.4814761768620377	-0.8492674721744536	-0.2125753858017589	-0.7787763347103017	-0.7084606712360315	-0.8495819427216934	-0.8188395323869312	-0.4440020589621453	-0.4156232518338621	-0.4385622335772947	-0.6894162863121182
gRNA_CDK7_targ_235	targeting	Subpool1	ABE	1.7128391001992491	0.0161510770871453	1.3078154316401411	0.97638431346085	-0.4372559484759613	0.2664323806874846	0.740623715413924	0.6849255800766448	0.5551008084114282	1.6670468825342946	-0.2939841937967976	1.1087869689350716	0.2970630020159408	1.0886302478762335	0.9858180123453728	0.0108423138553744	0.943454121532334	0.2137161114087305	1.4445139105316962	0.0093028675565195	-0.0148236657955205	-0.3068142945642955	0.0245924570036747	3.017069535761521	0.1656493369764471	0.8813165142135144	0.6529815120768412	0.479754586257557	0.2241000840250299	0.1236331744699716	1.3078154316401411	0.2664323806874846	0.6849255800766448	1.1087869689350716	0.9858180123453728	0.2137161114087305	0.0093028675565195	0.0245924570036747	0.6529815120768412	0.2241000840250299	1.0122685363088453	0.2685202485574577	0.6602167013006657	0.8272832192241895	0.7905037540791824	0.389337515598813
gRNA_CDK7_targ_236	targeting	Subpool1	ABE	-0.5866940241688944	-0.2275432288688814	-0.1770215020856893	-0.4131087510137508	0.1423758256820428	-0.4357423250397967	0.7176069614834473	0.7542220012976701	-0.0942655638247403	-0.7675102807781354	0.2045634512116342	-0.4005629682911064	0.6809359108647707	-1.1358612377148003	0.0187965960807364	-0.1229630471674923	-0.2278456110466973	0.6465723091360861	-0.4174021850253202	0.066119435880476	0.0167869858229766	-1.8844720986162984	-0.2275615298540256	-1.1186615087157166	-0.3043339454749618	-1.0054992565042862	0.2791290304222489	-0.1480345726853365	0.0497426099186288	0.0017880256782761	-0.2275432288688814	-0.4131087510137508	0.7176069614834473	-0.4005629682911064	0.0187965960807364	-0.1229630471674923	0.0167869858229766	-1.1186615087157166	-0.3043339454749618	0.0017880256782761	-0.330419585041155	-0.2354917501238349	0.4591877996521257	-0.3211699326192025	-0.1453762435897644	0.0985878836406321
gRNA_CDK7_targ_237	targeting	Subpool1	ABE	-1.9186528212357443	-0.7120151527570514	-0.9139336296293888	-1.6924752075311544	-3.2426875259751946	-0.8743203040065313	-2.0165080970256017	-2.127786311620829	-1.206897986571284	-5.201779231428583	-2.0097236419792512	-1.6188833227482191	-1.104769318280649	-2.017075211416937	-1.7895704482587067	-1.1209374501031253	-1.2776322761117231	-1.5020696821378283	-2.41680381529485	-1.135118662550341	-1.077043583451255	-3.2441090850300265	-0.7915999417210852	-2.200969002307996	-0.7077535581561556	-1.9211442756519013	-1.3473338324161293	-1.0065472378829494	-0.6927664892890554	-0.6029615935923296	-0.9139336296293888	-1.6924752075311544	-2.0165080970256017	-2.0097236419792512	-1.7895704482587067	-1.2776322761117231	-1.135118662550341	-2.200969002307996	-1.3473338324161293	-0.6927664892890554	-1.1815338678740614	-1.9364943458376267	-1.783730798405905	-2.943462065385351	-1.6371383259854309	-1.300213136117559
gRNA_CDK7_targ_238	targeting	Subpool1	ABE	-0.468190766962137	0.0733476045633879	-1.5580080183870135	0.5311442001772608	-0.2890293287304515	-0.5929998949124508	-0.7093876816103347	-0.7428451290649112	-0.3450305201296154	-1.081351793800874	0.4992685606824596	0.8201448107424598	-1.4278524652603304	-1.2636497703786358	-0.8459692635406798	0.0068106368627758	-0.428416610064	-0.4688080617850088	-0.0695310262449973	-0.0316693559552156	-0.0795824080378157	1.020431414061736	-0.055188923597544	-1.819060996747913	-0.563131901814926	-0.4188291661445009	-0.2422277646940862	-0.36890728704802	-0.2273609996103848	-0.0720598030758301	-0.468190766962137	-0.2890293287304515	-0.7093876816103347	0.4992685606824596	-1.2636497703786358	-0.428416610064	-0.0695310262449973	-0.055188923597544	-0.4188291661445009	-0.2273609996103848	-0.6509503935952542	-0.1169616744885471	-0.5990877769349537	0.0793538592080151	-1.1791571663932152	-0.2968046783287443
gRNA_CDK7_targ_239	targeting	Subpool1	ABE	-0.7366081386001831	0.5534177578332987	0.0929471361706092	-0.1910757232652744	-0.9412417635073378	-0.0517525208295671	0.6662173031648293	0.4339995141217409	0.2479762650097496	0.1098554755882187	-0.0451886409447695	-0.0361598325616552	0.6664467265518256	-0.4324655130095914	0.0334943144249803	0.6016603278007338	0.1838168818587319	0.5482993973500271	-0.5532670715709608	0.5616457646676487	0.3570361708934428	0.1833492566800301	0.3638110700959085	-0.905750100130152	-0.215389885152795	-0.195163738827126	0.1166891768747972	0.3895684597032071	0.4154050789017796	0.4284845156990562	0.0929471361706092	-0.1910757232652744	0.4339995141217409	-0.0361598325616552	0.0334943144249803	0.5482993973500271	0.3570361708934428	0.1833492566800301	-0.195163738827126	0.4154050789017796	-0.0300810815320917	-0.3946900025340598	0.4493976940987733	0.0095023340272646	0.0891585093224048	0.4445922023364976
gRNA_CDK7_targ_240	targeting	Subpool1	ABE	-0.4065425287660489	-0.1617834197402782	-0.6755696291065614	-0.5764738552257702	-0.1174495610315098	-0.0499653894552876	-0.2688339052286638	-0.390225107093779	-0.1992920093107837	-0.8314938483470308	0.2821410590747801	-0.6326111893076956	0.4741751111177285	-0.9102738197546482	-0.6413241611497713	-0.0531182204965957	-0.5689342879693285	-0.9685633365311472	-0.3107086784093718	-0.2478023587799993	-0.5588436047693424	-1.9188462020655768	0.1123460404550488	-0.5666567121867281	-0.3669671554280249	-0.6573364802474245	-0.7739049824275768	0.4224264290744546	0.1697478438502214	0.0987503718620363	-0.4065425287660489	-0.1174495610315098	-0.2688339052286638	-0.6326111893076956	-0.6413241611497713	-0.5689342879693285	-0.3107086784093718	-0.5666567121867281	-0.6573364802474245	0.1697478438502214	-0.4146318592042961	-0.2479629352375225	-0.2861170072110755	-0.3939879928599821	-0.3591409565955636	-0.5302052816656905
gRNA_CDK7_targ_241	targeting	Subpool1	ABE	-1.29600695893211	-1.3444171239164768	-0.3290143412493032	-0.6523390399944414	-2.2504853029300675	-0.067551614811027	-0.9545820656567364	-0.9830150393954408	-0.4866090856122545	-0.1206518172373276	-0.1672374106010888	-0.5898288310163317	-1.034125287344592	-1.6411385926712143	-1.424717704986174	-0.4770380797118808	-0.6249110452069108	-0.2830499585128859	-1.524560356398408	-1.3171361753890294	-1.4753087065721506	-2.9568133507349827	-0.596514353824269	-1.7728345014107187	-0.0295273197168615	-1.4475203122126628	0.0004537447642445	-0.5314281572263371	-0.2464295434777332	-0.3250715213236788	-1.29600695893211	-0.6523390399944414	-0.9545820656567364	-0.1672374106010888	-1.424717704986174	-0.4770380797118808	-1.4753087065721506	-1.7728345014107187	-0.0295273197168615	-0.3250715213236788	-0.9898128080326302	-0.9901253192451788	-0.8080687302214772	-0.292572686284916	-1.3666605283339932	-0.4616663611438925
gRNA_CDK7_targ_242	targeting	Subpool1	ABE	-1.485395151235395	-0.5093551884890297	-2.397756369217998	-2.5669262915437088	-3.487959447351415	-1.4787921965869824	-1.4128460883411602	-1.17341881809829	-1.147553562540073	-5.033067804617696	-3.7812651199768696	-4.4650207083770495	-1.1881220074658605	-3.897531733112556	-1.7460146960167782	-0.6285459346365683	-0.2893837036764255	-1.4766737924529103	-3.046701540933105	-0.3569116449291828	0.1044399892958838	-4.52276526124142	-0.1310807042058415	-2.500915894301719	-0.7184260949551806	-2.3114246587507115	-1.7543370298741583	-1.2629072043505	-0.328222116896932	-0.6385261136862954	-1.485395151235395	-2.5669262915437088	-1.17341881809829	-4.4650207083770495	-1.7460146960167782	-0.6285459346365683	-0.3569116449291828	-2.500915894301719	-1.7543370298741583	-0.6385261136862954	-1.4641689029808076	-2.511225978494035	-1.2446061563265078	-4.426451210990539	-2.2772228121983984	-0.7982011435886348
gRNA_CDK7_targ_243	targeting	Subpool1	ABE	-1.6041004882619856	-0.0239773997254012	-1.7326718595749293	-1.6752033096759948	-3.068069513698032	-0.9219558212812462	-0.6579620294610857	-0.5302476432248148	-0.5200208797861241	-3.692219904385385	-3.0701731440883937	-2.174350373860679	0.5964046841757309	-4.120817631496292	-1.4584026604170914	0.0355142445098843	0.0691395218140104	-1.034713952951247	-3.2487838262565134	-0.2920790039352976	-0.0607519900333825	-4.565163860518918	-0.209631050965053	-1.9604378299223657	-0.4864186349759267	-1.7621190028798566	-1.8631078687426343	-1.0593597232182463	-0.594564654145565	-0.4251620947614309	-1.6041004882619856	-1.6752033096759948	-0.5302476432248148	-3.0701731440883937	-1.4584026604170914	0.0355142445098843	-0.2920790039352976	-1.9604378299223657	-1.7621190028798566	-0.594564654145565	-1.1202499158541055	-1.888409548218424	-0.5694101841573415	-2.9789144741114857	-1.6609385359125508	-0.3100200622091174
gRNA_CDK7_targ_244	targeting	Subpool1	ABE	-0.1010910899398807	-0.4390769853959849	-1.939980171501113	-2.1418570782431874	-3.454558682434098	-0.8916667312974257	-1.088469781203349	-1.071973130424101	-0.8646090824277044	-2.2098401486360384	-1.2199568844136643	-3.118822823477496	-1.4567974336708915	-1.7374340727642623	-1.3040115622577106	-0.258130821429895	-0.3813723700367027	-0.147089401784876	-3.281224697203555	-0.7717141153938251	-0.73934468721419	-2.7487947741103667	-0.5810842956919687	-1.9362285071920105	-0.6186602195774938	-1.2030237786346405	-1.4606082556027813	-1.2951957256501665	-0.4502943775510207	-0.5990270513109094	-0.4390769853959849	-2.1418570782431874	-1.071973130424101	-2.2098401486360384	-1.4567974336708915	-0.258130821429895	-0.7717141153938251	-1.9362285071920105	-1.2030237786346405	-0.5990270513109094	-0.8267160822789928	-2.16269416399157	-1.0083506646850513	-2.1828732855090665	-1.4994143562309548	-0.2621975310838245
gRNA_CDK7_targ_245	targeting	Subpool1	ABE	-1.00368887470033	0.1325209484932075	-0.07363065286311	-1.431372992198118	-1.819815695444954	0.2870125792183097	0.4505817393280116	0.3958021944550344	-0.1041472984901137	-0.3248758927843873	-0.0188468606142439	-3.329745384709218	-0.1159843806871139	1.638329945894453	1.156441120810442	0.4863342273277373	0.3351078072873023	-0.2134737631535828	-0.728715167374219	0.0647346698985606	-0.0196434003467968	0.0639827911224843	0.3053405404251327	0.0499854727842653	0.1971134545926968	-0.4135386389462239	-2.102499633945542	0.2517604136627348	0.0026340163475732	0.0152090863680894	-0.07363065286311	-1.431372992198118	0.3958021944550344	-0.3248758927843873	1.156441120810442	0.3351078072873023	-0.0196434003467968	0.0639827911224843	-0.4135386389462239	0.0152090863680894	-0.3149328596900775	-0.9880587028082544	0.2474122117643107	-1.224489379369283	0.8929288953392603	0.2026560904871522
gRNA_CDK7_targ_246	targeting	Subpool1	ABE	-0.131538722330599	-0.3041046782430854	0.3131012305931991	-0.2634828621405025	1.463572027985263	-0.3283338586691905	0.3800243733314564	0.3500271012373188	-0.1470245083933833	0.9810755124214452	-1.0038388180153743	-0.0395841573485348	0.3920132221777565	-0.538854458278555	0.0461890060352331	0.1084391673051673	0.1407004875375037	0.4306236045001826	-1.1022923388637045	0.0905782735257923	0.1029555637775487	-1.265491116435456	-0.2176819340038655	-1.0143354484906066	-0.3375282152908148	0.0311153500930994	-0.0131743165975981	-0.5544248889981179	-0.1766820095416557	0.1920399334996815	-0.131538722330599	-0.2634828621405025	0.3500271012373188	-0.0395841573485348	0.0461890060352331	0.1407004875375037	0.0905782735257923	-1.0143354484906066	-0.0131743165975981	-0.1766820095416557	-0.040847389993495	0.2905851023918567	0.194342322058464	-0.0207824876474879	-0.0335507433551884	0.2265877531142845
gRNA_CDK7_targ_247	targeting	Subpool1	ABE	0.0002241629962006	0.2399621525805811	1.0888117764461749	0.4622486572134706	-1.7495874430950848	0.5396338791249032	1.060966235041651	1.062045079386566	0.4340003843267914	0.3703825149511013	0.6020976227640565	0.6095110512119651	-0.4045889876068207	0.2762992364011121	0.7616255348815879	0.3855170892807613	0.4574484359482844	0.0391814259978909	-0.7119492130781961	0.8495613901483224	0.8561216128831421	1.0699453588029326	0.3421094755313749	0.1569113134681198	0.5141365442260466	-0.1773894477465148	0.6303299078843989	0.2982218905190253	0.2535692275922719	0.0188116855847637	0.2399621525805811	0.4622486572134706	1.060966235041651	0.6020976227640565	0.2762992364011121	0.3855170892807613	0.8495613901483224	0.3421094755313749	0.5141365442260466	0.2535692275922719	0.4429993640076522	-0.2492349689189036	0.8523372329183362	0.527330396309041	0.2111119278919597	0.2940489837423122
gRNA_CDK7_targ_248	targeting	Subpool1	ABE	-1.6810354823649525	-0.7681026191137111	-0.4531963088611534	-1.953175423214243	-1.6733741910139974	-0.8802049702535698	-0.8369367958068128	-0.7650173793806808	-1.0665078491989328	-3.96876032059457	-0.48574279193372	-2.643585824391463	-0.9000056537637854	-0.9341284725842882	-0.7130150395490013	-0.3684761231711574	-0.6325667838070511	-0.2079869302796046	-2.4587896417514186	-1.3026639050219393	-1.2139184134333332	-2.5067358219349707	-0.9226440940715078	-0.9429044477293642	-0.7606610880447243	-2.1428357601201147	-0.8564144610618184	-1.0684142217723325	-1.358986461817763	-0.9565962983630288	-0.7681026191137111	-1.6733741910139974	-0.8369367958068128	-2.643585824391463	-0.9000056537637854	-0.3684761231711574	-1.3026639050219393	-0.9429044477293642	-0.8564144610618184	-1.0684142217723325	-0.9674448034466056	-1.5022515281606037	-0.889487341462142	-2.3660296456399177	-0.8490497219656916	-0.4030099457526044
gRNA_CDK7_targ_249	targeting	Subpool1	ABE	-1.406341982362749	-0.673447527153808	-0.7814650717818737	-1.571686571995773	-2.652061047801304	-0.7427734265396347	-1.021731253974119	-0.8891775616188239	-0.9370536756381128	-4.6640333373436285	-1.6755253407588755	-2.0478546994958737	-0.6193908214705662	-1.0185996719318289	-0.762374809328377	-0.7145262551638865	-0.7675361155987162	-0.6577865790825912	-2.405975421717802	-0.7723022615433548	-0.5922149592835025	-1.981906387786473	-0.2132480196837476	-1.6392844367956665	-0.5846220784503159	-1.413739612230305	-1.412778772709222	-0.7432140828369342	-0.779998848883848	-0.3851544014320207	-0.7814650717818737	-1.571686571995773	-0.9370536756381128	-2.0478546994958737	-0.762374809328377	-0.7145262551638865	-0.7723022615433548	-1.6392844367956665	-1.412778772709222	-0.7432140828369342	-0.9537515270994767	-1.6555070154455704	-0.949320830410352	-2.7958044591994597	-0.8001217675769241	-0.7132829832817312
gRNA_CDK7_targ_250	targeting	Subpool1	ABE	-2.794587443616767	-1.236308673923893	-2.830594274227132	-2.2396791581924527	-3.1631786138378186	-0.7575072800071718	-1.1956686984738492	-1.1510727681495896	-1.3993614731601267	-3.991428605657336	-1.954396490026817	-2.5966845056960857	0.166452780423903	-3.683923380308527	-1.7666151475399314	-0.9931803962371412	-1.0752554173359703	-0.8394119617810157	-3.94860710163693	-1.2406253994037166	-1.135462272757326	-2.498875387270061	-1.0299543801739222	-2.7434374747691805	-0.5236055900462209	-1.9246160827521137	-0.7699575645317634	-2.51063268098945	-1.238703223582664	-1.524141532448166	-2.794587443616767	-2.2396791581924527	-1.1956686984738492	-2.5966845056960857	-1.7666151475399314	-0.9931803962371412	-1.2406253994037166	-2.498875387270061	-0.7699575645317634	-1.524141532448166	-2.2871634639225973	-2.0534550173458146	-1.248700979927855	-2.84750320046008	-1.761361915808185	-0.9692825917847092
gRNA_CDK7_targ_251	targeting	Subpool1	ABE	-1.502874020644002	-0.2298430601920118	-1.1625529709887896	-0.8898329082035168	-2.361002561485986	-0.5749965807410786	-0.7984323567839845	-0.7414670360168348	-0.4213580977483186	-2.1796882237696376	-0.0174559794250368	-1.04577969496867	-0.4802606621889667	-0.8756619735528693	-0.4350211351157115	-0.4709737019226355	-0.5570738609680356	-0.4650430944175112	-2.586950962727476	-0.0697302292511445	0.0024775470456861	-2.184634974602881	0.1915068145751851	-1.345359037322739	-0.3702107884418494	-1.6024710888408678	-0.7538916063964449	-0.6085572420461871	-0.1129878898352691	-0.1688420399599337	-1.1625529709887896	-0.8898329082035168	-0.7414670360168348	-1.04577969496867	-0.4802606621889667	-0.4709737019226355	-0.0697302292511445	-1.345359037322739	-0.7538916063964449	-0.1688420399599337	-0.9650900172749344	-1.2752773501435275	-0.6537524968497127	-1.080974632721115	-0.5969812569525158	-0.4976968857693941
gRNA_CDK7_targ_252	targeting	Subpool1	ABE	0.0185836811438161	0.2921000975590654	0.7065271073410782	0.2515658147054259	-1.1609208081819382	0.511173868568466	0.1840614935796085	0.1461092284366435	0.3073885623610554	0.6114235233969412	0.3936015574244071	0.3648813605970923	-1.0938998457233569	0.6061080531449012	0.4801362691245521	0.1806283134443225	0.4277218980653665	0.2946588572920183	0.3964429979342878	0.493012036890917	0.5553592805065322	0.9955586090178492	0.1384558898374132	-0.3661243405004563	0.5289530150734755	-0.4786873648649093	-0.2863883958239416	0.4149861044135907	0.0049877637188424	0.2262052765974371	0.2921000975590654	0.2515658147054259	0.1840614935796085	0.3936015574244071	0.4801362691245521	0.2946588572920183	0.493012036890917	0.1384558898374132	-0.2863883958239416	0.2262052765974371	0.3390702953479865	-0.1327270416360154	0.2125197614591024	0.4566354804728136	-0.0025518411513011	0.3010030229339024
gRNA_CDK7_targ_253	targeting	Subpool1	ABE	-0.485433040963556	0.0581377058649922	-0.2737850486832687	-0.784398770843225	-0.0848170188396799	0.1019129806541744	0.0762164545871326	0.1595492090994104	-0.0165578280261935	-1.7689368651324326	0.1215166227483311	-1.0698648835179492	0.0133591836624586	-0.4325476588967024	0.0547797774214812	-0.0303442984066194	-0.0459734930964469	0.6190878362731782	-0.8578793109609986	0.1622037285836414	0.323532536999534	-1.4271693942618575	0.3506562093316988	-0.7212845218751859	0.321007052518588	-0.5943297430867875	-0.3093175162407161	-0.065255888729788	0.0401751848680065	-0.0143604782578898	-0.2737850486832687	-0.0848170188396799	0.0762164545871326	-1.0698648835179492	0.0133591836624586	-0.0303442984066194	0.1622037285836414	-0.7212845218751859	-0.3093175162407161	-0.0143604782578898	-0.2336934612606108	-0.2557676030095768	0.0730692785534498	-0.905761708634017	-0.1214695659375875	0.1809233482567039
gRNA_CDK7_targ_254	targeting	Subpool1	ABE	0.3205202177320764	0.4123644814299169	0.0530404617776428	-0.1803314988566162	-0.295875474369521	0.1112138584130707	0.8960871464903762	0.9645012886302912	0.1393453382714265	-0.1822546164253726	-0.4468586021685783	-0.1226095197029965	-0.4859841153176759	0.1023648474477938	0.7775319775183767	0.4008446518555142	0.3531965268326326	1.0173972354149885	0.2122433032857986	0.563406450801996	0.6687143128027945	0.1627029913196051	0.0978033178530051	0.9226686388823916	0.1936396512922969	-0.2358435349735201	-0.1074681749074668	-0.1870429204364643	-0.0177310582038653	0.1736922820470293	0.3205202177320764	-0.1803314988566162	0.8960871464903762	-0.1822546164253726	0.1023648474477938	0.4008446518555142	0.563406450801996	0.1627029913196051	-0.1074681749074668	-0.0177310582038653	0.2619750536465454	-0.1216643716043555	0.666644591130698	-0.2505742460989825	0.1313042365494982	0.5904794713677117
gRNA_CDK7_targ_255	targeting	Subpool1	ABE	-1.189376679140029	-0.459308083543137	-0.3526862773379247	-0.592948625455531	-2.5580178352653067	-0.3207119556158652	-0.2692729633035957	-0.2244354136213036	-0.3889419579546873	-0.0043679599975582	-0.6099834904008613	-0.6665683931485596	0.1465493193003316	-0.9402978995450988	-0.4283262613469479	-0.6663089353472755	-0.7788595951700144	-1.0917977272757349	-1.402247540493644	-0.9738230953567302	-0.8125072755630469	-0.9497752185559016	-0.601813957852883	-1.4105772404697554	-0.2549263083817883	-1.0523537189453491	-0.476245258068283	-0.1390090656523951	-0.5546796049703417	-0.6381488065508087	-0.459308083543137	-0.592948625455531	-0.2692729633035957	-0.6099834904008613	-0.4283262613469479	-0.7788595951700144	-0.9738230953567302	-0.9497752185559016	-0.476245258068283	-0.5546796049703417	-0.6671236800070304	-1.1572261387789011	-0.2942167782931955	-0.4269732811823264	-0.4073582805305717	-0.8456554192643416
gRNA_CDK7_targ_256	targeting	Subpool1	ABE	-1.5026312100373418	-0.3357610743785442	-1.0913064563949455	-0.8563488675512115	-1.7527581712980858	-0.3078841653705452	0.0439542365471798	0.0010259323625011	-0.5613421919243219	-2.080868994767439	-1.2320876768218805	-1.0544652564874557	0.1676760417610568	-1.2559013594606248	-0.3871446561834448	0.0762586621529916	-0.0956757424600859	0.4592044900447354	-2.173220682111197	-0.0322740604711149	0.0936245139196471	-2.032153324173494	-0.5500186033389522	-1.451558533456562	-0.0130513635901463	-1.558238901420094	-0.98448099407993	-0.8753683900444612	0.0310259773738579	-0.418144857329262	-1.0913064563949455	-0.8563488675512115	0.0010259323625011	-1.2320876768218805	-0.3871446561834448	0.0762586621529916	-0.0322740604711149	-1.451558533456562	-0.98448099407993	-0.418144857329262	-0.9765662469369438	-0.9723304014066142	-0.1721206743382136	-1.455807309358925	-0.4917899912943376	0.1465958032458803
gRNA_CDK7_targ_257	targeting	Subpool1	ABE	-2.220507751850989	-0.7858127184002515	-1.4289645297396467	-2.62426183908908	-3.668343441128768	-0.8839495387894862	-1.2615569710216012	-1.1872095863839256	-1.1701159291235068	-3.0622049345123834	-0.950567095016631	-4.537564733930071	-0.7013737000882863	-3.7679105227704617	-2.000921677477338	-0.4845998419718072	-0.4224266819452445	-1.4454162951276175	-3.40159153251607	-1.421967509657998	-1.3865875941128103	-4.166982529010379	-0.6068217558951562	-2.530176546789906	-0.4102765470925719	-2.377447711207922	-3.4625327762306712	0.1204793923046071	-1.014470875982718	-1.030787984402564	-1.4289645297396467	-2.62426183908908	-1.1872095863839256	-3.0622049345123834	-2.000921677477338	-0.4845998419718072	-1.421967509657998	-2.530176546789906	-2.377447711207922	-1.014470875982718	-1.478428333330296	-2.392184939669112	-1.2062941621763448	-2.850112254486362	-2.156735300112029	-0.7841476063482231
gRNA_CDK7_targ_258	targeting	Subpool1	ABE	-1.1283689519870326	0.2176470862855631	0.0973959495438045	-0.7292302169451799	-1.1758726078022863	-0.1605187291499723	-0.6103101759018732	-0.5820861592281575	-0.0717865938473055	-0.9489607538600467	-0.6736074852628554	-1.0116420430037276	-0.3305258245453544	-1.590646714860632	-0.93482339501749	0.3852796700907023	0.3771196381270769	-0.013063593691343	-1.9432427779929813	-0.1588308615498797	-0.1344657144502152	-1.4407271884231947	0.3672503779101819	-1.476545171196932	0.0467429419218247	-1.0096557857226187	0.2629729475824097	-0.2844438256306176	-0.1292843576281615	0.0724908918215273	0.0973959495438045	-0.7292302169451799	-0.5820861592281575	-0.9489607538600467	-0.93482339501749	0.3771196381270769	-0.1588308615498797	-1.4407271884231947	0.0467429419218247	-0.1292843576281615	-0.2711086387192216	-0.6885405179658127	-0.4213943096591121	-0.87807009404221	-0.9519986448078256	0.2497785715088121
gRNA_CDK7_targ_259	targeting	Subpool1	ABE	-1.0612062792714227	-0.0817620043827473	-0.5795653397248463	-0.8561106519899994	0.2227935238498981	-0.3070803834548733	0.3325404231695801	0.3288897353863788	-0.215625705033591	-2.122118019723496	-0.1262765776549863	-1.0228236325822766	-0.5800065056982721	-0.6015955729703496	-0.0007611864873551	0.3240500202060697	0.1998226914109353	0.3111148536910431	-1.9565989620998605	-0.6033321139495668	-0.5494606635500203	-0.8990425285895085	0.0074813570848292	0.0592469429686498	-0.3135283610111691	-0.8429283074321481	0.20782974663536	-0.5999976275674519	-0.2199487710112518	-0.0747680865313319	-0.5795653397248463	-0.3070803834548733	0.3288897353863788	-1.0228236325822766	-0.5800065056982721	0.3111148536910431	-0.6033321139495668	0.0074813570848292	-0.3135283610111691	-0.2199487710112518	-0.574177874459672	-0.3134658371983249	0.148601484507456	-1.090406076653586	-0.3941210883853256	0.278329188436016
gRNA_CDK7_targ_260	targeting	Subpool1	ABE	-0.9198430059734898	-0.1013854234706664	-0.6270773321326909	0.1047183602287744	-0.796887449250395	0.2824975882175775	-0.1793813936476557	-0.1974423797184293	0.0663537637362091	-0.2244571533819914	0.1914458808775298	0.3232465335950515	-0.8332562728218177	0.0142505078433317	-0.0407134686244553	-0.1616680549328871	-0.2292486913683065	-0.191787338438429	-0.9681642746554372	-0.0347811481378469	-0.0941948308206739	0.1324521174749404	-0.0170172318355323	-0.3709205438920154	0.2298488713245622	-0.2384000757480407	0.8598097199900959	-0.0656081159893852	-0.0783918140454247	-0.0799187767357535	-0.6270773321326909	0.1047183602287744	-0.1793813936476557	0.1914458808775298	-0.0407134686244553	-0.191787338438429	-0.0941948308206739	-0.0170172318355323	0.2298488713245622	-0.0783918140454247	-0.549435253858949	-0.136557166934681	-0.1034900032099586	0.0967450870301966	-0.2865730778676471	-0.1942346949132075
gRNA_CDK7_targ_261	targeting	Subpool1	ABE	-1.6898027972652527	-1.2249007198429298	-0.579401488108313	-1.7209245992630031	-2.9382076244307638	-0.8946746054375108	-0.2338335027668843	-0.1594532375725491	-0.8391592692657066	-2.052576281988104	-2.654800322123481	-2.3751393898232145	0.6168953734295156	-2.767326255200525	-0.8450949068928142	-0.5113756387929246	-0.4974210134178767	-0.2404597118890206	-2.618468541429944	-0.5621543070499556	-0.4053540198923899	-1.5116421030515432	-0.5700886222561511	-1.8762775917164145	-0.6635409099174321	-1.7763159401871542	-1.0590845953146872	-0.7163801178029578	-0.7237712629698394	-0.4880433440170002	-1.2249007198429298	-1.7209245992630031	-0.2338335027668843	-2.3751393898232145	-0.8450949068928142	-0.4974210134178767	-0.5621543070499556	-1.5116421030515432	-1.0590845953146872	-0.7163801178029578	-1.1647016684054985	-1.851268943043759	-0.4108153365350467	-2.360838664644933	-0.9985085962212744	-0.4164187880332739
gRNA_CDK7_targ_262	targeting	Subpool1	ABE	-0.5965006261339542	0.5773221755307612	-0.1058633556923368	-0.1855368339868945	0.7160020304018521	-0.06712065614429	-0.3169797114382508	-0.2202817925809503	-0.1044729060443407	-0.5841656874591369	0.1526390606691235	-0.0771331638245554	0.0200360041076071	-0.420440605224289	-0.118451773624854	-0.4192025339016975	-0.2830442445368803	0.6250479865354975	-0.7590598313349374	0.3518588524360703	0.4336380707467027	-0.8618064845347326	0.032945069484624	-1.0143145482156006	0.0982553588101772	-0.5409556602381961	-1.6207444586604862	-0.4633134144160644	0.0876468259150992	0.222493072848345	-0.1058633556923368	-0.06712065614429	-0.2202817925809503	-0.0771331638245554	-0.118451773624854	-0.2830442445368803	0.3518588524360703	-0.8618064845347326	-0.5409556602381961	0.0876468259150992	-0.0416806020985099	0.1544481800902225	-0.2139114700211806	-0.1695532635381895	-0.1729521249138453	-0.0257329306343601
gRNA_CDK7_targ_263	targeting	Subpool1	ABE	-1.2424149356841243	0.192973372459814	-1.6895712575225457	-0.7524312358321875	-2.738081545493213	-0.2323455758077391	-0.2072414577738296	-0.147848074459191	-0.2209533087975353	-3.2809823764769592	-3.1975896485056032	-0.8159242759093259	-0.7134964046030271	-2.3835762993259766	-0.8774048982914976	0.1729425683077522	0.1594481839999015	0.149773611434933	-2.3810273739777146	0.5864916941678481	0.6961883942477545	-2.9677552527313305	-0.0832665721510437	-1.6458541376466804	0.0555566612817852	-1.32778337444979	-1.2178727359000594	-0.2114529053505678	-0.133166836147001	0.0448880893307912	-1.2424149356841243	-0.7524312358321875	-0.2072414577738296	-3.1975896485056032	-0.8774048982914976	0.1594481839999015	0.5864916941678481	-1.6458541376466804	-1.2178727359000594	-0.133166836147001	-0.9130042735822852	-1.2409527857110467	-0.1920142803435187	-2.4314987669639625	-1.3248258674068338	0.1607214545808623
gRNA_CDK7_targ_264	targeting	Subpool1	ABE	0.4452926258361571	0.7531175049178297	0.6246299849824729	0.1874780355564977	-2.003538230342849	0.6562152180806053	0.981516078077449	0.962248128039038	0.2228472865198778	-0.1547039057926702	1.2116468703449157	0.1686201018207096	0.0527112105355073	0.2599744696275184	0.688292179944774	0.3934440406271193	0.4811969108492372	0.0339331955623908	-0.8394113490397763	0.1896884762707015	0.2354715558471512	-0.8177067082301466	0.00788299774882	-0.3742926726482448	0.7447096395426653	0.0856170501417233	0.2841524046499885	0.6608066480816835	0.7206632785847266	0.5265186915775231	0.6246299849824729	0.1874780355564977	0.962248128039038	0.1686201018207096	0.2599744696275184	0.3934440406271193	0.1896884762707015	-0.3742926726482448	0.2841524046499885	0.6608066480816835	0.6076800385788199	-0.3866149922352488	0.7222038308787884	0.4085210221243183	0.3336592867026	0.3028580490129158
gRNA_CDK7_targ_265	targeting	Subpool1	ABE	-1.9612440902110788	-1.447621127921184	-3.7083147191537793	-2.894855085287189	-3.907269532198736	-1.538565249019194	-3.969701812476	-3.7166778350726735	-1.296984123520548	-5.663367864656489	-5.668338374405483	-5.290859198503038	-0.6014446211698835	-5.107903255896705	-4.156180808969571	-0.1209060160369337	0.1854788468890875	-1.0875534220656844	-3.819314457841204	-1.0699600330224734	-0.4887169828538277	-5.0552275303458325	-0.7162748368585314	-2.613307901404474	-0.7220397482726552	-2.635440237110225	-4.903330436799248	-3.1793921321479437	-1.6349227971758011	-1.155377125529874	-1.9612440902110788	-2.894855085287189	-3.7166778350726735	-5.663367864656489	-4.156180808969571	-0.1209060160369337	-1.0699600330224734	-2.613307901404474	-2.635440237110225	-1.6349227971758011	-2.372393312428681	-2.7802299555017065	-2.994454590356407	-5.540855145855004	-3.2885095620120537	-0.3409935304045102
gRNA_CDK7_targ_266	targeting	Subpool1	ABE	-2.261431518364766	-0.8486213867828414	-3.2467662411202505	-2.7055682736645394	-4.387547127978179	-2.54422066868211	-2.218793990551099	-2.045313710628496	-2.112324740688426	-6.171457935100154	-5.049052413084423	-3.1558386040036948	-3.5250201495863287	-4.945142547952886	-2.412470105310685	-0.951391147576955	-0.5847214353792163	-1.7837604848892867	-4.334826293615086	-1.7297196626877849	-1.1826787113292212	-5.33544575349265	-1.0868459243213493	-3.6058744719856506	-2.0442262673732907	-2.903131899669277	-5.79628010491161	-1.1839640964027969	-2.3180884634021157	-1.427200703638729	-2.261431518364766	-2.7055682736645394	-2.112324740688426	-5.049052413084423	-3.5250201495863287	-0.951391147576955	-1.7297196626877849	-3.6058744719856506	-2.903131899669277	-1.427200703638729	-2.1189397154226195	-3.2124453567749427	-2.1254774806226737	-4.792116317396091	-3.6275442676166336	-1.106624355948486
gRNA_CDK7_targ_267	targeting	Subpool1	ABE	-1.6043303973163727	-1.3584592522510242	-3.3510533937356413	-2.6013138824784137	-3.614423705642478	-1.9841396906297677	-2.061263787183532	-2.0921860022193326	-1.1971332987458023	-5.060072813575925	-4.483186980796582	-3.0458493708655183	-0.9713533400147032	-2.8479513617741024	-2.137450100598389	0.0840216759318603	0.2392691371458584	-1.193832214361568	-4.043221495812615	-0.5362189071787676	-0.2268356972234805	-4.068282904485521	-1.0599878451692326	-2.994447487345959	-1.290208821508222	-2.2261351799493223	-1.6371497417892718	-0.7700551089703309	-0.7795820256704991	-0.5544508901777865	-1.6043303973163727	-2.6013138824784137	-2.061263787183532	-4.483186980796582	-2.137450100598389	0.0840216759318603	-0.5362189071787676	-2.994447487345959	-1.6371497417892718	-0.7700551089703309	-2.1046143477676797	-2.73329242625022	-1.783527696049556	-4.1963697217460085	-1.985584934129065	-0.2901804670946165
gRNA_CDK7_targ_268	targeting	Subpool1	ABE	-2.1037580711975425	-0.792825282916296	-2.486960981943008	-2.5482473206897107	-3.776748880102097	-1.843615835505521	-0.9279057221291244	-0.7269302264139954	-1.5110722939231318	-5.773100425091242	-3.352611421799283	-3.300098178842229	0.421187353737912	-3.814784312315165	-1.6255671131342726	-0.5415003543978497	-0.3566795629296705	-1.135278186792486	-4.397251654279145	-0.5258989276985511	-0.166086795152117	-4.3771491540400165	-0.5766315213147356	-2.483166972049483	-1.4503296356868742	-2.1012026547327376	-5.502407881343643	-4.390708432993561	-1.39852682993489	-1.347345201305788	-2.1037580711975425	-2.5482473206897107	-0.9279057221291244	-3.352611421799283	-1.6255671131342726	-0.5415003543978497	-0.5258989276985511	-2.483166972049483	-2.1012026547327376	-1.39852682993489	-1.7945147786856153	-2.7228706787657764	-1.0553027474887504	-4.141936675244252	-1.6730546905705086	-0.6778193680400021
gRNA_CDK7_targ_269	targeting	Subpool1	ABE	-2.0071496813238543	-0.9822344331053744	-2.275760466236663	-3.1426233649762625	-4.233965233692929	-1.009155278102712	-3.755059114981957	-3.6786764712999096	-1.823160004139549	-3.967325272375583	-2.575672131739895	-4.292675472777517	-2.897338242453689	-4.693268073902511	-3.672992421685536	-2.0966401910206853	-1.5855057407330588	-1.1594925749381606	-4.552046716170758	-1.108096580342082	-0.7559194480543417	-3.994992416458475	-1.0769995214134815	-3.66658421842055	-0.401755345729226	-3.0209814566552304	-5.231724391311414	-1.7463581439959155	-1.4658762671836076	-1.0079882946682597	-2.0071496813238543	-3.1426233649762625	-3.6786764712999096	-3.967325272375583	-3.672992421685536	-1.5855057407330588	-1.108096580342082	-3.66658421842055	-3.0209814566552304	-1.4658762671836076	-1.7550481935552973	-2.795247958923968	-3.0856318634738056	-3.6118909589643313	-3.754532912680579	-1.613879502230635
gRNA_CDK7_targ_270	targeting	Subpool1	ABE	-2.1845679369822664	-2.316158829431425	-3.289339131119657	-2.7799382595631124	-4.39635957036248	-1.4387945212132665	-1.7345913334411656	-1.638834823906164	-2.2654531135206883	-5.63400231941668	-1.665069215961897	-3.36807332887949	-1.1099779013943127	-3.529152758563732	-1.9874823651240792	-1.0681912312009454	-0.8920915404014177	-0.5727792003008444	-4.649338694296816	-1.5483833790252952	-1.212960765228508	-4.786400191518685	-2.0578157844533616	-3.5333605147341465	-0.8965385551067274	-3.0555647559602326	-6.462885572778021	-2.1068645971256106	-1.8731545137348224	-1.3576949964142793	-2.316158829431425	-2.7799382595631124	-1.7345913334411656	-3.36807332887949	-1.9874823651240792	-0.8920915404014177	-1.5483833790252952	-3.5333605147341465	-3.0555647559602326	-1.8731545137348224	-2.5966886325111163	-2.8716974503796195	-1.8796264236226723	-3.555714954752689	-2.2088710083607084	-0.8443539906344025
gRNA_CDK7_targ_271	targeting	Subpool1	ABE	-1.4008255974433672	-1.124290049527655	-0.9630189789707586	-1.797899374152428	-2.318587756389357	-0.794686052578647	-0.3148764617610937	-0.1195498383790434	-0.7375346483520323	-3.900398097389597	-1.0110318357149533	-2.631455029632155	-1.1107203104981749	-1.9343048678511887	-0.5964028405094165	-0.1320206323989954	0.04926262668054	-0.2850046451253305	-3.32262566150389	-0.2523458086599665	0.067890772171297	-3.3038001159218453	-1.050300816135742	-1.610220491624024	-0.1069127339230039	-1.6333441941630271	-0.826671274446739	-1.3985327332489144	-0.9726202477579936	-0.400629569068003	-1.124290049527655	-1.797899374152428	-0.3148764617610937	-2.631455029632155	-1.1107203104981749	-0.1320206323989954	-0.2523458086599665	-1.610220491624024	-0.826671274446739	-0.9726202477579936	-1.1627115419805938	-1.6370577277068106	-0.3906536494973898	-2.514294987578902	-1.2138093396195937	-0.1225875502812619
gRNA_CDK7_targ_272	targeting	Subpool1	ABE	-1.8607498193481653	-1.2791148055924788	-3.2723025302275004	-1.787233025555354	-3.3917557464265413	-1.2744764627189278	-2.597612139043251	-2.433721873370048	-0.8713611415594178	-4.756354199013117	-1.3722605774671977	-2.1092599457238648	-1.2348182319601209	-2.068810504675468	-1.8022926266634256	-1.3628074596172142	-1.164225815967319	-1.0098490437956664	-2.4427292559042515	0.1605997013790183	0.437737761492142	-2.5826486978264698	-0.8016790875513626	-1.814085829344355	-0.7486744689289626	-2.098781569379698	-1.560464759020544	-1.2004384430220318	-1.15857378320286	-0.6934968573272968	-1.8607498193481653	-1.787233025555354	-2.433721873370048	-2.1092599457238648	-1.8022926266634256	-1.164225815967319	0.1605997013790183	-1.814085829344355	-1.560464759020544	-1.15857378320286	-2.137389051722715	-2.151155078233608	-1.9675650513242389	-2.7459582407347263	-1.701973787766338	-1.1789607731267333
gRNA_CDK7_targ_273	targeting	Subpool1	ABE	-1.8311495029281533	-0.3013936218446487	-0.559483495995909	-0.4310879381802546	-2.891892886200872	-0.7753850131094564	-0.7111450571446892	-0.5775986287208318	-0.4274789525222618	-1.375886131896482	-1.4319212812386533	-0.2711632389929306	-0.8172265907520514	-1.0305870448275642	-0.6726709445050216	-0.6795491642789894	-0.6443486946075984	0.0329000930242714	-1.9801023822630448	-0.7590581710766989	-0.5847457213691193	-1.5667739685551971	-0.363809951317532	-1.435815824985431	-0.4053731449161866	-1.1797306441857802	-1.0759365758918165	-0.7225576764934203	-0.193441061480713	-0.6885252523062176	-0.559483495995909	-0.7753850131094564	-0.5775986287208318	-1.375886131896482	-0.8172265907520514	-0.6443486946075984	-0.7590581710766989	-1.435815824985431	-1.0759365758918165	-0.6885252523062176	-0.8973422069229037	-1.3661219458301943	-0.5720742127959276	-1.026323550709355	-0.840161526694879	-0.430332588620772
gRNA_CDK7_targ_274	targeting	Subpool1	ABE	-1.478669571270835	-0.7925174379985496	-1.2155657863362794	-1.0101250961449904	-2.5817975809194085	-0.6938391710322404	-0.4182907081153016	-0.3613465053331324	-0.8455560814501302	-5.403499988817177	-2.3591058746768896	-1.094643191415584	-1.0230637368933544	-3.083178666482714	-1.1416277049695367	-0.4544787678384639	-0.0747601961986883	-0.8229708091861955	-2.7897483405250973	-0.1864047574003644	-0.0148733947431477	-3.2387920079622883	-0.6920284059855286	-2.25715352480076	-0.4150316163607842	-1.6562281150565843	-0.7973007470187591	-1.3737745055795316	-0.774226661311829	-0.6417914301651457	-1.2155657863362794	-1.0101250961449904	-0.4182907081153016	-2.3591058746768896	-1.1416277049695367	-0.4544787678384639	-0.1864047574003644	-2.25715352480076	-0.7973007470187591	-0.774226661311829	-1.1622509318685548	-1.4285872826988797	-0.5417310982995214	-2.95241635163655	-1.7492900361152015	-0.4507365910744492
gRNA_CDK7_targ_275	targeting	Subpool1	ABE	-2.187643753909676	-1.1706377730554602	-3.4147512891338345	-2.116488746266524	-3.405360835907373	-1.6018717646706715	-1.265566058465349	-1.1531780527666686	-1.051795196811749	-5.658150015436622	-2.811937805344485	-2.630021630390304	2.402720006989139	-3.7218299320191326	-1.9382797456504528	-0.9174254642149606	-0.849932397199675	-0.5768764938324724	-3.35970191799924	-1.6674173101793393	-1.541869971248636	-4.434657437129547	-0.1626148262310594	-1.3215894678739557	-1.3323720790685445	-1.404764369709765	-1.9703896063795592	-2.4047016881084016	-0.6671056041364769	-1.114022744354674	-2.187643753909676	-2.116488746266524	-1.1531780527666686	-2.811937805344485	-1.9382797456504528	-0.849932397199675	-1.6674173101793393	-1.3215894678739557	-1.404764369709765	-1.114022744354674	-2.2576776053663234	-2.374573782281523	-1.156846436014589	-3.700036483723803	-1.085796556893482	-0.7814114517490361
gRNA_CDK7_targ_276	targeting	Subpool1	ABE	-1.6919317063334185	-0.0816191130078091	-1.8110501924065887	-1.2006367642774016	-2.322398929144623	-0.567018834620502	-0.9980941492086364	-0.7461512373523576	-0.4001905199196268	-3.500432601102073	-1.596311950738225	-1.4506772133751225	-0.4966363199421758	-2.4410862105224203	-1.3040369033505643	0.0783014724335416	0.0189088892231142	0.4870884808088019	-2.766420490803381	0.2461262868680008	0.3926030544701741	-3.32726210049892	-0.066472208422115	-1.6591405350910151	-0.0872929685886706	-1.565908659200686	-2.340224042558132	-0.6069719225474604	-0.4965643004320943	-0.4404035394156159	-1.6919317063334185	-1.2006367642774016	-0.7461512373523576	-1.596311950738225	-1.3040369033505643	0.0783014724335416	0.2461262868680008	-1.6591405350910151	-1.565908659200686	-0.4965643004320943	-1.1948670039159388	-1.3633515093475088	-0.7148119688268735	-2.182473921738473	-1.4139198112717202	0.1947662808218193
gRNA_CDK7_targ_277	targeting	Subpool1	ABE	-1.712741101824804	-0.0686777605736022	-0.4723162966255222	-1.9345613000189992	-2.651725794503903	-1.2852960252417118	-0.9843120290471083	-1.0079541680509212	-0.5903600244147026	-3.9875549508778	-0.979196751046076	-3.6925580250221657	-0.3360348097767404	-1.9755217417776545	-1.073049645834859	-0.1569249377443964	0.0101455057508861	-0.0527284090460805	-2.188902716906282	0.1363714963671232	0.3542102735760035	-2.145180006924005	-0.5991969852250743	-1.550732412695635	-0.9701468228213436	-1.5882578476878633	-0.9511282935827432	-0.854110362847763	-0.6159997005162738	-0.5298902221779097	-0.4723162966255222	-1.9345613000189992	-0.9843120290471083	-3.6925580250221657	-1.073049645834859	-0.0527284090460805	0.1363714963671232	-1.550732412695635	-0.9701468228213436	-0.6159997005162738	-0.7512450530079762	-1.9571943732548711	-0.8608754071709108	-2.8864365756486805	-1.1282020657964178	-0.0665026136798636
gRNA_CDK7_targ_278	targeting	Subpool1	ABE	-1.9770427882229973	-0.5118301247972971	-2.183600835078355	-1.7444506182792767	-3.651779748300944	-0.9083490344574464	-0.510436710940507	-0.4988919765236748	-1.130057874540492	-3.331013336655143	-2.034742868456732	-2.1279185994743237	-1.7396768856585063	-4.487697451719968	-1.3468412731388095	-0.2302312618976078	-0.2218438092186787	-0.4934701142861692	-3.0826838094325417	-1.0646175972549188	-0.9473392828839208	-4.569381555267833	-1.058691078126034	-2.7616599307102883	-0.5550599365404113	-2.3401394694681934	-2.1456100156523275	-1.086516345340861	-0.5703127640656618	-0.7261272821480511	-1.9770427882229973	-1.7444506182792767	-0.510436710940507	-2.1279185994743237	-1.7396768856585063	-0.2302312618976078	-1.0646175972549188	-2.7616599307102883	-2.1456100156523275	-0.7261272821480511	-1.5574912493662163	-2.101526467012556	-0.713128854001558	-2.497891601528733	-2.5247385368390947	-0.3151817284674852
gRNA_CDK7_targ_279	targeting	Subpool1	ABE	-2.028452040034643	-0.979819707380972	-2.2719995727511564	-1.960635819937431	-3.515234667423267	-0.6626865013217568	-1.9734046754157544	-1.9278561510213088	-1.2008425908748133	-4.725037022015705	-2.78511170210444	-2.116606242884145	-2.6300880408930998	-3.0480145255894757	-2.1863338750619192	-0.2196075835692637	-0.1972652626954254	-0.7760378946314813	-3.323585552657383	-0.3692435337347404	-0.1814343666320712	-4.321424098898399	-1.0204848154095587	-2.601005226652101	-0.2850421234943438	-2.161363030119676	-2.3294857732895227	-0.7278410709917007	-1.3760195856700626	-0.8416483584735215	-2.028452040034643	-1.960635819937431	-1.9278561510213088	-2.78511170210444	-2.6300880408930998	-0.2196075835692637	-0.3692435337347404	-2.601005226652101	-2.161363030119676	-0.8416483584735215	-1.7600904400555903	-2.0461856628941515	-1.700701139103959	-3.2089183223347635	-2.6214788138481646	-0.3976369136320568
gRNA_CDK7_targ_280	targeting	Subpool1	ABE	-1.8220172226951248	-0.163486163943612	-1.9504623867791224	-0.924488979745715	-3.2252826383183977	-0.2148204950119153	-1.1233760932639447	-0.8832993028669828	-0.8292199183747916	-1.3848666433413503	-3.007447316105406	-1.048364813916537	-0.6171859880326606	-3.607959927467431	-1.4955985042464663	0.1256735851255647	0.1538480678076188	-0.8593398775764179	-2.5889001511576573	-1.0442730366688628	-0.9243681241343704	-4.316664744969612	-0.0177882589269427	-2.03351903357113	0.1364016647724391	-1.9859636988240703	-5.333128334812354	-0.4494592234656002	-0.6655506179543902	-0.6644242775865927	-1.8220172226951248	-0.924488979745715	-0.8832993028669828	-1.3848666433413503	-1.4955985042464663	0.1256735851255647	-1.0442730366688628	-2.03351903357113	-1.9859636988240703	-0.6644242775865927	-1.3119885911392866	-1.4548640376920094	-0.9452984381685732	-1.8135595911210975	-1.9069148065821857	-0.1932727415477448
gRNA_CDK7_targ_281	targeting	Subpool1	ABE	-1.7549427824399295	-0.6221147146135523	-2.047925159947438	-1.932213562091922	-2.937154845807162	-1.2671592640092988	-0.5890765768372204	-0.4278507992291742	-1.1571945516145974	-3.446663649165078	-2.364312892117243	-2.352688866578488	-1.5324537053272382	-1.766677321182274	-0.9442929935845944	0.1571605953545837	0.2440087349029202	-0.8542623148839105	-3.411172424095033	-0.9160239552342188	-0.6820077423206761	-3.16798663804808	-0.3891014322806299	-2.209708178350967	-0.7711514789945814	-2.097397039176168	-2.353240126794009	-1.383502059368774	-0.4098827971649145	-0.5781626128580458	-1.7549427824399295	-1.932213562091922	-0.5890765768372204	-2.364312892117243	-1.5324537053272382	0.1571605953545837	-0.9160239552342188	-2.209708178350967	-2.097397039176168	-0.5781626128580458	-1.4749942190003065	-2.0455092239694608	-0.7247073092269973	-2.721221802620269	-1.414474673364702	-0.1510309948754688
gRNA_CDK7_targ_282	targeting	Subpool1	ABE	-1.119152827059232	-0.5787973615359869	0.5032910418769714	-0.4983035817263544	-1.70951825226383	-0.1121434174149383	-0.5859262207505814	-0.5563330128896347	-0.3184931610078246	-5.221841681988752	-2.821651612717873	-0.3891417084472055	-0.4605952278676449	-1.9086944038317408	-1.0423067760750755	-0.1741794047469205	-0.0513632722648194	-0.7368161269406587	-0.9537334158105508	-0.7115676736520715	-0.6264298652898428	-0.7984252016858394	-0.1512266241540723	-1.684512467686245	0.284733295073654	-1.8559873241190024	0.975687307743774	-0.6439252185072099	-0.4048338222705466	-0.5866007153506854	-0.5787973615359869	-0.4983035817263544	-0.5563330128896347	-2.821651612717873	-1.0423067760750755	-0.1741794047469205	-0.7115676736520715	-0.7984252016858394	0.284733295073654	-0.5866007153506854	-0.3982197155727492	-0.7733217504683743	-0.4869174648826802	-2.81087833438461	-1.1371988025914872	-0.3207862679841329
gRNA_CDK7_targ_283	targeting	Subpool1	ABE	-1.397819793292109	-0.6195516129507602	-0.6448439569636777	-1.1991224002135528	-3.2692456690782303	-1.090792757161025	-1.4068706269258775	-1.234966815520798	-0.9808287147647397	-3.172962597264364	-3.42102665179376	-1.2803829539485134	-0.035162203661222	-2.510040380330854	-1.552160353691123	-1.0355341448221584	-0.7146586588236589	-0.9954752800465276	-2.4288464880675646	-0.1056476982629843	0.1518492706334344	-1.5457279216935955	-0.646852787347921	-1.8486176390237088	-0.6108341413237948	-1.8355611613379976	-3.949294614432765	-2.836585480053368	-0.4984190710670972	-0.2747121660793166	-0.6448439569636777	-1.1991224002135528	-1.234966815520798	-3.172962597264364	-1.552160353691123	-0.9954752800465276	-0.1056476982629843	-1.5457279216935955	-1.8355611613379976	-0.4984190710670972	-0.8874051210688491	-1.8530536088176024	-1.2075553857371384	-2.6247907343355457	-1.3657876458943996	-0.915222694564115
gRNA_CDK7_targ_284	targeting	Subpool1	ABE	-1.9617930641843195	-0.3150667915239549	-2.049069230197844	-1.8566673460196996	-3.540205923601062	-1.3321737531196869	-1.6817006193507462	-1.4900394502886336	-1.161121208191729	-3.70923646713999	-2.1266658642000853	-1.853767054110218	-0.6652622246187616	-1.24202602375573	-0.9571686277636428	-1.309724408597897	-0.9886459124563028	-1.2728957796830729	-3.6776101807625774	-2.187032564083319	-1.9928992071094465	-2.795837248750213	-0.940231788273435	-1.758133514156113	-0.9955037393651694	-1.9852498125330655	-1.3952021326376591	-1.5149532265607075	-0.4499907735077592	-0.834240489967463	-1.9617930641843195	-1.8566673460196996	-1.4900394502886336	-2.1266658642000853	-0.9571686277636428	-1.2728957796830729	-2.187032564083319	-1.758133514156113	-1.3952021326376591	-0.834240489967463	-1.441976361968706	-2.243015674246816	-1.4442870926103697	-2.5632231284834317	-0.9548189587127116	-1.190422033579091
gRNA_CDK7_targ_285	targeting	Subpool1	ABE	-1.6626682771942682	-0.7627372727323569	-1.5843731414701985	-2.217641587422965	-2.8029868459927494	-0.771738095849934	-0.8987565527404896	-0.8847799649280423	-1.022527028055647	-2.311119645861332	-1.8203301252643684	-3.173097176217159	-0.6382987186800471	-2.92949934841648	-1.4007713695037791	-0.4579600370092878	-0.404624952990724	-0.7173467848500629	-1.284076588204222	-0.6491327471790087	-0.6228289749364624	-1.3245373139510923	-0.5909925342164585	-2.0289165123929296	-0.5088937313849096	-1.7094345508272528	-1.7782562121227052	-0.6099180431080193	-0.5492151849601209	-0.4163891964872867	-1.5843731414701985	-2.217641587422965	-0.8987565527404896	-2.311119645861332	-1.4007713695037791	-0.4579600370092878	-0.6491327471790087	-1.3245373139510923	-1.7094345508272528	-0.5492151849601209	-1.3365928971322745	-1.9307888430885496	-0.935354515241393	-2.4348489824476194	-1.6561898122001022	-0.5266439249500249
gRNA_CDK7_targ_286	targeting	Subpool1	ABE	-1.9913893974508143	-1.0736221330755302	-2.217780052696517	-2.735199859054371	-3.839508111615711	-0.9233259886009764	-2.5558921737159093	-2.546223224769046	-1.366181885600384	-5.352186509329496	-2.5275073759776863	-5.126885294813127	-1.915323232235852	-3.7720949142751454	-2.8038053376961187	0.2290077445251982	0.3868169250127569	-0.5931155976865691	-4.09195123695722	-0.9866339444459408	-0.5701291260030975	-4.767219072857126	-0.5524233374105458	-2.773016760981593	-0.3613328652874844	-2.2054510001802368	-1.967700270200952	-3.3140284938659383	-1.4273975672115309	-0.913662532962958	-1.9913893974508143	-2.735199859054371	-2.546223224769046	-5.126885294813127	-2.8038053376961187	0.2290077445251982	-0.9866339444459408	-2.773016760981593	-1.967700270200952	-1.4273975672115309	-1.760930527740954	-2.4993446530903527	-2.156099094695113	-4.335526393373436	-2.830407828069039	0.0075696906171287
gRNA_CDK7_targ_287	targeting	Subpool1	ABE	-2.3464822036954502	-1.2104210365324852	-3.3095698928685677	-2.8835097856641854	-4.139793691700754	-2.040513961020633	-2.323077040513625	-2.474614217871799	-1.90474230320066	-2.7631849554838896	-4.53354789800692	-5.528760037390608	0.0019659076975819	-5.092339385763914	-3.0760860162676424	-1.553412985371167	-1.3278261366052868	-2.8510880056398125	-4.112410213895887	-0.966282858225398	-0.6444408361420019	-5.426666042778442	-1.403954198762918	-3.5588021246965087	-1.5081091671867013	-3.1109776915973764	-2.4540925852257995	-1.4617488286865088	-1.72907458856168	-1.3056353520577375	-2.3464822036954502	-2.8835097856641854	-2.323077040513625	-4.53354789800692	-3.0760860162676424	-1.553412985371167	-0.966282858225398	-3.5588021246965087	-2.4540925852257995	-1.4617488286865088	-2.2888243776988344	-3.021272479461857	-2.2341445205286945	-4.275164296960472	-2.7221531647779917	-1.9107757092054216
gRNA_CDK7_targ_288	targeting	Subpool1	ABE	-1.566926898318347	-0.714162443826167	-1.2452479863421504	-1.506018496109282	-2.9644160716508394	0.1480485131547717	-0.2826595247897074	-0.0422507575149969	-0.8911234418564503	-2.298743516964348	-1.967718307399144	-2.5540702706137712	0.6954550490128032	-0.0525107690337625	0.0638260780509142	-0.0349245051279021	0.0188848477023068	-0.6571423322267939	-3.185045104675089	-1.0716530579333825	-0.7892565270042103	-1.7249551845318625	-0.028296693365198	-0.6942391930768724	0.4706763592899419	-2.0818781560462147	-2.4862482324374184	-0.5467386199248396	-0.0107803806362225	-0.4043416473307695	-1.2452479863421504	-1.506018496109282	-0.2826595247897074	-2.298743516964348	0.0638260780509142	-0.0349245051279021	-1.0716530579333825	-0.6942391930768724	-2.0818781560462147	-0.4043416473307695	-1.1754457761622217	-1.4407953515351168	-0.4053445747203849	-2.2735106983257545	0.2355901193433183	-0.2243939965507964
gRNA_CDK7_targ_289	targeting	Subpool1	ABE	0.8373101681682722	0.3363065343608297	0.7112137160357227	-0.1255948372503751	1.430813202245234	0.2901736264722902	0.7469661626347928	0.6692274876365658	0.427167650600353	0.7866872931407645	1.86997834953156	0.1601081307039955	0.4676489922951247	0.4150030790968592	0.5155107265432908	0.2236310519946824	0.1069907969672298	0.2192343498678588	0.3353347611011387	0.1592696117124902	0.1434798480639696	1.1346088881432597	0.4289786524601549	1.59966623360186	0.1733599503648328	0.4404174104470924	1.2759954527080746	-0.1130283871025237	0.092699159545638	0.2106522636708062	0.7112137160357227	0.2901736264722902	0.6692274876365658	0.7866872931407645	0.4676489922951247	0.2192343498678588	0.1592696117124902	1.1346088881432597	0.4404174104470924	0.092699159545638	0.6282768061882749	0.5317973304890496	0.6144537669572372	0.93892459112544	0.4660542659784248	0.1832853996099237
gRNA_CDK7_targ_290	targeting	Subpool1	ABE	-0.1507453156120924	0.2096436271592152	0.1807401797609471	0.0563849916972385	-0.7474304932693728	-0.029447841340553	0.964177180953478	0.9261748098835692	0.2527611465965608	-0.1574204690036531	0.8087695109590163	0.1568595553583723	1.8019780831420256	-0.9102099515837232	0.1832460127480621	0.4287074378997745	0.6916908701628474	1.3964581856985494	0.8201168667682347	0.3535377429671646	0.3673732263241454	-1.80756385008065	0.5343381405081316	0.681482619844335	-0.1099888065628266	-0.1890433298191792	-0.6861070824816228	-0.1621156090246568	0.3869985927759853	0.2638274008705465	0.1807401797609471	-0.029447841340553	0.9261748098835692	0.1568595553583723	0.1832460127480621	0.6916908701628474	0.3673732263241454	0.5343381405081316	-0.1890433298191792	0.2638274008705465	0.07987949710269	-0.2401644476375624	0.7143710458112027	0.2694028657712451	0.3583380481021215	0.8389521645870571
gRNA_CDK7_targ_291	targeting	Subpool1	ABE	-0.0022578669719905	-0.2544350902368065	0.0321032321328166	0.0131006103933128	-1.5762541030096733	0.1654320838147765	0.2688208039649431	0.1896077323111135	0.1018472324679156	-0.4300803373774712	-0.7593660316397487	0.1785215655014574	-0.272166659910397	-0.2690485254368372	-0.1131288219687562	-0.0668262786045836	0.3883738226588871	-0.0579711632580923	0.1152211757704543	-0.6346644985292654	-0.5207979533740204	-1.044617105553519	-0.3613432659381884	-0.2047550845000126	0.1700145438837122	-0.8509124529777798	0.7894262370416438	-0.0250636481818642	-0.0840235375306555	-0.0076379659669773	-0.0022578669719905	0.0131006103933128	0.1896077323111135	-0.4300803373774712	-0.2690485254368372	-0.0579711632580923	-0.5207979533740204	-0.3613432659381884	0.1700145438837122	-0.0250636481818642	-0.0748632416919934	-0.4659071362671946	0.1867585895813241	-0.3369749345052542	-0.2181146691053301	0.087858793598737
gRNA_CDK7_targ_292	targeting	Subpool1	ABE	0.9282257367434792	-0.4134852479132553	0.5572620089468975	0.1044199370710832	1.1885246971567751	-0.259678155036333	0.3640579158090753	0.2433430585659223	0.3280483291466776	-0.1803078815671314	-0.6160558914202274	0.3133618858507788	-0.025092480965689	0.2020551048015129	0.2336520559567093	0.0875718678384739	0.1342279099036843	-0.1479283334296567	0.7536706972469583	-0.3014618034301611	-0.0712371466692313	1.1617260561181963	-0.2283593593977655	0.683411397234903	-0.4174150269071786	1.1569069815274142	-0.3576416901641631	0.4431517950315216	-0.1600290751741576	0.0725709227815147	0.5572620089468975	0.1044199370710832	0.3280483291466776	-0.1803078815671314	0.2020551048015129	0.0875718678384739	-0.0712371466692313	0.683411397234903	-0.3576416901641631	0.0725709227815147	0.357334165925707	0.3444221597305084	0.311816434507225	-0.1610006290455266	0.1368715599308443	0.0246238147708338
gRNA_CDK7_targ_293	targeting	Subpool1	ABE	0.700219388430451	-0.0425616422383697	-0.4030193635288286	0.1394381753926089	-1.5433828992690506	-0.053166651289986	0.5735600255416222	0.4974033922611934	0.0861496143628453	1.9460308506813884	0.151645599038299	0.1729897676184242	0.3246756088285749	0.0089551664524569	0.2610737316346245	-0.1559751109630924	-0.1620234558681767	0.3635901193834568	1.177799749922688	-0.0634640647281423	0.1231282013873418	0.6855294983755981	-0.1898524888880479	1.15589182159688	-0.2735737584480496	0.3794438791534656	0.1986789073349534	0.1143246635101971	0.0074135973310814	-0.125113785136062	-0.0425616422383697	-0.053166651289986	0.4974033922611934	0.1729897676184242	0.2610737316346245	-0.1559751109630924	0.1231282013873418	0.6855294983755981	0.1986789073349534	0.0074135973310814	0.0848794608877508	-0.4857037917221425	0.3857043440552203	0.7568887391127038	0.1982348356385521	0.0151971841840625
gRNA_CDK7_targ_294	targeting	Subpool1	ABE	-0.6301635927890902	0.227873808714858	0.7132547903552988	0.008323869021436	-0.4810072630319045	-0.7131985353180053	0.3279974534548622	0.2761372675865441	-0.0738350429271823	-1.8838946883740828	0.2690956616287672	0.1580846644809672	0.4154052760862341	0.4426912018024586	0.415160630871707	-0.0943173890699235	-0.1119754858186445	-0.3499145241466538	-0.1389550506667041	-0.3088661805435321	-0.2022397834182348	-0.375982005823076	0.3261245822337695	-0.6651641856113494	-0.666983406471791	-0.0041585163442854	0.6666953039776629	-0.2308324975185096	-0.2294478464110979	0.0717886601040468	0.227873808714858	-0.4810072630319045	0.2761372675865441	0.1580846644809672	0.4154052760862341	-0.1119754858186445	-0.2022397834182348	-0.375982005823076	-0.0041585163442854	-0.2294478464110979	0.1036550020936889	-0.3952939764428245	0.1767665593714079	-0.4855714540881161	0.4244190362534666	-0.1854024663450739
gRNA_CDK7_targ_295	targeting	Subpool1	ABE	0.6968490217034414	-0.3568544502553356	-0.7149116676399427	0.2852191999604974	-1.3972595663065015	-0.2467412082825778	-0.1134539041143475	-0.2182431331570564	-0.0049042731667905	1.629635183751183	-1.959509641713708	0.4790156622106362	-0.3436697884049269	-0.2464904129336791	-0.1319868921143017	-0.3163420890316576	-0.5440254200565463	-0.1859417138570623	1.6961065139602325	-0.950958492785337	-0.7084487156216015	2.2362087390949217	-0.8238854002238629	-0.9204048942539318	-0.3158952182064453	-0.7410221357180757	0.7308184330446588	0.5476352358365828	-0.09436225565698	-0.1701586314117093	-0.3568544502553356	-0.2467412082825778	-0.1134539041143475	0.4790156622106362	-0.2464904129336791	-0.3163420890316576	-0.7084487156216015	-0.8238854002238629	-0.3158952182064453	-0.09436225565698	-0.1249723653972789	-0.4529271915428607	-0.1122004368127315	0.0497137347493704	-0.2407156978176359	-0.3487697409817554
gRNA_CDK7_targ_296	targeting	Subpool1	ABE	1.149632267305175	0.3913470705943979	0.4971236984952398	1.303282936388212	0.566382430812004	0.5988485530014185	0.726837594827962	0.6719983870441143	0.6684505494706148	0.4565424985745802	0.821911173004774	1.6643284353420125	0.7872428318708588	0.4148505450291193	0.6137694379161345	0.7770085740296083	1.1254984709002809	1.0633792842292509	1.988417213679198	0.1248485240932729	0.3265997575888656	0.6105724155376197	0.0124725633729976	0.0424859918115727	0.5654514627420973	1.227721386065494	1.1679119871756534	0.7220630697174832	0.5088581114236372	0.585275296738924	0.4971236984952398	0.5988485530014185	0.6719983870441143	0.821911173004774	0.6137694379161345	1.0633792842292509	0.3265997575888656	0.0424859918115727	1.1679119871756534	0.585275296738924	0.679367678798271	0.8228379734005449	0.6890955104475637	0.9809273689737888	0.6052876049387041	0.98862877638638
gRNA_CDK7_targ_297	targeting	Subpool1	ABE	0.3844955355885089	0.1228340078120253	0.3301369621324903	0.6628413921910131	0.5331693881679104	-0.356623994632385	0.2388032599025788	0.1765474437270372	0.0535894125597496	-1.7316251628666568	-0.1287883550509656	1.0130644366893522	-1.0962109136575056	-0.829502987532642	-0.1149719077705026	0.1563692890602232	0.2480227359032965	-0.1224785623435718	0.1799521571225555	-0.0444518689412531	-0.0125648672563653	-0.1680197145414355	-0.1326981824597297	-0.6210938930197948	-0.3906318918027064	-0.1883387443081887	0.4114462832062246	0.1002882253745122	0.2142943686617356	0.0474219385895403	0.3301369621324903	0.5331693881679104	0.1765474437270372	-0.1287883550509656	-0.829502987532642	0.1563692890602232	-0.0125648672563653	-0.1680197145414355	-0.1883387443081887	0.1002882253745122	0.2791555018443415	0.2797955952421795	0.1563133720631219	-0.2824496937427567	-0.6802286029868833	0.0939711542066493
gRNA_CDK7_targ_298	targeting	Subpool1	ABE	-1.0393035062033589	0.0250034283663132	-0.4333140922752002	-0.1420248211387264	-2.3631570290704733	-0.1741408287434468	-0.4618858015066113	-0.3928938977017991	-0.3642026584627874	-1.1443053246878927	-0.4748425760698089	0.1145087803465975	-0.5703100408082448	0.137858472461294	0.0553641388426268	-0.418748107247713	-0.4677871574712948	-0.4737207161869334	-0.9430849526291564	-0.2993183334221384	-0.1519077220946312	-1.1445828668587554	-0.0149754252825013	-0.8906424951580469	-0.0082155461022608	-0.9245306275508453	-1.3601611490190004	-0.6432123941718823	-0.0679257843303119	0.1209542146608534	-0.4333140922752002	-0.1741408287434468	-0.3928938977017991	-0.4748425760698089	0.0553641388426268	-0.4677871574712948	-0.2993183334221384	-0.8906424951580469	-0.9245306275508453	-0.0679257843303119	-0.4825380567040819	-0.8931075596508822	-0.4063274525570659	-0.501546373470368	-0.1256958098347746	-0.4534186603019804
gRNA_CDK7_targ_299	targeting	Subpool1	ABE	-1.3320001319406278	-0.6953017463591229	-0.987804745117538	-1.8807186008202448	-3.486050611298949	-0.8099138870589095	-0.3863664624665792	-0.3889313461113373	-1.1260702609369326	-3.954706086267335	-2.4679661260838603	-3.08621511866115	-3.834448471323108	-2.1485717034733054	-1.04031949589754	-0.1919730294671865	-0.3104178317709949	-0.047203736440908	-1.613475167499259	-1.3412661507685963	-1.1374476134969935	-2.935532357537892	-0.7125697397908374	-2.579540211209882	-0.6594516542407411	-2.0418658344176017	-4.675768186013186	-0.1095972741476243	-0.8150251698773939	-0.3343873520740509	-0.987804745117538	-1.8807186008202448	-0.3889313461113373	-3.08621511866115	-2.1485717034733054	-0.1919730294671865	-1.3412661507685963	-2.579540211209882	-2.0418658344176017	-0.3343873520740509	-1.0050355411390963	-2.058894366392701	-0.6337893565049497	-3.169629110337448	-2.3411132235646512	-0.1831981992263631
gRNA_CDK7_targ_300	targeting	Subpool1	ABE	-1.675581718417514	-0.527040047620032	-0.808536715467232	-1.1484339305907798	-2.988920000980848	-1.2815281231847135	-0.6495759931364609	-0.627988222656897	-0.990480263464283	-3.4949866855842147	-1.6518172490246823	-0.9259463857017276	-0.5110753404218711	-2.202989780136036	-1.128945940541079	-0.6555657672515275	-0.6991839798070948	-0.8878713984032368	-2.5746970555726	-0.9881457742647014	-0.8734478745473284	-3.35799739557053	-1.0603380709511143	-1.7614743084801336	-1.0668933922636294	-1.6955308265594802	-2.498177655926466	-0.5706157126639767	-0.6539922958616251	-0.3947922462877579	-0.808536715467232	-1.2815281231847135	-0.6495759931364609	-1.6518172490246823	-1.128945940541079	-0.6991839798070948	-0.9881457742647014	-1.7614743084801336	-1.6955308265594802	-0.5706157126639767	-1.003719493834926	-1.8062940182521137	-0.7560148264192136	-2.024250106770209	-1.2810036870329953	-0.7475403818206198
gRNA_CDK7_targ_301	targeting	Subpool1	ABE	-1.2503375782711703	0.3145743863929411	-0.1542651325038071	-0.7618541448989401	-2.6593379613632457	-0.8064168186913333	-0.2676280929168168	-0.1691516056361817	-0.6951877758700452	-4.618956139542918	-4.042169424371868	-0.8001827492797251	0.7308878624755929	-2.4191690975002538	-0.8885409611147316	-0.4053021345736332	-0.2743666616619615	-0.2866275191429618	-2.003928276112934	-1.550702229979667	-1.36538597259289	-2.960507545823712	-0.2272525479086672	-1.4706004568373063	-0.3867746990569344	-1.6183953951028374	-0.0218237021864448	-0.4640732414238462	-0.6539334945985543	-0.1645627423576573	-0.1542651325038071	-0.8064168186913333	-0.2676280929168168	-4.042169424371868	-0.8885409611147316	-0.2866275191429618	-1.550702229979667	-1.4706004568373063	-0.3867746990569344	-0.4640732414238462	-0.3633427747940121	-1.4092029749845063	-0.377322491474348	-3.1537694377315044	-0.8589407320464643	-0.3220987717928522
gRNA_CDK7_targ_302	targeting	Subpool1	ABE	-1.2131719877203744	-1.5719530416147247	-1.503613008775054	-1.2791506134964024	-1.9854799792861133	-1.0829885565806892	-0.5646150036077365	-0.5123546803291347	-1.391986321195678	0.1704266840901824	-1.8474446874864967	-1.224855383445441	-0.5939676037693048	-3.8852211084120776	-1.3792078190152903	-0.6489758149299661	-0.6884891481580913	-1.6612798628990904	-1.573257325890063	-1.6208349180397197	-1.499608247597763	-2.5154544489041704	-1.161190965191625	-2.795879012037647	-0.763881219989228	-1.5909590353450649	-3.218511033658681	-0.2775912295842551	-0.6437047344843407	-0.6086807588475242	-1.503613008775054	-1.2791506134964024	-0.5646150036077365	-1.224855383445441	-1.3792078190152903	-0.6884891481580913	-1.573257325890063	-2.5154544489041704	-1.5909590353450649	-0.6086807588475242	-1.429579346036718	-1.4492063831210684	-0.822985335044183	-0.9672911289472518	-1.952798843732224	-0.9995816086623828
gRNA_CDK7_targ_303	targeting	Subpool1	ABE	-2.203910593032213	-1.6395428672832248	-0.5585305338372654	-2.02698967253758	-1.532126152262964	-1.323882680708869	-1.996138564580618	-1.9225378795168888	-0.6931485157527141	-3.142845201700561	-2.946607901201613	-2.2208379583176794	-0.8039996949907814	-1.9727517345971548	-1.7363817901838312	-1.4074772923565886	-1.3754734565969398	-0.6526303147768666	-1.604850538227462	-0.6668954622725927	-0.5221662437614712	-3.3012557500311583	-0.6779140043825126	-1.8214933180749917	-1.0339450817889126	-1.47805530069588	-4.929146562095471	-1.3101099350798209	-0.6218540052357417	-1.0721502142444093	-1.6395428672832248	-1.532126152262964	-1.9225378795168888	-2.946607901201613	-1.7363817901838312	-1.3754734565969398	-0.6668954622725927	-1.8214933180749917	-1.47805530069588	-1.0721502142444093	-1.4673279980509013	-1.6276661685031375	-1.5372749866167403	-2.770097020406618	-1.5043777399239229	-1.1451936879101317
gRNA_CDK7_targ_304	targeting	Subpool1	ABE	-0.7845718302733916	0.0805154064985879	-0.2385317340552148	-0.868157441326491	-2.746691517158533	-0.323197412341357	-0.1691021739721647	-0.164283310124224	-0.1451718578446804	-1.679013947205648	-0.7968487389339678	-1.0159489825861936	-0.38395308806854	-2.099474956838081	-0.7352335398532341	-0.2757895792945093	-0.1584748674449543	0.0748026849692821	-0.7996046328447944	-0.0069429102597124	0.1378973569025412	-2.4905304855443338	0.034678574231256	-1.4286300572704729	-0.1259991264492479	-1.4907886818051794	-0.6937178201359392	0.134250878874952	0.279782282643475	-0.1789491940196923	-0.2385317340552148	-0.868157441326491	-0.164283310124224	-1.0159489825861936	-0.7352335398532341	-0.1584748674449543	-0.0069429102597124	-1.4286300572704729	-0.6937178201359392	0.134250878874952	-0.3141960526100062	-1.3126821236087938	-0.1595191139803564	-1.1639372229086031	-1.0728871949199517	-0.1198205872567271
gRNA_CDK7_targ_305	targeting	Subpool1	ABE	-1.771090027468396	-1.3156082432223963	-3.364512850651855	-2.704271159628066	-3.6066818668427487	-2.0802428409412834	-1.1334114495068288	-0.9705062590665388	-1.1494969956776973	-5.577340556466567	-5.979541678956045	-4.379808201325631	-0.2258613415585657	-3.383157221057571	-1.827407946120177	-1.0431898600246972	-0.8534158288794076	-4.400329122874373	-3.063215534716792	-1.238171185195558	-0.8392701110882931	-3.861735375961935	-1.6272769238689493	-3.046824305085466	-1.654289058995812	-2.1036116838311303	-1.3332052081250647	0.5365952312666473	-1.3039771159295013	-0.6075509103148601	-1.771090027468396	-2.704271159628066	-1.1334114495068288	-5.577340556466567	-1.827407946120177	-1.0431898600246972	-1.238171185195558	-3.046824305085466	-1.654289058995812	-0.6075509103148601	-2.150403707114216	-2.7970652891373664	-1.0844715680836885	-5.312230145582748	-1.8121421695787716	-2.0989782705928257
gRNA_CDK7_targ_306	targeting	Subpool1	ABE	-2.2491490190603485	-1.0511099323972657	-2.9263093348818696	-2.70223945960192	-4.078539140806478	-1.4790237269469406	-2.700966954681339	-2.5237666264698464	-1.745322746307658	-4.774052229220133	-3.811151291162486	-3.194915880362564	-0.5851389879052732	-5.420181610734183	-3.5451506150449763	-0.8797136828993424	-0.8835695665270841	-2.075080270930173	-4.122201583120351	-1.4736033902678058	-1.3155580158004196	-4.473638116563145	-1.9504542692135756	-2.7280341184722663	-1.100502288771043	-3.1429274662555167	-2.2741554312186385	-1.2278014835316418	-1.297151009868	-1.0387512490072042	-2.2491490190603485	-2.70223945960192	-2.5237666264698464	-3.811151291162486	-3.5451506150449763	-0.8835695665270841	-1.4736033902678058	-2.7280341184722663	-2.2741554312186385	-1.2278014835316418	-2.0755227621131613	-2.75326744245178	-2.323352109152948	-3.9267064669150606	-3.183490404561477	-1.2794545067855332
gRNA_CDK7_targ_307	targeting	Subpool1	ABE	-2.37632565241912	-0.863706523248733	-1.5737412457742794	-1.6212772828094184	-3.306811346557238	-1.490483986200574	-2.035884039769057	-1.881678029833101	-1.127153171500464	-2.30711632340398	-1.4644056767333755	-1.7367209401909085	-3.536235647481944	-0.8887358190888982	-0.9648085268663618	-0.5100786114957944	-0.4810027635642669	0.497644621037913	-3.143275994377557	-1.0878539079710532	-0.8550002339885349	-2.3831608728301794	-1.1118781305050685	-1.954671324890587	-1.091791755873133	-1.4810456024951892	-0.592189687673201	-1.0464946882754922	-1.2254178798670523	-1.1874975769137148	-1.5737412457742794	-1.6212772828094184	-1.881678029833101	-1.7367209401909085	-0.9648085268663618	-0.4810027635642669	-1.0878539079710532	-1.954671324890587	-1.091791755873133	-1.1874975769137148	-1.6045911404807107	-2.1395242051890766	-1.6815717470342075	-1.8360809801094211	-1.7965933311457347	-0.1644789180073827
gRNA_CDK7_targ_308	targeting	Subpool1	ABE	-1.326733290159975	0.082843547891608	-0.4935652144463242	-1.775938404751545	-2.027665957175782	-0.4951615508148719	-0.1446747594150504	0.0097276519518866	-0.3794684731873782	-3.757581200177425	-1.0118397664281271	-3.850775976946984	0.2550129590279288	-1.5373522895865244	-0.5594032715325165	0.1880174128578752	0.2069120819413285	-0.2141397449915219	-2.1308829862776912	-0.0185727043272281	0.0948933432946184	-2.803220480216467	0.0735332008392047	-1.3390725221007311	-0.1135220523803085	-1.4000701548168004	-0.6950758908286634	-0.0540962547839601	0.0169523011652821	-0.2852937188655214	-0.4935652144463242	-1.775938404751545	-0.1446747594150504	-3.757581200177425	-0.5594032715325165	0.1880174128578752	-0.0185727043272281	-1.3390725221007311	-0.6950758908286634	-0.0540962547839601	-0.5791516522382305	-1.4329219709140666	-0.1714718602168473	-2.8733989811841787	-0.6139142006970374	0.0602632499358939
gRNA_CDK7_targ_309	targeting	Subpool1	ABE	-2.121719182292664	-0.7332409653661294	-1.3131303568721104	-1.7098887371793716	-3.0964644779636314	-0.4554181846412889	-1.41985164126914	-1.241714669236532	-0.7797176976653893	-2.4513433165766703	-3.982011167819753	-2.07500093800202	-2.7134116035977938	-3.65894630103789	-1.947512694843188	-0.3600365316470092	-0.2569667688476896	0.0182730826259488	-3.539591818842028	-1.0058816010898135	-0.8188442048955668	-4.131021638347048	-0.607764057240824	-1.2624954705061726	0.0148251333945677	-1.8111414075396124	-0.1836377780185889	-0.7153912756858473	-0.5155695458551178	-1.0229950918733473	-1.3131303568721104	-1.7098887371793716	-1.241714669236532	-2.4513433165766703	-2.7134116035977938	-0.2569667688476896	-1.0058816010898135	-1.2624954705061726	-0.1836377780185889	-0.7153912756858473	-1.3893635015103014	-1.7539237999280974	-1.1470946693903536	-2.8361184741328143	-2.7732901998262904	-0.1995767392895833
gRNA_CDK7_targ_310	targeting	Subpool1	ABE	-1.7203645812234205	-0.2809456548085101	-0.1139530422224317	-1.1988207400726036	-1.0533868377279116	-0.765618865602675	-0.4641404960975808	-0.4364638631242753	-1.0714190121228997	-0.952696478653135	-2.363778342445223	-1.2332697914436628	-0.4920421465699434	-0.7369870071783919	-0.3513256239445851	-0.4032101869472237	-0.2487143262526696	-0.9123542966695084	-1.7279027293759397	-1.186683993979454	-1.016094179516139	-1.7578116866957805	-1.0086349996960495	-0.7617185277441838	-0.5910761881196164	-1.680859609618419	-1.7938655833752122	-1.309455556278724	-0.4606510343085549	-0.7944482990777867	-0.2809456548085101	-1.0533868377279116	-0.4641404960975808	-1.2332697914436628	-0.4920421465699434	-0.4032101869472237	-1.186683993979454	-1.0086349996960495	-1.680859609618419	-0.7944482990777867	-0.7050877594181207	-1.0059421478010633	-0.6573411237815853	-1.5165815375140068	-0.5267849258976401	-0.5214262699564673
gRNA_CDK7_targ_311	targeting	Subpool1	ABE	-1.4958770267200614	-0.4689746697290138	-0.4800721375985685	-0.8932527655803932	-2.274912614971778	-0.170320420208629	-0.6978826272474942	-0.559104068250729	-0.5604669272455942	-2.934589224162393	-2.075519903977455	-0.9476858006026592	-1.565852188634835	-0.6515743906884123	-0.3925929856256885	-0.1799808460260174	0.1422776636681938	0.6987844418627156	-1.7150971926816838	-0.396574366613444	-0.2590110202562298	-1.6037019338389842	-0.6524132460857789	-1.2298157855396177	0.0867544311289256	-1.243925753484569	-0.5703044868521093	-0.3443144432708889	-0.6434059648529313	-0.7257408462693948	-0.4800721375985685	-0.8932527655803932	-0.5604669272455942	-2.075519903977455	-0.6515743906884123	0.1422776636681938	-0.396574366613444	-1.2298157855396177	-0.5703044868521093	-0.6434059648529313	-0.8149746113492146	-1.1128286002536	-0.6058178742479391	-1.985931642914169	-0.8700065216496453	0.220360419834964
gRNA_CDK7_targ_312	targeting	Subpool1	ABE	-1.67165267004188	-1.0252172302005764	-0.1760163627766951	-0.7218553703319207	-2.605025579264871	-1.0123211049090968	-0.8163586598924973	-0.7510073696221469	-0.7835006066733742	-2.6509068008228183	-0.9899997543771012	-0.5567955563516868	-1.949930843357064	-0.8358371357731605	-0.693707886213041	-1.1661178790125395	-1.2177524348192554	-2.212596419481044	-1.9769354445934009	-0.5001554350315234	-0.4139601685872616	-1.823791171803104	-0.8560643975481806	-1.664710770233429	-0.9258431583761358	-1.3089563555517736	-0.742715642914241	-0.5654135727753781	-0.5498870802420707	-0.6401140446069166	-1.0252172302005764	-1.0123211049090968	-0.7835006066733742	-0.9899997543771012	-0.8358371357731605	-1.2177524348192554	-0.5001554350315234	-1.664710770233429	-0.9258431583761358	-0.5654135727753781	-0.9576287543397172	-1.4464006848352964	-0.7836222120626729	-1.399234037183869	-1.1598252884477551	-1.5321555777709464
gRNA_CDK7_targ_313	targeting	Subpool1	ABE	-1.4215916738379988	-1.1350505035107137	-1.5087459985912706	-2.134395861823311	-3.7082327247102103	-1.4117419684207766	-1.0426282374299027	-0.9219476149564364	-1.365163660693577	-0.7047403429076059	-1.198793794272112	-2.667426943111363	-0.7047168208207665	-1.800810584312477	-1.2380026797292527	-0.7363017750914773	-0.907413386646496	-2.257362331348699	-2.915229995292596	-1.2450152437605435	-1.091780668119222	-3.2855924389912423	-0.775015923366053	-2.1773259490367427	-1.2018455391770215	-1.977400558021134	-1.9930732021161672	-1.9866870699712016	-0.925391485190718	-0.2484629743304039	-1.4215916738379988	-2.134395861823311	-1.0426282374299027	-1.198793794272112	-1.2380026797292527	-0.907413386646496	-1.2450152437605435	-2.1773259490367427	-1.977400558021134	-0.925391485190718	-1.3551293919799945	-2.4181235183181	-1.1099131710266388	-1.5236536934303604	-1.2478433616208322	-1.300359164362224
gRNA_CDK7_targ_314	targeting	Subpool1	ABE	-0.966946224612928	0.1375147546391252	-0.3561921053378956	-0.10589470929288	-2.202136394150942	0.3583177926912271	0.037848306943798	0.0975611799674596	0.0455925936994987	-0.6451170770589123	0.2371209494799077	-0.0463359048475167	-0.2784087258957171	-0.8116695415951254	-0.1391448971627286	0.4575750442240356	0.5561846352511236	0.1145875017850105	-1.1538358648523652	0.1319383028701888	0.2378627210343848	-0.4916947483995759	0.3025870354803676	-0.0889134613208948	0.5555382462066846	-0.5113492092124283	0.0880324498516475	0.0477978023308714	0.1806124958362589	0.1225639764286396	-0.3561921053378956	-0.10589470929288	0.0455925936994987	-0.0463359048475167	-0.2784087258957171	0.4575750442240356	0.1319383028701888	-0.0889134613208948	0.0880324498516475	0.1225639764286396	-0.3952078584372328	-0.6499044369175316	0.0603340268702521	-0.1514440108088404	-0.4097410548845237	0.3761157270867232
gRNA_CDK7_targ_315	targeting	Subpool1	ABE	-1.0579279887043902	-0.6676743876834573	-0.5061317428436742	-0.4981887795781339	-2.5861472261252225	-0.8940371900938665	-1.033772767240926	-0.9480690762983296	-0.577887381412118	-2.946680351503874	-0.3820511214529749	-0.450696618699782	-0.7618086982411846	-1.0698690045051482	-0.7456363380866053	-0.2944734218784647	-0.3243411858850272	0.1569612774510483	-1.866698735782246	-0.6053657081738897	-0.5053518616169361	-0.7593326004219053	-0.489923531875143	-1.4895749068570776	-0.7165907525610401	-1.169315701179453	-0.5153272619065568	-1.0730753079316713	-0.4937972081304292	-0.2492713673095354	-0.6676743876834573	-0.8940371900938665	-0.9480690762983296	-0.450696618699782	-0.7618086982411846	-0.2944734218784647	-0.6053657081738897	-0.7593326004219053	-0.7165907525610401	-0.4937972081304292	-0.7439113730771739	-1.3261243985990745	-0.8532430749837911	-1.259809363885544	-0.8591046802776461	-0.1539511101041479
gRNA_CDK7_targ_316	targeting	Subpool1	ABE	-2.151048804328273	-1.5537324526542493	-3.049174451360284	-1.9632839402539357	-1.7463564654709325	-1.6904560793582322	-0.8337963005809045	-0.79351395955679	-1.769540173303484	-5.6069205470131935	-0.7891862914955651	-2.15476197681479	-1.058921400782688	-1.4013401032153454	-0.7824688473977822	-0.8612441953779029	-0.8034861616965914	-1.1129343764650887	-3.767810089595523	-1.9586724319321056	-1.8145657573570613	-2.792452760231527	-1.4035419541583376	-2.2636149914370662	-1.39717629053681	-2.916710799202797	-2.1703427036972247	-2.203035085906768	-1.2580944963235328	-1.1209427475744238	-2.151048804328273	-1.7463564654709325	-0.8337963005809045	-2.15476197681479	-1.058921400782688	-0.8612441953779029	-1.9586724319321056	-2.2636149914370662	-2.1703427036972247	-1.2580944963235328	-2.251318569447602	-1.8000321616943669	-1.1322834778137263	-2.8502896051078497	-1.0809101171319386	-0.9258882445131944
gRNA_CDK7_targ_317	targeting	Subpool1	ABE	-1.4450725165175025	-0.2516203929655141	-1.586450151407953	-1.6620975983581974	-2.947213328278364	-1.080347156676878	-1.1580461368022104	-1.0572241691390083	-0.7051229020164933	-3.663222015060014	-2.053486444743044	-2.178581413895069	-1.9268924821424456	-3.3394819561587656	-1.7166640396528352	-0.7976355089613909	-0.7583320593974265	-0.5724097255035013	-3.141557179489888	-0.1381987951298036	0.0996594697877976	-4.213365424067669	-0.0895328206918502	-1.7459696948169972	-0.7324452599099972	-1.876546361682488	-1.7953389942505535	-0.6435822592293021	-0.1788464369569598	-0.213532101641041	-1.4450725165175025	-1.6620975983581974	-1.0572241691390083	-2.178581413895069	-1.9268924821424456	-0.7583320593974265	-0.1381987951298036	-1.7459696948169972	-1.7953389942505535	-0.213532101641041	-1.09438102029699	-1.8965526944378133	-0.9734644026525706	-2.631763291232709	-2.327679492651349	-0.7094590979541063
gRNA_CDK7_targ_318	targeting	Subpool1	ABE	-1.5739176765299114	-0.2475678974862697	-2.9309202804594787	-2.911007760885471	-3.562735551636508	-1.0485187168537835	-0.8643774251586328	-0.7293624159419626	-1.4353412584949372	-5.1883209700039865	-0.5344749428878097	-5.735841726306914	-3.527194911901077	-1.6710546860930104	-1.0956496311437236	-0.1844930381293973	-0.1558461943184849	-0.1839486496325283	-3.446421272678557	-0.9746351885289046	-0.7453930604862802	-2.711402814708226	-1.3487456098751722	-2.06453095939608	-0.5958635078009665	-2.154580610809482	-5.776762620808441	-2.588958049276461	-0.4803586549354164	-0.254431898956379	-1.5739176765299114	-2.911007760885471	-0.8643774251586328	-5.1883209700039865	-1.6710546860930104	-0.1839486496325283	-0.9746351885289046	-2.06453095939608	-2.154580610809482	-0.4803586549354164	-1.58413528482522	-2.507420676458588	-1.0096936998651775	-3.819545879732903	-2.097966409712604	-0.1747626273601369
gRNA_CDK7_targ_319	targeting	Subpool1	ABE	-1.8530018474267635	-0.5266086716191426	-2.2875010727850653	-0.8234545497109003	-2.968784495750008	-0.5534901817546607	-1.0347514223750958	-1.1469059986216923	-0.5991536847571987	-2.9258214749755944	-0.2016700981350745	-0.6153432300728281	0.0941317151069943	-0.7067102962776484	-0.9517348490326774	-0.2216669247728025	-0.7366694831888868	-0.4878283142816398	-2.263980563724585	-0.0617672607840183	-0.4064600005974553	-1.2476282785141302	-0.2141450122735196	-1.226022798050984	-0.5467292235967477	-1.3547385047173457	-1.8617775038078623	-0.40084026196972	-0.6410437136934786	-0.2650628673865148	-1.8530018474267635	-0.8234545497109003	-1.0347514223750958	-0.6153432300728281	-0.7067102962776484	-0.4878283142816398	-0.4064600005974553	-1.226022798050984	-1.3547385047173457	-0.40084026196972	-1.5557038639436571	-1.4485764090718565	-0.926937035251329	-1.2476116010611658	-0.5214378100677771	-0.482054907414443
gRNA_CDK7_targ_320	targeting	Subpool1	ABE	-2.254110324054247	-0.2479311577342659	-1.0563516155275328	-1.3923645367622446	-3.224068284927764	-0.6607602007514354	-0.5306789268589777	-0.5655520532312257	-0.9068952608256656	-3.9382272705304513	-1.8686434655527573	-1.4926072863744329	-0.6100116205952266	-3.0414728511902966	-1.4089150482134527	-0.3326625856893325	-0.5489227813548916	-0.3794256628349258	-3.116833061109852	-0.0471652721679423	-0.1365512193210358	-3.1408875202786604	-0.49681167441832	-2.035923167149872	-0.4942041546675854	-1.7093161957600584	-1.8957992621876445	-1.074415732371767	-0.6622636327746628	-0.7628533795047386	-1.0563516155275328	-1.3923645367622446	-0.5655520532312257	-1.8686434655527573	-1.4089150482134527	-0.3794256628349258	-0.1365512193210358	-2.035923167149872	-1.7093161957600584	-0.7628533795047386	-1.1861310324386818	-1.759064340813815	-0.6677087469719564	-2.433159340819214	-1.6867998399996589	-0.4203370099597166
gRNA_CDK7_targ_321	targeting	Subpool1	ABE	-1.846428074676736	-0.2059122754394062	-0.8228104034030517	-1.6512400352901733	-2.8921540537061112	-0.4424528945338968	-1.3540767445776587	-1.221398398481102	-0.6089429089664411	-3.0570631497911416	-2.2511353003825887	-2.115889458712974	0.2613214312557914	-1.5433231588208691	-1.325471984512275	-0.0854432111342684	-0.1193582331151192	-1.441414929924114	-2.4321998775833964	-0.081853459730768	0.0421618197763804	-2.8527287836035877	0.2915818336086337	-1.5457790366317885	-0.0212500927114345	-1.46804231627906	-1.3466427101755918	-0.1921525981986969	-0.7686700900250432	-0.5690792000497702	-0.8228104034030517	-1.6512400352901733	-1.221398398481102	-2.2511353003825887	-1.325471984512275	-0.1193582331151192	-0.081853459730768	-1.5457790366317885	-1.3466427101755918	-0.5690792000497702	-0.9583835845063978	-1.6619489945100605	-1.0614726840084006	-2.4746959696289017	-0.8691579040257844	-0.5487387913911673
gRNA_CDK7_targ_322	targeting	Subpool1	ABE	-1.4180612720340853	-0.2893746470423472	-2.2106651961326893	-1.5451549684098558	-2.5513234029153904	-0.3305447446070698	-0.4551640268074539	-0.3949421529490736	-0.3835315573554936	-3.775135942498308	-1.7640654554610016	-2.0744585173679337	-0.0010535967828102	-1.418022578228352	-0.7786165577857341	-0.2892329062795928	-0.4810021248981541	-0.0857541498694971	-2.9034411709575494	-0.0510505405559153	-0.0666517720820869	-2.401913639161889	-0.1778666989371432	-1.2523019123403103	-0.1514465639086558	-1.12067866584081	-1.3595813373304888	-0.1165904879712985	-0.1232527107249587	-0.0061991942474442	-1.4180612720340853	-1.5451549684098558	-0.3949421529490736	-2.0744585173679337	-0.7786165577857341	-0.2892329062795928	-0.0666517720820869	-1.2523019123403103	-1.12067866584081	-0.1165904879712985	-1.3060337050697073	-1.4756743719774388	-0.4112125790373404	-2.5378866384424144	-0.7325642442656322	-0.285329727015748
gRNA_CDK7_targ_323	targeting	Subpool1	ABE	-1.59951145697921	-0.097159211096272	-1.2481802922912832	-1.1904361641363586	-1.9482599548330088	-0.3801372087977286	-1.1704596353299528	-1.1328377841093686	-0.4369536776190588	-2.9931740204892168	-1.4318461779817098	-1.6030917289394753	-0.6901105884774177	-2.4867709729627245	-1.615738373200153	-0.0603579822558887	-0.2393487498316489	-0.2295382595982059	-2.5123643849560024	0.3522744919612448	0.3675004912752507	-1.139923983627384	-0.2620935624223511	-1.259137188186814	-0.2173983862334144	-1.2990147974962674	-0.7139832458156798	-0.7593994009112224	-0.178572897781207	-0.1760493266358888	-1.2481802922912832	-1.1904361641363586	-1.1328377841093686	-1.6030917289394753	-1.615738373200153	-0.2295382595982059	0.3522744919612448	-1.139923983627384	-0.7139832458156798	-0.178572897781207	-0.9816169867889218	-1.172944442589032	-0.9134170323527931	-2.009370642470134	-1.5975399782134316	-0.1764149972285812
gRNA_CDK7_targ_324	targeting	Subpool1	ABE	-2.0768337445811307	-0.4507895211541551	-0.5027625657823903	-2.016652760262053	-2.949041603148364	-0.6189599454009832	-1.1657163690128016	-1.1740416475251243	-0.9289542434276632	-3.372793979827713	-0.483625634243025	-2.203474150202438	0.5924402751866202	-2.58533809254018	-1.9072854592256447	-0.5168962988525759	-0.7350241989711249	-0.9795659776737792	-1.3667600729051337	-0.6246608788746353	-0.6931163879459898	-3.3901137170187945	-0.546508004799969	-2.095872364874965	-0.5171251612520433	-1.7640902134284469	-3.9521990389379686	-1.0933061480229078	-1.0592362000092912	-0.8674689260105667	-0.5027625657823903	-2.016652760262053	-1.1657163690128016	-2.203474150202438	-1.9072854592256447	-0.7350241989711249	-0.6931163879459898	-2.095872364874965	-1.7640902134284469	-1.0592362000092912	-1.0101286105058922	-1.861551436270467	-1.089570753321863	-2.019964588091059	-1.300061092193068	-0.7438288251658266
gRNA_CDK7_targ_325	targeting	Subpool1	ABE	-1.425740838786773	0.1930676040480516	-0.0815607994192854	-0.8921150798853106	-0.9511742049594496	-0.2844250885494628	-0.6688446569222836	-0.6976119766996617	-0.0886646511047108	-1.101150301547699	-2.289462400389647	-1.0383377216085397	-0.3770484752726494	-0.8547435936491283	-0.7584084067365998	-0.7195669861178042	-0.6770989883479841	-0.2145257744604977	-1.1079275531460575	-0.0032991390693607	-0.0286611397543908	-1.5886624924724166	-0.193475514380776	-1.0640295891050755	0.0973216675918734	-1.1124694521764182	0.6608550921736362	0.0695518591479862	-0.2589185940855442	-0.1252531406812176	-0.0815607994192854	-0.8921150798853106	-0.6688446569222836	-1.101150301547699	-0.7584084067365998	-0.6770989883479841	-0.0286611397543908	-1.0640295891050755	0.0973216675918734	-0.1252531406812176	-0.4380780113860021	-0.7092381244647411	-0.4850404282422187	-1.4763168078486286	-0.6634001585527924	-0.537063916308762
gRNA_CDK7_targ_326	targeting	Subpool1	ABE	-1.1875722510316256	-0.4805747412814042	-0.9847409171222126	-0.3295333124910061	-2.307876179225039	-0.1824783158112381	0.0949607733978218	0.0969830427311822	-0.1409094991930179	-1.4560016088744254	-1.2693764086759824	-0.2820492069173849	0.1699344978908668	-0.7784929505600723	-0.2260456975275781	0.6061470636058569	0.4372676440877439	0.4730891461640745	-1.9708399508300607	-0.068567391825349	0.0212976209686623	-2.013339449150413	0.4650107877995321	-0.9949868313855468	-0.0932943173867182	-0.9848295256614992	-1.0523105499931455	0.0637360155767176	-0.0098635073092681	0.1067067135430298	-0.9847409171222126	-0.3295333124910061	0.0949607733978218	-1.2693764086759824	-0.2260456975275781	0.4730891461640745	-0.068567391825349	-0.9949868313855468	-0.9848295256614992	0.0637360155767176	-0.8842959698117475	-0.9399626025090944	0.017011438978662	-1.0024757414892642	-0.2782013833989278	0.5055012846192252
gRNA_CDK7_targ_327	targeting	Subpool1	ABE	-1.4000767451609075	-1.0177287773380057	-0.945624716925131	-1.158859375212307	-2.8533881530867298	0.0373626982507524	-1.1547825984248707	-1.123537515982313	-0.5663969885978865	-2.7394200231878285	-1.959714618063971	-1.1616634199891025	-1.0403026055007918	-1.9412774357366684	-1.189425306111007	-0.6461366626623911	-0.611492359618234	-0.0782928624257241	-2.2642371692286005	-0.3831264496972593	-0.2447847982210412	-2.152176312187691	-0.4365066216187717	-1.6825781435491318	0.3299132956607939	-1.459353731033107	-1.1063467236082574	-0.7875901911884982	-0.3867749362672181	-0.1293128960674399	-1.0177287773380057	-1.158859375212307	-1.123537515982313	-1.959714618063971	-1.189425306111007	-0.611492359618234	-0.3831264496972593	-1.6825781435491318	-1.1063467236082574	-0.3867749362672181	-1.121143413141348	-1.3249616100160948	-0.9482390343350234	-1.9535993537469671	-1.3903351157828223	-0.4453072949021164
gRNA_CDK7_targ_328	targeting	Subpool1	ABE	-1.4870943084899555	-0.5744403158989424	-1.2072056678252114	-1.081569825510354	-1.0167847732652615	-0.4094053774415745	-0.2279813552965711	-0.2094994460767231	-0.6670499648755197	-3.56504191534446	-1.113680915422693	-1.0977926645551357	-0.7436402131161421	-0.5467225674178924	-0.2864588330144257	-0.3695179700180102	-0.4533784040842681	-0.3650639521407256	-1.885473347949856	-0.7356132342324191	-0.608713838385157	-1.9042477972505376	-0.4792954787416827	-0.1797128195237501	-0.351004467783563	-0.8625949379566259	-1.6112608912451707	-0.6487804942681678	-0.5971649768047192	-0.4690068110226767	-1.2072056678252114	-1.0167847732652615	-0.2279813552965711	-1.113680915422693	-0.5467225674178924	-0.3695179700180102	-0.7356132342324191	-0.4792954787416827	-0.8625949379566259	-0.5971649768047192	-1.089580097404703	-0.8359199920723966	-0.368176922082938	-1.9255051651074293	-0.5256072045161534	-0.3959867754143347
gRNA_CDK7_targ_329	targeting	Subpool1	ABE	-0.3039683369133794	-0.1662363151018594	1.0459181875824657	-0.7394043862117882	-2.1255995220239945	-0.7831282333397592	0.0755138492741804	0.0255136360125215	-0.3290160104254064	-3.413467863233788	-1.7734197162702898	-0.9982811106927548	-0.7841818274156763	-1.1026167888319205	-0.4097828185865852	-0.9101074940815014	-0.4163258133479663	-0.2152737074202266	-0.9791751861096248	0.1215238688395029	0.2654661460752723	0.2753083305216128	-0.3303197953585863	-1.376756044939195	-0.7217049887436173	-0.2511264987724589	-1.0505495795363609	0.3950713387098511	-0.2317136555861698	0.1111887577911358	-0.1662363151018594	-0.7831282333397592	0.0255136360125215	-1.7734197162702898	-0.7841818274156763	-0.4163258133479663	0.1215238688395029	-0.3303197953585863	-0.7217049887436173	0.1111887577911358	0.1919045118557422	-1.2160440471918472	-0.0759961750462347	-2.0617228967322774	-0.7655271449447273	-0.5139023382832314
gRNA_CDK7_targ_330	targeting	Subpool1	ABE	-1.1727805973601029	0.1801302802068012	-0.4464189691729442	0.0691760059280862	-2.037593503694037	-0.9277941986818586	-1.2009295398144948	-1.1597724390443909	-0.4320791233138078	-2.011441169865815	-1.2031218633673542	0.4876837656857585	-2.461743604415542	-1.771751378278203	-1.3177184799163892	-0.002863735128536	0.104157216016042	0.1974191956781941	-1.3466663570432529	0.0900624640271281	0.1614456444257821	-2.141352908637845	-0.229534301236004	-1.439203650375288	-0.8728692018890306	-1.217485958682087	1.0838374042542118	-0.6381570938362949	-0.8012800510305691	-0.2613802260940171	-0.4464189691729442	-0.9277941986818586	-1.1597724390443909	-1.2031218633673542	-1.771751378278203	0.104157216016042	0.0900624640271281	-1.439203650375288	-0.8728692018890306	-0.6381570938362949	-0.4796897621087486	-0.9654038988159364	-0.9309270340575644	-0.9089597558491368	-1.850404487536712	0.0995708921885667
gRNA_CDK7_targ_331	targeting	Subpool1	ABE	-1.1827366262938208	-2.315045196434669	-1.3953924437084702	-2.466407469306421	-1.5914198797882837	-1.2927350814046925	-2.295514430930607	-2.293626163848312	-1.375634448037597	-2.582096282557967	-1.1355279085592518	-3.480868090349277	-4.323401089918766	-4.060009557677652	-2.8728659416278908	-1.2395265610729616	-1.312856281534993	-1.0318247805969871	-2.552785512588617	-0.532583180520138	-0.4067785694943271	-1.7344106709741804	-1.730055920841221	-2.6299478662057947	-1.0724803066908328	-2.652657229425302	-1.4944735939830336	-1.048209089996506	-0.3098100292465137	-0.3599921512963344	-1.3953924437084702	-1.5914198797882837	-2.293626163848312	-2.582096282557967	-4.060009557677652	-1.2395265610729616	-0.532583180520138	-1.7344106709741804	-1.4944735939830336	-0.3599921512963344	-1.6310580888123205	-1.7835208101664657	-1.9882583476055051	-2.3994974271554983	-3.752092196408103	-1.1947358744016472
gRNA_CDK7_targ_332	targeting	Subpool1	ABE	-0.9080831362807108	0.1096244413569204	-0.7033106046170506	-1.2700560080310377	-1.8479376237992569	-0.3091754045610629	-0.9006202181719614	-0.8152094764158552	-0.1618441521346856	-2.5039740583063197	-1.7472457660644376	-1.7984927697331892	0.4964963520000237	-1.0816923656162258	-0.841530362281502	-0.2727638964197411	-0.2022996895593089	0.1395577467987435	-2.592999686248507	-0.089524425157186	0.0813471392169805	-0.8856250452548317	0.0716313350720978	-1.3180651643420644	0.0484702621404214	-1.2065427206870591	-0.193454972724147	-0.6239496700832302	0.1980997801433593	0.257244676401345	-0.7033106046170506	-1.2700560080310377	-0.8152094764158552	-1.7984927697331892	-0.841530362281502	-0.2022996895593089	-0.089524425157186	-0.8856250452548317	-0.193454972724147	0.1980997801433593	-0.5005897665136136	-1.1423896787971193	-0.625891282240834	-2.016570864701315	-0.475575458632568	-0.1118352797267688
gRNA_CDK7_targ_333	targeting	Subpool1	ABE	-1.547385997800224	-0.6953770467864027	-1.5442284364439485	-1.373258060101716	-2.06154544574945	-0.4067038979202395	-0.4351745483472329	-0.2638104403241915	-0.6270862005593851	-5.368045847397419	-4.399776914621688	-1.5780622142909375	-2.47984228840696	-1.411832474723801	-0.7871978542786662	-0.6220771283798012	-0.6940066855336664	-0.3432341818007552	-2.8378321773346222	0.2951988037043548	0.4625378456519042	-2.7954816117162515	-0.3487321122283541	-2.01627946806583	0.1113122080131945	-1.8074408473807704	-1.5272179728194182	-2.1118126539982307	-1.1788921569325863	-0.2720653534101165	-1.5442284364439485	-1.373258060101716	-0.4351745483472329	-4.399776914621688	-1.411832474723801	-0.6220771283798012	0.2951988037043548	-2.01627946806583	-1.5272179728194182	-1.1788921569325863	-1.2623304936768585	-1.280502467923802	-0.4420237297436032	-3.7819616587700153	-1.5596242058031422	-0.5531059985714076
gRNA_CDK7_targ_334	targeting	Subpool1	ABE	-1.7077906014336066	-0.2391728516615509	-1.857764135461904	-1.6862877773225808	-2.6361581269918384	-0.3764354531678736	-1.5198582865876826	-1.623681291729461	-0.6687895495666022	-3.836883064405813	-4.356184868847146	-2.3016035865615496	-1.2495537377376322	-1.5955748843971762	-1.516794282241673	-0.6822204034068963	-0.8773805478156639	-1.2522456396669497	-2.3441305707885225	-0.401745981554074	-0.3479961912372056	-3.054150615056537	-0.3568694023890527	-1.959082855427129	-0.2874595690031973	-1.6615499302200896	-1.1642820971348236	-0.9940540331625942	-0.3721407634982724	-0.3805013070566036	-1.7077906014336066	-1.6862877773225808	-1.5198582865876826	-3.836883064405813	-1.516794282241673	-0.8773805478156639	-0.401745981554074	-1.959082855427129	-1.1642820971348236	-0.3805013070566036	-1.2682425295190205	-1.5662937858274308	-1.2707763759612487	-3.498223839938169	-1.4539743014588271	-0.93728219696317
gRNA_CDK7_targ_335	targeting	Subpool1	ABE	-1.706461156164721	-0.5077338011494099	-2.438360934630049	-2.0162013379190062	-3.4300599970814187	-1.0073740216624174	-1.2218145535427785	-1.190457416619239	-1.0365882363873886	-3.9526953035933503	-1.984575889941572	-3.00191955710247	-1.7152825147895217	-2.5145665383166635	-1.6440952536275195	-0.551357392007023	-0.704165115466991	-1.4427742684013052	-2.887536481174387	-0.197011046047728	-0.0811911309450087	-3.6057438453860287	-0.2356744978357953	-1.712350286399256	-0.6907722211029672	-2.030946050986928	-2.805740017035995	-0.9487392277231356	-0.9016511153995984	-0.4249403307245886	-1.706461156164721	-2.0162013379190062	-1.190457416619239	-3.00191955710247	-1.7152825147895217	-0.704165115466991	-0.197011046047728	-1.712350286399256	-2.030946050986928	-0.9016511153995984	-1.5508519639813934	-2.1512117855542807	-1.149620068849802	-2.979730250212464	-1.9579814355779015	-0.8994322586251063
gRNA_CDK7_targ_336	targeting	Subpool1	ABE	-1.5867033315139074	-0.6453430748662646	-1.722634613208857	-1.6159806347363124	-1.161268408900164	-0.8322212598578494	-0.7240696240334036	-0.6753874411046323	-0.6406181163100535	-1.9111232601157049	-1.510816049414342	-2.171262382492732	-0.674863585781806	-1.796345634031028	-1.1397148624740312	0.0966412338497764	0.0025062734007228	-0.508095950498125	-2.476242089906058	-0.8656055290431784	-0.7750703836781387	-2.620486631454962	0.0673592568123085	-1.0906883877749731	-0.6227515964586728	-1.5463351204907567	-0.64546076294181	-0.611101936462895	-0.3156926690477604	-0.3325933189752136	-1.5867033315139074	-1.161268408900164	-0.6753874411046323	-1.9111232601157049	-1.1397148624740312	0.0025062734007228	-0.8656055290431784	-1.0906883877749731	-0.64546076294181	-0.3325933189752136	-1.3182270065296764	-1.203156767831442	-0.6800250604826964	-1.864400564007593	-1.2036413607622884	-0.1363161477492085
gRNA_CDK7_targ_337	targeting	Subpool1	ABE	-1.278331748707158	-0.5162424706581046	-0.9197289132044574	-0.9798237712312864	-2.3912745667424007	-0.4584689341601222	-0.3496103398270292	-0.3534990621521087	-0.5738558090922872	-0.989816021496849	-0.7961915809881593	-1.1088487360788697	0.2024063362387514	-1.7611295948940724	-0.9212851122743042	-0.0174042444228578	-0.1162688028501676	-0.3096930221912192	-1.6428094484598883	-0.093507341404085	-0.0331436887365312	-2.019479938090821	-0.1087229026941768	-1.6724916953241045	-0.3010708161643807	-1.2140026464711788	-2.813376198984822	-0.6135891591085391	-0.1119109386979089	-0.1110377318599141	-0.9197289132044574	-0.9798237712312864	-0.3534990621521087	-0.989816021496849	-0.9212851122743042	-0.1162688028501676	-0.093507341404085	-1.6724916953241045	-1.2140026464711788	-0.1119109386979089	-0.9047677108565731	-1.2765224240446031	-0.4256550703571417	-0.964952112854626	-0.8266694569765418	-0.1477886898214149
gRNA_CDK7_targ_338	targeting	Subpool1	ABE	-1.1668725809270648	-0.0411646990897462	-0.8318887411618222	-1.5139336453005965	-2.062615310907072	-0.3293662310244984	-0.3168252611895751	-0.2327470145391866	-0.1248450024108192	-1.9949779510115235	-2.043557042713173	-2.710446562050772	0.7667976111654151	-2.4674955231490308	-0.954103718125188	0.3877172367332702	0.3143908883028339	0.7450004699282511	-1.6776769701629282	-0.0332716567477864	0.0251959755904252	-2.013349698520583	0.2031014603515775	-1.2290520416680837	-0.0394789846435412	-1.1879069224052496	-0.4237169385877068	0.2286324060057517	-0.0109305173468298	0.0636059213988696	-0.8318887411618222	-1.5139336453005965	-0.2327470145391866	-2.043557042713173	-0.954103718125188	0.3877172367332702	-0.0332716567477864	-1.2290520416680837	-0.4237169385877068	0.0636059213988696	-0.6799753403928778	-1.301971729077389	-0.2248057593798603	-2.249660518591823	-0.8849338767029346	0.4823695316547851
gRNA_CDK7_targ_339	targeting	Subpool1	ABE	-1.0623787540151175	0.5915597318488266	-1.8002196133383894	-0.5583695965108159	-2.236109891929767	0.1468853314828696	-1.587066332495212	-1.4082498474068834	0.2094797323499458	0.1616666640336443	1.013238957212882	-0.8193914680974347	-0.9170272952522468	-0.5739923431311521	-0.7413170340847528	-0.242870885985758	-0.2916236349289501	-0.2842079550595879	-0.6973601702596326	1.1238464864584572	1.175465167768888	-1.8726675641945356	0.2811210733294727	-1.038235565797334	0.3229615293092584	-1.0870415865172216	-2.073780423824959	-0.0251574788212232	-0.2666437489807087	-0.0779761085325451	-1.0623787540151175	-0.5583695965108159	-1.4082498474068834	0.1616666640336443	-0.7413170340847528	-0.2842079550595879	1.1238464864584572	-1.038235565797334	-1.0870415865172216	-0.0779761085325451	-0.7570128785015601	-0.8825313856525709	-0.9286121491840498	0.1185047177163638	-0.7441122241560505	-0.2729008253247653
gRNA_CDK7_targ_340	targeting	Subpool1	ABE	-0.8123645776862106	0.0357565237956889	-0.010071327411973	-0.6325061748252746	-1.8797310449735285	-0.4649706243101099	-0.3935003335445521	-0.4303301443263051	-0.1095652217804371	-2.2071750610985044	-0.9350986842582912	-0.6773329230462232	-0.386467595348075	-0.9958528510199371	-0.5205813146145054	-0.1534493721415004	-0.3343880646347312	-0.0065477927404617	-0.9095549696387346	-0.0615682125106245	-0.0105082265195151	-0.7379838469352558	-0.0957425198843343	-1.173272537720036	-0.3869566215739657	-0.8223815102284922	0.4710594591769949	0.131574680861984	-0.1014355274616055	0.084576943548388	-0.010071327411973	-0.6325061748252746	-0.3935003335445521	-0.9350986842582912	-0.5205813146145054	-0.1534493721415004	-0.0615682125106245	-0.7379838469352558	-0.3869566215739657	0.084576943548388	-0.2622264604341649	-0.992402614702971	-0.3111318998837648	-1.2732022228010065	-0.6343005869941726	-0.1647950765055644
gRNA_CDK7_targ_341	targeting	Subpool1	ABE	-0.3469581753509436	0.0054382448474631	-0.4118921784739516	0.0785805038587953	0.0228314540926838	0.0865422508674931	-0.1204792017130386	-0.2524021532347169	-0.0089362658824092	0.8530080977756457	-0.5688954352209694	0.3126545821771854	-0.0824520018406374	-0.3225239387269745	-0.3388069109959828	0.2938947404217129	0.2467259745701847	0.6480266426169357	-0.0475463804845986	0.1106615946663305	0.1181662705614168	0.0871890338488669	0.2313581625716632	-0.282239836323108	0.1320268367753719	-0.3733090803900254	-1.463398317451477	-0.714508762836455	0.3386431671366866	0.0052828700268067	-0.3469581753509436	0.0785805038587953	-0.1204792017130386	0.3126545821771854	-0.3225239387269745	0.2938947404217129	0.1106615946663305	0.0871890338488669	-0.3733090803900254	0.0052828700268067	-0.251137369659144	0.0626514029396574	-0.1272725402767215	0.1989224149106205	-0.2479276171878649	0.3962157858696111
gRNA_CDK7_targ_342	targeting	Subpool1	ABE	-1.730737432378826	-1.2555745452528453	-1.290647412942492	-2.4629559863940207	-2.401935946237188	-0.5268764157393357	-1.7370298787794491	-1.7941524486742746	-0.8139945387836162	-3.284753004769656	-1.163838324879617	-3.6158449561075336	-1.2252074147707268	-0.2256428675468617	-0.7492591222107706	-1.8829940407568084	-1.9240263021598385	-0.7488137529187338	-4.209010608377665	-0.9906353394760729	-0.9339465677769062	-1.73867731309877	-1.5161118327105612	-1.27152936717744	-0.3725064894143322	-1.836768761978732	-1.2376394058382651	-0.4212546705007558	-0.2250036391704713	-0.5337417016219228	-1.290647412942492	-2.401935946237188	-1.7370298787794491	-3.284753004769656	-0.7492591222107706	-1.8829940407568084	-0.9906353394760729	-1.5161118327105612	-1.2376394058382651	-0.4212546705007558	-1.4256531301913875	-1.7972561161235143	-1.44839228874578	-2.6881454285856017	-0.7333698015094531	-1.51861136527846
gRNA_CDK7_targ_343	targeting	Subpool1	ABE	-2.29547673514722	-0.8420989947425243	-1.3710988452181234	-1.7122047215907483	-3.653773848106961	-1.2869778220507102	-0.7275939321808599	-0.7161200229895428	-1.2899867331001262	-2.716848635427352	-1.5242243536280944	-1.6690703845063286	-1.87189168072917	-1.4262190135024528	-1.0438193113077023	-1.300948467316484	-1.399607065002362	-0.80281828863594	-2.607587168044546	-0.7602467179326977	-0.6893713466923675	-2.1541136098767173	-1.1844965621296768	-2.20725645089907	-1.0832867887127031	-2.196187590580664	-1.6433850957818537	-1.4650498939407393	-1.4168781733021454	-1.1025805367375714	-1.3710988452181234	-1.7122047215907483	-0.7275939321808599	-1.6690703845063286	-1.4262190135024528	-1.300948467316484	-0.7602467179326977	-2.1541136098767173	-1.6433850957818537	-1.4168781733021454	-1.502891525035956	-2.2176521305828065	-0.911233562756843	-1.9700477911872585	-1.4473100018464418	-1.1677912736515952
gRNA_CDK7_targ_344	targeting	Subpool1	ABE	-0.1712566319838062	-0.2102846140804965	0.538924072125376	0.0594198257002333	-1.1668654440784103	0.2910388794956662	0.541150956022308	0.5223989151092976	0.1956267198285865	-0.6494406680566934	0.1342200481555049	0.1383002697493721	-0.9024303324106868	-0.1239042008594814	0.1986425580543564	0.3807454478797086	0.1992517091310632	0.8764691508510524	-0.8048489273242676	0.0777925372502537	0.1731327170356429	-0.1518373808623943	0.4307026335095383	0.1170447423695928	0.4183875221104868	-0.2523160354816699	1.1340020724731807	0.4727201165206531	0.330272776304073	0.4630127004045382	-0.1712566319838062	0.0594198257002333	0.5223989151092976	0.1342200481555049	-0.1239042008594814	0.3807454478797086	0.0777925372502537	0.1170447423695928	0.4183875221104868	0.4630127004045382	0.0524609420203577	-0.2721355796275035	0.419725530320064	-0.1256401167172721	-0.2758973250719372	0.4854887692872747
gRNA_CDK7_targ_345	targeting	Subpool1	ABE	-1.15815894912559	-0.2381537546736325	-1.4645277708459437	-1.252223308668702	-2.6350414989636164	-0.9538005190474624	-0.594439728676422	-0.520721496435052	-0.7340307603439239	-2.5193584952249006	-1.674883679391736	-1.317350337207443	-0.4731675829705457	-2.585662573170917	-0.9829749139777226	-0.2876503312346024	-0.1627523568559598	0.2015368342775363	-1.8073022986495315	-0.0091596839260214	0.1810660993706018	-1.99510678932164	-0.4035714715215589	-1.9198701836428944	-0.3909760001958084	1.9515113516984617	-1.975375533217636	-0.4105265435193688	-0.152867145511466	0.017261484708068	-1.15815894912559	-1.252223308668702	-0.594439728676422	-1.674883679391736	-0.9829749139777226	-0.1627523568559598	-0.0091596839260214	-1.9198701836428944	-0.3909760001958084	-0.152867145511466	-0.9536134915483888	-1.6136884422265936	-0.6163973284851326	-1.83719750394136	-1.3472683567063954	-0.0829552846043419
gRNA_CDK7_targ_346	targeting	Subpool1	ABE	-1.165901931609552	0.0111056861886989	-0.8708449740768449	-0.6586840655886691	-1.24362773628843	-0.0544331331954311	-0.0659167875945361	0.0066877413167923	-0.0678396787915391	-1.1508653416234007	-0.8298207896861635	-0.9621929468057628	0.308190637788327	-0.5822636955420014	-0.0890026538270546	0.0535045281600057	0.1264166371880933	0.4306386492037982	-2.350209265998501	0.4013325663763907	0.5058124857051225	-1.6658838567729546	0.4027820473774234	-0.928891800472693	0.3193194565320671	-0.9945993826799556	-0.4556140690414152	-0.3083643242554166	-0.0455605832993812	-0.0011940498955073	-0.8708449740768449	-0.6586840655886691	-0.0659167875945361	-0.9621929468057628	-0.0890026538270546	0.1264166371880933	0.4013325663763907	-0.928891800472693	-0.4556140690414152	-0.0455605832993812	-0.675213739832566	-0.6522483116908434	-0.0423562416897609	-0.9809596927051092	-0.1210252371935763	0.2035199381839657
gRNA_CDK7_targ_347	targeting	Subpool1	ABE	-1.043852069124088	0.5360592408088928	-0.5756956016569865	-0.1364953007342217	-1.2997160535923644	0.2341678606255907	0.1547785896316876	0.177277322569703	-0.0544223070378867	-1.084943253265373	-0.9861842160474004	-0.0479979251152531	0.183354415609241	-1.1908521341024263	-0.2047159719992972	0.0858041626952996	0.2365292602624908	0.1575269642938538	-2.271641304807929	0.2686584000270786	0.3548197943975193	-1.7837221819881162	0.3060245888569099	-1.196313012202256	0.4586867353822753	-0.8278964226738793	0.2014712871784434	-0.5932388474089008	0.3135486985995933	0.1580114161763833	-0.5756956016569865	-0.1364953007342217	0.1547785896316876	-0.9861842160474004	-0.2047159719992972	0.1575269642938538	0.2686584000270786	-1.196313012202256	0.2014712871784434	0.1580114161763833	-0.3611628099907273	-0.4006811645669985	0.0925445350545013	-0.706375131476009	-0.4040712301641608	0.1599534624172147
gRNA_CDK7_targ_348	targeting	Subpool1	ABE	-0.6878359776763089	0.6167671774417985	-0.0376657204509502	-0.6072464905334155	-1.901644195255204	0.4296569229901744	0.0495845535088586	0.0821014681366271	0.2960520505207414	-1.8805061453085845	-0.5109578725889249	-1.103188001746503	0.2553226093112584	-1.7615592702156395	-0.4618293441709237	0.7060820210486709	0.6312709207307522	0.4579565562628603	-1.3000482410682548	0.8816833534563664	0.950395935702396	-2.598082229150855	0.82563958811423	-0.6157384978922329	0.6792425652234905	-0.7493611283324917	-1.1460557249084036	0.127261543320945	0.7169412973546929	0.5617344022846951	-0.0376657204509502	-0.6072464905334155	0.0821014681366271	-1.103188001746503	-0.4618293441709237	0.6312709207307522	0.8816833534563664	-0.6157384978922329	-0.7493611283324917	0.5617344022846951	-0.0362448402284868	-0.693077920932815	0.1425793573887424	-1.164884006548004	-0.6560220016917683	0.5984364993474277
gRNA_CDK7_targ_349	targeting	Subpool1	ABE	-0.5988521278828978	0.3405125714496524	-1.3093897099722815	-0.9492735382298302	-1.370540777677602	0.1944121747863791	0.6646345854397981	0.698499419002664	0.0426171518119495	-0.4601139753383912	-1.6456970115675849	-1.7405452466326494	-1.3498930517562056	-1.5258079985958577	0.0080335121582007	0.2810742229679775	0.2158089107725503	0.1189147790458291	-1.9434562556967063	0.5726469746484939	0.6575497468493932	-2.3707330605986154	0.4532698429816084	-0.9613547960378628	0.3854527773589701	-0.970696593893466	-0.771470332345597	-0.8116663643613833	0.6066841911627805	0.6452640313125386	-0.5988521278828978	-0.9492735382298302	0.6646345854397981	-1.6456970115675849	-1.3498930517562056	0.2158089107725503	0.5726469746484939	-0.9613547960378628	-0.771470332345597	0.6066841911627805	-0.5225764221351756	-0.7084673803736843	0.4685837187514705	-1.2821187445128752	-0.955889179397954	0.2052659709287856
gRNA_CDK7_targ_350	targeting	Subpool1	ABE	-1.0819133842481772	0.3287241909325374	-0.7006533329964527	-1.1892838429813812	-2.2517146642410397	-0.1804206133784197	-0.2708891563933853	-0.2097024819534976	-0.293379875024759	-1.923580727041464	-1.3089604875987868	-1.6173673512872584	0.365184098676618	-1.0703109011310856	-0.5145451818522229	0.2482041983784859	0.1985141088571914	0.0328853325687506	-1.7864174453081123	0.1823794828381287	0.2791720921829265	-1.6391234937928594	0.202678809986828	-1.2825722237115622	0.1310028309085842	-0.8997351168817959	-2.261117953373492	-0.3873251759949856	0.160868967536327	0.0988034266673677	-0.7006533329964527	-1.1892838429813812	-0.2708891563933853	-1.6173673512872584	-0.5145451818522229	0.1985141088571914	0.1823794828381287	-1.2825722237115622	-0.8997351168817959	0.0988034266673677	-0.4846141754373641	-1.2071397068669467	-0.257990504457214	-1.6166361886425031	-0.4065573281022301	0.1598678799348093
gRNA_CDK7_targ_351	targeting	Subpool1	ABE	-1.7814573843097288	-0.5838528162852541	-1.8291442371476516	-1.8588834729266928	-1.7145932908635135	-0.3245405294609849	-0.4644545915694617	-0.3930245749690964	-0.7255907444368368	-3.3933099531581963	-1.6289525628789698	-2.6964216963171195	-0.5585453825714581	-0.7992266110803741	-0.4719373628196142	-0.2071869526243927	-0.2963631537873338	-0.734001457327234	-2.713209968489241	-0.456286750692267	-0.3925139320336026	-2.043728818177664	-0.126294176259297	-1.0485713487979793	-0.1670054303555574	-1.551264901736001	-1.1481065837397806	-1.0248733549856586	-0.8467251616365729	-0.4852774179097879	-1.7814573843097288	-1.7145932908635135	-0.4644545915694617	-2.6964216963171195	-0.5585453825714581	-0.2963631537873338	-0.456286750692267	-1.0485713487979793	-1.1481065837397806	-0.8467251616365729	-1.398151479247545	-1.2993390977503971	-0.5276899703251317	-2.5728947374514286	-0.6099031188238154	-0.4125171879129869
gRNA_CDK7_targ_352	targeting	Subpool1	ABE	-1.3908714116652277	-0.1229127793055516	-1.762322049337535	-1.177621250980351	-1.8314128752936905	-0.2550403985605989	-0.5730049709705622	-0.4172770079462642	-0.2760845033456865	-3.300108548361909	-1.6599162059600256	-1.683343460759826	0.0378664535061185	-2.7538106227736425	-1.136576194166764	0.12143887393753	0.1211853465341313	0.0688750660483923	-2.2019842566555967	0.2628163397175957	0.3611953197849115	-2.8864983679455043	0.1123438835258309	-1.2467997794955152	-0.0549680005237497	-1.124773453317796	-1.9626067571182448	-0.8297577997038611	-0.1570496621862897	-0.0414161454062899	-1.3908714116652277	-1.177621250980351	-0.4172770079462642	-1.683343460759826	-1.136576194166764	0.1211853465341313	0.2628163397175957	-1.2467997794955152	-1.124773453317796	-0.1570496621862897	-1.0920354134361048	-1.0880248416115468	-0.422122160754171	-2.2144560716939203	-1.284173454478096	0.1038330955066845
gRNA_CDK7_targ_353	targeting	Subpool1	ABE	-1.9744682887813885	-0.4471436219440386	-1.746057995636907	-1.861553004909247	-3.4236514017378923	-1.0286411865991807	-1.0841040061072886	-1.069890528237009	-1.1373452261556891	-4.8736579087967336	-1.653189660004438	-2.5708944811501064	-0.4409461011392797	-0.0348106285946016	-0.2443736225027837	-0.3483051641370189	-0.405858348577303	-0.9895580251628197	-3.174649594874882	-0.6949876388125056	-0.6518053662778874	-1.5991736480993142	-0.4275477979341557	-1.2644067097807823	-0.8573714226461631	-1.5282466818446538	-2.2314178445112853	-0.4346559100568232	-1.2499186246167395	-0.6593982684455343	-1.746057995636907	-1.861553004909247	-1.0841040061072886	-2.5708944811501064	-0.2443736225027837	-0.405858348577303	-0.6949876388125056	-1.2644067097807823	-1.5282466818446538	-0.6593982684455343	-1.3892233021207778	-2.1046151977487733	-1.0971132534999957	-3.032580683317093	-0.240043450745555	-0.5812405126257139
gRNA_CDK7_targ_354	targeting	Subpool1	ABE	-1.2059079743532557	-0.399031065818903	-0.5930411196744403	-1.909300953500636	-1.6154160829162287	-1.0894905745705168	-1.09825552552695	-1.1652657249697769	-0.8393505543755292	-0.5192871986946767	-2.9658662623870025	-2.6546797188293394	-0.8959672407362332	-2.296318662020338	-1.4148434561138954	-0.3791622702702879	-0.4009562693142471	-0.3510427473213316	-2.10034284585724	0.1282122443344374	0.1751498393447765	-2.020072156565562	-0.5883898286300318	-1.8298296609484035	-1.0030060908285634	-1.8047321299475227	-1.6123029517742922	-0.530095579840255	-0.4499464990901426	-0.2333556069011751	-0.5930411196744403	-1.6154160829162287	-1.09825552552695	-2.6546797188293394	-1.4148434561138954	-0.3791622702702879	0.1282122443344374	-1.8298296609484035	-1.6123029517742922	-0.4499464990901426	-0.7326600532821995	-1.5380692036624606	-1.0342906016240854	-2.04661105997034	-1.5357097862901554	-0.3770537623019556
gRNA_CDK7_targ_355	targeting	Subpool1	ABE	-1.2665365502985204	-0.4432394563368076	-0.5902484162377098	-1.3021560957216105	-1.826679583557548	-0.2776160089847455	-0.7141676753884193	-0.7074648666931529	-0.8402651686471333	-2.7697006520166227	-1.9268634943195295	-1.5848005167498271	-0.3623337894289462	-1.612732485795562	-0.8811582923264578	-1.0880666957869531	-1.111287378859746	-1.0831005408930752	-2.0646728393956275	-0.4193105939667048	-0.4003290933416338	-2.8634074488829246	-0.7194485108992608	-2.0287775809341726	-0.1872679994624017	-1.5710811037335923	-1.1004572756392772	-0.953194432859766	-0.2366990507113784	-0.062841169708821	-0.5902484162377098	-1.3021560957216105	-0.7141676753884193	-1.9268634943195295	-0.8811582923264578	-1.0880666957869531	-0.4193105939667048	-2.0287775809341726	-1.1004572756392772	-0.2366990507113784	-0.766674807624346	-1.1354838960879678	-0.7539659035762352	-2.09378822102866	-0.952074855850322	-1.094151538513258
gRNA_CDK7_targ_356	targeting	Subpool1	ABE	-1.046242642386901	0.5814949348615299	-0.2615771896210949	-0.7682371640730701	-2.5586539630086147	-0.131323945972461	-0.2984744356962134	-0.2645346158710592	-0.092300668914464	-1.9770880552930967	-0.4010420196232372	-1.0122065017052255	-0.9007664776278204	0.0500686651284235	0.1170219292541597	0.3544740666353112	0.4326764235056576	-0.4040413423629487	-1.938756366380549	0.2359028911515867	0.3518729195932357	-1.0600846202422196	-0.6322122694048332	-0.6262884074506673	0.0451040785044473	-0.4763857397695568	-0.9485483536336452	-0.3481783765128187	-0.1973781575798275	-0.0418124318845644	-0.2615771896210949	-0.7682371640730701	-0.2645346158710592	-1.0122065017052255	0.0500686651284235	0.3544740666353112	0.2359028911515867	-0.6322122694048332	-0.4763857397695568	-0.1973781575798275	-0.2421082990488219	-1.1527383576847152	-0.2184365734939123	-1.1301121922071866	-0.2445586277484123	0.1277030492593401
gRNA_CDK7_targ_357	targeting	Subpool1	ABE	-1.7567128015334912	-0.7102781442704145	-1.7244820965903902	-1.0159696391765716	-2.9035327711180168	0.5246209772699717	-0.9268870665801652	-0.8374560111863447	-0.5663710635064558	-3.284439167018501	-2.5804050075920384	-0.9428502420791188	-1.014954542049298	-2.527080128527746	-1.266912221373415	0.464564237299327	0.3686416874089857	0.1210016142868574	-2.905912700723776	-0.806230719226512	-0.7398225798644177	-3.465137569609302	-0.4738464867431177	-1.810976944997344	0.795366775526287	-1.252025988420027	-3.1088723602846566	-0.9721137987990128	-0.3098813600007982	-0.3656448728096127	-1.7244820965903902	-1.0159696391765716	-0.8374560111863447	-2.5804050075920384	-1.266912221373415	0.3686416874089857	-0.806230719226512	-1.810976944997344	-1.252025988420027	-0.3656448728096127	-1.3971576807980983	-1.1316271443415389	-0.7769047137576552	-2.269231472229886	-1.6029822973168195	0.3180691796650567
gRNA_CDK7_targ_358	targeting	Subpool1	ABE	-1.0166976070439044	0.1291346861989472	-0.7430548207906877	-0.3896718181447338	-1.7933014005244288	-0.1923727163969206	0.1225725308232412	0.1547665611482311	-0.2548856913754518	-1.7431888466617316	0.2907040683313639	-0.3333756456628273	-0.1478709606489607	-0.4222872189795404	0.0282318662741339	0.141352635709348	0.124234766717537	-0.0807468979111138	-2.18122116114352	-0.0365135789926626	0.1109841942535254	-0.5340532885113309	0.137504291754769	-0.9924943670446476	-0.0392629935388926	-1.0985917530574674	-1.08584125660182	0.0429312626543026	0.3810665735279854	-0.0052982009679721	-0.7430548207906877	-0.3896718181447338	0.1225725308232412	-0.3333756456628273	-0.1478709606489607	0.124234766717537	-0.0365135789926626	-0.5340532885113309	-1.08584125660182	0.0429312626543026	-0.5435392472118816	-0.791781978355361	0.0074844668653401	-0.5952868079977316	-0.1806421044514557	0.0616135015052571
gRNA_CDK7_targ_359	targeting	Subpool1	ABE	-1.0860950687599498	-0.849540823938535	-1.272581245599643	-1.996013231011866	-2.739859606344104	-0.0434546000890888	-0.5846845693293022	-0.4687243827843795	-0.3184015444997893	-3.689573401294149	-0.8757018985444927	-4.463654464207262	-0.7376803695968581	-0.9849152087251364	-0.5458427370637452	-0.2352436045330592	-0.1102678971545332	0.905908128792688	-2.6904487420458647	0.2141128025713055	0.2240173203196953	-1.9513893926805517	-0.2235791951531727	-1.4827856718234158	0.1725420124349669	-1.1581088763052017	0.1744998518698266	-0.7893073116713036	-0.5655753614135668	-0.7612888211951361	-1.0860950687599498	-1.996013231011866	-0.4687243827843795	-3.689573401294149	-0.7376803695968581	-0.1102678971545332	0.2141128025713055	-1.4827856718234158	0.1725420124349669	-0.7612888211951361	-1.0694057127660426	-1.5931091458150195	-0.4572701655378237	-3.009643254681968	-0.7561461051285798	0.1867988757016985
gRNA_CDK7_targ_360	targeting	Subpool1	ABE	-0.8198717437121867	0.1865564043557635	-1.0158011666942033	-0.2328750292871219	-1.984255496638203	0.0208252961690952	0.5522759498972344	0.6333878536106716	-0.0506436477584678	-1.2094581728332212	-1.227647705484506	-0.3298697087868285	0.0463721473582655	1.3586651878563667	1.2225478547110604	0.6433840725776097	0.7133913030764354	0.1246054683508324	-1.1843222867932943	0.0134038888393938	0.1383041565179191	-0.0089294528975187	0.0104777127342035	-0.0534715322834781	0.1561831820496277	-0.2608030102849526	-1.235328272582823	-0.6950400477516827	0.347966829914152	0.1404759375478219	-0.8198717437121867	-0.2328750292871219	0.5522759498972344	-1.2094581728332212	1.2225478547110604	0.6433840725776097	0.0134038888393938	-0.0089294528975187	-0.2608030102849526	0.1404759375478219	-0.5497055020168755	-0.7321017432520766	0.3783400519164793	-0.9223251957015184	0.8758617299752309	0.4937936146682924
gRNA_CDK7_targ_361	targeting	Subpool1	ABE	-0.3244362077836447	0.3450251786859457	-0.3532346775930992	-0.2108149372662951	-2.247155159667799	0.2849319794566984	0.6533788615981332	0.7279534279183714	0.2173517121464744	-1.4964601163041256	-0.7179374171609035	-0.1087552500921642	0.8716409450491611	-1.3206108701424868	0.0472801958807633	0.5630077594520077	0.2822445752139931	0.6040729700720225	-1.4688553485428013	0.5290978275681761	0.5833563319795825	-2.118049606511222	0.2680592061125393	-0.7026357038651493	0.4417435398029539	-0.3244107026038777	-0.7317219835616783	0.1923681886047821	0.7961373857132761	0.6918270493694205	-0.3244362077836447	-0.2108149372662951	0.6533788615981332	-0.7179374171609035	0.0472801958807633	0.5630077594520077	0.5290978275681761	-0.7026357038651493	-0.3244107026038777	0.6918270493694205	-0.110881902230266	-0.724346039159132	0.532894667220993	-0.7743842611857311	-0.1338965764041874	0.4831084349126744
gRNA_CDK7_targ_362	targeting	Subpool1	ABE	0.1479721081426723	-0.0113429170776471	-0.0388375078874336	-0.1940663232868071	0.0923996245785775	-0.0898228699543718	0.2266368293096656	0.1164982098989637	0.0948911537569163	1.3512099426994342	0.4421609973606287	-0.174851971786006	0.2404130559994174	0.8089133511729364	0.4808317930806246	0.0146978405723738	0.2267906374125731	0.061049970435018	0.7587605874345839	0.1076071069849295	0.0606339974641848	-0.5064872281457692	0.072019801428838	-0.0859703018392387	-0.1546649593791418	-0.3208778990872569	-0.8197430143297583	0.1241348758910656	0.0611139695209279	0.1161735817279203	-0.0113429170776471	-0.0898228699543718	0.1164982098989637	0.4421609973606287	0.4808317930806246	0.061049970435018	0.1076071069849295	-0.0859703018392387	-0.3208778990872569	0.1161735817279203	0.0325972277258638	-0.0638298562208671	0.1460087309885152	0.5395063227580189	0.5100527334176594	0.1008461494733217
gRNA_CDK7_targ_363	targeting	Subpool1	ABE	-0.9762718804223268	-0.0915529252984234	0.4254771594279076	-0.2197480927140139	-2.1166344083661324	-0.3832025364020104	-0.7358619740911693	-0.6409545769648232	0.0668089045281213	-0.2523003579268652	0.3575499624896808	-0.1162351081913839	-1.854470766507688	0.1898495103979809	-0.111608974552525	-0.4700835195947396	-0.5445657001883613	0.08608970190441	0.3961225853373543	0.3723357417603508	0.3302491449908817	-1.33265301958896	-0.2224391760948393	-0.6465109281948338	-0.2897256111545756	-0.4299339360080136	0.3385168610528946	-0.0958648157925475	-0.1191982575757122	0.1337231370756212	-0.0915529252984234	-0.3832025364020104	-0.6409545769648232	-0.1162351081913839	-0.111608974552525	-0.4700835195947396	0.3723357417603508	-0.6465109281948338	-0.2897256111545756	-0.0958648157925475	-0.2141158820976142	-0.9065283458273856	-0.4366692155092904	-0.0036618345428561	-0.5920767435540774	-0.309519839292897
gRNA_CDK7_targ_364	targeting	Subpool1	ABE	-0.6257505000700592	-0.234590530490152	-0.3555831754134743	-1.130772207917714	-0.0918278938506189	-0.2567962242448501	-0.47756116916258	-0.4190678346297724	-0.0939043529948323	-0.1909138806639736	-0.5856140504660339	-1.7805280426614107	-0.76645426064221	-0.0502591455880362	0.0482793477566547	-0.1491998824962219	-0.0796390005245975	0.0177232771170601	-0.8052481016022869	0.1806623045798686	0.1564571930146332	0.335337467140031	-0.1986221391837752	-0.865819375003763	-0.3755076927546315	-0.4874927625609061	-0.6306652198579268	-0.0246219608770735	0.2380579616970576	0.1624070108987058	-0.3555831754134743	-0.2567962242448501	-0.4190678346297724	-0.5856140504660339	-0.0502591455880362	-0.0796390005245975	0.1564571930146332	-0.1986221391837752	-0.4874927625609061	0.1624070108987058	-0.4053080686578952	-0.493132108671061	-0.3301777855957283	-0.8523519912638061	-0.2561446861578638	-0.0703718686345864
gRNA_CDK7_targ_365	targeting	Subpool1	ABE	-1.024981371695442	-0.3396319760218496	0.0261745721470087	-0.5214470567755791	-2.027497929386461	-0.3084687707506843	-0.5079628526297969	-0.4519086427717758	-0.2401186908122375	-0.4008504808964234	-0.7521970611128633	-0.5616640706824745	0.7431217987263286	0.6530415094702084	0.3748162878080326	-0.3267289703634042	-0.6138345379812514	-0.8121361129208011	-0.6579929182889084	0.0855152204891084	0.0580703928660762	-0.5146894152942283	-0.102797694734379	-0.1711077067550906	-0.2655032603613362	-0.6829822571619407	-0.1802753798572523	0.161756940902864	-0.2453626475450445	0.0459846137431437	-0.3396319760218496	-0.5214470567755791	-0.4519086427717758	-0.5616640706824745	0.6530415094702084	-0.6138345379812514	0.0580703928660762	-0.1711077067550906	-0.2655032603613362	0.0459846137431437	-0.4461462585234276	-0.9524712523042412	-0.3999967287379367	-0.5715705375639204	0.5903265320015232	-0.5842332070884856
gRNA_CDK7_targ_366	targeting	Subpool1	ABE	0.8813251578475862	0.0751644080771664	0.1028739359459656	0.2939066150923614	0.8785395424804613	0.4082320003196583	0.6500383899385087	0.643547702761812	0.4248822184456163	-0.9216789019511934	0.7829749012780147	0.3624898115660616	-0.3019892742515634	0.905633275002309	0.6889524797326793	0.3521368151394959	0.2114260227163381	0.2605381626307702	0.0126542794218099	-0.2038633354626561	-0.2833934269700323	0.293269390507449	0.238423540282256	-0.1246367575663338	0.2544156461569294	0.7821361008956633	0.3513880024033648	0.7271922361670321	0.6006157629064213	0.6982750091145067	0.1028739359459656	0.4082320003196583	0.643547702761812	0.3624898115660616	0.6889524797326793	0.2605381626307702	-0.2038633354626561	0.238423540282256	0.3513880024033648	0.6982750091145067	0.3531211672902394	0.5268927192974936	0.5728227703819789	0.0745952702976276	0.4308654934944749	0.2747003334955347
gRNA_CDK7_targ_367	targeting	Subpool1	ABE	-1.5601615687430013	-0.0078852459917988	-1.278625559163301	-1.8242448113233376	-2.7984108444434246	-0.916758991934248	-0.9473025731699884	-0.7599734809900348	-0.6798461452406077	-4.808930351689934	-2.5524500385819766	-2.3423036187498374	-1.336114188463551	-2.7628803013508487	-1.2663863590701687	-0.0849548531789903	0.1545873032119228	-0.408688557538216	-3.602491548691165	-0.825102001961905	-0.4773252201275353	-3.28769525866707	0.3255952454442201	-2.038754373553912	-0.3070926568502369	-1.775365417832696	-2.793168164637863	-0.7928945649394099	-0.2304046994916489	-0.6585634696520488	-1.278625559163301	-1.8242448113233376	-0.7599734809900348	-2.5524500385819766	-1.336114188463551	-0.0849548531789903	-0.825102001961905	-2.038754373553912	-1.775365417832696	-0.6585634696520488	-0.9488907912993668	-1.84647154923367	-0.7957073998002103	-3.234561336340583	-1.788460282961523	-0.1130187025017611
gRNA_CDK7_targ_368	targeting	Subpool1	ABE	-1.9347846550994228	-0.7998165919588063	-3.052916634764778	-1.977110779714674	-1.5351747380894107	-0.8355859809375307	-1.4276977726945002	-1.3639601425246364	-0.8095962828283834	-3.906259947263294	-1.8337560372902504	-2.632755004340114	0.3867018312142327	-0.1013796927756325	-0.3646822315681273	-0.4286876897067491	-0.5328779881898301	-1.0307977020392036	-2.8618853932019648	-0.3301006815000322	-0.0686523158532066	-1.5501596135130238	-0.5631348530020273	-1.0460716793595626	-0.3211310299194228	-1.4882240683772747	-0.6892760877333445	-0.0518925692028446	-1.2109238516308	-0.7670365992184951	-1.9347846550994228	-1.5351747380894107	-1.3639601425246364	-2.632755004340114	-0.1013796927756325	-0.5328779881898301	-0.3301006815000322	-1.0460716793595626	-0.6892760877333445	-0.7670365992184951	-1.929172627274336	-1.4492904995805385	-1.20041806601584	-2.7909236629645524	-0.026453364376509	-0.664121126645261
gRNA_CDK7_targ_369	targeting	Subpool1	ABE	-1.5707830399641578	-0.1587665623948972	-0.901858499828864	-0.7163424489262552	-2.0604496353180504	-0.6567058683598451	-0.7934263838498932	-0.7750980387321584	-0.4265793146265729	-2.6564618276143905	-1.3881019581166871	-0.8369615125550547	-0.7237667953647197	-1.2426646272202777	-0.784222621318907	-0.0578091178227087	-0.0490191547478135	-0.5802228784973517	-0.0666318147426787	0.0769601366592766	0.1814284313703014	-2.1787985330977957	0.2085611665513003	-0.7458960460154813	-0.428827343754778	-1.0408332994881444	-1.975331769893438	-0.1626880310673376	-0.1757932705082736	-0.3445563109759229	-0.901858499828864	-0.7163424489262552	-0.7750980387321584	-1.3881019581166871	-0.784222621318907	-0.0578091178227087	0.0769601366592766	-0.7458960460154813	-1.0408332994881444	-0.1757932705082736	-0.8771360340626396	-1.144499317534717	-0.6650345790695414	-1.6271750994287109	-0.9168846813013016	-0.229017050355958
gRNA_CDK7_targ_370	targeting	Subpool1	ABE	-2.039345377471871	-0.4141673769599328	-2.574834053218792	-0.5776019483396577	-2.7727754338392456	-0.7157548198074231	-0.6361673305632218	-0.6190030820085057	-0.4460862382350215	-1.8212278121717984	-2.119884851077051	-0.5884308298753361	0.2545917722809577	-0.2724128442359657	-0.1732094051679207	-1.0433135449237627	-1.1078145210664143	0.5961564257539179	-2.4762897358476685	0.0030553216020747	0.0647684537193401	-0.6520997010481753	-0.4555349532614488	-0.6681323481409523	-0.4081236583277177	-1.0582760826605038	0.3575415474612672	0.0364376008737564	-0.5195947982673119	-0.8498383397987513	-2.039345377471871	-0.7157548198074231	-0.6190030820085057	-1.8212278121717984	-0.1732094051679207	-1.0433135449237627	0.0030553216020747	-0.6520997010481753	-0.4081236583277177	-0.5195947982673119	-1.6761156025501986	-1.3553774006621089	-0.5670855502689164	-1.5098478310413952	-0.0636768257076429	-0.518323880078753
gRNA_CDK7_targ_371	targeting	Subpool1	ABE	-0.580285667788322	0.4067346183684332	0.4355288582990686	-0.3370269899718907	0.6248461472250388	0.1848327096342328	-0.4755854870782225	-0.4843268350413959	-0.0593912378050619	-0.3888073075744696	-0.1898190996020571	-0.3646081606611931	-0.3819656420253963	0.2811315122991903	0.1221673438610255	0.2287752808013981	0.3001406741036176	0.2799666330618435	-0.3611965559048848	-0.1842230460682672	-0.077891487737482	0.3795966053748232	0.2708812252095239	-0.3514682421136054	0.2771290531684379	-0.5877837977992202	-0.0044091544432885	0.1476456355342694	0.2646171075939356	0.1185105725182495	0.4067346183684332	0.1848327096342328	-0.4755854870782225	-0.3646081606611931	0.1221673438610255	0.2799666330618435	-0.1842230460682672	0.2708812252095239	-0.0044091544432885	0.1476456355342694	0.0873259362930599	0.1575506222957936	-0.3397678533082268	-0.3144115226125732	0.0071110713782731	0.2696275293222864
gRNA_CDK7_targ_372	targeting	Subpool1	ABE	-1.3687778093343352	-0.0272758724692504	-0.902493385488014	-0.8348921340725731	-1.4484372412613529	-0.3226834609154467	-0.000754915989974	0.0149255739534154	-0.6508746679473854	-2.7562345891488933	-0.8636035688282513	-0.7989690098799186	1.0787540635216164	-1.3484627302049836	-0.436861330574864	-0.0521281932545686	-0.1652503349085312	0.0789509426500958	-1.1965691106466316	-0.1517021884985691	-0.0906941620547317	-2.514962750379006	-0.2978753607136951	-1.5005656123744442	-0.1163697020463929	-1.0081892710938127	-1.4867614040311967	-1.037755770750716	-0.4604815754075375	-0.2429168243474352	-0.902493385488014	-0.8348921340725731	-0.000754915989974	-0.8636035688282513	-0.436861330574864	-0.0521281932545686	-0.1517021884985691	-1.5005656123744442	-1.0081892710938127	-0.4604815754075375	-0.7661823557638665	-0.8686709454164575	-0.212234669994648	-1.4729357226190212	-0.2355233324194104	-0.0461425285043346
gRNA_CDK7_targ_373	targeting	Subpool1	ABE	-1.0552917691024113	-0.5579922899243646	-0.166285756377702	-0.6978381519426907	-2.837417827376377	-0.7876303117079313	-0.6952901872379158	-0.5831177265312296	-0.4645278593802323	-1.4602633946592425	-0.3176236430734988	-0.8557414865290363	-0.2984396145493373	-1.925136945623942	-0.9532862521969409	0.2020991977626267	0.2117592201164515	-0.4189592536777958	-2.169846111111233	-0.5692451560766109	-0.3902686234640917	-2.3903115477981918	-0.2574267972070794	-1.6620520964657963	-0.4238955539123771	-1.4206001367820649	-0.2558704891237844	-1.889513832050241	-0.402184134331409	-0.0871764370798121	-0.5579922899243646	-0.7876303117079313	-0.5831177265312296	-0.8557414865290363	-0.9532862521969409	0.2020991977626267	-0.5692451560766109	-1.6620520964657963	-0.4238955539123771	-0.402184134331409	-0.5931899384681593	-1.4409620970089998	-0.5809785910497925	-0.8778761747539258	-1.0589542707900732	-0.0017002785995725
gRNA_CDK7_targ_374	targeting	Subpool1	ABE	-1.8692481274679784	-0.3029086056014257	-1.410057590293845	-1.984787201303538	-0.9471613663473434	-0.6293121028823239	-0.9654277624798688	-0.8674428684217896	-0.8275359886610564	-2.5122882348849656	-0.7971157135043948	-2.674022109524062	-0.9751524484215264	-2.159027587342893	-1.4170897569873788	0.0457171310884622	0.0029481750067893	-0.3434678414448502	-2.032319035868961	-0.9162970934282444	-0.7465857553941642	-3.067495305966637	-0.43032823373062	-1.6713460050446591	-0.3393384122413696	-0.9555786404779636	-1.0110168470005372	-1.5850448742765946	-0.746625013906957	-0.8234830831284567	-1.410057590293845	-0.9471613663473434	-0.8674428684217896	-2.5122882348849656	-1.4170897569873788	0.0029481750067893	-0.9162970934282444	-1.6713460050446591	-0.9555786404779636	-0.8234830831284567	-1.194071441121083	-1.1870868901777352	-0.8868022065209048	-1.994475352637808	-1.517089930917266	-0.0982675117831995
gRNA_CDK7_targ_375	targeting	Subpool1	ABE	-1.052437990170894	-0.2110155336391147	-0.7096455856333559	0.1895444410427809	-2.1656987614578647	0.0072927529810749	0.0638195623572832	0.0524857364055463	-0.4150057678444694	-2.782944587492953	-1.1684904536772511	0.467289876411941	-0.7267327809976933	0.1468650216195759	0.1676950818969401	0.024030704381543	0.2318680716106492	-0.3837701487505882	-1.2477276952946732	-0.1308941414605044	0.0099691167642512	0.094030088350967	-0.3343084715558966	-0.8667042226632572	0.1667771116355064	-0.3412904767780625	-1.3104177246014574	-0.365327891384025	0.1537146320758936	-0.4266577247219135	-0.7096455856333559	0.0072927529810749	0.0524857364055463	-1.1684904536772511	0.1468650216195759	0.024030704381543	-0.1308941414605044	-0.3343084715558966	-0.3412904767780625	-0.365327891384025	-0.6576997031477881	-0.6562871891446697	-0.0995668230272132	-1.1613817215860878	-0.1373908924937257	-0.0426237909194653
gRNA_CDK7_targ_376	targeting	Subpool1	ABE	-0.3949690878598864	-0.0786623141104258	-0.1372845959231282	-0.2171937303788935	-2.4223418496109748	-0.6719479749221104	-0.3771608203281692	-0.3823096868252966	-0.400347442007899	1.1411526111919912	-0.0895495226435093	0.001176631398622	-1.0390924696062136	-0.6972347362090822	-0.4489744281539243	-0.112115263113995	0.1229794634105405	-0.1110859770028769	-1.1323251737418814	-0.7815315417637071	-0.5994103896389925	0.040126186849548	-0.1333214463881122	-1.4394694278559494	-0.6050926762213434	-0.129619951872898	-0.225096349125695	-0.4597679459583	-0.4783966288727432	-0.0436522312694042	-0.1372845959231282	-0.6719479749221104	-0.3823096868252966	0.001176631398622	-0.6972347362090822	-0.1110859770028769	-0.7815315417637071	-0.1333214463881122	-0.225096349125695	-0.4597679459583	-0.2036386659644801	-1.103827851637326	-0.3866059830537883	0.3509265733157012	-0.72843387798974	-0.0334072589021104
gRNA_CDK7_targ_377	targeting	Subpool1	ABE	0.254308354028034	-0.2003902035852817	1.026067066670157	0.839722368635734	0.4490499704081554	0.2050817046911871	0.4983254182715664	0.4886240980668881	0.2263457120693018	1.274120364250963	0.4478692823323787	1.1503126708353502	0.062445141485332	-0.4095807489793301	0.1748592444810252	0.2579878848904132	0.1532409953501136	0.6136173893871562	0.1177313835669684	-0.1825147861608423	-0.0336773640743156	-0.9247665518290068	0.1657986759954481	-0.5259488189897537	0.1328260809109416	-0.0848497997871089	0.7285045100975718	0.1337556967294436	0.0970250215857553	0.0138858127719493	0.254308354028034	0.4490499704081554	0.4886240980668881	1.1503126708353502	0.062445141485332	0.2579878848904132	-0.0336773640743156	-0.5259488189897537	0.1328260809109416	0.0970250215857553	0.3599950723709697	0.4979513479116921	0.4044317428025854	0.9574341058062306	-0.0574254543376576	0.3416154232092276
gRNA_CDK7_targ_378	targeting	Subpool1	ABE	-0.7748043401024258	0.5244744845614517	-0.4352954811934668	-0.7078983557380354	-2.019430624236561	-0.2860715193324641	-0.4643738317299468	-0.4310516538478883	-0.0868888482164078	-1.1127029838097524	-0.9342252744361992	-1.027398764827448	-1.1811463595495115	-1.718828950492647	-0.77190560915693	-0.0398317823514231	-0.0925051950577197	0.4253175830935687	-1.037443242131812	0.4103854751596005	0.4036214340611656	-0.808351252124003	0.3060798692014282	-1.3308645905753589	-0.1700962401273765	-0.9848232948110608	-0.8417864659208615	0.5309149952729609	0.0920137111731155	0.2885514487265257	-0.4352954811934668	-0.7078983557380354	-0.4310516538478883	-1.027398764827448	-1.1811463595495115	-0.0398317823514231	0.4036214340611656	-0.808351252124003	-0.8417864659208615	0.2885514487265257	-0.2285417789114803	-1.0044668331023534	-0.3274381112647477	-1.0247756743577998	-1.2239603063996962	0.0976602018948086
gRNA_CDK7_targ_379	targeting	Subpool1	ABE	-1.4644012623935987	-0.1134556095406326	-2.0588685483332507	-1.170528974951403	-2.2538745870128167	-0.619863789262445	-0.9602580646051356	-0.8607423561956566	-0.7695238832196185	-5.643063084137036	-1.6119275805044455	-1.4459282738818868	-0.9052134301953408	-1.9033587803908387	-1.2405319056623334	0.1826278002549745	0.1133129499677931	-0.0434179016170501	-2.8092241738854384	0.2447950754318237	0.3322288685047155	-2.9312886634526314	-0.3205355693499485	-1.6796322571520532	-0.3461018844856685	-1.5771625066561366	-4.43052144306548	-1.5873745076061	-0.3139620780785448	-0.4692520259026838	-1.4644012623935987	-1.170528974951403	-0.8607423561956566	-1.6119275805044455	-1.2405319056623334	0.1133129499677931	0.2447950754318237	-1.6796322571520532	-1.5771625066561366	-0.4692520259026838	-1.2122418067558274	-1.3480891170755551	-0.863508101340137	-2.900306312841123	-1.3497013720828377	0.0841742828685725
gRNA_CDK7_targ_380	targeting	Subpool1	ABE	-1.5694386624776755	-1.9533925014955849	-0.7837934014106459	-1.1828749697286685	-3.420860591844558	-1.4749208598437766	-0.7087151325599419	-0.6875500456283419	-1.5236701788451437	-5.67396943276156	-0.9448233466282592	-1.0649505440087867	-0.8211628908877365	-3.4379694292532466	-1.542681800547331	-1.6352837362047046	-1.710549214364985	-1.2391053178246676	-3.213191415166154	-1.4126423070427585	-1.2199481800765457	-3.54014722973279	-1.2585836763146312	-3.12275904876027	-1.0274279190375075	-2.337005085796043	-0.9752414715607608	-1.586462868543946	-0.5470580129343503	-0.580386823796856	-1.5694386624776755	-1.4749208598437766	-0.7087151325599419	-1.0649505440087867	-1.542681800547331	-1.6352837362047046	-1.4126423070427585	-3.12275904876027	-1.0274279190375075	-0.580386823796856	-1.4355415217946357	-2.026218807139001	-0.9733117856778092	-2.561247774466202	-1.9339380402294384	-1.5283127561314522
gRNA_CDK7_targ_381	targeting	Subpool1	ABE	-2.1028460175167414	-0.9987264975410708	-0.7508289598230107	-1.2370497414026762	-1.6979829880071025	-1.4103284442590909	-0.8363582556546518	-0.7946932719279608	-1.3490861104295733	-3.9697520871140446	-2.853259349612738	-1.215845849415151	-1.006942859638437	-4.121929141373087	-1.689423702590792	-0.4974978553223976	-0.5375957977929824	0.0541486154108195	-3.889269691497894	-1.4204225710305007	-1.250444485468637	-4.301855406301814	-0.9115299345739786	-2.501244210056946	-1.111092394221607	-1.973112919596994	-2.0168174696803383	-1.833804039030965	-0.6673991531915834	-0.8655970173613078	-0.9987264975410708	-1.4103284442590909	-0.8363582556546518	-2.853259349612738	-1.689423702590792	-0.4974978553223976	-1.4204225710305007	-2.501244210056946	-1.973112919596994	-0.8655970173613078	-1.2841338249602745	-1.4484537245562896	-0.9933792126707286	-2.6796190953806445	-2.2727652345341056	-0.3269816792348535
gRNA_CDK7_targ_382	targeting	Subpool1	ABE	-1.6627700056205503	-0.5681978187201727	-1.316655500599356	-1.5802924887254648	-1.850120963905356	-0.4730693983569111	-0.8937458566594757	-0.7948488217099255	-0.7226534106604383	-3.791771771586849	-0.7690897512670987	-2.102254781283473	-0.725896306296362	0.0925604724837373	-0.1300856344414031	-0.4342093565290211	-0.3926077012556709	-0.1160132399556524	-1.5379880735799258	0.1117147615937759	0.2493389378027455	-1.5151305104109505	-0.2322727040247084	-0.0493459814262351	-0.1371497187025687	-1.479211385254915	-1.4387195789461973	-1.9918268725747608	-0.43399557192297	-0.4452547608203546	-1.316655500599356	-1.5802924887254648	-0.7948488217099255	-2.102254781283473	-0.1300856344414031	-0.3926077012556709	0.1117147615937759	-0.2322727040247084	-1.4387195789461973	-0.4452547608203546	-1.1825411083133597	-1.3011609503292438	-0.8037493630099465	-2.221038768045807	-0.2544738227513426	-0.3142767659134481
gRNA_CDK7_targ_383	targeting	Subpool1	ABE	-1.763071021665111	-0.2292460999876471	-1.877639692559525	-1.734580897022212	-3.5096939642287937	-0.8895482162805769	-1.8018949693006756	-1.6908901078142924	-1.089420273439171	-5.5466089360478605	-3.3483951244184698	-2.096995278502018	-0.5785714163149956	-4.154368795677315	-2.4929433964865155	-0.7833050372782704	-0.6300016655601894	-0.5289938756078633	-3.3185206337002	-0.54765481445054	-0.3023161435524865	-4.447045344164169	-0.4494994081325301	-2.2068099587302266	-0.3854678878566792	-1.8562691201442276	-3.2729531083502468	-0.6713514973669868	-0.8997961924728551	-0.7503144181188044	-1.763071021665111	-1.734580897022212	-1.6908901078142924	-3.3483951244184698	-2.4929433964865155	-0.6300016655601894	-0.54765481445054	-2.2068099587302266	-1.8562691201442276	-0.7503144181188044	-1.2899856047374278	-2.044607692510528	-1.5274017835180462	-3.663999779656116	-2.408627869492942	-0.6474335261487744
gRNA_CDK7_targ_384	targeting	Subpool1	ABE	-1.6307974656215445	-0.9542980977090068	-1.3544952850231802	-1.7551393126944608	-3.011240354726594	-0.8397765636133316	-0.3651957635777569	-0.1944240645939245	-0.7535377447448184	-0.4531895310269835	-1.5209681041208083	-2.255204979656688	-0.1155650698815276	-0.3367277634313139	-0.1569663366507588	-0.8115894446808425	-0.675334845659963	-0.3730951152431774	-2.578969303778929	-1.1447837624900077	-0.970359900601189	-1.7367011112820865	-0.0575596197015785	-1.1644470453375848	-0.5052975670767901	-1.3924838628541976	-0.3060536667887965	-3.78426793060859	-0.8595247232032263	-0.2792020199857532	-1.3544952850231802	-1.7551393126944608	-0.3651957635777569	-1.5209681041208083	-0.1569663366507588	-0.675334845659963	-1.1447837624900077	-1.1644470453375848	-0.5052975670767901	-0.8595247232032263	-1.3131969494512437	-1.8687187436781283	-0.4377191909721666	-1.4097875382681602	-0.2030863899878667	-0.6200064685279943
gRNA_CDK7_targ_385	targeting	Subpool1	ABE	-0.832267354133832	0.8237163712669404	0.1414498133063397	0.2680952423372953	-1.3572225934575215	-0.062111993087776	1.113861012835056	1.1842525455873112	0.4003117827942086	0.4427824897299979	0.103579588198638	0.4124386612330937	0.5178470730863322	0.1648644375218859	0.6919759252998199	0.7841323624274773	0.6432676881544696	0.9500525457397112	-0.1944879121001394	1.0887249266754158	1.2101164622048235	-0.6320615582718011	0.1140021455707452	-0.4672203614748947	0.1156396584493821	-0.4678494607092893	0.1658221542073785	0.6766152160674487	0.6387135420959132	0.1787203793357536	0.1414498133063397	-0.062111993087776	1.113861012835056	0.4124386612330937	0.5178470730863322	0.7841323624274773	1.0887249266754158	-0.4672203614748947	0.1156396584493821	0.6387135420959132	0.0442996101464827	-0.3837464480693341	0.8994751137388587	0.3196002463872432	0.4582291453026793	0.7924841987738861
gRNA_CDK7_targ_386	targeting	Subpool1	ABE	-1.3882215751796811	0.4550561443442071	-0.6175500919613944	-0.8795114513946879	-2.496107443089315	0.2184805500708734	-0.5927409605014355	-0.505963582818555	-0.1799100788274834	-1.8202826980090143	-2.2211148437768835	-1.0701860503194105	-0.4498220776303281	-2.6585186500736047	-1.166116147027355	-0.1146391151068213	-0.1966119506315117	0.4666057504371984	-2.5199098043187425	0.1339385080834162	0.2328494153757838	-3.219647766884574	-0.133928893205239	-1.603225990282986	0.5258691707268235	-1.3472535496882685	0.1329530814086446	-0.6945546168154397	-0.5010142334245089	-0.105018844972539	-0.6175500919613944	-0.8795114513946879	-0.505963582818555	-1.8202826980090143	-1.166116147027355	-0.1146391151068213	0.1339385080834162	-1.603225990282986	0.1329530814086446	-0.5010142334245089	-0.5169051742656228	-1.0523794481377098	-0.4262048740491579	-1.703861197368436	-1.4248189582437627	0.0517848948996217
gRNA_CDK7_targ_387	targeting	Subpool1	ABE	-0.6923084863296743	-0.1764150107548136	0.6899677974611146	-0.3214896155577831	-0.531505210788002	-0.3285246388686707	0.1953693440249421	0.1214011166616654	-0.0774137906266657	-2.0342412948684725	-1.2765560574096513	-0.027527485475616	-0.2369121083987861	-0.6232623289127419	-0.1771100509507427	0.3939589130836368	0.1851443683416556	-0.0574209861560325	-0.9601462244843956	0.0665497446580348	-0.0656523128632023	0.6760591505058801	0.1164204797860836	-0.9191002582087904	-0.3014288284412681	-0.9426216555582514	0.1986568396946489	-0.1619515412904256	-0.0914634431719886	-0.245594935264959	-0.1764150107548136	-0.3285246388686707	0.1214011166616654	-1.2765560574096513	-0.2369121083987861	0.1851443683416556	-0.0656523128632023	0.1164204797860836	-0.3014288284412681	-0.1619515412904256	-0.0595852332077911	-0.3938398217381519	0.0797855566866472	-1.1127749459179137	-0.3457614960874235	0.1738940984230866
gRNA_CDK7_targ_388	targeting	Subpool1	ABE	-1.4481046728902438	-0.4864499664398614	-0.9813379916932724	-1.2027029322551763	-2.957882487422887	-1.271649048461298	-1.315525611615726	-1.3497284808309196	-0.6738080272782706	-1.6896766314856366	-1.397674827082768	-1.3299252967765027	-1.14268395405172	-3.652809046204269	-2.1951327672902545	-0.9604368494834878	-1.090430023219465	-1.361841773166665	-1.4362109853696434	-0.9454134563368672	-0.9058107705211536	-4.165525475196083	-0.8756121860288553	-2.3310530616896368	-1.251432872785802	-0.4050676561788021	-0.1987375646703174	0.2590743197800497	-0.0689082460858618	-0.1885815406022127	-0.9813379916932724	-1.271649048461298	-1.315525611615726	-1.397674827082768	-2.1951327672902545	-1.090430023219465	-0.9454134563368672	-2.3310530616896368	-0.4050676561788021	-0.0689082460858618	-0.9719642103411258	-1.8107448227131204	-1.1130207065749722	-1.4724255851149692	-2.330208589182081	-1.1375695486232058
gRNA_CDK7_targ_389	targeting	Subpool1	ABE	-0.9176795728431216	-2.869497370329836	-3.105858596976208	-1.8012998585291264	-3.2486253649303523	-1.1458528022931072	-1.6101714351704983	-1.4553143209808148	-2.013647596404141	-3.872423264888	-2.407594953019136	-1.6022220596548822	-1.944930272919242	-4.066746791322589	-1.8299769713809413	-0.496117281649571	-0.2319036165045368	-1.732681126749812	-3.584871085448125	-0.4286200777353916	-0.1782397386398137	-0.8244851310230906	-1.430342313610497	-3.2903864886743217	-0.7400559285281008	-2.023933797484297	-4.29091891719503	-3.429175580079456	-1.1506219307083434	0.1974879641860663	-2.869497370329836	-1.8012998585291264	-1.6101714351704983	-2.407594953019136	-1.944930272919242	-0.496117281649571	-0.4286200777353916	-1.430342313610497	-2.023933797484297	-1.1506219307083434	-2.297678513383055	-2.0652593419175287	-1.693044450851818	-2.627413425854006	-2.613884678540924	-0.8202340083013068
gRNA_CDK7_targ_390	targeting	Subpool1	ABE	-1.458467126981035	-0.2856231202530876	-0.6837043063188017	-1.4345078815238743	-2.1738156593174724	-0.2847133784788675	-0.7289044085618467	-0.6429571132034522	-0.6643242064887674	-4.141309310391629	-3.273051902113282	-1.91017542337297	-1.388315949153349	-0.0722439397742253	0.0271935104375349	-0.3582437676049799	-0.1224996850598563	-0.3960266471733601	-2.1416808716944957	-0.7667844785769242	-0.5015350603867721	-1.4718789558624965	-0.5367111936218305	-1.295288402652153	0.2861804747776283	-1.4556711170952863	-0.8360426852261444	-0.0936406436322062	-0.7275066839412533	-0.5159264966824542	-0.6837043063188017	-1.4345078815238743	-0.6643242064887674	-3.273051902113282	-0.0722439397742253	-0.3582437676049799	-0.7667844785769242	-1.295288402652153	-0.8360426852261444	-0.5159264966824542	-0.8092648511843081	-1.297678973106738	-0.6787285760846888	-3.10817887862596	-0.4777887928300131	-0.2922566999460654
gRNA_CDK7_targ_391	targeting	Subpool1	ABE	-2.1335068083439426	-1.0930553239094831	-1.5411363818224275	-2.0428561766183138	-2.159423812512339	-0.8852655989344835	-1.6446157509411168	-1.6487247477265616	-1.231872401719947	-4.102617509290064	-3.524856136040494	-2.603962762362456	-0.7107157591630029	-3.9387844272266976	-2.1032163418711334	-1.1995504805680504	-1.1058023098118042	-1.059049849295143	-3.373887003648847	-0.2637956992820708	-0.0525066970739868	-4.383917126449837	-0.4852618900830051	-2.0345077985699653	-0.4131504959936617	-2.313816281820634	-2.019837351156679	-1.6134862270793005	-0.8996563895823103	-0.9704731356580032	-1.5411363818224275	-2.0428561766183138	-1.6446157509411168	-3.524856136040494	-2.1032163418711334	-1.1058023098118042	-0.2637956992820708	-2.0345077985699653	-2.019837351156679	-0.9704731356580032	-1.5892328380252845	-1.6958485293550456	-1.5084043001292085	-3.410478802564338	-2.250905509420278	-1.1214675465583326
gRNA_CDK7_targ_392	targeting	Subpool1	ABE	-1.3533592192794337	-0.5022445457627605	-0.7103772174198428	-1.1325171379909964	-2.266524241852099	-0.571064185745101	-0.2125853214155608	-0.1012497944361486	-0.3811516066259926	-2.780590478274333	-0.701636804875641	-1.4944740628459223	-0.7259120571396724	-1.5586622673950286	-0.5223092364568647	0.1993585415213024	0.2577351737603938	0.1587924611954259	-2.267172304994125	0.1034696697676677	0.2415437792914345	-2.310743764209026	-0.3752957244318374	-1.4496159362143983	-0.2085962808678224	-1.3308827592840144	-0.4140029009804084	-0.6610114205369132	0.0460856972628034	-0.2714652000086098	-0.7103772174198428	-1.1325171379909964	-0.2125853214155608	-1.4944740628459223	-0.7259120571396724	0.1993585415213024	0.1034696697676677	-1.4496159362143983	-0.4140029009804084	-0.2714652000086098	-0.8553269941540123	-1.3233685218627322	-0.2316622408259007	-1.6589004486652987	-0.9356278536638551	0.2052953921590407
gRNA_CDK7_targ_393	targeting	Subpool1	ABE	-1.7064621203496364	-0.1831378683258045	-1.516021917637924	-1.052538096264801	-2.056731459232568	-0.231606551253816	-0.7282404114505163	-0.8611422521025298	-0.6616338679188708	-3.1173052093386624	-0.914861415281739	-0.915286493541882	-1.531882855836589	-1.4284487839884432	-1.119460929576112	-0.1787653745463427	-0.7845184278984791	-0.165443776963706	-1.963109896178008	-0.0750475155347551	-0.5422313963781643	-2.04498864480387	-0.1058317102620037	-1.5449501071075589	-0.5044697431622515	-1.5098778406666564	-1.5535137590066086	-0.2531369895070762	-0.4727965783789624	-0.628371325669188	-1.516021917637924	-1.052538096264801	-0.7282404114505163	-0.915286493541882	-1.4284487839884432	-0.1787653745463427	-0.5422313963781643	-1.5449501071075589	-1.5098778406666564	-0.4727965783789624	-1.1352073021044549	-1.113625368917062	-0.7503388438239723	-1.649151039387428	-1.359930856467048	-0.3762425264695093
gRNA_CDK7_targ_394	targeting	Subpool1	ABE	-0.3650889325359531	0.3750521464945661	0.7819459570217207	-0.1653550880908296	1.3108993771379236	0.2603076959424734	0.3891045160577971	0.2628011294001179	0.3233007120646064	0.4985350069860869	0.3589570298769306	-0.2516627838300578	0.1637641633389318	-0.0917397861313769	-0.004412058777647	0.6014049495638885	0.1217681865021357	0.5051730093358026	0.2719583340596457	0.2565659877794867	-0.1363775260076416	-0.534322934212315	0.497381918858559	-0.2017460147027008	0.0353263002172947	0.1500268134413097	0.381849810403491	0.044143342567695	0.4348025746644423	0.4605158759579035	0.3750521464945661	0.2603076959424734	0.3233007120646064	0.3589570298769306	-0.004412058777647	0.5051730093358026	0.2565659877794867	-0.2017460147027008	0.1500268134413097	0.4348025746644423	0.2639697236601112	0.4686173283298558	0.3250687858408405	0.2019430843443198	0.0225374394766359	0.4094487151339422
gRNA_CDK7_targ_395	targeting	Subpool1	ABE	1.6909678350086188	0.1968820694536819	-0.1902534650401492	0.7318386735263038	0.4928370220790112	0.2219349543929972	0.5175004165579752	0.4929911274958134	0.8925776867874975	-0.3694711448178715	0.5542537110753584	0.8853856288594402	0.4159477730839137	0.7784440326465769	0.529472451756257	0.0831954772129289	-0.1772667188109216	0.5750044211940178	1.1524860483807975	0.8048697152518605	0.6871447879321955	0.6211301632390368	0.3547413924062231	1.5393313436199552	0.0665493649088393	0.7726548654218152	1.5415132674721326	0.76875464986719	0.1884909210608116	0.2249886417873814	0.1968820694536819	0.4928370220790112	0.5175004165579752	0.5542537110753584	0.529472451756257	0.0831954772129289	0.8048697152518605	0.6211301632390368	0.7726548654218152	0.2249886417873814	0.5658654798073838	0.4822035499994374	0.6343564102804288	0.3567227317056423	0.5746214191622493	0.1603110598653417
gRNA_CDK7_targ_396	targeting	Subpool1	ABE	0.5806437928854802	0.4525836218748245	1.0148020135500924	0.2751813268160993	-1.1489399246136491	0.4227991287967569	0.4490763542587448	0.4218621534490348	0.5616880212619915	-0.251887368105311	0.9371927339475266	0.3009306861273413	1.6016275010836352	-0.0083506332712874	0.0612999081457092	0.2259230996418195	-0.0069940438410963	0.0018527395139765	0.3347813761277382	0.7576538986785358	0.6591848169109675	0.9407892919087684	0.4845714661647184	0.0904019778104297	0.4233544159460053	0.7314038243236223	0.4570668066168365	0.7409261837699173	0.6884771474352531	0.4485413002681626	0.5806437928854802	0.2751813268160993	0.4490763542587448	0.3009306861273413	0.0612999081457092	0.0018527395139765	0.6591848169109675	0.4845714661647184	0.4570668066168365	0.6884771474352531	0.6826764761034657	-0.1503198230002642	0.477542176323257	0.3287453506565189	0.551525591986019	0.0735939317715666
gRNA_CDK7_targ_397	targeting	Subpool1	ABE	-1.297704408859808	-0.1854629188621941	-0.7578613301231277	-0.4725907838057667	-1.5415867317274994	-0.3628281050622364	-0.5363453761228881	-0.4539835161198466	-0.4739810182180187	-0.0257901734944317	-0.2083519144393735	-0.3456653474159648	-1.171188214234031	-0.0645483860595047	-0.2325616628627526	-0.693567559707121	-0.4640190430432765	-0.4890847052339716	-1.6715802982572336	-0.3250053140602995	-0.3222888483603118	0.1836712704334877	-0.4015369732433075	-0.832495061217069	-0.3813598331570622	-0.8788386925781888	-0.7824238809492021	-0.2269201800057977	-0.8327537573382431	-0.3085231901212252	-0.7578613301231277	-0.4725907838057667	-0.4739810182180187	-0.2083519144393735	-0.2325616628627526	-0.4890847052339716	-0.3250053140602995	-0.4015369732433075	-0.7824238809492021	-0.3085231901212252	-0.7470095526150433	-0.7923352068651676	-0.4881033034869178	-0.19326914511659	-0.4894327543854295	-0.5488904359947897
gRNA_CDK7_targ_398	targeting	Subpool1	ABE	0.5536682646252039	0.5510685998479253	0.3694052207454098	0.6638910062420034	0.6090417530369442	0.4095469013659539	0.6322140209994048	0.593525226488756	0.3611832125203623	-0.2037364224613496	-0.0054763957892366	0.7574618153288937	0.2108243493642671	-0.6036769762565252	0.0807013867635799	0.5429469238960084	0.574981029197003	0.0977932627837198	0.2112007523566057	0.5996559924009692	0.542565720139843	-0.3638284472600945	0.2232953865791412	-0.7587944657594999	0.3127837706407419	0.3520080763140505	-0.1534125375834633	0.7252789100759226	0.4662661772659905	0.2592764505056522	0.5510685998479253	0.6090417530369442	0.593525226488756	-0.0054763957892366	0.0807013867635799	0.5429469238960084	0.542565720139843	-0.3638284472600945	0.3127837706407419	0.4662661772659905	0.4913806950728463	0.5608265535483006	0.5289741533361744	0.1827496656927691	-0.104050413376226	0.4052404052922438
gRNA_CDK7_targ_399	targeting	Subpool1	ABE	-1.5183959525874955	-0.7396425740736537	-0.0222149288386328	0.1455039010361933	-2.206144596168275	-0.0552609712716741	0.1686798788519181	0.1452621652051074	0.1860724335893323	-1.31936076857261	1.4147933689477254	0.2984860223770463	-0.2169765429562251	-0.2491760152746225	0.024830706152501	-0.1733115140466306	-0.160960724182955	-0.0598541105090226	0.9972956022378312	-0.4829189124702524	-0.4331509999772713	-1.1356466007064476	-0.6256447221913154	-1.114679512969044	-0.253069929234002	-0.8005981191556649	0.7872193502342456	0.0595067462529899	-0.1278983986426811	-0.260129994189497	-0.7396425740736537	-0.0552609712716741	0.1686798788519181	0.2984860223770463	-0.2169765429562251	-0.160960724182955	-0.4331509999772713	-1.114679512969044	-0.253069929234002	-0.1278983986426811	-0.7600844851665941	-0.7053005554679186	0.1666714925487859	0.1313062075840539	-0.1471072840261155	-0.1313754495795361
gRNA_CDK7_targ_400	targeting	Subpool1	ABE	1.5234578500853346	0.8080414725972934	0.5604155530455928	1.2101619364254923	-0.5262861266800056	0.5853965227738434	0.9389007931637552	0.8935301078687976	0.9169409917887656	3.4114567435143512	0.4370906528736203	1.2434490348622729	1.908172058956196	0.7638224589023129	0.8678813044393853	0.5153303163085922	0.6633202215261333	0.868084195606224	1.9763782704444777	0.7074876099190734	0.9931156422339896	1.5156789867777198	0.7268602698492669	0.0780624679186391	0.4989221938997033	1.17368217177138	0.3033425583244478	1.17106857468045	0.7512541576738264	0.7083908676538254	0.8080414725972934	0.5853965227738434	0.9169409917887656	1.2434490348622729	0.8678813044393853	0.6633202215261333	0.9931156422339896	0.7268602698492669	0.4989221938997033	0.7512541576738264	0.9639716252427404	0.4230907775064433	0.916457297607106	1.6973321437500817	1.1799586074326314	0.6822449111469832
gRNA_CDK7_targ_401	targeting	Subpool1	ABE	1.966565115764829	0.8676019617090378	1.4331920370823166	0.970783727199918	1.2540887092215376	1.0361310746539658	1.1328205512810583	1.0832650245829445	1.1809870131047937	1.850739922424647	1.4303871603021767	0.5385959869185781	1.2838361416301407	2.406208418210074	1.9577569057301931	0.9874643473749216	0.7143064327085836	0.854989121225135	2.0807943133482163	1.0385190005270262	0.979812315403596	1.218199597172319	0.7773702864187252	1.9421706605338431	0.8450128847618147	2.93325291935449	1.736596576168732	0.7923402149856386	0.7880932185494184	0.7929070409112902	1.4331920370823166	1.0361310746539658	1.1328205512810583	1.4303871603021767	1.9577569057301931	0.854989121225135	1.0385190005270262	1.218199597172319	1.736596576168732	0.7923402149856386	1.4224530381853944	1.087001170358474	1.1323575296562656	1.273241023215134	1.8826004885234693	0.8522533004362134
gRNA_CDK7_targ_402	targeting	Subpool1	ABE	0.3277961779464913	0.4815934862109426	0.1330000014449336	0.8153318900357275	0.8947307967457182	0.1961887298378903	0.0698864198763953	0.0294448624748589	0.3434126994917788	0.6459090352952173	0.7664376808471659	1.1696847910898882	0.7803856829830025	-0.3200606644687565	-0.1477687730720965	0.4715411544720486	0.2874754397767852	0.2954527223153723	0.6190126634287076	0.6567253010179743	0.5418518321560187	-0.0703629149806948	0.3238136708512181	0.3558986388162633	0.0750405912242195	0.109768591266743	0.5271465964778845	-0.3710763100073769	0.1628450360018082	0.1958629058853143	0.3277961779464913	0.8153318900357275	0.0698864198763953	0.7664376808471659	-0.1477687730720965	0.2954527223153723	0.6190126634287076	0.3238136708512181	0.109768591266743	0.1628450360018082	0.3141298885341225	0.635417138873112	0.147581327281011	0.8606771690774236	0.1041854151473831	0.3514897721880687
gRNA_CDK7_targ_403	targeting	Subpool1	ABE	-0.1389093646921388	0.075768961106088	0.0470797718917181	0.3491233389721132	0.0127856273427019	0.2636223699989246	0.2169117509829314	0.1952484383196437	0.2087599184366677	-0.4292825276649153	-0.0766037385859255	0.5719734735565326	0.0680098717578319	-0.3910168352934239	-0.0034256680679367	0.0037603230880086	0.0869669715574609	0.3860824607671657	0.6268922391564005	0.0399834863703631	0.0157283386185196	0.031443620895598	-0.1673334481302459	0.8065323543754596	0.1888776862996288	0.1253775813822619	0.5948456631446661	0.1542266327399869	0.2035902415341074	0.2161865074954336	0.0470797718917181	0.2636223699989246	0.2087599184366677	-0.0766037385859255	-0.0034256680679367	0.0869669715574609	0.0399834863703631	0.031443620895598	0.1888776862996288	0.2035902415341074	-0.0053535438981108	0.2085104454379132	0.2069733692464142	0.0220290691018972	-0.1088108772011762	0.158936585137545
gRNA_CDK7_targ_404	targeting	Subpool1	ABE	-0.6235333404014729	-0.3203175492550454	0.158063286317835	-0.1884733199589709	0.6149302640178285	-0.0679379759617936	-0.0283464686466428	-0.0475739772823299	-0.2085355777488818	0.3886671568425143	-0.1160892663134724	-0.0664897697963187	0.1126708819182873	-0.091723670737496	-0.0180410790949672	0.074395407086045	0.0531624744699664	-0.572018579400539	-0.4220417356119291	0.2055185977466179	0.2529382577616442	-1.1286441885089609	0.0627314608400267	-0.9439693157100246	-0.1572405091516475	-0.071466435290083	-0.8395110071976778	-0.4064594511533762	0.0693944166716087	-0.2242424473479967	-0.3203175492550454	-0.0679379759617936	-0.0475739772823299	-0.0664897697963187	-0.0180410790949672	0.0531624744699664	0.2055185977466179	-0.9439693157100246	-0.1572405091516475	-0.2242424473479967	-0.2619292011128944	0.1195063226990213	-0.0948186745592848	0.068696040244241	0.0009687106952746	-0.1481535659481758
gRNA_CDK7_targ_405	targeting	Subpool1	ABE	-0.6683826190747395	0.6185236733453581	-0.4088801234526559	0.1757128177431215	-0.3579684820013709	0.1365889849670489	0.4679076477828062	0.4927625297856806	0.2102074192383862	-0.8993597205740919	-0.1337579555354081	0.2422376424340713	0.4800698727988542	-0.175698711786481	0.2419351267836123	0.2325481797750917	0.2306419300147514	0.2530984470000772	-0.9713462613883926	0.2927346896682715	0.3430624511869084	-1.3301248225736846	0.4441020874165079	-0.290379272984744	0.1019650692814741	-0.6036507338210841	0.245719924538747	0.0113074268393239	0.3638804431339175	0.2132541428676439	-0.4088801234526559	0.1365889849670489	0.4679076477828062	-0.1337579555354081	0.2419351267836123	0.2325481797750917	0.2927346896682715	-0.290379272984744	0.1019650692814741	0.2132541428676439	-0.1529130230606791	-0.0152222264304001	0.3902925322689576	-0.2636266778918095	0.1821020959319951	0.2387628522633067
gRNA_CDK7_targ_406	targeting	Subpool1	ABE	0.0919998180976159	0.3729960360382398	0.1850838187350429	-0.3498333274591836	1.3633717494725746	0.4546611382627515	0.3490487279472483	0.3785390814341352	0.2703299155244414	-0.3232684156977972	-0.3288091679817941	-0.4935531003404152	0.4945722867391616	0.0484786516376888	0.3035878550796309	0.5827922845997535	0.6823471423588778	0.4724656953809242	-0.1446594500791679	0.5883954517150736	0.6378031214226829	-0.467157339083796	-0.1294239076854837	0.0880640331939119	0.5184175673295492	-0.48930837787998	0.0785893676327611	0.1762380720665597	0.3241843320232721	-0.0144086205958551	0.1850838187350429	0.4546611382627515	0.3490487279472483	-0.3288091679817941	0.3035878550796309	0.5827922845997535	0.5883954517150736	-0.1294239076854837	0.0785893676327611	0.1762380720665597	0.2166932242902995	0.4893998534253808	0.332639241635275	-0.3818768946733355	0.2822129311521604	0.5792017074465186
gRNA_CDK7_targ_407	targeting	Subpool1	ABE	-0.921267873593278	-0.1806910542231877	0.1351572120187198	-1.1416124585187626	-2.601872191689578	-0.2508223728017812	-0.7567810357587178	-0.7311716336821271	-0.2042271899284373	-0.5993756405613242	-2.46585439489318	-1.7133138575993818	0.1006805669722156	-1.1089708133623084	-0.7267381186835705	-0.3515976855782926	-0.2060193707007416	0.0328884992287034	-1.7941878617972138	0.2047949386353794	0.2655919486209038	-1.6980481698359895	-0.061331632168608	-0.5824206351977601	-0.2844361045485387	-0.976341506283134	-0.1923391996762541	0.4383388521508913	-0.4292146472837408	-0.4008513625095613	-0.1806910542231877	-1.1416124585187626	-0.7311716336821271	-1.7133138575993818	-0.7267381186835705	-0.2060193707007416	0.2047949386353794	-0.5824206351977601	-0.2844361045485387	-0.4008513625095613	-0.3222672385992486	-1.3314356743367075	-0.5640599531230941	-1.5928479643512954	-0.5783427883578877	-0.1749095190167769
gRNA_CDK7_targ_408	targeting	Subpool1	ABE	-2.389921358570692	-1.6025094572030532	-2.2646091015012613	-1.8033134036359808	-1.5385850383516173	-0.420861708452114	-1.396537045626226	-1.323725845604068	-1.1327814772879845	-2.457951155093083	-0.2997024063743385	-2.020816632079875	0.0271657745221307	-2.329131996898468	-1.4756233803988268	-0.6530183533453517	-0.833339412552466	-1.621246404330413	-3.888632182065028	-1.1898935124913217	-1.0954953773038116	-3.7020652048917735	-1.164508103898797	-2.244036815665003	-0.2368746061397842	-1.3594340000865472	-1.5568878488408393	-0.3878638052436659	-0.6608437791997452	-1.1795832228389191	-2.2646091015012613	-1.5385850383516173	-1.323725845604068	-2.020816632079875	-1.4756233803988268	-0.833339412552466	-1.1898935124913217	-2.244036815665003	-1.3594340000865472	-0.6608437791997452	-2.085679972425002	-1.254253383479904	-1.284348122839426	-1.5928233978490989	-1.259196534258388	-1.0358680567427436
gRNA_CDK7_targ_409	targeting	Subpool1	ABE	-1.8798215828948648	-0.3556313752069798	-2.187205424559378	-1.204840810197532	-2.833809657884746	-0.8030937844406345	-0.3819025704445787	-0.2971211579464528	-0.7679776794596738	-3.193538665103841	-1.4452417327728329	-1.2840764931039432	-0.8531126100352194	-3.0250209326412216	-1.1941466412892396	-0.2968379453931309	-0.4307681153093473	-1.1292704138981553	-2.4204540045418894	-0.27892632321495	-0.1485536903010955	-2.099492950788365	0.4516334489100882	-2.207554491620123	-0.5659627185807118	-1.679969840607317	-2.593551141562753	-1.248429717872427	-0.6529034075858875	-0.6807095621692517	-1.8798215828948648	-1.204840810197532	-0.3819025704445787	-1.4452417327728329	-1.1941466412892396	-0.4307681153093473	-0.27892632321495	-2.099492950788365	-1.679969840607317	-0.6807095621692517	-1.474219460887074	-1.6139147508409708	-0.4823338026169018	-1.9742856303268723	-1.6907600613218936	-0.6189588248668778
gRNA_CDK7_targ_410	targeting	Subpool1	ABE	-0.965678821453277	0.1939819362503194	-0.6319956764610003	-0.642756305729917	-2.170604947166404	0.1157297811989473	-0.1932508578633026	-0.1866450910980711	0.124441377806423	-0.1481724418431978	-0.616897065987182	-0.8879144889190306	-0.5815281503660811	-1.290614934057082	-0.4288588515511658	0.3811261789183873	0.2752913057886288	-0.181372257174346	-1.3159622163667868	0.5462123641003893	0.5861672754609535	-2.248496840008657	0.536696736094107	-0.962745300443552	0.2252226957866472	-1.0859395066445416	-0.4260175889955203	-0.7484202758327297	-0.2001495509725974	-0.1544178784291347	-0.6319956764610003	-0.642756305729917	-0.1866450910980711	-0.616897065987182	-0.5815281503660811	0.2752913057886288	0.5462123641003893	-0.962745300443552	-0.4260175889955203	-0.2001495509725974	-0.4678975205546526	-0.8992104905657913	-0.0851515237183169	-0.5509946655831368	-0.7670006453247763	0.1583484091775567
gRNA_CDK7_targ_411	targeting	Subpool1	ABE	-1.7738175511817436	-0.578455524805064	-1.2799275795475171	-0.8618349324764036	-2.957764710668383	-0.5273770399791148	-1.550101160206108	-1.504052609965314	-0.5416411000908434	-2.316496932676366	-2.754186945442536	-0.8862185430612098	-0.3500366019260563	-1.2488914671177729	-1.2307337355767949	-0.4242137868524506	-0.4572893371434289	-0.170275055430025	-2.563489700005241	-0.6555567910524076	-0.5639521118892744	-2.303468838809638	-0.9206888937961472	-1.5026371347743956	-0.4109357126032728	-1.1809866776579772	0.1201622822479927	-0.1162859246900809	-0.8767135093925362	-0.518965409739035	-1.2799275795475171	-0.8618349324764036	-1.504052609965314	-2.316496932676366	-1.2307337355767949	-0.4242137868524506	-0.6555567910524076	-1.5026371347743956	-0.4109357126032728	-0.518965409739035	-1.2107335518447748	-1.448992227707967	-1.198598290087422	-1.9856341403933704	-0.943220601540208	-0.3505927264753015
gRNA_CDK7_targ_412	targeting	Subpool1	ABE	-0.6429811652214376	-0.3274700695674406	0.3134905120075198	-0.2645166393519027	-1.9902514359129173	-0.3757794012664147	-0.4374929643894623	-0.467543817066234	-0.587486162760619	-0.9200486480076652	-0.4641243312949055	-0.0236701756892821	-1.5484781417932394	-0.5377486663477604	-0.3058200665417829	-0.6594175364861546	-0.4050319880878129	0.0788664891545603	-0.922066154673373	-0.4764273650204022	-0.4442120552427739	-1.386632788084475	-0.0073236201143439	-0.6340325229109008	-0.3635050146964639	-1.110259560586928	-1.480373889069872	-0.1352730033614648	-0.3018476903373667	-0.522410021064232	-0.3274700695674406	-0.3757794012664147	-0.467543817066234	-0.4641243312949055	-0.5377486663477604	-0.4050319880878129	-0.4764273650204022	-0.6340325229109008	-1.110259560586928	-0.3018476903373667	-0.2189869075937861	-0.8768491588437449	-0.4975076480721052	-0.4692810516639509	-0.7973489582275942	-0.3285276784731357
gRNA_CDK7_targ_413	targeting	Subpool1	ABE	-1.7447394147636943	-0.349135915876015	-1.9565400371615425	-1.82564739658996	-3.036457011358416	-0.81039810755211	-1.0686432639715258	-0.9960737607866442	-0.7955809200895909	-5.4626922103983375	-3.811536165451533	-2.1615461034342536	0.456596556780092	-3.478690617827799	-1.618710291031656	-0.4908381831756124	-0.4266314899292156	-1.1645782617416398	-2.1068218674888173	-0.2654370179696588	-0.0702179529317306	-3.197688743914804	-0.7306291939286386	-2.028574323755863	-0.5166784000466635	-1.9461726384235516	-1.559700800745442	-0.4697826546829559	-1.051228785132596	-0.7042426302096247	-1.7447394147636943	-1.82564739658996	-0.9960737607866442	-3.811536165451533	-1.618710291031656	-0.4908381831756124	-0.2654370179696588	-2.028574323755863	-1.559700800745442	-0.7042426302096247	-1.3501384559337506	-1.8908341718334951	-0.953432648282587	-3.8119248264280414	-1.5469347840264545	-0.694015978282156
gRNA_CDK7_targ_414	targeting	Subpool1	ABE	-1.2023352928333808	0.1315446379713002	-0.255948226450281	-1.088641320638784	-2.478794650472597	-0.354099811183645	-0.3214496884311568	-0.1882105159141531	-0.2069079860495342	-2.065068947721755	-3.986311347750209	-1.7001960050200664	0.6759358665578163	-0.3973141211700021	-0.0932484681866653	0.4701932835405539	0.5346034527739022	0.3380544852637288	-2.5452494214183226	0.504974533043766	0.6579458200755114	-1.7788505057960786	-0.1422879637031058	-0.2572418422478852	-0.0904214596225757	-1.1568085591894983	-1.1880794547610098	-0.5689614554247052	0.0436113395830808	-0.178205905291086	-0.255948226450281	-1.088641320638784	-0.2069079860495342	-2.065068947721755	-0.0932484681866653	0.4701932835405539	0.504974533043766	-0.2572418422478852	-1.1568085591894983	-0.178205905291086	-0.4422462937707872	-1.3071785940983418	-0.238856063464948	-2.5838587668306765	0.0617910924003829	0.447617073859395
gRNA_CDK7_targ_415	targeting	Subpool1	ABE	-1.4110678875711151	-0.5760945355149042	-1.5097456772392908	-1.3038855768441742	-2.9645428915812118	-0.4809466096448052	-0.9965953671084556	-1.0028176439062924	-0.7033912859802457	-3.468117854132412	-2.5269035578051797	-1.5157773713057947	-0.7934589056429975	-2.3085684698251434	-1.3115131905287385	-0.3515285330071546	-0.2294334981114864	-0.461765566824684	-3.0723667382355617	-0.0066147245932628	0.0766846650017626	-3.3137371539116405	-0.0398259030294234	-1.3105097338677725	-0.1378081509910591	-1.5245636750034952	-0.8300573476048998	-0.9094192700269058	-0.4709890072797667	-0.2375795665551207	-1.4110678875711151	-1.3038855768441742	-0.9965953671084556	-2.5269035578051797	-1.3115131905287385	-0.3515285330071546	-0.0066147245932628	-1.3105097338677725	-0.8300573476048998	-0.4709890072797667	-1.16563603344177	-1.5831250260233969	-0.900934765664998	-2.503599594414462	-1.4711801886656264	-0.3475758659811083
gRNA_CDK7_targ_416	targeting	Subpool1	ABE	-1.458479571548899	-0.2526889636499262	-1.3710063694298258	-1.3466580634038303	-3.052908691836921	-0.2731742690171468	-0.9742407545970704	-0.9232911494644388	-0.7006195989866598	-2.0262797360008613	-0.2739809474847409	-1.561770419336567	-0.3492130357226342	-2.5983580129681267	-1.2298711272192218	0.1522072161158062	-0.0135362552265867	-0.4606066542303774	-2.5598846842081704	-0.672001507369556	-0.6061993665819342	-1.628115073495458	-0.8507139510401968	-1.8973401681033328	0.0604920089304869	-1.449549094537463	-0.645996161502983	-0.7137546929445937	-0.3555128560839911	-0.0991878458798086	-1.3710063694298258	-1.3466580634038303	-0.9232911494644388	-1.561770419336567	-1.2298711272192218	-0.0135362552265867	-0.672001507369556	-1.628115073495458	-0.645996161502983	-0.3555128560839911	-1.0273916348762169	-1.5575803414192997	-0.8660505010160563	-1.287343700940723	-1.3924807253033276	-0.1073118977803859
gRNA_CDK7_targ_417	targeting	Subpool1	ABE	-1.4637962521875378	-0.4474118634954469	-1.7108325942675957	-0.9826102151721556	-2.9538285646613374	-0.5082898780220813	-2.128758559929219	-2.024452463402828	-0.5188530310202057	-4.313998962851323	-2.6962677188685493	-1.1250677074843831	0.3004028396828256	-0.7081268678529519	-0.8870552033898239	0.0090060247836832	0.0120708564303446	-0.6802397990907354	-2.686121489081899	-0.0369730713094853	0.1240829379515714	-2.045892095859803	-0.4213086866729633	-1.537301686382602	-0.2360437553815638	-1.3648335640104048	-1.0033573883992837	-0.9037886116005796	-0.7707402570441579	-0.2929733010802514	-1.4637962521875378	-0.9826102151721556	-2.024452463402828	-2.6962677188685493	-0.7081268678529519	0.0090060247836832	-0.0369730713094853	-1.537301686382602	-1.0033573883992837	-0.7707402570441579	-1.20734690331686	-1.4815762192851911	-1.557354684784084	-2.711778129734752	-0.43159307718665	-0.2197209726255692
gRNA_CDK7_targ_418	targeting	Subpool1	ABE	-1.807699724044057	-0.7803710253087089	-1.296845076388933	-1.0738002400966913	-3.0997045962263488	-0.320801165443423	-1.477622038099508	-1.3769329970308526	-0.5754045931933577	-1.8908247742458144	-0.3968625504302223	-1.2191040539305091	-2.640298115976783	-2.43831984817528	-1.6450424442251066	0.5376954721224086	0.4213344845843352	-0.3187776184368066	-2.252005227945429	-0.4624804655219681	-0.4049956861605034	-3.1362308696264094	-0.4210922845876495	-0.6230281001984683	-0.110518277721188	-1.522609668546371	-0.5696400323335283	-1.1904594585536077	-0.0621314888971851	-0.5418288189925191	-1.296845076388933	-1.0738002400966913	-1.3769329970308526	-1.2191040539305091	-2.43831984817528	0.4213344845843352	-0.4624804655219681	-0.6230281001984683	-0.5696400323335283	-0.5418288189925191	-1.2949719419139	-1.498102000588821	-1.143319876107906	-1.1689304595355152	-2.241220136125723	0.2134174460899791
gRNA_CDK7_targ_419	targeting	Subpool1	ABE	-0.1118020769393894	0.1239501833240596	0.6227232864606416	0.5994984695319625	0.2541287716822944	0.4863332427861538	1.234061257358113	1.2757056214882123	0.3630259266389586	0.4086162093100974	1.0823383528622768	0.7580172870880783	0.7831899866442502	-0.810827159158027	0.4094843518504959	0.765597470921371	0.7749286315325152	1.0589509914557835	-0.4504042073448195	0.8903879700904797	0.964079134769826	1.494592799689736	0.536797296372494	-0.5502516719057603	0.6332176623887062	0.9436210467895932	-1.1029154473113267	0.4054794840777586	1.2274598363045215	0.7133591340893792	0.1239501833240596	0.4863332427861538	1.234061257358113	0.7580172870880783	0.4094843518504959	0.7749286315325152	0.8903879700904797	0.536797296372494	0.6332176623887062	0.7133591340893792	0.2116237976151039	0.4466534946668036	0.957597601828428	0.7496572830868176	0.1272823931122396	0.8664923646365565
[truncated: 35,530 more rows]
[truncated: 330 more columns]
