# Supplementary material for: A functional map of CDK-drug interactions at single amino acid resolution
Source: bioRxiv. 2025 Nov 3:2025.11.02.685764. Preprint. [Version 1] doi: 10.1101/2025.11.02.685764 (PMC12637707; doi:10.1101/2025.11.02.685764)
Supplement: Supplement 5 [file media-5.zip › Supp5_CBE_master_LFC_table.csv]

gRNA_id	classification	Screen_ID	Editor	DMSO_REP1_Plasmid	DMSO_REP2_Plasmid	DMSO_REP3_Plasmid	KB-0742_1500nM_REP1_Plasmid	KB-0742_1500nM_REP2_Plasmid	KB-0742_1500nM_REP3_Plasmid	KI-CDK9d-32N_1250nM_REP1_Plasmid	KI-CDK9d-32N_1250nM_REP2_Plasmid	KI-CDK9d-32N_1250nM_REP3_Plasmid	KI-CDK9d-32N_5000nM_REP1_Plasmid	KI-CDK9d-32N_5000nM_REP2_Plasmid	KI-CDK9d-32N_5000nM_REP3_Plasmid	KI-CDK9d-32_1000nM_REP1_Plasmid	KI-CDK9d-32_1000nM_REP2_Plasmid	KI-CDK9d-32_1000nM_REP3_Plasmid	KI-CDK9d-32_100nM_REP1_Plasmid	KI-CDK9d-32_100nM_REP2_Plasmid	KI-CDK9d-32_100nM_REP3_Plasmid	SEL120_4000nM_REP1_Plasmid	SEL120_4000nM_REP2_Plasmid	SEL120_4000nM_REP3_Plasmid	Senexin B_15000nM_REP1_Plasmid	Senexin B_15000nM_REP2_Plasmid	Senexin B_15000nM_REP3_Plasmid	Senexin B_2000nM_REP1_Plasmid	Senexin B_2000nM_REP2_Plasmid	Senexin B_2000nM_REP3_Plasmid	T0_REP1_Plasmid	T0_REP2_Plasmid	T0_REP3_Plasmid	LFC_median_DMSO_Plasmid	LFC_median_KB-0742_1500nM_Plasmid	LFC_median_KI-CDK9d-32N_1250nM_Plasmid	LFC_median_KI-CDK9d-32N_5000nM_Plasmid	LFC_median_KI-CDK9d-32_1000nM_Plasmid	LFC_median_KI-CDK9d-32_100nM_Plasmid	LFC_median_SEL120_4000nM_Plasmid	LFC_median_Senexin B_15000nM_Plasmid	LFC_median_Senexin B_2000nM_Plasmid	LFC_median_T0_Plasmid	LFC_avg_DMSO_Plasmid	LFC_avg_KB-0742_1500nM_Plasmid	LFC_avg_KI-CDK9d-32N_1250nM_Plasmid	LFC_avg_KI-CDK9d-32N_5000nM_Plasmid	LFC_avg_KI-CDK9d-32_1000nM_Plasmid	LFC_avg_KI-CDK9d-32_100nM_Plasmid
gRNA_CDK7_targ_1	targeting	Subpool1	CBE	-0.0837035038484968	-0.144706089011005	0.6507334594412377	0.089355722707067	-0.0282467336039801	-0.2613817914375667	0.0386000092222047	0.2144798628864616	0.1742817919348301	1.8227719979129624	-0.64825924493842	1.6537017505299183	-0.2317423366936248	-0.0325765321148376	0.4056594045314269	-0.3136408139073996	0.1710445357961602	0.5073321421779311	0.0750752788392078	0.4517126331641714	0.0006051968444568	0.4330131695672186	0.0097131487911907	0.055170035555582	0.3031091219547901	-0.7364462149585024	-0.2678712739665387	-0.527961602372255	-1.590671405228763	0.0322406508400507	-0.0837035038484968	-0.0282467336039801	0.1742817919348301	1.6537017505299183	-0.0325765321148376	0.1710445357961602	0.0750752788392078	0.055170035555582	-0.2678712739665387	-0.527961602372255	0.1407746221939119	-0.0667576007781599	0.1424538880144988	0.9427381678348202	0.0471135119076548	0.1215786213555639
gRNA_CDK7_targ_2	targeting	Subpool1	CBE	-0.2598072057634941	-0.306982212152629	-0.3792038448140306	-0.0304356088521779	-0.2751516662536944	-1.0133945482082518	-0.3559858014340721	-0.7052462022881029	-0.5075391115742617	-0.3533156461923681	-1.4392750455538357	-1.8811118848658368	0.0005440023213042	-1.5328578204618708	-0.856933002639865	-0.5606376786610596	-0.9701266412450912	-1.090177426532442	0.3190852409525609	0.1338290295888777	-0.1390227918840111	0.0146572058312551	-0.4135625004617032	-0.1081531908831269	-0.1007411250122676	-0.5501373930863276	-0.2570558857857872	-0.8695287257314684	-0.3881095180757138	-0.8790488821800194	-0.306982212152629	-0.2751516662536944	-0.5075391115742617	-1.4392750455538357	-0.856933002639865	-0.9701266412450912	0.1338290295888777	-0.1081531908831269	-0.2570558857857872	-0.8695287257314684	-0.3153310875767179	-0.4396606077713748	-0.5229237050988123	-1.2245675255373467	-0.7964156069268106	-0.8736472488128643
gRNA_CDK7_targ_3	targeting	Subpool1	CBE	-0.1165543916371051	-0.0786009928616235	-0.3260750544064544	0.7029451321789736	0.3997433818338411	0.7139983180766944	-1.128183166633028	0.0331978580499291	0.257368659625859	-1.289432377496205	-1.7605611200621838	1.7002238494939157	-1.3019299271721867	-1.2362634173538376	0.0651542381886378	1.0415623323075287	0.4915537747113206	0.0906294597081927	0.2372747035721745	0.5617025576905774	0.2603540001211009	0.3397161966203443	0.3112036618747212	0.3424290243919042	0.1699047167002516	-0.1906476106131552	-0.3640057561924411	-0.0587342490763098	-0.435528611774742	-0.2527019141409274	-0.1165543916371051	0.7029451321789736	0.0331978580499291	-1.289432377496205	-1.2362634173538376	0.4915537747113206	0.2603540001211009	0.3397161966203443	-0.1906476106131552	-0.2527019141409274	-0.1737434796350609	0.6055622773631697	-0.2792055496524133	-0.4499232160214911	-0.8243463687791288	0.5412485222423473
gRNA_CDK7_targ_4	targeting	Subpool1	CBE	0.8180211928056805	0.6835240212171757	1.2182936967247109	0.6784881975938389	0.805312356329712	0.1785980099250972	1.0309970922515328	0.0904611950501684	0.3518632604907469	-0.3830475566430013	1.0057247403178626	-1.013672554894473	-0.0494092908390494	0.0169389279904479	0.2879822904484417	0.8498002535557444	0.2642841448320483	0.1665588864553639	1.2159404746745666	1.0530357988564765	0.5078683080413225	0.9479731894013196	0.613030158610545	0.8628855616756862	0.9809559055092736	0.6719346622996499	1.0524559292479363	-1.1484443007380578	-0.8347957985640152	-0.7749435585020096	0.8180211928056805	0.6784881975938389	0.3518632604907469	-0.3830475566430013	0.0169389279904479	0.2642841448320483	1.0530357988564765	0.8628855616756862	0.9809559055092736	-0.8347957985640152	0.906612970249189	0.5541328546162161	0.4911071825974827	-0.1303317904065372	0.08517064253328	0.4268810949477188
gRNA_CDK7_targ_5	targeting	Subpool1	CBE	1.314662092731625	1.294615594619261	0.8133952609100017	1.4964564296967926	1.5494333842837693	1.3400917513095485	1.2104892601080603	0.9854986988600049	0.899835104116476	0.2599875945708482	-0.0197282820444523	-0.2532028235178645	-0.0289741883372305	0.0776181898791037	1.2805353495187786	1.175102564823891	1.1350386555002965	1.5592540823437593	0.2560934217661731	1.2245279312799593	0.5014762118868544	0.1671027831425153	0.872204303870712	1.235348544380271	0.1238359718042466	1.1211316185382525	-0.298802652362734	1.004119575631026	0.5532690840667279	1.3881945144781391	1.294615594619261	1.4964564296967926	0.9854986988600049	-0.0197282820444523	0.0776181898791037	1.175102564823891	0.5014762118868544	0.872204303870712	0.1238359718042466	1.004119575631026	1.140890982753629	1.4619938550967035	1.0319410210281803	-0.0043145036638228	0.4430597836868839	1.289798434222649
gRNA_CDK7_targ_6	targeting	Subpool1	CBE	0.979548427594486	0.8748979672092811	1.574697640817188	1.3037525122533222	1.4215713444357423	1.011348993564302	0.635961813946624	0.9530021185811548	0.7965870438532091	0.5015143876140687	0.0566845687264135	0.2177632999830233	0.1829181054881576	0.4031448879643886	1.2999637270642677	1.5011192302317486	1.122417468807354	1.619489198799558	0.867204521833411	1.2337728973730888	0.4734454996350792	0.2959455306863722	1.012295198543126	0.7109104826517523	0.4977701271913344	1.1595425973633635	0.9453275291405776	1.5876370450740245	1.4044788718411183	2.276114314679674	0.979548427594486	1.3037525122533222	0.7965870438532091	0.2177632999830233	0.4031448879643886	1.5011192302317486	0.867204521833411	0.7109104826517523	0.9453275291405776	1.5876370450740245	1.1430480118736517	1.2455576167511222	0.7951836587936626	0.2586540854411686	0.6286755735056047	1.4143419659462202
gRNA_CDK7_targ_7	targeting	Subpool1	CBE	-0.0253607848704412	-0.028403206984006	0.8167151010417599	0.1623964183016895	-0.1362531839685594	-0.1240665297339183	0.6621134840575935	0.555258604207334	0.4091416145329991	-0.294440520340969	0.131282300576892	0.7675148306740023	-0.6859928940996426	-1.4397279025745802	0.3973362309500586	-0.3163675440023551	0.4965014824488804	0.4142586798960049	-0.4906510544309562	0.0575326103504838	0.3122519472572601	-0.180368885381965	-0.2495038229629181	-0.0180303286447735	-0.3358353161792323	0.3785180069270408	0.1061228693263199	0.3520604297863906	-1.27021965321079	0.4893739357648887	-0.0253607848704412	-0.1240665297339183	0.555258604207334	0.131282300576892	-0.6859928940996426	0.4142586798960049	0.0575326103504838	-0.180368885381965	0.1061228693263199	0.3520604297863906	0.2543170363957708	-0.0326410984669294	0.5421712342659756	0.2014522036366417	-0.5761281885747215	0.1981308727808434
gRNA_CDK7_targ_8	targeting	Subpool1	CBE	-0.7042470053386802	-0.6255265199991683	-0.4441821685453942	-0.3994341226728407	-0.8254817288700478	-0.3696192740884269	-0.492180320912002	-0.3488642909949531	-0.4108449429911702	-1.9305485790069776	-0.6480797162575227	-0.4040208891758605	-3.222855690149508	-1.5666480014181947	-1.0362462211270296	0.1319988310824961	-0.7258277197444957	-1.454148276526504	-0.7276277375939344	-0.4883461982619772	-0.286906665151644	-1.3678244813364742	-0.7101564704154399	-0.0943368167499195	-0.5225486124346358	-0.380887771988008	-0.5414897303991941	0.0361360470325336	-1.6789959640758314	-1.0694857629685324	-0.6255265199991683	-0.3994341226728407	-0.4108449429911702	-0.6480797162575227	-1.5666480014181947	-0.7258277197444957	-0.4883461982619772	-0.7101564704154399	-0.5225486124346358	-1.0694857629685324	-0.5913185646277476	-0.5315117085437717	-0.4172965182993751	-0.9942163948134536	-1.9419166375649108	-0.6826590550628344
gRNA_CDK7_targ_9	targeting	Subpool1	CBE	0.2732757804013491	0.2266346345068678	0.1760744389234105	0.3312987183015451	-0.3616474728589334	-0.5050083687361712	0.1749444488160464	0.0615490889068065	-0.3392093292540368	0.5116567919039993	-1.7158668436802356	-1.110286616545899	-2.205813104846018	-1.03452275985562	0.1470471955021206	0.3826621236340989	1.1979000219920706	0.1160338980720564	0.2337888018317452	-0.5721676420078177	-0.3564102693461172	-0.5872055382673009	-0.0011825647829058	-0.6266947229399509	-0.4820001889009606	0.3163429732238635	0.0509604176037161	-0.6318088560827918	-1.281809360726068	1.0362818868141173	0.2266346345068678	-0.3616474728589334	0.0615490889068065	-1.110286616545899	-1.03452275985562	0.3826621236340989	-0.3564102693461172	-0.5872055382673009	0.0509604176037161	-0.6318088560827918	0.2253282846105425	-0.1784523744311864	-0.0342385971770612	-0.7714988894407119	-1.0310962230665055	0.5655320145660753
gRNA_CDK7_targ_10	targeting	Subpool1	CBE	-0.5820108532417951	-0.5013646046091731	0.5487464980684559	-0.0125989089529286	-0.1669212054312313	-0.4398959121583138	-0.0898431474625888	-0.4785108312745706	0.446408039213057	-0.6224726108956802	-0.42337452582044	-0.0574598042132453	-1.9473641506146933	-1.6694284006521964	-0.8542853178007891	0.0400137235653274	-0.8127638814046932	-1.149026982769028	-0.7958076827389675	-1.3987534353894464	0.0458733216373922	0.4603601927985293	0.088049156033394	-0.3396245207267379	-0.4226462779222708	0.0422668902428313	-0.1031787495999146	-1.7439117632993817	-0.4357726105916378	0.0986033264956944	-0.5013646046091731	-0.1669212054312313	-0.0898431474625888	-0.42337452582044	-1.6694284006521964	-0.8127638814046932	-0.7958076827389675	0.088049156033394	-0.1031787495999146	-0.4357726105916378	-0.1782096532608374	-0.2064720088474912	-0.0406486465080341	-0.3677689803097885	-1.4903592896892264	-0.640592380202798
gRNA_CDK7_targ_11	targeting	Subpool1	CBE	-0.2892821179542719	-0.2759852365782201	0.1098113807614646	-0.2863189891299553	0.0203056892961429	0.4245583795252948	-0.3575499447578574	-0.294136109129812	-0.3272823307223344	-0.2000376198402854	-0.5313506094171216	-0.2277595938401265	-0.1725657510869594	-0.560810968261171	-0.3015621051526188	0.3608469312923459	-0.0871618796644032	-0.2034969297906443	-0.4290381187601412	-0.893181566445412	-0.2944274145505272	0.2982807122645694	0.2838745370956846	0.2197828470652749	-0.4983074677057463	0.2693938647995502	-0.453643146447613	0.1632256248519263	-0.5726294587616425	1.839530470715149	-0.2759852365782201	0.0203056892961429	-0.3272823307223344	-0.2277595938401265	-0.3015621051526188	-0.0871618796644032	-0.4290381187601412	0.2838745370956846	-0.453643146447613	0.1632256248519263	-0.1518186579236758	0.0528483598971607	-0.3263227948700013	-0.3197159410325112	-0.3449796081669165	0.0233960406124327
gRNA_CDK7_targ_12	targeting	Subpool1	CBE	-0.75702666530731	-0.7121601036793198	0.5370194164488074	-0.500065792411225	-0.0585159766309911	-0.0092276668206761	-0.8893722436679046	-0.6887601072634919	-0.7136839490970714	-1.242779783483173	-0.1096858343879907	-1.022972439157119	-1.2338547484374702	-0.0913108858977315	-0.4700616110551004	0.560188160108695	-0.0014576722699475	-0.3648364738798061	-0.6237206495491847	-1.036151084088306	-0.5354391447600385	0.2304142103781111	-0.1642900375372633	-0.6326310665065895	-0.747621435617867	0.1298798872845086	-0.616990224681452	0.7165775399229062	0.7781285315608424	-0.2825778778178797	-0.7121601036793198	-0.0585159766309911	-0.7136839490970714	-1.022972439157119	-0.4700616110551004	-0.0014576722699475	-0.6237206495491847	-0.1642900375372633	-0.616990224681452	0.7165775399229062	-0.3107224508459408	-0.1892698119542974	-0.7639387666761559	-0.7918126856760943	-0.5984090817967674	0.0646313379863137
gRNA_CDK7_targ_13	targeting	Subpool1	CBE	-0.5664330118048112	-0.51358750175287	-0.4399390152232108	-0.0083798402968012	-0.4828852313569314	-0.8419939758140444	0.0771779414029637	-0.4553381661308291	-0.2178264750193284	-0.1557428948736071	0.3428684687120969	-1.0031471608046865	-0.2658545788409879	-1.3673756999085085	-0.238430743891201	-0.5361842470027195	0.1548905183080806	-0.1075098997005483	-0.3197274639075744	-0.1550487731145741	-0.3344245926371645	0.4252794844780172	-0.2189723394602468	-0.6259497772909809	-0.1782473515817912	0.2508167896525934	-0.2427045301187378	-0.169850418817822	0.8176109683691942	-1.5827508881219725	-0.51358750175287	-0.4828852313569314	-0.2178264750193284	-0.1557428948736071	-0.2658545788409879	-0.1075098997005483	-0.3197274639075744	-0.2189723394602468	-0.1782473515817912	-0.169850418817822	-0.5066531762602974	-0.444419682489259	-0.1986622332490646	-0.2720071956553989	-0.6238870075468991	-0.1629345427983957
gRNA_CDK7_targ_14	targeting	Subpool1	CBE	0.5350603190966359	0.5481462635030374	-0.0159874516337793	0.315742787652005	0.5040449873753566	-0.4017034455745443	-0.221395944572321	-0.0530926715003843	-0.057763169703268	0.1696022830164419	-1.904698029820403	-1.926737984161025	-0.9382363639898108	-3.221177733132991	-1.123041467595575	-0.1089672333075056	0.0289118108231656	-2.980379704088965	-0.3343433899150282	-0.6858902434450477	-0.4101195639503733	0.4646251731939336	-0.8698032101739228	-0.2030062330454248	-0.1385962671392715	0.1661119695253054	-0.29821498028686	0.4196933924962985	-0.9395645189514304	1.0420502858471328	0.5350603190966359	0.315742787652005	-0.057763169703268	-1.904698029820403	-1.123041467595575	-0.1089672333075056	-0.4101195639503733	-0.2030062330454248	-0.1385962671392715	0.4196933924962985	0.3557397103219646	0.1393614431509391	-0.1107505952586577	-1.2206112436549954	-1.7608185215727925	-1.0201450421911018
gRNA_CDK7_targ_15	targeting	Subpool1	CBE	0.143677427072885	0.146285761054452	-1.6135725993792986e-05	-0.2598640306918131	0.099183535264146	-0.0442546864454534	-0.3833553212235789	0.1508872399081018	-0.0375414637788871	-0.3650541111448308	-0.3535953387309911	-0.4641845009315425	-1.5049789660115862	-0.0943217273285854	-0.4646571718311315	-0.2912853775954583	-0.8442768544416542	-0.9387131894276574	0.371190235171186	-0.3720463641518819	-0.3190884443694281	-1.1628205643224123	-0.8337178330145205	0.4617654337616931	0.3649861115748027	-0.0307474091500874	0.0164101448123739	-0.5046733391030082	-1.621169066330652	-1.1767630262422857	0.143677427072885	-0.0442546864454534	-0.0375414637788871	-0.3650541111448308	-0.4646571718311315	-0.8442768544416542	-0.3190884443694281	-0.8337178330145205	0.0164101448123739	-1.1767630262422857	0.0966490174671144	-0.0683117272910401	-0.0900031816981213	-0.3942779836024548	-0.6879859550571011	-0.6914251404882567
gRNA_CDK7_targ_16	targeting	Subpool1	CBE	0.5650658483762375	0.5850996931741504	0.6334344932913778	0.0337431404990992	0.3806230573304291	0.1237305359096118	0.2731123300570606	0.0196291339374124	0.2140726160154139	-0.0194431043843341	2.3277803807322046	0.4578120795486016	-0.1128260066067794	0.1191336945696982	0.0407357314638352	0.109225464509644	1.631477234825968	0.026835125398666	0.0233305656778648	-0.522432172456302	-0.1750031962216154	-0.3518247984443201	0.0466911576631625	-0.1922460020740973	-0.5238770100362068	0.5630928432134685	-0.30676296342639	0.8361402547335623	1.7668259914153013	1.956617972456896	0.5850996931741504	0.1237305359096118	0.2140726160154139	0.4578120795486016	0.0407357314638352	0.109225464509644	-0.1750031962216154	-0.1922460020740973	-0.30676296342639	1.7668259914153013	0.5945333449472553	0.1793655779130467	0.1689380266699623	0.922049785298824	0.0156811398089179	0.5891792749114261
gRNA_CDK7_targ_17	targeting	Subpool1	CBE	0.2941211585815941	0.2752080439136556	-0.2835791478717983	0.4011746313426031	0.261212870141579	0.399522983044337	0.5201983497816003	-0.0368229808410649	0.2295149818971311	-2.2238628242503515	0.7832615397184214	-1.2240879434817973	0.978057654440292	-1.5067074169692	-0.1500220652213648	-0.179683920178812	0.0744356787824457	0.0094414337487572	-0.1374013391495351	0.0410381405374683	0.5999981299184569	-1.1012198354684135	-0.2292410986630851	-0.1887890537651963	0.2010096185129104	0.3005115573009623	0.2064998968241302	-0.3352917230930497	0.2905333605484762	0.0950775298938021	0.2752080439136556	0.399522983044337	0.2295149818971311	-1.2240879434817973	-0.1500220652213648	0.0094414337487572	0.0410381405374683	-0.2292410986630851	0.2064998968241302	0.0950775298938021	0.0952500182078171	0.3539701615095064	0.2376301169458888	-0.8882297426712423	-0.2262239425834242	-0.0319356025492029
gRNA_CDK7_targ_18	targeting	Subpool1	CBE	0.286533990840552	0.2900032605943328	0.6766153746020486	0.0994002308927553	-0.1859666945303041	0.386594165738902	0.1687120238188023	0.0219538767509031	0.4509997259510424	1.4316682571274677	2.863524123988458	-2.0789956276205386	-0.8184586956432213	-3.24420732211682	-0.0029444088935657	0.5605461857110324	0.0756505423722882	0.0893559158944139	0.3356968832717106	0.0884912792319605	0.0880482356372673	0.537010989229817	0.5575019877392023	-0.1910996914326598	0.2406853691002638	0.5522635956690569	-0.139726209130018	0.8457091908710455	-0.1827704226182517	0.5646245309203458	0.2900032605943328	0.0994002308927553	0.1687120238188023	1.4316682571274677	-0.8184586956432213	0.0893559158944139	0.0884912792319605	0.537010989229817	0.2406853691002638	0.5646245309203458	0.4177175420123111	0.1000092340337843	0.2138885421735826	0.738732251165129	-1.3552034755512024	0.2418508813259115
gRNA_CDK7_targ_19	targeting	Subpool1	CBE	-0.0121104163897378	-0.025106792766894	0.5361710573656492	0.2641898725114466	0.402010010574597	-0.3618582800092387	-0.1680689869621389	0.0274864024911993	0.145165831381378	0.7036103584833185	-0.2535326033194652	3.339602491580105	1.0166525734927228	-0.6158154703398117	-0.0211607696840226	0.2809085112386602	0.1122517684805087	0.1252943944098603	0.1300383714963759	0.4974355327993997	0.2683321995467709	-0.8900321580980239	0.5633512317333373	0.5311784797752436	-0.3591851172292707	0.3020571789480769	0.4703652079058941	0.6037676684145283	0.7105906207324599	0.1352003834312134	-0.0121104163897378	0.2641898725114466	0.0274864024911993	0.7036103584833185	-0.0211607696840226	0.1252943944098603	0.2683321995467709	0.5311784797752436	0.3020571789480769	0.6037676684145283	0.1663179494030058	0.1014472010256016	0.0015277489701461	1.2632267489146527	0.1265587778229628	0.1728182247096764
gRNA_CDK7_targ_20	targeting	Subpool1	CBE	-0.8199410573310632	-0.8096258090559267	0.4358994984612211	-0.7762000618086676	-0.0606306232356909	-0.1459790976074164	-0.5437567812668238	-0.4892272554475263	-0.6121859294098316	-0.3180932619103102	-1.2570246093646402	-1.1360492592091969	-1.3371775690572745	-0.3839441413028374	-0.6335420934175926	0.4667823869287225	-0.3269408324517457	-0.5139824812745534	-0.2359002105970604	-0.6945662144454179	-0.1387244318024795	-0.2562916584175744	-0.6772545561276908	-0.5302111498352375	0.1769761862660649	0.1342338077620844	-1.0148735656457255	-0.0889402199584696	-0.0186184127666996	-0.2893294051861389	-0.8096258090559267	-0.1459790976074164	-0.5437567812668238	-1.1360492592091969	-0.6335420934175926	-0.3269408324517457	-0.2359002105970604	-0.5302111498352375	0.1342338077620844	-0.0889402199584696	-0.3978891226419228	-0.327603260883925	-0.5483899887080605	-0.9037223768280492	-0.7848879345925681	-0.1247136422658588
gRNA_CDK7_targ_21	targeting	Subpool1	CBE	-0.2666232683399723	-0.2743373261801303	0.6000311766180173	0.4566448077737892	-0.1369862602812187	-0.3445621527648149	0.2097646230900588	-0.0895627493782878	0.3671778311647682	-1.0913127789094688	-0.3367455410789145	2.3733900346591423	1.9029829611547489	1.1107882303988472	-0.6401789074735269	0.6532673768168623	0.1525422132069232	-0.7190666550930563	-1.00244524198068	0.14006244836923	-0.0293080681816922	-0.3323883011413916	0.2998331587850153	-0.1010634602457096	-0.13221365488533	0.7197968763685108	-0.0451334355842255	0.2371768586710702	0.2824058606297161	0.4519116430484186	-0.2666232683399723	-0.1369862602812187	0.2097646230900588	-0.3367455410789145	1.1107882303988472	0.1525422132069232	-0.0293080681816922	-0.1010634602457096	-0.0451334355842255	0.2824058606297161	0.0196901940326382	-0.0083012017574148	0.162459901625513	0.3151105715569196	0.7911974280266897	0.0289143116435764
gRNA_CDK7_targ_22	targeting	Subpool1	CBE	-0.7798838539929114	-0.7780120864407526	-2.567953912965077	-0.4122911676367116	-0.1921034542185125	-0.2646513319526674	-0.8745273004177303	-0.028283066197831	-0.168149727911497	-1.666997866710893	-2.6961961709046727	-2.209489819822468	-0.4813213160529903	-1.0343602913706953	-0.6541584262630006	0.2530238942212972	-1.4006788231602367	-0.7354057824954072	-0.6472253868551174	-0.1307639584352383	-0.4409519025943679	-2.3993407481547524	-0.124963767538207	-0.1637667953769432	0.1732070972462296	-1.1824769387986036	-0.5414345089318913	-2.719131087135383	-2.9573378131515207	-2.028597600436697	-0.7798838539929114	-0.2646513319526674	-0.168149727911497	-2.209489819822468	-0.6541584262630006	-0.7354057824954072	-0.4409519025943679	-0.1637667953769432	-0.5414345089318913	-2.719131087135383	-1.3752832844662473	-0.2896819846026305	-0.3569866981756861	-2.190894619146011	-0.7232800112288954	-0.6276869038114489
gRNA_CDK7_targ_23	targeting	Subpool1	CBE	0.1681985977295687	0.1277335412172899	1.129365711230208	0.4721278846929009	0.6646783325525055	0.646008443594263	0.6114085523984121	0.4716091480843262	0.2244585526921443	0.5161102373745946	0.1174041358073202	1.603867547148048	-0.8377412539963672	-0.6099545458510867	0.8381781990402203	0.8107377214455481	1.0685250530246204	1.083090398046494	0.0302825553298697	0.5457209029385005	0.4756262035347323	-1.0739661495824857	0.2936911138156276	0.5453538219321916	0.5152786318499378	0.5258368057639874	0.6787975589677806	1.560878637312491	1.3582316583113645	1.7417901416531236	0.1681985977295687	0.646008443594263	0.4716091480843262	0.5161102373745946	-0.6099545458510867	1.0685250530246204	0.4756262035347323	0.2936911138156276	0.5258368057639874	1.560878637312491	0.4750992833923555	0.5942715536132231	0.4358254177249609	0.7457939734433209	-0.2031725336024112	0.9874510575055542
gRNA_CDK7_targ_24	targeting	Subpool1	CBE	-0.1846964143242564	-0.0956540100913077	-0.0547352166560483	0.6748090193133806	0.7569999626254689	-0.1237741540393509	-0.5164286866133646	0.0600702312734786	-0.1249405177352435	-1.4271197160867215	-0.8925838280597043	-0.5423518964823463	-1.3035269172559365	0.1814517683486484	0.3803503655623168	-0.0801422912263918	0.2013839553946935	0.6529569508126591	0.5742267171404128	0.4090340588250949	-0.2240791524832998	-0.3016010762254991	0.124619127961169	0.5250947884376446	0.0998257624548713	-0.0503547126527614	0.6419083786617149	-0.3412851418813338	-1.0914847191192771	-0.4490517130860739	-0.0956540100913077	0.6748090193133806	-0.1249405177352435	-0.8925838280597043	0.1814517683486484	0.2013839553946935	0.4090340588250949	0.124619127961169	0.0998257624548713	-0.4490517130860739	-0.1116952136905375	0.4360116092998329	-0.1937663243583764	-0.9540184802095908	-0.2472415944483237	0.2580662049936535
gRNA_CDK7_targ_25	targeting	Subpool1	CBE	0.1734249498765292	0.2172874286384311	-0.8805495670735087	0.2644699304409098	0.1632702445936412	0.0392181949693275	0.5385707576458804	0.1500001604450889	0.299791033568678	-1.043814076741053	-1.8407982822393736	-0.1207272365705724	-1.6536370657757624	-1.2841396725212977	-0.2917800238388268	-0.1542251007740998	-0.0574395794434538	-0.4644378512968826	0.3117842039199404	-0.3582782127223844	-0.6891526693771968	-2.358754012733479	0.0558773142777812	0.1802376979434489	-0.4478540327377855	-0.1989873045605014	0.0503077693212286	-0.7409953429481311	-2.0007453695943096	-1.8453418887572752	0.1734249498765292	0.1632702445936412	0.299791033568678	-1.043814076741053	-1.2841396725212977	-0.1542251007740998	-0.3582782127223844	0.0558773142777812	-0.1989873045605014	-1.8453418887572752	-0.1632790628528494	0.1556527900012928	0.3294539838865491	-1.0017798651836662	-1.0765189207119623	-0.225367510504812
gRNA_CDK7_targ_26	targeting	Subpool1	CBE	-0.3806473985923145	-0.4356396412015243	-1.320595038877757	-0.0888086598017644	-0.2371312787514074	0.0702247349684037	-0.5944674352159767	-0.1709549921568541	-0.1997960789542937	1.3158699767269797	-0.4054655699205341	-1.4672113727101963	0.629454067321212	-0.90800650663007	-0.0813471574695812	0.0889473967208829	0.5333066365459149	0.1729516150965238	-0.1551180891267248	-0.221222620985288	0.0233600603150684	-0.4675817917089682	-0.1182084552198375	0.0941762863709773	0.1910159027961503	-0.1372884889043897	0.0318222393164508	-0.0101794109646968	-0.7469107682850418	-0.7564268617985277	-0.4356396412015243	-0.0888086598017644	-0.1997960789542937	-0.4054655699205341	-0.0813471574695812	0.1729516150965238	-0.1551180891267248	-0.1182084552198375	0.0318222393164508	-0.7469107682850418	-0.7122940262238653	-0.0852384011949227	-0.3217395021090415	-0.185602321967917	-0.1199665322594797	0.2650685494544405
gRNA_CDK7_targ_27	targeting	Subpool1	CBE	0.338544495050223	0.2787164338635918	-0.622521615038623	-1.3502386633223602	-0.2826526466329344	-0.1799645717093131	-0.3842720804083826	0.3931484081001787	-0.4271490154000269	-2.703763317901084	-2.178272184310237	-1.5064397806472167	-1.6356598687521908	-1.655975575211217	-0.3906282000922053	-0.4131127756607765	-1.1393475865873448	-1.2584929506071971	-0.3185733576032754	-0.5351832984208492	0.2643500237263658	-0.1980521806103051	0.0692930890953877	-0.0447437965352701	-0.2701227112018111	-0.781802852659168	-1.1195416506620954	-1.5252388885070958	-3.1479301677196783	-2.1567262535626166	0.2787164338635918	-0.2826526466329344	-0.3842720804083826	-2.178272184310237	-1.6356598687521908	-1.1393475865873448	-0.3185733576032754	-0.0447437965352701	-0.781802852659168	-2.1567262535626166	-0.0017535620416027	-0.6042852938882026	-0.1394242292360769	-2.129491760952846	-1.2274212146852044	-0.9369844376184396
gRNA_CDK7_targ_28	targeting	Subpool1	CBE	-0.4239510039469866	-0.4958269447778854	-1.5776207274272356	-1.948867707965892	-0.5540197807704816	-1.3483605678312436	-1.07671118374535	-0.061058654963795	-0.227903561934253	-3.1953378381768767	-0.9398419077477932	-2.2086605064118845	-3.081653843942506	-3.173140990917573	-0.5025060624034152	-0.0803237813165028	-2.029282532205456	-0.878369654286649	-0.5063520327981935	-0.9939133790870146	-0.4451093657406351	-0.3855812046123614	-0.2717760590560231	-0.2385602373079902	-0.3079217644358646	-1.202870391715934	-0.031173250500612	-2.6097834877935298	-4.396061561621976	-1.6489963444207458	-0.4958269447778854	-1.3483605678312436	-0.227903561934253	-2.2086605064118845	-3.081653843942506	-0.878369654286649	-0.5063520327981935	-0.2717760590560231	-0.3079217644358646	-2.6097834877935298	-0.8324662253840359	-1.2837493521892058	-0.4552244668811327	-2.114613417445518	-2.2524336324211647	-0.995991989269536
gRNA_CDK7_targ_29	targeting	Subpool1	CBE	-0.1000728576839468	-0.0448038291218768	0.1384321522432788	-0.2604092991128189	-0.3386413957942858	0.0268088177514344	0.1188825548832412	0.0602612622380249	0.0008845065306619	-1.2642591292176086	-1.1895744711585896	-1.500186140103229	0.2393482501310733	-1.5216129381417127	-0.3212617716348769	-0.1246469570094224	0.4321311332580875	-0.4474534073249253	-1.4957946958149633	-0.5978037102563228	-0.2859210564557918	-0.5724342619428024	-0.3101136512795206	0.1395267775773594	0.0970839336321988	0.5613344100548077	0.2443688665892149	-0.2376516216308533	-1.3911084256823294	-2.1003591140983047	-0.0448038291218768	-0.2604092991128189	0.0602612622380249	-1.2642591292176086	-0.3212617716348769	-0.1246469570094224	-0.5978037102563228	-0.3101136512795206	0.2443688665892149	-1.3911084256823294	-0.0021481781875149	-0.1907472923852234	0.0600094412173093	-1.3180065801598089	-0.5345088198818387	-0.0466564103587534
gRNA_CDK7_targ_30	targeting	Subpool1	CBE	0.2310985267024133	0.332274492372419	-0.9334171329712316	1.059297714407943	1.212101981636114	-0.2717472422013307	0.2147462732521483	0.3601764073227687	0.1687414545247351	0.4624053263257286	3.283870400022891	0.2964497621622159	-3.6429803613992977	-1.217584585972154	0.3429623077392381	-1.3276095312155156	0.4487997113787574	0.40321808785277	0.5508407221763132	0.5289292122240477	0.5090388608725905	0.6265619589493412	0.5455371270081517	-0.1213441255295175	0.5285882604454029	-0.0769109553942858	0.4938766194123021	-0.7174872828697193	-3.018903344893378	1.1931030278028807	0.2310985267024133	1.059297714407943	0.2147462732521483	0.4624053263257286	-1.217584585972154	0.40321808785277	0.5289292122240477	0.5455371270081517	0.4938766194123021	-0.7174872828697193	-0.1233480379654664	0.6665508179475753	0.2478880450332174	1.3475751628369457	-1.5058675465440714	-0.158530577327996
gRNA_CDK7_targ_31	targeting	Subpool1	CBE	-0.8940742894669643	-0.7362492878138305	-0.2056083140857451	-1.487784110434086	-0.3764806274957801	-0.2992388572994611	-0.5261105191911492	0.090623259180243	-0.4973500224495072	-1.2542409920597914	-1.1488138474237624	-1.0645140486330782	0.4238050150479615	-0.9037734971922248	-0.4246241511073049	-0.1010887478001651	0.2862623217411164	-0.8128154811660051	-1.418236931508714	-1.0362028795075755	-0.5653270221372332	-0.3972316371293047	-0.1345834942203546	-0.1473439380874145	-0.5262609085797092	-1.0530206210792303	-0.1298054060344763	-0.7371287408861874	-2.9355516048889063	-2.2251123189777706	-0.7362492878138305	-0.3764806274957801	-0.4973500224495072	-1.1488138474237624	-0.4246241511073049	-0.1010887478001651	-1.0362028795075755	-0.1473439380874145	-0.5262609085797092	-2.2251123189777706	-0.6119772971221801	-0.7211678650764424	-0.3109457608201377	-1.1558562960388772	-0.3015308777505228	-0.2092139690750179
gRNA_CDK7_targ_32	targeting	Subpool1	CBE	-0.8111347413366401	-0.8249084281417901	-3.4229722720395213	-1.1025630708824528	-1.3668414796834163	-0.9324080089061978	-0.5704585271153977	-0.741458643073433	-0.6932907809820823	-3.426604262416037	-2.497584222808113	-0.6496976303820603	-1.4450142194944284	-1.655031308557266	-1.5228150118216708	-2.592127846236428	-2.148079614285975	-2.172273001954533	-1.036750705798505	-0.8483036152857211	-0.4678071490162203	-1.6561568969342602	-0.3864896135346745	-0.5653066215202601	-0.5617232333059395	-1.312803236116037	-1.0558875332482034	-2.918559320593507	-2.5287439630505384	-2.6589235288200603	-0.8249084281417901	-1.1025630708824528	-0.6932907809820823	-2.497584222808113	-1.5228150118216708	-2.172273001954533	-0.8483036152857211	-0.5653066215202601	-1.0558875332482034	-2.6589235288200603	-1.6863384805059838	-1.1339375198240222	-0.6684026503903043	-2.191295371868737	-1.5409535132911216	-2.3041601541589785
gRNA_CDK7_targ_33	targeting	Subpool1	CBE	-0.3784422666534142	-0.3798128537054114	-3.310162568892538	-1.832933278583482	-0.8711573596287847	-0.8422070844615942	-0.6073644203947184	-0.6653147613790902	-1.1543204143734471	-2.266505566939681	-1.1454160554426056	-1.1478965523371054	-3.8565260148925984	-2.808474835960564	-0.6914359019395965	-1.2186642812980757	-0.7655609759071483	-0.8818456342467552	-0.110858726881333	-0.2760114320363735	-0.726381535408878	-1.1077115253208238	-0.8069713512469266	-1.0021700957303437	-0.7636954991788252	-0.794007075916938	-0.5306393320119072	-2.588864496354653	-3.0072669087973827	-1.9311819882784929	-0.3798128537054114	-0.8711573596287847	-0.6653147613790902	-1.1478965523371054	-2.808474835960564	-0.8818456342467552	-0.2760114320363735	-1.0021700957303437	-0.7636954991788252	-2.588864496354653	-1.3561392297504546	-1.1820992408912872	-0.8089998653824186	-1.5199393915731303	-2.4521455842642523	-0.9553569638173264
gRNA_CDK7_targ_34	targeting	Subpool1	CBE	0.0306981085131929	-0.0277764008748732	-1.1218287857471456	0.0896923109002997	-0.8913330084308236	-0.2590516664424442	-1.07557135882694	-0.008006666715379	-0.5096119748709194	-0.3239265361902904	-1.4248980691859656	-1.020870075393855	0.1727303840331521	-0.6250360698341917	-0.788746256461741	-0.7357653406032861	0.8113799572474896	-1.6060399582049212	-0.3573043307844232	-0.8419648713345556	-0.4705268671302423	0.5258758872309324	-0.4074000375244232	-0.192096324209775	-0.8411407680022487	0.0862847428965056	-0.1918783655721585	-0.8323443625851294	-2.508598740458339	0.326958400800225	-0.0277764008748732	-0.2590516664424442	-0.5096119748709194	-1.020870075393855	-0.6250360698341917	-0.7357653406032861	-0.4705268671302423	-0.192096324209775	-0.1918783655721585	-0.8323443625851294	-0.3729690260362753	-0.3535641213243227	-0.5310633334710795	-0.9232315602567036	-0.4136839807542602	-0.5101417805202392
gRNA_CDK7_targ_35	targeting	Subpool1	CBE	-0.3960703667239618	-0.3982149279972602	-0.3601146230541734	-0.4160905979731273	-0.2834132731908308	-0.202188208972546	-0.6306408366583357	-0.0230113836096445	-0.0067930827830828	-0.1949785361962025	-0.7123968657496629	-1.4590928750711016	-0.0980702399974014	0.6150092667460527	-0.1152518426659802	-0.9737889826841564	0.0746323472288515	-0.0845598883464854	-0.6652605036355627	-0.5673503149589841	-0.250058417206738	-1.360666040870711	-0.0546198183729212	-0.3446374922188255	-0.2044304747672279	-0.2829723299018855	-0.4418124104864359	0.0282842404327148	-1.1324073988960786	-0.3042820082455004	-0.3960703667239618	-0.2834132731908308	-0.0230113836096445	-0.7123968657496629	-0.0980702399974014	-0.0845598883464854	-0.5673503149589841	-0.3446374922188255	-0.2829723299018855	-0.3042820082455004	-0.3847999725917985	-0.3005640267121681	-0.2201484343503544	-0.7888227590056557	0.133895728027557	-0.3279055079339301
gRNA_CDK7_targ_36	targeting	Subpool1	CBE	0.1614940132608094	0.1615608289066622	-1.1246043658475424	-0.1268600109546686	-0.9454354706668836	-0.0993172766547191	-0.8074680235457351	-0.305818295164136	0.0049040393222143	-2.090687430470328	-3.7353219878855097	-1.3077971554007406	-2.206788584207861	-2.836100591526696	-0.4301282378498433	-0.3417247591366341	-1.7756731736907756	-0.3619407298718781	-0.5210985238044391	-1.5212942001605598	-0.3566405316587021	-1.0067151976754434	0.32407948244702	0.0979215256607926	0.0802633669708708	-0.8189737802974818	-0.4222574355121631	-1.3005193974022824	-2.7429752901914037	-1.4660684063060998	0.1614940132608094	-0.1268600109546686	-0.305818295164136	-2.090687430470328	-2.206788584207861	-0.3619407298718781	-0.5210985238044391	0.0979215256607926	-0.4222574355121631	-1.4660684063060998	-0.2671831745600236	-0.3905375860920905	-0.3694607597958856	-2.377935524585526	-1.824339137861467	-0.8264462208997626
gRNA_CDK7_targ_37	targeting	Subpool1	CBE	-0.1625704948481983	-0.1123254611729361	-0.0765259963354841	-0.6822344227540263	-1.949765606536923	0.3251100915849003	-1.0052246111476966	0.343864729170998	0.0457038353043111	-1.4406711709536977	-0.7165517864732855	-1.859160312373188	0.5585884140981269	-1.5424019041737205	-0.727761938649291	-1.607603585055433	-0.771244265710948	-1.676981231797385	-0.9052238051803304	-1.5155804635835222	-0.2699351115848976	-1.413652030129533	-0.954081690820437	-0.3148318984841488	-0.8968019732180782	-0.9108025790873804	-0.0773519494508329	-0.8770598842919526	-3.711901685482906	-2.1449026305581302	-0.1123254611729361	-0.6822344227540263	0.0457038353043111	-1.4406711709536977	-0.727761938649291	-1.607603585055433	-0.9052238051803304	-0.954081690820437	-0.8968019732180782	-2.1449026305581302	-0.1171406507855395	-0.7689633125686831	-0.2052186822241291	-1.3387944232667237	-0.5705251429082948	-1.3519430275212556
gRNA_CDK7_targ_38	targeting	Subpool1	CBE	-0.8073599043248508	-0.6509976196466736	-2.600059942743272	-0.2887318236740544	-1.3063637052894086	-0.9924569833309742	0.1812739678109119	0.7217463114315718	-0.7126643424727159	-2.9731693143446685	-3.624565063195037	-1.048254533950009	-0.8484271591099367	-3.237871496205149	-0.4214649823641332	-0.3530298001378832	-3.4385872267474875	-1.6359418873797498	0.4901157141359261	-0.1195970020306268	0.1287435078235442	-1.8342208673948024	-1.374808134700437	-2.066091907746022	-1.1853341962406336	-2.287829843409823	-0.7180721334812746	-1.9832976026004436	-3.447740352826939	-2.9396093243751418	-0.8073599043248508	-0.9924569833309742	0.1812739678109119	-2.9731693143446685	-0.8484271591099367	-1.6359418873797498	0.1287435078235442	-1.8342208673948024	-1.1853341962406336	-2.9396093243751418	-1.3528058222382655	-0.8625175040981458	0.0634519789232559	-2.5486629704965718	-1.5025878792264065	-1.8091863047550405
gRNA_CDK7_targ_39	targeting	Subpool1	CBE	-0.3310141459755394	-0.3443103733869367	-1.2729513188729091	0.0959083941121209	-1.2771623338444278	-0.8938874553625742	-0.7179254637825713	0.1767085190469419	0.0683237227507884	-0.8840074552771352	-1.1675716716343083	-1.1137728265658309	-0.7911855106713936	-1.2358923118815284	-0.3773413848576775	-0.4347720964667866	-0.791652223144245	-0.8860296287884547	-0.3922391883490606	-0.2063174261359282	-0.6302161569518552	-1.0673667219431513	-0.3786294871615687	-0.398703397646432	-0.2723021780229954	-0.1916189552019777	-0.8678238203297977	-2.856391143102812	-0.2652832696235876	-1.7676104404716015	-0.3443103733869367	-0.8938874553625742	0.0683237227507884	-1.1137728265658309	-0.7911855106713936	-0.791652223144245	-0.3922391883490606	-0.398703397646432	-0.2723021780229954	-1.7676104404716015	-0.6494252794117951	-0.6917137983649603	-0.157631073994947	-1.0551173178257582	-0.8014730691368666	-0.7041513161331622
gRNA_CDK7_targ_40	targeting	Subpool1	CBE	-0.497616608952781	-0.4384981110880784	-1.1735195227598716	-0.3643718742249268	-1.0469174083194144	-0.0072103210204262	-1.2404109344851248	-0.4311684981559108	-1.96290025027033	-2.198533745180963	-1.9935737007925096	-0.4939544595619055	-3.7790849277419367	-0.5211036718070848	-1.141977515354878	-2.4144069738176204	-0.76719647483631	-1.7919888358957852	-1.3481369489084614	-0.5897859802148528	0.0538023440471251	-1.7762213095493873	-0.6577183204090173	-0.9251194991560066	-1.4482966520408735	-1.9570274543725523	-1.9366136485063483	-1.3015833495834015	-3.428025795124223	-2.741496853434196	-0.497616608952781	-0.3643718742249268	-1.2404109344851248	-1.9935737007925096	-1.141977515354878	-1.7919888358957852	-0.5897859802148528	-0.9251194991560066	-1.9366136485063483	-2.741496853434196	-0.7032114142669103	-0.4728332011882559	-1.2114932276371218	-1.5620206351784591	-1.814055371634633	-1.657864094849905
gRNA_CDK7_targ_41	targeting	Subpool1	CBE	-0.5106776711091934	-0.4027050738386254	-0.3576203065761189	-0.3610216556603182	-0.0923008359830526	-0.2122376903748341	-0.3833503287752091	-0.6329859235233913	-0.0107042495986891	0.1158760928940985	-1.799418159855125	-0.9350960947084738	-0.5036043099173095	-0.4402705323310568	-0.4874250659092879	0.123371009066476	-0.4702485471349487	-0.4066281892163444	-0.0954559857336743	-0.59723293212619	0.1034712823867688	-2.5536537359544336	-0.0971813863307166	-0.4763173725636618	-0.466923923444814	-1.3493815594744654	-0.375837068026452	-0.8252863405072711	-1.753992325138331	-1.2462277259759698	-0.4027050738386254	-0.2122376903748341	-0.3833503287752091	-0.9350960947084738	-0.4874250659092879	-0.4066281892163444	-0.0954559857336743	-0.4763173725636618	-0.466923923444814	-1.2462277259759698	-0.4236676838413125	-0.2218533940060683	-0.3423468339657631	-0.8728793872231669	-0.4770999693858848	-0.2511685757616057
gRNA_CDK7_targ_42	targeting	Subpool1	CBE	-0.9338771884080156	-0.8962402136177087	-0.4713286451524413	-0.3638122353413813	-0.0110046457474369	-0.4558741867059994	-0.0519549381787269	-0.6400292521499655	-0.5080923930501537	-2.1283523679939247	-1.1785337515883645	-2.792679437931722	-3.9521863985512735	0.2005299741172525	-0.5130782255268245	-1.366784402048709	-0.1637476398672106	-0.4228246556965714	-0.3093467568083918	-0.6022586204410756	-0.5136721130673768	-1.6047193440043752	-0.4013959457286654	-0.6050538398490555	-1.429353296142653	-1.0903263819568034	-0.1220035086848405	-1.009750898200399	-1.378237420957602	-1.813637685084642	-0.8962402136177087	-0.3638122353413813	-0.5080923930501537	-2.1283523679939247	-0.5130782255268245	-0.4228246556965714	-0.5136721130673768	-0.6050538398490555	-1.0903263819568034	-1.378237420957602	-0.7671486823927219	-0.2768970225982725	-0.4000255277929487	-2.033188519171337	-1.421578216653615	-0.6511188992041637
gRNA_CDK7_targ_43	targeting	Subpool1	CBE	0.0899780024667602	0.079910597510875	-1.87074799744618	-0.4795175222542626	-1.0722622016283796	-1.387971140056356	-0.2749873995747352	0.4270870007824899	0.2034737967109942	-1.6584006639593136	-2.9146153122861294	-1.2835725748524036	-2.5982619145371486	-4.098808539649203	-0.5967888322386171	-1.651780288315432	-1.5213646997284145	-1.5740347447311158	-0.0710131491672723	-0.1472238460201075	0.3606872622665177	-1.6874528714383972	-0.9778357764561172	-0.2652269102090144	-0.6671520693884712	-1.816491234082302	-0.8874153717824019	-1.7924546574378726	-3.3466223115643854	-2.511709455689682	0.079910597510875	-1.0722622016283796	0.2034737967109942	-1.6584006639593136	-2.5982619145371486	-1.5740347447311158	-0.0710131491672723	-0.9778357764561172	-0.8874153717824019	-2.511709455689682	-0.5669531324895148	-0.9799169546463328	0.1185244659729162	-1.9521961836992825	-2.4312864288083227	-1.5823932442583208
gRNA_CDK7_targ_44	targeting	Subpool1	CBE	-0.4892997526853754	-0.44325644242667	-1.2092671104850483	-0.2685941252892777	-0.5034710010885237	-0.9229671429535607	-0.3956633275217038	-0.2052624359383246	-0.2770338104216956	0.9336730260628864	-1.0836177472278552	-0.8860336013538078	-1.4898890993383094	-2.132345794920368	-0.2388674683325761	-2.00266032687106	-1.5409648147773665	-0.3951569624283372	-0.5353758754248156	-0.3811317795249875	-0.3047983859251071	-3.057765980747433	-0.120241002676447	0.1339349283310866	-1.0366495078683078	-1.106171703570562	-0.4224449674152663	-2.02192051767694	-2.402424782674533	-0.8292621644112187	-0.4892997526853754	-0.5034710010885237	-0.2770338104216956	-0.8860336013538078	-1.4898890993383094	-1.5409648147773665	-0.3811317795249875	-0.120241002676447	-1.0366495078683078	-2.02192051767694	-0.7139411018656979	-0.5650107564437874	-0.292653191293908	-0.3453261075062588	-1.2870341208637512	-1.3129273680255875
gRNA_CDK7_targ_45	targeting	Subpool1	CBE	-0.658824932911615	-0.6496729277222443	-1.2456114908911993	-0.9542664543378964	-0.6115467089314113	-1.2761810468146766	-0.0284441209799382	-0.5245464968062462	0.3949310633257831	-2.0156606239771784	-0.5975289986980176	-2.51751894409191	-1.856719298974096	-1.923873395528144	-0.7571490108317278	-2.1564077364419973	-0.3333279020466051	-0.9191399654669848	-0.4584088559747795	-0.5083158969010791	-0.5166157416573675	-0.6855904320474514	-0.5008818081227305	-0.2285751723860468	-0.437889879011835	-1.33387447068709	-1.2019598636447792	-2.766622182474544	-3.4388419240755748	-1.4129773124923122	-0.658824932911615	-0.9542664543378964	-0.0284441209799382	-2.0156606239771784	-1.856719298974096	-0.9191399654669848	-0.5083158969010791	-0.5008818081227305	-1.2019598636447792	-2.766622182474544	-0.8513697838416862	-0.947331403361328	-0.052686518153467	-1.7102361889223687	-1.5125805684446558	-1.136291867985196
gRNA_CDK7_targ_46	targeting	Subpool1	CBE	-0.7802851605314473	-0.6781573814140125	-1.5670914872479829	-1.2765933068772126	-0.5952726279172439	-0.6367586775510394	-0.5220002412041925	-0.2011092772494431	-0.6511700507646084	-1.2309569053140863	-1.6459157334776875	-4.153073620734185	-2.3272300578233835	-0.6891079823479871	-0.9581489993405008	-0.4974877686611914	-1.4304930081557798	-1.6496878564680515	-1.6415496278440411	-0.503274715551057	-1.445648253130445	-3.068731523140784	-1.6105613090161872	-0.3738901948152471	-0.3243528369661458	-0.5238597467441661	-1.3002620461665049	-1.7088441525056208	-2.871891891301546	-2.845371205938301	-0.7802851605314473	-0.6367586775510394	-0.5220002412041925	-1.6459157334776875	-0.9581489993405008	-1.4304930081557798	-1.445648253130445	-1.6105613090161872	-0.5238597467441661	-2.845371205938301	-1.008511343064481	-0.8362082041151654	-0.4580931897394147	-2.343315419841986	-1.3248290131706235	-1.1925562110950076
gRNA_CDK7_targ_47	targeting	Subpool1	CBE	-0.5440773656752882	-0.4744896438431979	-4.779242135295889	-3.8368593153541943	-3.510347805316439	-3.5600166608593016	-1.5592910930445607	-0.8930758106409027	-0.8633925562651686	-6.055372379176076	-5.671429712432811	-4.97387813586858	-4.812148669576359	-3.1947787981549647	-2.311693732083925	-6.0639127491842	-6.686313865646681	-5.260430681971655	-0.7711529323093775	-1.107313076639593	-1.7719331597984334	-6.024053346658415	-2.621613354933144	-2.3869682516938884	-2.1655240665281807	-6.261261178835993	-2.410753252064541	-6.628717671041371	-6.417431194364082	-4.530427511154832	-0.5440773656752882	-3.5600166608593016	-0.8930758106409027	-5.671429712432811	-3.1947787981549647	-6.0639127491842	-1.107313076639593	-2.621613354933144	-2.410753252064541	-6.417431194364082	-1.9326030482714585	-3.635741260509979	-1.1052531533168777	-5.566893409159156	-3.439540399938416	-6.003552432267512
gRNA_CDK7_targ_48	targeting	Subpool1	CBE	0.086324905070953	0.1943584711928859	-3.717938129844553	-2.483317879113161	-0.7659621104871939	-2.550473313294604	-1.2585364325969683	-1.2355609632886095	-2.147477200385875	-3.3677968653714805	-3.06609269823846	-3.469921312382112	-4.789473450450396	-5.985252854041153	-2.3498079718970386	-0.3175641994738211	-3.794503999409245	-3.391473875111924	-0.4365436010954892	-2.92835193647364	-0.8781339282434989	-2.0155635366836644	-1.381411538944952	-1.1630326424476696	-0.8803921947092741	-2.664210073852016	-2.3371041548127285	-5.582026984406264	-5.702240404274714	-4.181514839398786	0.086324905070953	-2.483317879113161	-1.2585364325969683	-3.3677968653714805	-4.789473450450396	-3.391473875111924	-0.8781339282434989	-1.381411538944952	-2.3371041548127285	-5.582026984406264	-1.1457515845269046	-1.933251100964986	-1.547191532090484	-3.301270291997351	-4.374844758796196	-2.501180691331663
gRNA_CDK7_targ_49	targeting	Subpool1	CBE	0.1539145869924595	0.3786757756120043	-3.989681036752467	-1.509710939902474	-2.9191807803828	-3.782073122274479	-0.7029350536103717	-0.4206485563909541	-1.7515040535358268	-5.669956243721979	-4.334087705180082	-5.663539675008783	-4.359339097755776	-5.156158090955879	-1.6191794608759549	-4.059551628590104	-3.905918554420545	-5.103927237403635	-1.1042207090666585	-0.4787904337148726	-1.0657632128523158	-4.974297820824732	0.2596807183116599	-0.8051321923899072	-1.3565769182061718	-1.9114789114163615	-0.5536360541081878	-4.443155133617082	-3.95688870246924	-3.4329284047774125	0.1539145869924595	-2.9191807803828	-0.7029350536103717	-5.663539675008783	-4.359339097755776	-4.059551628590104	-1.0657632128523158	-0.8051321923899072	-1.3565769182061718	-3.95688870246924	-1.1523635580493343	-2.7369882808532515	-0.9583625545123844	-5.222527874636948	-3.7115588831958704	-4.356465806804762
gRNA_CDK7_targ_50	targeting	Subpool1	CBE	-0.6449379647937934	-0.5468264087304726	-2.708497202343091	0.0568675446119482	0.1904510478138863	-0.3229101468876095	-1.2883928185057878	0.1303450432345427	-0.1432109917272414	-3.0244891688167583	-1.8553931781552884	-0.7255441019001279	-1.4529722001511416	-0.7202653242475281	-1.007959247193012	-0.8631156145590939	-1.805957448621199	-2.9370490805454503	0.0107300718773421	-0.2406835816546896	-0.7501174012765756	-2.892419554292956	-0.3101042295658621	-0.2820219077767841	0.1467016773616566	-0.8226280921156813	0.5672195791406034	-2.6975814141776557	-4.130963072569588	-2.6701526769881263	-0.6449379647937934	0.0568675446119482	-0.1432109917272414	-1.8553931781552884	-1.007959247193012	-1.805957448621199	-0.2406835816546896	-0.3101042295658621	0.1467016773616566	-2.6975814141776557	-1.3000871919557857	-0.0251971848205916	-0.4337529223328288	-1.8684754829573915	-1.060398923863894	-1.8687073812419144
gRNA_CDK7_targ_51	targeting	Subpool1	CBE	-0.9005692351773982	-0.8004976683275947	-1.680518081088206	-0.8060944658117791	-1.484967693009706	-1.7039940051148426	-1.3241962576896895	-0.4305602540410786	-0.581109329104458	-5.5633953399970375	-0.8721131776647864	-1.887989526772764	-2.7713530377693525	-1.580865200160987	-1.493712882337254	-1.895563903824376	-2.692327741079216	-2.9209280357382323	-0.4376931645954234	-1.251139631971432	-0.4430507392537363	-3.766027533392288	-1.4785990723273847	-1.2306849621427944	-1.1916159157173432	-1.671577592834241	-1.211370996372915	-5.730093341966811	-4.70190914347594	-3.732226626235085	-0.9005692351773982	-1.484967693009706	-0.581109329104458	-1.887989526772764	-1.580865200160987	-2.692327741079216	-0.4430507392537363	-1.4785990723273847	-1.211370996372915	-4.70190914347594	-1.1271949948643998	-1.3316853879787758	-0.7786219469450755	-2.7744993481448628	-1.9486437067558644	-2.502939893547275
gRNA_CDK7_targ_52	targeting	Subpool1	CBE	-0.6729688852609547	-0.6341444595341512	-3.125807154436416	-1.865184787673161	-0.5386060993510825	-2.0123898584013844	0.0121023469873924	-0.4549738580146835	-0.2301800276281825	-3.7902557724875	-1.573680205514423	-0.756145684274968	-2.5038915465044265	-1.5484591568346613	-0.7709431553816362	-1.2484057937925974	-1.9051380551921215	-1.1280574893299289	-1.2054959008385882	-0.4174291352148915	0.2729475485469711	-1.5771007280341676	-1.4080712557248387	-0.1785493079844871	-0.9251831699160432	-1.4387825661135816	-0.2409535651100601	-2.27168459104868	-3.154162766855308	-2.9432068525384585	-0.6729688852609547	-1.865184787673161	-0.2301800276281825	-1.573680205514423	-1.5484591568346613	-1.2484057937925974	-0.4174291352148915	-1.4080712557248387	-0.9251831699160432	-2.9432068525384585	-1.477640166410507	-1.4720602484752094	-0.2243505128851578	-2.040027220758964	-1.6077646195735749	-1.4272004461048826
gRNA_CDK7_targ_53	targeting	Subpool1	CBE	-0.5289421005494682	-0.6693417239205606	-3.936271851319377	-1.9513440310779149	-3.089458161290227	-3.391281607367897	-0.0609197426130929	-0.4494473299146697	-0.6496679491136016	-0.6372260289257959	-3.325598667116886	-3.495510947596386	-4.946376672787547	-5.518021246531865	-1.8061765717860248	-4.098932931185963	-2.4052832972113456	-3.675815446953394	-1.0371486700436698	-0.8793742356277624	-1.061756531280546	-0.8764960203851372	-0.2585139184565583	0.3089282163033404	-0.3567066845134833	-2.51629566346544	0.0355064902736854	-3.4215128241061383	-5.052263043639845	-2.885188060825068	-0.6693417239205606	-3.089458161290227	-0.4494473299146697	-3.325598667116886	-4.946376672787547	-3.675815446953394	-1.0371486700436698	-0.2585139184565583	-0.3567066845134833	-3.4215128241061383	-1.7115185585964685	-2.810694599912013	-0.3866783405471214	-2.4861118812130227	-4.090191497035146	-3.393343891783567
gRNA_CDK7_targ_54	targeting	Subpool1	CBE	-0.4828860372674577	-0.339039709958326	-3.63690276876723	-1.7991199022620714	-2.1930591092227973	-1.1991672683422845	-2.2778281574623995	-0.1977001599617155	-0.5250723398178156	-2.333966803484357	-2.9482471700338144	-1.8667459888127824	-1.4581050142432683	-1.4478105508430672	-1.0244882129907134	-0.4892624238462997	-2.9588434472803784	-1.9207290097973015	-2.579667090306565	-0.4858697443105675	-0.6925190370842325	-4.029781995623346	-0.0036279463672846	-0.1625802746644528	-1.2574015844279	-1.3332013910840428	-0.3669629351199996	-2.7360111256802666	-3.810872488171994	-2.622853782699778	-0.4828860372674577	-1.7991199022620714	-0.5250723398178156	-2.333966803484357	-1.4478105508430672	-1.9207290097973015	-0.6925190370842325	-0.1625802746644528	-1.2574015844279	-2.7360111256802666	-1.4862761719976714	-1.7304487599423843	-1.0002002190806436	-2.382986654110318	-1.3101345926923496	-1.7896116269746605
gRNA_CDK7_targ_55	targeting	Subpool1	CBE	-0.4115353254179626	-0.3476359664540125	-2.273210486353017	-1.7557165167783235	-0.0770236074560576	-0.9233836006027816	-0.9667314010873128	-0.2693539840168344	-0.3687232527776919	-0.4412844704681913	-1.239731697783204	-0.5437543808015236	-2.9506023109681907	-2.9854091402653027	0.038135925212063	-2.133496677155285	-3.1661770186103424	0.139983503898991	-0.4477516841635044	-0.1650089861287492	0.2994550669051	-0.0136818545341581	-0.5382118101201633	-0.4731522706293786	-0.2186841341304052	-1.250036578796141	0.172349110308214	-2.7205611631993456	-4.243870734804291	-1.527808428168652	-0.4115353254179626	-0.9233836006027816	-0.3687232527776919	-0.5437543808015236	-2.9506023109681907	-2.133496677155285	-0.1650089861287492	-0.4731522706293786	-0.2186841341304052	-2.7205611631993456	-1.0107939260749974	-0.918707908279054	-0.5349362126272798	-0.7415901830176397	-1.9659585086738105	-1.719896730622212
gRNA_CDK7_targ_56	targeting	Subpool1	CBE	-0.7388651615001615	-0.6128700894120249	-3.109946623063939	-2.648540164209906	-1.2990676792379494	-1.854811009866332	-0.1495376497650697	-0.9301031944197262	-0.5864607411226609	-1.464422465616111	-2.024135136242028	-2.967583996221491	-2.484407114714547	-4.7024912821649	-1.3808595623397806	-3.9558583468918287	-1.352929716246602	-1.669033958074918	-0.669277821545233	-0.940480971955956	-1.1038326324844203	-1.6228317769989515	-0.7430869927034601	-0.8740823648189389	-0.6818635324965164	-1.2853842507956814	-0.9112837934664106	-1.2476185147153367	-2.040624992341935	-3.0602682083119848	-0.7388651615001615	-1.854811009866332	-0.5864607411226609	-2.024135136242028	-2.484407114714547	-1.669033958074918	-0.940480971955956	-0.8740823648189389	-0.9112837934664106	-2.040624992341935	-1.4872272913253752	-1.934139617771396	-0.5553671951024857	-2.152047199359876	-2.8559193197397423	-2.325940673737783
gRNA_CDK7_targ_57	targeting	Subpool1	CBE	-0.38038966684812	-0.3177170985610697	-0.7880201084553626	-0.3613930608334004	-0.937302289687272	-1.3763278213147172	-1.096090958428394	0.1775297111210974	0.1793120978485421	-2.390115032051529	-2.73172114699276	-1.7510523016892396	-0.6961629876493819	-1.0303623541282172	-0.574351000794807	-1.1454475592474798	-1.7974676898402386	-1.512642374485316	-0.5056276829734198	-0.6982771946050418	-0.5818689103091904	-1.604528000539414	-1.0866890744807036	-0.19968747762118	-1.282023106716665	-1.0564556137422545	-0.835220872046525	-2.0373302082750344	-4.673724536428487	-2.001756486058829	-0.38038966684812	-0.937302289687272	0.1775297111210974	-2.390115032051529	-0.6961629876493819	-1.512642374485316	-0.5818689103091904	-1.0866890744807036	-1.0564556137422545	-2.0373302082750344	-0.4953756246215174	-0.8916743906117967	-0.2464163831529181	-2.290962826911176	-0.7669587808574687	-1.485185874524345
gRNA_CDK7_targ_58	targeting	Subpool1	CBE	-1.2070710836586915	-1.2327754764000016	-1.6685625915071862	-1.2726035410993144	-0.7893385667202127	-0.2977637797588411	0.2135666135333801	-0.3407867354811632	0.12733973341816	-3.7077376182003294	-0.5653367735025554	-3.6190018488486526	-6.029495909304291	-1.6850469473108676	-1.2874833933085952	-2.2753118711715388	-0.1527422546377585	-2.499870910470116	-0.4239984775940863	-0.5238326082308131	-0.6335057814516706	-4.894679412364274	-0.2990715633226946	-0.8993494281345178	-1.2168899515706717	-2.3061191377520256	0.2301852044670522	-2.3433789819406616	-2.944844073860766	-2.9526679337285406	-1.2327754764000016	-0.7893385667202127	0.12733973341816	-3.6190018488486526	-1.6850469473108676	-2.2753118711715388	-0.5238326082308131	-0.8993494281345178	-1.2168899515706717	-2.944844073860766	-1.3694697171886263	-0.7865686291927895	3.987049012564118e-05	-2.630692080183846	-3.000675416641251	-1.6426416787598044
gRNA_CDK7_targ_59	targeting	Subpool1	CBE	0.2269290443088032	0.2189265065928591	-1.011595898953535	-0.4171202078858138	-0.6278145449068463	-0.7651472791778798	0.6662585673706976	-0.141648061616064	0.3466818914054695	-1.00308522845729	-2.0398035425104863	0.1255471661763857	-0.9503655808551034	-2.0768299775864336	-0.5841496698327857	-0.7264501191064893	0.0086134045607127	-1.1574232299200875	-0.6014509067055135	0.0322258315564571	-0.5527027024831358	0.4803479565924327	-0.2404565438470844	-0.270131025031928	-1.0071701944974285	-1.5993014930144298	-0.2844605358530024	-0.7239489852163846	-1.326703292105148	-0.5497441804991412	0.2189265065928591	-0.6278145449068463	0.3466818914054695	-1.00308522845729	-0.9503655808551034	-0.7264501191064893	-0.5527027024831358	-0.2404565438470844	-1.0071701944974285	-0.7239489852163846	-0.1885801160172908	-0.6033606773235133	0.2904307990533676	-0.9724472015971304	-1.2037817427581077	-0.625086648155288
gRNA_CDK7_targ_60	targeting	Subpool1	CBE	0.0369787126706672	0.0555568385960961	-1.6660392200222405	-0.5804996815752044	-0.6628600811506813	-2.6374590422447803	-0.3655454494678356	-0.5386971033083463	-1.1482649668477212	-1.7348761139018027	-2.793666627066889	-3.9467225761581903	-2.368418274108377	-1.6098544162248742	-1.275453892113625	-1.8065720257400897	-2.8021030076940816	-1.8670457245110896	-0.842182029902538	0.6024809285747018	-0.2114596464934197	-2.678721864154566	0.1083215757935025	-0.1632414288900495	-1.9265164869100588	-3.723598889569767	0.0398641237725648	-2.993384790755124	-3.4799306503849565	-2.924623054808612	0.0369787126706672	-0.6628600811506813	-0.5386971033083463	-2.793666627066889	-1.6098544162248742	-1.8670457245110896	-0.2114596464934197	-0.1632414288900495	-1.9265164869100588	-2.993384790755124	-0.5245012229184923	-1.2936062683235552	-0.6841691732079678	-2.8250884390422946	-1.7512421941489589	-2.1585735859817534
gRNA_CDK7_targ_61	targeting	Subpool1	CBE	0.0030608181755303	0.0149290437755384	-2.6901665743598167	-2.1300744042367423	-0.8035344059419901	-1.322828532076296	0.1401565871034296	0.2538584659590464	-0.54071261284266	-2.7350866276237937	-1.1101888837171028	-1.5532742252238094	-1.3134326601148845	-4.116383337849824	-0.9190033285501298	-1.3466460695474636	-2.9065640943773827	-1.7928032345775742	0.0657579877762926	0.2866183165890877	0.3665296961355669	-2.5443688910470765	-1.078996813231078	-0.2404593906420613	-1.417536800603166	-1.5424491521593469	-0.1267037060963788	-3.756963342381139	-3.8114548649626254	-2.457354004311351	0.0030608181755303	-1.322828532076296	0.1401565871034296	-1.5532742252238094	-1.3134326601148845	-1.7928032345775742	0.2866183165890877	-1.078996813231078	-1.417536800603166	-3.756963342381139	-0.8907255708029159	-1.418812447418343	-0.0488991865933946	-1.799516578854902	-2.116273108838279	-2.015337799500807
gRNA_CDK7_targ_62	targeting	Subpool1	CBE	-1.0671304551527112	-1.0379724901968943	-4.039400627925041	-2.4876386767742265	-0.6770249310982128	-0.5250782407483968	-0.7781425943547086	0.2152002644831245	0.2075931185597275	-1.5023007297003934	-2.4854630440287724	-1.0300336023095014	-2.193425672791552	-2.025700460048922	-0.6738113207284515	-0.8680742113680291	-2.054182306169069	-1.762094876920316	-0.1424205431727856	-0.306054871149254	-0.9056669162618544	-3.4299475070797736	-1.433045076623848	-0.9003381453074883	0.0133243495762961	-3.172686964117815	-1.2304079552082952	-3.0671869177638573	-3.728194868949462	-2.5705625712144102	-1.0671304551527112	-0.6770249310982128	0.2075931185597275	-1.5023007297003934	-2.025700460048922	-1.762094876920316	-0.306054871149254	-1.433045076623848	-1.2304079552082952	-3.0671869177638573	-2.048167857758216	-1.2299139495402789	-0.1184497371039522	-1.6725991253462222	-1.630979151189642	-1.5614504648191383
gRNA_CDK7_targ_63	targeting	Subpool1	CBE	0.0875772093452194	0.2403252469709691	-0.5525999696949471	-0.0087284319262517	-0.5614824099227229	-1.549791879734397	-0.0894040594402293	-0.5122455071911233	-0.0781790227862662	-1.0772974815737646	-5.89786770730182	-1.720758096177505	-2.272007442451488	-2.5418721418131933	-1.1866290420451735	-1.140371655611606	-1.3973899907804868	-1.7132244727143635	-0.8520080257707838	-1.6323813109261684	0.1300646814069084	-4.62737654292811	-1.4184622752118483	-0.0667261927275728	-0.4485580743296178	-2.5318844178314666	-0.2780493125905646	-3.5139846944668784	-2.520631715050228	-2.82581325865089	0.0875772093452194	-0.5614824099227229	-0.0894040594402293	-1.720758096177505	-2.272007442451488	-1.3973899907804868	-0.8520080257707838	-1.4184622752118483	-0.4485580743296178	-2.82581325865089	-0.0748991711262528	-0.7066675738611239	-0.2266095298058729	-2.8986410950176964	-2.000169542103285	-1.4169953730354854
gRNA_CDK7_targ_64	targeting	Subpool1	CBE	-1.3106519104397591	-1.2435381565838055	-4.283205538753155	-0.2360212785109689	-2.45446330037607	-4.186083624477747	-0.8651846915512973	-0.4038901882177573	-0.933342805272208	-4.200565558643271	-3.8163445788029273	-5.807298614625073	-5.433146618694653	-6.128768380256077	-1.6141144584212432	-1.5646660995297332	-2.418120442962674	-3.110464324572145	-0.7112666123662651	0.4015141626711311	-0.2553887446719085	-2.172201865264238	-1.0194376773809115	-0.2616449561912559	-1.0441009476774827	-0.9818991107826288	0.4054601273665888	-4.585619635367636	-3.0113504713351067	-1.7645442916020333	-1.3106519104397591	-2.45446330037607	-0.8651846915512973	-4.200565558643271	-5.433146618694653	-2.418120442962674	-0.2553887446719085	-1.0194376773809115	-0.9818991107826288	-3.0113504713351067	-2.27913186859224	-2.292189401121595	-0.7341392283470874	-4.608069584023757	-4.392009819123991	-2.3644169556881844
gRNA_CDK7_targ_65	targeting	Subpool1	CBE	-2.5377990344279278	-2.6263482954052657	-3.928681488545512	-2.2402523056153982	-1.9748262943969144	-4.120054449377742	-0.3495820190885512	-1.7625282123497137	-1.1646157665475247	-1.3691369760025076	-1.4221511158678086	-2.567392858198985	-2.817505256662945	-3.7899267109094814	-0.6781940070135569	-3.737809565633224	-1.9866006742053637	-0.5517020253781835	-0.37668644618665	-1.218843629072578	-1.2845977452323034	-1.8181336067163305	-1.4706771709740798	0.1441690278613671	0.3016650934063805	-1.7593679592279874	-0.7637800957188856	-4.562490413666788	-4.2728450452570765	-3.3839481848902557	-2.6263482954052657	-2.2402523056153982	-1.1646157665475247	-1.4221511158678086	-2.817505256662945	-1.9866006742053637	-1.218843629072578	-1.4706771709740798	-0.7637800957188856	-4.2728450452570765	-3.030942939459569	-2.778377683130018	-1.0922419993285966	-1.7862269833564337	-2.428541991528661	-2.092037421738924
gRNA_CDK7_targ_66	targeting	Subpool1	CBE	-1.1871595085119129	-1.0962514966592245	-1.6020307035628336	-1.4476525258614403	-0.9573690891307052	-0.8220068640536888	-0.0993778518420854	-0.3104304234348391	-0.1304060744651157	-0.4913545021659568	-1.309338130592411	-2.327988275780354	0.5620612015226363	-0.2270244510556514	-1.077005190718114	-1.8689404392161424	-0.727129140992788	-1.8899467616813408	-0.7593279092850163	-0.660636540878554	0.1028572595440027	-1.100793580504677	-1.365209240952444	-0.2651678610157406	-0.910968995835898	-2.550422367672398	0.1092426685882597	-3.215383693025187	-4.827684197854564	-2.8426613413875867	-1.1871595085119129	-0.9573690891307052	-0.1304060744651157	-1.309338130592411	-0.2270244510556514	-1.8689404392161424	-0.660636540878554	-1.100793580504677	-0.910968995835898	-3.215383693025187	-1.295147236244657	-1.0756761596819446	-0.1800714499140134	-1.3762269695129072	-0.247322813417043	-1.4953387806300906
gRNA_CDK7_targ_67	targeting	Subpool1	CBE	-1.266621700935941	-1.2129087919838706	-1.1884510366658132	-1.414925711191757	-1.5054567292615542	-1.074091237005851	-0.1779853793739621	-0.3419773789004283	-1.4427497083401668	-2.1113186621292006	-0.4017386855869735	-1.4608193039956918	-3.372913703808014	-1.212523714220792	-0.425250249349453	-0.4562422730050626	-1.7833488776602997	-0.4430745264306805	-1.6122046892112174	-0.612365978271881	-1.417960676395369	-1.8028197099297023	-2.108966234631119	-0.2091014917257929	-1.7700896327312747	-2.822209364987316	-2.181878928739013	-3.28655828867677	-4.546375622289429	-2.9247464769299945	-1.2129087919838706	-1.414925711191757	-0.3419773789004283	-1.4608193039956918	-1.212523714220792	-0.4562422730050626	-1.417960676395369	-1.8028197099297023	-2.181878928739013	-3.28655828867677	-1.222660509861875	-1.331491225819721	-0.6542374888715191	-1.324625550570622	-1.6702292224594195	-0.8942218923653474
gRNA_CDK7_targ_68	targeting	Subpool1	CBE	-0.606095731881435	-0.5965141015265555	-2.6947540312644174	-1.1504093570717997	-1.6564918985312405	-1.3136027327585584	-0.396826245794442	-0.3722947400692407	-0.7186566026486193	0.4226242315899423	-3.194314340023632	-1.950605465298195	-5.331411904476251	-0.6667282716285118	-1.0899994357455052	-1.5535800480447863	-1.641355754562623	-1.9097302188953305	-0.8210581424230234	-0.3763274594774413	-1.234584563760212	-2.0003527327015496	0.032808103321878	-0.3319837797851182	-0.2807045506209182	-0.9056535167759722	-0.0775550555570445	-3.851557396186785	-3.9763800169019983	-2.4516715051270346	-0.606095731881435	-1.3136027327585584	-0.396826245794442	-1.950605465298195	-1.0899994357455052	-1.641355754562623	-0.8210581424230234	-0.3319837797851182	-0.2807045506209182	-3.851557396186785	-1.299121288224136	-1.373501329453866	-0.4959258628374339	-1.574098524577295	-2.362713203950089	-1.701555340500913
gRNA_CDK7_targ_69	targeting	Subpool1	CBE	0.4661894525441815	0.4845298842566717	-1.108815577525943	-0.3853465604600306	0.2750299319812798	-1.2498850827440475	0.0912813482650512	-0.5286538348652154	0.4185799667625554	-2.4301998075562983	-2.3408442681826345	0.6005863501617529	-5.641946209278593	-5.551017019388873	-1.4326145292416437	-1.0701638992953777	-0.5134030477843838	-2.322425426646313	0.1189362132681307	-0.21280574125585	-0.1282434434692819	-0.6515628901901862	-0.179533000094745	-0.7948007628541782	-1.1961936527847126	-2.690444130780926	-0.5154636680430712	-3.1279217408885964	-4.878733943690298	-1.977115155352145	0.4661894525441815	-0.3853465604600306	0.0912813482650512	-2.3408442681826345	-5.551017019388873	-1.0701638992953777	-0.1282434434692819	-0.6515628901901862	-1.1961936527847126	-3.1279217408885964	-0.0526987469083632	-0.4534005704075994	-0.0062641732792029	-1.3901525751923935	-4.208525919303036	-1.3019974579086917
gRNA_CDK7_targ_70	targeting	Subpool1	CBE	0.1643019623543937	0.1093511354235058	-1.7470547217293693	-0.1472623634958288	-0.3721182328403515	-0.5380498931434309	0.1679545550891809	-0.13192683167303	-0.0505787378526678	-1.821554287460702	-2.613491128580513	-4.9143909386425415	0.0326018780129758	0.5153485869585971	-0.4970788386991434	-0.6836588643447677	-0.081820047190624	-0.8487596368485696	-0.4729611442466599	-0.1162961646136938	0.4786349189520011	-1.3940184198881789	-1.6695533517857943	0.1730805486380832	-1.2891021230975122	-1.809708364926465	-0.8388674328845367	-1.4148381807400603	-3.442142565026055	-0.8376406395232956	0.1093511354235058	-0.3721182328403515	-0.0505787378526678	-2.613491128580513	0.0326018780129758	-0.6836588643447677	-0.1162961646136938	-1.3940184198881789	-1.2891021230975122	-1.4148381807400603	-0.4911338746504898	-0.352476829826537	-0.0048503381455056	-3.1164787848945856	0.0169572087574765	-0.5380795161279871
gRNA_CDK7_targ_71	targeting	Subpool1	CBE	-0.0487091716102101	-0.05586606983081	-1.0420159015657833	-1.2632202233671024	-0.7720312044564763	-0.3706738196073851	0.0789135619170433	-0.4193427809452935	-0.0160065455910631	-4.477848386895757	-3.0411499466802727	-1.4305723654571332	-4.134494228843896	-5.152350703991005	-1.077967194309843	-0.0030187371869717	-3.20518224062536	-1.271208444121501	-0.051001094149384	-0.552272414577958	-0.2807868974053977	-1.8334082061343613	-1.845258801245541	-0.5547988226012671	-0.8088046655874906	-0.8988129747846606	-0.1640377348400762	-2.5829611044938803	-3.5193067128744344	-2.14279645387804	-0.05586606983081	-0.7720312044564763	-0.0160065455910631	-3.0411499466802727	-4.134494228843896	-1.271208444121501	-0.2807868974053977	-1.8334082061343613	-0.8088046655874906	-2.5829611044938803	-0.3821970476689345	-0.801975082476988	-0.1188119215397711	-2.9831902330110545	-3.454937375714915	-1.493136473977944
gRNA_CDK7_targ_72	targeting	Subpool1	CBE	-0.1479103688930266	-0.0805116807232597	-3.4835397739660694	-0.6904390771996738	-1.722122719541631	-1.536338866255081	-1.1918352035273243	0.1824976211468628	-0.7996300158071484	-1.6324458484219833	-2.2770817347468117	-6.059438019967709	-2.8660190735341864	-0.0928632109264401	-1.0477461784006137	-2.099046516090799	-3.1384470650103427	-2.3632523556449057	0.2424964962405387	0.0448000925755845	-0.2356579909183331	-1.7294068913963263	0.0903134744526519	-0.9983626247100236	-1.4484863850438532	-0.913538239842369	-0.8174339725175264	-3.1103878447556284	-5.0765248318115646	-2.667780406721472	-0.1479103688930266	-1.536338866255081	-0.7996300158071484	-2.2770817347468117	-1.0477461784006137	-2.3632523556449057	0.0448000925755845	-0.9983626247100236	-0.913538239842369	-3.1103878447556284	-1.2373206078607852	-1.3163002209987953	-0.60298919939587	-3.3229885343788346	-1.3355428209537468	-2.533581978915349
gRNA_CDK7_targ_73	targeting	Subpool1	CBE	-0.6113424786804755	-0.5369084704263026	-2.1490358672798027	-1.334812958615497	-1.106337023294176	-0.9909814075959116	-0.0980934493166202	-0.6146966159501241	0.1561254730362951	-1.953619354713957	-1.723212156810435	-5.867923132688173	0.0949828073344753	-0.0143199492792581	-1.437970916809	0.091106708045999	-0.8764662011225385	-2.228099178833466	-0.7541492804853712	-0.1084473882000301	-0.416228154871234	-0.7858719189658104	-1.2428135059878127	-0.8343139817388119	-1.1176211485755034	-2.829694131356939	-0.6798509817348999	-2.6681882113147264	-4.429996694563704	-3.1166534370974053	-0.6113424786804755	-1.106337023294176	-0.0980934493166202	-1.953619354713957	-0.0143199492792581	-0.8764662011225385	-0.416228154871234	-0.8343139817388119	-1.1176211485755034	-3.1166534370974053	-1.0990956054621936	-1.1440437965018615	-0.1855548640768164	-3.1815848814041883	-0.4524360195845942	-1.004486223970002
gRNA_CDK7_targ_74	targeting	Subpool1	CBE	-0.348384586573041	-0.3284457940510754	-3.9008012688542895	-0.2619978817321328	-0.9927190019812274	-1.0962141290751115	-2.427389433162852	-1.535494586920639	-1.037999992183933	-5.9332604135929	-5.805567772933333	-1.673075449575129	-5.590521761326018	-0.8089180379252876	-2.946851035353636	-0.319389897082485	-2.889468823467568	-6.078271450266934	-2.3656900041791484	-0.8659654832967554	-0.5030391050763316	-5.256890521921305	-1.7926044182532297	-2.781379754535207	-2.115673983932675	-2.4278936431617058	-1.4851592719161633	-2.6555944873635373	-4.606284923723673	-3.43823654322995	-0.348384586573041	-0.9927190019812274	-1.535494586920639	-5.805567772933333	-2.946851035353636	-2.889468823467568	-0.8659654832967554	-2.781379754535207	-2.115673983932675	-3.43823654322995	-1.5258772164928018	-0.7836436709294906	-1.6669613374224743	-4.470634545367122	-3.115430278201647	-3.095710056938996
gRNA_CDK7_targ_75	targeting	Subpool1	CBE	-0.9208779018489606	-0.8519547908474115	-1.9553351758247492	0.0201914921217098	-1.292125700488066	-0.8536974219310868	-0.5614136038501322	-0.2669416308017075	-0.3607288885428488	-2.69591251111418	-3.0570897037503264	-3.651374675343688	-1.2184164634274313	0.3479328062723411	-0.7489359714397168	-1.395576029779784	-1.849977446846016	-1.3625877713859416	-1.1566218248147009	-0.6572518038543472	0.0800896340086138	-5.308981956366843	-0.6368308725243427	0.0117877731106344	-0.7506379626074626	-0.5239918303257086	0.2912035948750885	-2.6982066229786983	-3.761421677316117	-3.1358677262105883	-0.9208779018489606	-0.8536974219310868	-0.3607288885428488	-3.0570897037503264	-0.7489359714397168	-1.395576029779784	-0.6572518038543472	-0.6368308725243427	-0.5239918303257086	-3.1358677262105883	-1.2427226228403738	-0.7085438767658143	-0.3963613743982295	-3.1347922967360646	-0.5398065428649357	-1.5360470826705803
gRNA_CDK7_targ_76	targeting	Subpool1	CBE	-0.0699744634381341	0.054743819962417	-0.8564194478170751	-1.3430940984714128	-1.0254335617370374	-0.5795019843930896	-0.5040993408811224	0.3763686853571665	-0.4579989460211185	-2.739833824742251	-1.531583992306491	-2.285886910383244	-0.0492941127733799	0.147540803671886	-0.8382145428769316	-0.0674225998070984	0.1120624563998962	-3.826966270835164	0.2485078637844761	-0.5383386181281422	-1.688370259671242	-1.014896848366242	-0.5634424023147835	-0.5912013726398706	0.0216019995417677	-1.8024641611671632	-0.47829795980915	-0.5444533753231356	-3.5766825724536035	-1.967551950534707	-0.0699744634381341	-1.0254335617370374	-0.4579989460211185	-2.285886910383244	-0.0492941127733799	-0.0674225998070984	-0.5383386181281422	-0.5912013726398706	-0.47829795980915	-1.967551950534707	-0.2905500304309307	-0.9826765482005132	-0.1952432005150247	-2.1857682424773284	-0.2466559506594752	-1.2607754714141222
gRNA_CDK7_targ_77	targeting	Subpool1	CBE	-0.4932792091549692	-0.4398077093844517	-0.3138677168042589	-0.6967702937583617	-1.5043259246771836	-1.5358709465266622	-0.613561162222173	-0.721430418091224	-0.392854210676593	-3.0714657625994173	-1.3079272538312976	-1.4639661209166066	1.5482936573544224	-0.6565406480149112	-1.1012814680643987	-0.7240332805042451	-1.0964392189753762	-1.2257435840333384	-0.7672861459175178	-0.0639814169399728	-0.088757424086613	-1.4361172448997035	-0.9605896177615416	-1.2902057539487877	0.3107757936314084	-0.704562629981655	-0.3341495761033928	-2.9165647636002388	-3.6057524512812313	-2.3087768288467445	-0.4398077093844517	-1.5043259246771836	-0.613561162222173	-1.4639661209166066	-0.6565406480149112	-1.0964392189753762	-0.088757424086613	-1.2902057539487877	-0.3341495761033928	-2.9165647636002388	-0.41565154511456	-1.2456557216540691	-0.5759485969966633	-1.947786379115774	-0.0698428195749625	-1.0154053611709866
gRNA_CDK7_targ_78	targeting	Subpool1	CBE	-2.036112597720249	-1.9707749944172692	-2.9459954257539427	-0.362433275264634	-0.0358668275945053	-0.4081684061966818	-1.360605377494175	-0.0602407847277507	0.0364099938003856	-0.6262943451959427	-1.9013069439319124	-0.92530535236692	-2.1391811832503764	-0.5316927746954658	-0.2604156346601303	0.4393200602690861	-0.8003859447655579	-0.4105654884240584	-0.2794238072863894	-0.2730035975915975	-1.2483522542846015	-1.4876410282121808	-0.4312925820374866	-0.5980814104471414	-0.1771041062304645	0.1931778697206908	-0.6323303909433149	-0.372288370627884	-4.364448216815356	-1.0379054985018334	-2.036112597720249	-0.362433275264634	-0.0602407847277507	-0.92530535236692	-0.5316927746954658	-0.4105654884240584	-0.2794238072863894	-0.5980814104471414	-0.1771041062304645	-1.0379054985018334	-2.3176276726304867	-0.2688228363519404	-0.4614787228071801	-1.1509688804982583	-0.9770965308686574	-0.2572104576401767
gRNA_CDK7_targ_79	targeting	Subpool1	CBE	-0.0766235795108997	-0.0274849775055775	0.1753132952022481	0.4182293307619507	0.0884785032800699	0.476175277250919	0.3577142885977528	0.603303268151346	-0.0999937600229184	-0.5347958644349209	3.551931524006004	-0.3731914123068092	-0.7703516727647399	2.9280372986107497	0.4485694404678377	0.6240636255769743	0.6877485936075394	0.4829163536887091	-0.2223492289364768	0.0842804508479158	-0.1032852376058448	0.9944920106602656	0.6045784855782497	-0.0901465271149669	-0.0054001726188824	0.7597969978092737	0.1625106564443559	1.615729240816467	0.451365793449701	-0.0692386237562947	-0.0274849775055775	0.4182293307619507	0.3577142885977528	-0.3731914123068092	0.4485694404678377	0.6240636255769743	-0.1032852376058448	0.6045784855782497	0.1625106564443559	0.451365793449701	0.0237349127285902	0.3276277037643132	0.2870079322420601	0.8813147490880912	0.8687516887712824	0.5982428576244075
gRNA_CDK7_targ_80	targeting	Subpool1	CBE	-0.3272953291272394	-0.3815831892373434	-0.9217112629233896	0.0220361304706744	-0.5331993806529611	0.2209787238408148	-0.3723562816211801	-0.0140843296984133	-0.2809983397971713	-0.9426235295658048	-1.2904957277597948	-1.1519924278474285	-1.262842045500025	1.6560337362018551	-0.6174897978123746	0.1154466302148995	-0.624041028950964	-0.9432741115124672	0.0475419889496832	-0.0273812116922931	0.0059286244290516	-0.1158164451561641	-1.0039131422842582	-0.5727768360737303	-0.2748522841965228	-1.515419231576322	-0.831436078514141	-0.2221636470225671	-1.099927473614194	-1.7448448873494782	-0.3815831892373434	0.0220361304706744	-0.2809983397971713	-1.1519924278474285	-0.6174897978123746	-0.624041028950964	0.0059286244290516	-0.5727768360737303	-0.831436078514141	-1.099927473614194	-0.5435299270959909	-0.0967281754471572	-0.2224796503722549	-1.1283705617243427	-0.0747660357035149	-0.4839561700828439
gRNA_CDK7_targ_81	targeting	Subpool1	CBE	-0.48574288821693	-0.5017163528396056	-0.1011887758199405	-0.554713183823082	-0.797052143695859	-0.1887870503414346	-0.007475875579148	-0.4181075713784725	-0.2573273684416574	-1.1804746989613322	-0.4595046435204309	-0.6958971369973966	-1.639783339612891	-0.9718359919392162	-0.902122507100564	-0.3452296845914736	-1.4737444841827227	-1.2487060216443693	-0.2768860165487428	-0.4054404637582808	-0.5077444754867254	-0.5948625870783095	-0.5732070224755933	-0.1990612663588325	-0.0160959410227311	0.3784989244929773	0.2853664616646357	-0.6943615699978462	-0.899600475889538	-1.2061195693017357	-0.48574288821693	-0.554713183823082	-0.2573273684416574	-0.6958971369973966	-0.9718359919392162	-1.2487060216443693	-0.4054404637582808	-0.5732070224755933	0.2853664616646357	-0.899600475889538	-0.3628826722921587	-0.5135174592867918	-0.227636938466426	-0.77862549315972	-1.1712472795508904	-1.022560063472855
gRNA_CDK7_targ_82	targeting	Subpool1	CBE	0.0732917880854279	0.0857372001506518	-2.0532585068093088	-0.4671136888563042	-1.1682946285974816	0.0707040531970231	0.4220690384289472	-0.3510671765254428	-0.2677562458010129	0.5567741163221261	-0.4123951937578516	-0.9574992237460332	-1.6920227844226363	0.0678542383540748	-1.0504337087357318	-1.4273399990475524	-0.7545715858350748	-1.6556064455789912	-0.303211402218689	-0.7097660551052491	-0.7594632015027032	-0.751912862444144	-0.0363508094016182	0.0123874813830157	-1.1530247840376848	-0.6323944401974024	-0.4262947601021958	-1.3614254251998097	-2.0794062515006084	-1.4174197396133768	0.0732917880854279	-0.4671136888563042	-0.2677562458010129	-0.4123951937578516	-1.0504337087357318	-1.4273399990475524	-0.7097660551052491	-0.0363508094016182	-0.6323944401974024	-1.4174197396133768	-0.6314098395244097	-0.5215680880855876	-0.0655847946325028	-0.2710401003939195	-0.8915340849347645	-1.2791726768205394
gRNA_CDK7_targ_83	targeting	Subpool1	CBE	-0.069791511000096	-0.0377078116444791	-1.322112872659236	0.0940006212803193	-0.2874158525525695	-1.2252834503696135	-0.3141624635639234	-0.0055153877449066	0.2776711502742323	-0.7103037436229764	-1.123832517762431	-0.8758437349785803	-1.1237044189815604	-1.093393772503782	-0.1615578141167126	-2.858463202625217	-1.1828700361348272	-0.2965350070398322	-0.1517226461362658	0.2017079416892585	0.2829504786421682	0.0090525809683055	0.1638739647118159	-0.0541108929424721	-0.6355040304096635	-0.9504408404212576	-0.0958269409708146	-0.6313751825428946	-2.513314128516722	3.0422371791417544	-0.069791511000096	-0.2874158525525695	-0.0055153877449066	-0.8758437349785803	-1.093393772503782	-1.1828700361348272	0.2017079416892585	0.0090525809683055	-0.6355040304096635	-0.6313751825428946	-0.4765373984346037	-0.4728995605472879	-0.0140022336781992	-0.9033266654546628	-0.7928853352006849	-1.4459560819332922
gRNA_CDK7_targ_84	targeting	Subpool1	CBE	-0.000968484960414	0.08887774071802	-2.160192459212875	-1.569055936109653	-1.2881019781471976	-3.195890281217092	0.0488172017340446	-0.5197543152324754	0.1947477099796715	-4.914314750680453	-3.245357611797945	-1.720691457201275	-1.423508702419107	-1.5081700683803492	-1.0035122904155227	-0.334511884915434	-1.4585304182728684	-1.2348898123711711	-0.647597964570696	-0.5241617644285531	-0.0092679723596906	0.3511419610584961	-1.2882712498973716	-1.0574588866206056	-0.5746324522198878	-0.9207631376411188	-1.0374328653799831	-3.3706853993280115	-3.7894767918807815	-2.5641156444968587	-0.000968484960414	-1.569055936109653	0.0488172017340446	-3.245357611797945	-1.423508702419107	-1.2348898123711711	-0.5241617644285531	-1.0574588866206056	-0.9207631376411188	-3.3706853993280115	-0.6907610678184231	-2.0176827318246477	-0.092063134506253	-3.293454606559891	-1.3117303537383265	-1.0093107051864914
gRNA_CDK7_targ_85	targeting	Subpool1	CBE	-0.0940058462638556	-0.0993253422078605	-3.5275770269483595	-0.4800342601403371	-0.7812336091988747	-0.9056457002997622	-0.4884333020010841	-0.6248445825549465	-0.8798815742252749	-4.32238702788355	-1.3683349639034432	-2.6746996386281667	-2.8445584600693232	-6.559706039009574	-1.0349722184554595	-2.0833052637620946	-0.3406185951193585	-1.553024746558005	-0.3498691179292138	-0.6247571472853132	-0.4559781708660936	-5.6463170621153775	-0.5570511271513449	-0.8549732465613058	-0.3314476773265954	-1.168464645159928	-1.3526051753726065	-1.9448888225019267	-1.6258266870431284	-2.116061905458428	-0.0993253422078605	-0.7812336091988747	-0.6248445825549465	-2.6746996386281667	-2.8445584600693232	-1.553024746558005	-0.4559781708660936	-0.8549732465613058	-1.168464645159928	-1.9448888225019267	-1.2403027384733585	-0.7223045232129914	-0.6643864862604353	-2.788473876805053	-3.4797455725114523	-1.325649535146486
gRNA_CDK7_targ_86	targeting	Subpool1	CBE	-0.8136861037480255	-0.8340912610380565	-1.461482833449363	-2.4545107840505413	-0.5331975537592051	-2.838862412722761	-1.9113048253120333	-0.484668198075357	-1.5506671308586255	-5.746080414571629	-3.541011890292208	-2.210518663247909	-2.69099111021199	-2.846603768908097	-1.573599185991665	-0.911774314979428	-2.1407664781019604	-3.148398226888817	-1.1316682081406495	-0.6599299309397705	-0.8468324144072386	-0.0700447314118019	-0.7912253991975426	-1.22962843494951	-1.7034231738891086	-4.55084129138029	-1.0993362938122824	-2.6852318468384446	-4.949785554872692	-2.2597959004832395	-0.8340912610380565	-2.4545107840505413	-1.5506671308586255	-3.541011890292208	-2.69099111021199	-2.1407664781019604	-0.8468324144072386	-0.7912253991975426	-1.7034231738891086	-2.6852318468384446	-1.0364200660784817	-1.9421902501775024	-1.3155467180820055	-3.8325369893705816	-2.370398021703917	-2.066979673323402
gRNA_CDK7_targ_87	targeting	Subpool1	CBE	0.3502159645826419	0.431686349498665	-2.003866508241994	-1.54229659063003	-0.3473718397338585	-1.80297970534244	-0.987455479363052	-0.2026023642041703	-0.8589698673718396	-1.2797940042829634	-2.183338229768764	-1.617208620895085	-2.019377629492561	-1.5394584850923136	-1.0933722275983375	-0.8442324524198144	-1.065172033647955	-2.185877295966021	-0.0980457596558977	-1.1802830359707768	0.2342471519564997	-5.404880483429311	-1.3087450621818533	-0.2458582893902006	-1.6771906028160437	-5.44438459075345	-0.4842577210244824	-2.445353579503243	-5.72231952510292	-2.683826355180355	0.3502159645826419	-1.54229659063003	-0.8589698673718396	-1.617208620895085	-1.5394584850923136	-1.065172033647955	-0.0980457596558977	-1.3087450621818533	-1.6771906028160437	-2.683826355180355	-0.4073213980535626	-1.2308827119021093	-0.6830092369796873	-1.6934469516489374	-1.5507361140610707	-1.3650939273445972
gRNA_CDK7_targ_88	targeting	Subpool1	CBE	-0.5116510377353609	-0.3758198146922211	-1.9814080254793511	-0.7613806548729709	-1.279987018328261	-1.1087036801755568	-1.18460209572417	-0.12297675924065	-0.2305721685879876	-3.3563383107900395	-0.5602409180410592	-5.749019103021255	-0.6378782899267479	0.0849027705169984	-0.4269222170594524	-1.5730265779939216	-0.9086903625401288	-0.6871778355150241	-1.6462780680785227	-0.2337609656873886	-0.0884181714807326	-0.8649418894862861	-0.4824561009646614	-1.3641648364183243	-0.6827995702603841	-1.433664752421704	-0.9941482511971272	-3.045047214360684	-2.777055303001218	-1.9395221360989765	-0.5116510377353609	-1.1087036801755568	-0.2305721685879876	-3.3563383107900395	-0.4269222170594524	-0.9086903625401288	-0.2337609656873886	-0.8649418894862861	-0.9941482511971272	-2.777055303001218	-0.9562929593023112	-1.0500237844589295	-0.5127170078509359	-3.2218661106174515	-0.3266325788230673	-1.0562982586830247
gRNA_CDK7_targ_89	targeting	Subpool1	CBE	0.004730706840047	0.1206937231799971	-1.898178038900158	-0.5608690139903016	-1.661218130992414	-2.476511285478101	-0.5963801362675234	-0.3356339159928274	-0.2027286018844081	-1.844079041065392	-2.623651414084747	1.0739294735695206	-0.8744398978332129	-2.7859926981668184	-0.8007321275759292	-0.6922245864266345	-2.748482309909221	-1.1158527813583674	-0.6133622778211413	-0.5420113886792751	-0.0513644467022818	-2.4391895039096405	-0.458629600916312	-0.1289027489806428	-0.4897339718886569	-1.3940960016316457	-0.4327388374382266	-2.955706836196016	-5.493916917998303	-2.1743551013464497	0.004730706840047	-1.661218130992414	-0.3356339159928274	-1.844079041065392	-0.8744398978332129	-1.1158527813583674	-0.5420113886792751	-0.458629600916312	-0.4897339718886569	-2.955706836196016	-0.5909178696267047	-1.5661994768202725	-0.3782475513815863	-1.1312669938602062	-1.4870549078586537	-1.5188532258980745
gRNA_CDK7_targ_90	targeting	Subpool1	CBE	0.5774781256748538	0.7214054511680467	-1.5344617755316592	-2.041652497255817	-1.2147118674704964	-2.7798708461934565	-0.1634789911118074	-0.3789909720282627	0.0086668198554888	-4.056790253442944	-2.8785957073287656	-2.059954247560559	-4.127757249890846	-3.9336693721515	-1.2347785927471315	-2.144456792517318	-2.142524801026207	-2.333272679588122	0.0550482816082706	-0.3907994240846187	0.2639834757337544	-2.1271886626180456	-2.98393719184192	-1.134170892921098	-0.4116380337018559	-1.4227847329307468	-1.5205875761304286	-4.775485843078628	-4.932281346624802	-1.9581710019854723	0.5774781256748538	-2.041652497255817	-0.1634789911118074	-2.8785957073287656	-3.9336693721515	-2.144456792517318	0.0550482816082706	-2.1271886626180456	-1.4227847329307468	-4.775485843078628	-0.0785260662295862	-2.0120784036399235	-0.1779343810948604	-2.9984467361107563	-3.0987350715964923	-2.2067514243772157
gRNA_CDK7_targ_91	targeting	Subpool1	CBE	-0.8402968730039225	-0.6918695545563058	-3.482338113421621	-1.230698670625083	-2.869984747124884	-2.800788131865397	-0.3443953842496887	-0.6942529676684194	-1.0408988415454814	-2.602715775514933	-3.777803903051547	-5.703828908966949	-3.343568075991338	-5.743644851541397	-1.8822035712392085	-1.8176628265849135	-2.1899964066460136	-5.078315141266764	-0.0973110177421792	-3.871040206170723	-0.6954838617654321	-4.764757622678066	-0.0228349940562167	-0.1690843868541048	0.4895744915222301	-3.923625280030778	-0.0485187800484734	-5.481059947045533	-4.274182994478736	-3.260057884552508	-0.8402968730039225	-2.800788131865397	-0.6942529676684194	-3.777803903051547	-3.343568075991338	-2.1899964066460136	-0.6954838617654321	-0.1690843868541048	-0.0485187800484734	-4.274182994478736	-1.6715015136606164	-2.3004905165384546	-0.6931823978211966	-4.028116195844476	-3.656472166257315	-3.028658124832564
gRNA_CDK7_targ_92	targeting	Subpool1	CBE	0.1624203019653669	0.1054121431071379	-1.1026153786876252	0.2534813403694554	-0.1350286408653132	-0.7638486834821425	0.1922091340984615	0.4568286494639597	0.5439051874838416	-1.799065887542889	-1.0051065029607484	-0.9046113042310816	-1.6680091061638445	0.1298276483296005	-0.371974488551752	-0.227441622249969	-0.4092565328718764	-1.1538807652257268	0.3942718305863071	0.1322872707675622	0.6948327159023875	0.1140056711229202	0.762083223376679	-0.1796020472752582	0.33850254581812	-0.8197920839263143	0.071450930822074	-1.4139705510728575	-2.041196841003434	-0.7037738670825292	0.1054121431071379	-0.1350286408653132	0.4568286494639597	-1.0051065029607484	-0.371974488551752	-0.4092565328718764	0.3942718305863071	0.1140056711229202	0.071450930822074	-1.4139705510728575	-0.2782609778717067	-0.2151319946593334	0.397647657015421	-1.2362612315782395	-0.6367186487953319	-0.5968596401158573
gRNA_CDK7_targ_93	targeting	Subpool1	CBE	-0.1232247667370728	-0.0599449100410843	-2.032901132658949	-1.3447709822267675	-1.100419923272001	-1.7216407651292451	-0.9729135125130934	-0.965166105128516	-0.238964360070007	-3.5252600005074712	-3.887909053102528	-2.2247718679140345	-1.5446868702794598	-3.909925338756226	-1.7094994969501611	-2.1166953794497605	-1.974637139860986	-2.599603571607671	-0.85719098026452	-1.190680782106501	-1.5648307418116365	-2.118208867482052	-1.609336402246448	-0.4718408951281386	-0.9404642258758454	-2.356703371634133	-0.3557299208869336	-3.881951852039133	-3.530957206467699	-3.23736475703146	-0.1232247667370728	-1.3447709822267675	-0.965166105128516	-3.5252600005074712	-1.7094994969501611	-2.1166953794497605	-1.190680782106501	-1.609336402246448	-0.9404642258758454	-3.530957206467699	-0.7386902698123688	-1.3889438902093378	-0.7256813259038721	-3.212646973841345	-2.3880372353286154	-2.2303120303061394
gRNA_CDK7_targ_94	targeting	Subpool1	CBE	-0.1966157366694408	-0.1158370046974036	-1.3777199738315558	-1.0420382899273009	-2.047451007561657	-0.6771525051325898	-0.4695306430242914	-0.9892669931619184	-0.3094287177160124	-5.907526992036219	-2.9793816367171244	-2.834178525350163	-1.7749606173667345	-2.084965310638438	-0.3132172091455705	-1.4686741512961916	-2.0616199632822143	-0.0562692084720974	-0.8697055602666693	-0.4565710188565472	-0.3783024051255893	-0.177937869669091	-0.3550990276619252	0.0450472173108581	-0.4266823532281121	-0.1614192893580224	-1.5987317194530208	-1.8944640108715451	-2.9571195970782007	-2.2411642695867733	-0.1966157366694408	-1.0420382899273009	-0.4695306430242914	-2.9793816367171244	-1.7749606173667345	-1.4686741512961916	-0.4565710188565472	-0.177937869669091	-0.4266823532281121	-2.2411642695867733	-0.5633909050661334	-1.2555472675405162	-0.5894087846340741	-3.9070290513678354	-1.3910477123835812	-1.1955211076835013
gRNA_CDK7_targ_95	targeting	Subpool1	CBE	0.1668910590409766	0.1705291224836127	-1.1910016036152318	0.3483275382221913	0.2053983644123929	0.6040206396294824	0.2940966047491541	0.040046697966471	0.4761645202576217	-0.5720039119489352	-2.512079279133314	0.5143751112411165	1.3293559195505704	0.1130675479959601	0.7285514892061596	0.361014715303845	-0.7345494313830628	0.9748309930308596	-0.6923890212625299	-0.4773737918096631	0.229486527710636	-0.5870475400412182	0.5866065552087473	0.5037879482466575	0.4355806793613254	-0.3307771765862388	0.0774947698839617	-1.1132710026448114	-2.291114315820672	2.065409284443169	0.1668910590409766	0.3483275382221913	0.2940966047491541	-0.5720039119489352	0.7285514892061596	0.361014715303845	-0.4773737918096631	0.5037879482466575	0.0774947698839617	-1.1132710026448114	-0.2845271406968808	0.3859155140880222	0.2701026076577489	-0.8565693599470444	0.7236583189175634	0.2004320923172139
gRNA_CDK7_targ_96	targeting	Subpool1	CBE	-0.9087197764073092	-0.9192389610610736	-1.8249502610476	-0.2554325754502357	-0.1594124536353247	-1.2194516640930593	-0.2416452726465686	-0.2271192312427133	-0.0770966089781745	-4.430038791153191	-3.596387160847159	-1.805972334086403	-4.813758914168415	1.174301212706771	-1.1766259654140576	-1.4257094499296177	-1.8645229577535007	-2.187408565085659	0.0138243312573011	-0.3288538516103866	-0.5895285837128734	-0.3292335100442613	-0.4519947910555033	-0.6686516166373866	-0.0934138532662962	-1.3157610861907778	-0.3184708988390004	-3.331446233067086	-4.086813155448505	-2.4116600663876016	-0.9192389610610736	-0.2554325754502357	-0.2271192312427133	-3.596387160847159	-1.1766259654140576	-1.8645229577535007	-0.3288538516103866	-0.4519947910555033	-0.3184708988390004	-3.331446233067086	-1.217636332838661	-0.5447655643928733	-0.1819537042891521	-3.2774660953622514	-1.6053612222919007	-1.82588032425626
gRNA_CDK7_targ_97	targeting	Subpool1	CBE	-0.2650327047166675	-0.2499730141483256	-1.393778386486185	-0.5349422829783214	-1.7035278614460974	-1.1728197817591457	-0.7157551229889456	0.0973331485108845	0.0310027815865579	-3.1476462864477948	-2.053796969804992	0.2784426028147494	-1.6223834835941784	-1.031109047410399	-1.1508131878460983	-0.1023123437013803	-1.6828580664430584	-2.2171210955946563	-0.2507228959138023	-0.6349723338552565	-0.1927621039850429	-2.918820304432741	-0.3944554906819589	-2.150231507807601	-0.4865043814342903	-1.6560224418236211	-0.2167988071326725	-3.16175755142594	-4.337767960787044	-2.49833639363681	-0.2650327047166675	-1.1728197817591457	0.0310027815865579	-2.053796969804992	-1.1508131878460983	-1.6828580664430584	-0.2507228959138023	-2.150231507807601	-0.4865043814342903	-3.16175755142594	-0.6362613684503927	-1.137096642061188	-0.195806397630501	-1.641000217812679	-1.2681019062835586	-1.3340971685796983
gRNA_CDK7_targ_98	targeting	Subpool1	CBE	-0.2250591761629828	-0.1171618316131137	-0.5883973862480323	-0.363585912651565	0.0877668136764709	0.2511228137181983	-0.4657440340398431	-0.3521240126974785	0.6905497677707111	-1.555311559326427	-0.7670833625538835	-0.4860999095459721	0.2829230319802807	-0.8851423506401949	0.03932930112293	1.039884068780493	-0.6316412250500091	0.2599656041028452	-0.5154964886000107	-0.1935474842867928	-1.7518746686373547	-0.9787106353889796	-0.7969926586090184	0.0201336962082744	-0.4402480276899211	-1.3997455047292555	-0.5424035648985118	-0.6925772691663846	-1.6523381836728577	-1.6659261209036225	-0.2250591761629828	0.0877668136764709	-0.3521240126974785	-0.7670833625538835	0.03932930112293	0.2599656041028452	-0.5154964886000107	-0.7969926586090184	-0.5424035648985118	-1.6523381836728577	-0.3102061313413762	-0.0082320950856319	-0.0424394263222035	-0.936164943808761	-0.1876300058456613	0.2227361492777765
gRNA_CDK7_targ_99	targeting	Subpool1	CBE	0.1753911460672237	0.2847034323734442	-0.8473253489850168	-0.3070282557495441	-0.524307215493983	-2.039041494807958	-0.453800324065561	0.7135939736830144	0.3794733834052201	-2.514801771412884	-1.7143851844407367	-0.5512289516979202	-2.475560448906922	-0.8804765688238737	0.1105802277513753	-0.9829436410207067	-0.7202542055074039	-0.4654974927921651	-0.4564557184872864	0.0162607591062503	0.0317601617771149	-2.2504186972067446	-0.3390998658371682	-0.0573141991774156	-0.6564004505690931	-0.5353078153525275	0.171673213686322	-2.900598187536246	-4.992657785479572	-2.076367539598569	0.1753911460672237	-0.524307215493983	0.3794733834052201	-1.7143851844407367	-0.8804765688238737	-0.7202542055074039	0.0162607591062503	-0.3390998658371682	-0.5353078153525275	-2.900598187536246	-0.1290769235147829	-0.9567923220171616	0.2130890110075578	-1.593471969183847	-1.0818189299931402	-0.7228984464400918
gRNA_CDK7_targ_100	targeting	Subpool1	CBE	0.2631930837512573	0.3899164828018846	-0.9365182038492812	-0.4186554200440118	-1.15654127060944	-1.3189160111973417	-0.5865751262772029	-0.4401389207006811	0.2472631759236899	-0.6225152373267434	-0.8581455440649856	-1.804510885478039	-1.014094208172974	0.6356617925280749	-0.7893491662576634	-0.714293762971389	-0.4339323126418125	-1.2607552053998257	-0.5114676712491678	-0.2674646837089881	0.249736490918371	-1.4868254634840783	-0.2988388846561489	-0.3373212445184271	-0.2820598438763271	-0.4734142644887818	-0.9353450151992888	-1.8101056161081908	-3.2938486949025965	-2.489143849604137	0.2631930837512573	-1.15654127060944	-0.4401389207006811	-0.8581455440649856	-0.7893491662576634	-0.714293762971389	-0.2674646837089881	-0.3373212445184271	-0.4734142644887818	-2.489143849604137	-0.0944695457653797	-0.9647042339502644	-0.2598169570180647	-1.0950572222899226	-0.3892605273008542	-0.8029937603376758
gRNA_CDK7_targ_101	targeting	Subpool1	CBE	-0.037722142399694	0.1367898515985618	-2.4918002120667326	-0.2811654645194579	-0.9265933189541182	-1.9191831068646767	-0.7637707149812515	-0.2503222955342266	0.1320260694603172	-1.9325351308592889	-3.9474449754807073	-0.1675846512534212	-2.5684424190936537	-1.8596403733851767	-0.3724155246321066	-0.7057346075311621	-0.7056098566217865	-0.5178297230033665	-0.7063164425309775	-1.1339710299242245	-0.1136721155070781	-4.304897249079835	-0.1351466294231863	-0.4272604630200455	-0.6344693249729105	-1.3369485315462477	-1.6902887293983693	-1.0188620587952746	-3.9435353281635424	-1.255172653482153	-0.037722142399694	-0.9265933189541182	-0.2503222955342266	-1.9325351308592889	-1.8596403733851767	-0.7056098566217865	-0.7063164425309775	-0.4272604630200455	-1.3369485315462477	-1.255172653482153	-0.7975775009559549	-1.0423139634460843	-0.2940223136850536	-2.015854919197806	-1.6001661057036458	-0.6430580623854384
gRNA_CDK7_targ_102	targeting	Subpool1	CBE	-0.1014549082770593	-0.1223321707998927	-1.8830812707732807	-1.6321831736506938	-1.2841044420393906	-1.3830906073575535	-0.215496072236776	-0.3966287066621227	-0.9112468867856128	-2.8325323708890107	-2.796349036732992	-0.8686663431702807	-4.2499828221287625	0.923496815265258	-0.862451409459102	-1.1994169963659305	-2.0845910180993017	-1.0844362158422434	-0.2449181448824557	-1.1679635591904882	-0.3695264928473918	-1.5664040387061926	-1.1084654673977958	-0.4522905130311708	-0.5372940792941874	-1.0937873350362073	-1.6360847804012986	-2.916429881636117	-5.357615903967487	-2.2580170724432045	-0.1223321707998927	-1.3830906073575535	-0.3966287066621227	-2.796349036732992	-0.862451409459102	-1.1994169963659305	-0.3695264928473918	-1.1084654673977958	-1.0937873350362073	-2.916429881636117	-0.7022894499500776	-1.433126074349213	-0.5077905552281706	-2.1658492502640945	-1.3963124721075355	-1.4561480767691586
gRNA_CDK7_targ_103	targeting	Subpool1	CBE	-0.0573112199319785	-0.0356306893274789	-2.999273740634768	-1.2520441815271743	-0.2345967254136012	-2.109440192764615	-0.778668561306016	-0.2937683230882765	-0.6348598548001906	-2.9451025992898625	-2.9629902804152826	-2.117530660914414	-0.7889095220021566	-2.5025887911221463	-1.321586844230313	-1.7919223970809754	-1.9586616650432631	-2.5389884192586543	-0.6672303498787726	-0.0523039555329225	-0.607520325669563	-4.8232655778125455	-1.5187446192136436	-0.7710911357741813	-0.318210438890346	-1.1016237930274788	0.01321683854189	-4.545205712568867	-4.239456839870194	-2.6678199599385994	-0.0573112199319785	-1.2520441815271743	-0.6348598548001906	-2.9451025992898625	-1.321586844230313	-1.9586616650432631	-0.607520325669563	-1.5187446192136436	-0.318210438890346	-4.239456839870194	-1.0307385499647417	-1.1986936999017967	-0.5690989130648277	-2.6752078468731866	-1.5376950524515385	-2.096524160460964
gRNA_CDK7_targ_104	targeting	Subpool1	CBE	0.0453541493558182	0.1651476156667697	-1.3344862069072898	-0.1422763485655973	-0.3530044550250783	-1.08264449229106	0.1784975569276152	-0.1921255557450834	0.5288534384231415	-1.3095365194404132	1.4980424120022	-0.7731634737918843	-0.9427634126099076	0.6326332371431781	-0.465404805109017	-0.3317836542895158	-1.2589777880442607	-0.6444880130395167	0.950623716706426	0.0052994084113901	0.10595878623785	-0.504555725135164	-0.4446434763335222	-0.3053950842133833	-0.9870012831798808	-1.338911583789948	-0.1045657744084836	-1.4468665731631682	-4.044964605465421	-1.5331051477052082	0.0453541493558182	-0.3530044550250783	0.1784975569276152	-0.7731634737918843	-0.465404805109017	-0.6444880130395167	0.10595878623785	-0.4446434763335222	-0.9870012831798808	-1.5331051477052082	-0.3746614806282339	-0.5259750986272452	0.171741813201891	-0.1948858604100325	-0.2585116601919154	-0.7450831517910977
gRNA_CDK7_targ_105	targeting	Subpool1	CBE	-0.3743628567895579	-0.2491765234477625	-1.2591839132187	-0.3592443257592026	-0.2648406477067995	-0.9954537274200096	0.2339799790748387	-0.4795235911075733	-0.72518126400885	-1.731902636231561	-2.462759622831994	-0.6919237793946489	-1.1084480781301105	-1.57268611812399	-0.9810193175410624	-1.456767262057967	-1.3785936139472996	-1.311629374989156	0.232982762560004	0.0420776712864834	-0.4465958863182619	0.8043364870861497	-0.2607243873457029	-0.1079475688805487	-0.1475253448855999	-1.219628061722866	0.0177022334033377	-2.1271144539368474	-4.328146969325898	-0.9270969952548556	-0.3743628567895579	-0.3592443257592026	-0.4795235911075733	-1.731902636231561	-1.1084480781301105	-1.3785936139472996	0.0420776712864834	-0.1079475688805487	-0.1475253448855999	-2.1271144539368474	-0.6275744311520067	-0.5398462336286706	-0.3235749586805281	-1.6288620128194016	-1.220717837931721	-1.3823300836648074
gRNA_CDK7_targ_106	targeting	Subpool1	CBE	-0.0517646802425754	-0.1118954780725594	-2.377987182397334	-1.3291838954945905	-0.8326191679007724	-0.8366567709782571	-0.204012885319797	-0.5975798814167632	-0.833925723249175	-2.617651969806401	-2.976581252160197	-2.0431341523105737	-1.5160274739932291	-1.9621989708798475	-1.3695563984907673	-1.68770269956477	-1.5285888215206915	-2.2063185088460084	-0.3713015670645598	-0.1058611098727541	-0.1490613173229948	-1.3078815980520209	-0.329999792941717	-0.6309124182781285	-0.6497677605521092	-1.7764733788645315	-0.1845414035395296	-3.738683312258949	-5.5594717637185	-2.650861117561792	-0.1118954780725594	-0.8366567709782571	-0.5975798814167632	-2.617651969806401	-1.5160274739932291	-1.68770269956477	-0.1490613173229948	-0.6309124182781285	-0.6497677605521092	-3.738683312258949	-0.8472157802374899	-0.9994866114578732	-0.5451728299952451	-2.5457891247590574	-1.6159276144546146	-1.8075366766438232
gRNA_CDK7_targ_107	targeting	Subpool1	CBE	-0.2136137003233461	-0.3048877468418822	-0.919543189404437	-0.3986182097734335	-0.2430163012158165	-0.2940635425221144	-1.098072522243638	-0.2322795347720754	0.0771125488199619	-1.5158963261778649	-2.0638101587528443	-2.17036694604421	-0.8386057725177963	-2.1881821976960665	-1.1270002204985698	-0.9303617334750844	-0.2428149788043993	-1.9075229909135936	0.3953138799896002	-0.3429911971471953	0.1912754268383064	-0.9536061164800806	-0.5091561573967927	-0.2714528064596871	-0.0027416485283854	-1.263498675788671	0.2428678659252194	-2.65067313495252	-4.759481927204241	-0.646645574964853	-0.3048877468418822	-0.2940635425221144	-0.2322795347720754	-2.0638101587528443	-1.1270002204985698	-0.9303617334750844	0.1912754268383064	-0.5091561573967927	-0.0027416485283854	-2.65067313495252	-0.4793482121898885	-0.3118993511704548	-0.4177465027319171	-1.9166911436583065	-1.384596063570811	-1.0268999010643591
gRNA_CDK7_targ_108	targeting	Subpool1	CBE	-0.594104416317105	-0.5877017517935105	-2.0157508518436003	-1.0900985219218244	-0.310296896519532	-0.5696861529089656	0.3563221034902244	0.1642360767205097	-0.3660976734465196	-3.478827221740786	-4.527055017864801	-1.5385007524383825	-0.414340596177547	-1.6605248586751755	-0.948125785582473	-1.8043962086163392	-1.823495862301492	-2.3887177127356742	0.3264333727118851	0.2026586431560248	0.1255125468835638	-1.872795290637107	0.3928566521040742	-0.0217283614233033	-0.4419106808305438	-1.8207818054889944	-0.7668917830266255	-3.4970710445731847	-5.449808910038112	-1.4400813315594934	-0.594104416317105	-0.5696861529089656	0.1642360767205097	-3.478827221740786	-0.948125785582473	-1.823495862301492	0.2026586431560248	-0.0217283614233033	-0.7668917830266255	-3.4970710445731847	-1.0658523399847386	-0.6566938571167741	0.0514868355880714	-3.18146099734799	-1.0076637468117318	-2.0055365945511685
gRNA_CDK7_targ_109	targeting	Subpool1	CBE	-0.2278750950136836	-0.314267605098169	-2.501511902842109	-0.571271804457676	-0.2776203336065344	-1.322883807255652	0.3228521661453696	-0.3065893609364739	0.1881750106210114	-2.79102835655068	-2.2350331282988383	-3.020009017501621	-4.916095987090611	-1.9574646055387117	-1.470375021868611	-3.1939813138493376	-1.7407226095360282	-3.1372149221952124	-0.3117833566080074	-0.2836502799198775	0.1972056275780932	-1.810987208576257	-1.2717590779964716	-1.0759938950126664	0.0874782959765879	-1.8514837851927035	-0.1072592530679634	-3.5814617025606053	-4.773252169855331	-2.649036709683525	-0.314267605098169	-0.571271804457676	0.1881750106210114	-2.79102835655068	-1.9574646055387117	-3.1372149221952124	-0.2836502799198775	-1.2717590779964716	-0.1072592530679634	-3.5814617025606053	-1.0145515343179872	-0.7239253151066208	0.068145938609969	-2.6820235007837128	-2.781311871499311	-2.690639615193526
gRNA_CDK7_targ_110	targeting	Subpool1	CBE	-0.3323051433429084	-0.3559961941886383	-2.018555846951698	-1.3288596952228728	-1.0343596289759251	-0.5265238937008039	-0.7493970740925485	0.1461048329658518	-0.8927825033120134	-1.9320962521706084	-1.250094775337777	-1.980246814148644	-0.5389925905408764	-1.0594435602256316	-0.6848467546171583	-1.0553758130298825	-1.5212958408657056	-1.3710398163797488	-0.9004521484226667	-0.93099121652086	-0.1792947820294498	-2.0811787266457893	-0.7468681499104994	-0.3275639875392471	-0.4082803354004818	-1.5173943099414893	-0.5028072379489048	-3.1854368364538983	-4.580549428773402	-2.677770568510615	-0.3559961941886383	-1.0343596289759251	-0.7493970740925485	-1.9320962521706084	-0.6848467546171583	-1.3710398163797488	-0.9004521484226667	-0.7468681499104994	-0.5028072379489048	-3.1854368364538983	-0.9022857281610815	-0.9632477392998672	-0.49869158147957	-1.7208126138856763	-0.7610943017945555	-1.3159038234251124
gRNA_CDK7_targ_111	targeting	Subpool1	CBE	-0.6706042827638223	-0.5604431107480962	-1.4948495194003193	-0.8294154271551806	-0.589524639151147	-1.061919760392882	0.0674877751556083	0.0476642994466431	-0.1616406902985142	-1.0570854827948046	-2.5613897546928186	-2.317612179466184	-0.2753539282745641	-1.9672463123893544	-0.7502648318462392	-0.6907474529983344	-1.671415791576913	-1.6416074355913928	-0.8310673636293779	-0.7062135757904288	0.010717297402383	-2.0269077076100723	-0.2975469101409134	-0.611452657686177	0.0549429422592634	-2.180803032739558	-0.1650512580903724	-2.651829926685726	-5.072131765644288	-1.8231284105357344	-0.6706042827638223	-0.8294154271551806	0.0476642994466431	-2.317612179466184	-0.7502648318462392	-1.6416074355913928	-0.7062135757904288	-0.611452657686177	-0.1650512580903724	-2.651829926685726	-0.9086323043040792	-0.8269532755664032	-0.0154962052320875	-1.978695805651269	-0.9976216908367193	-1.3345902267222136
gRNA_CDK7_targ_112	targeting	Subpool1	CBE	-0.1851707645759743	-0.0912351988440314	-0.831597531989476	-0.9455941623642504	0.0999026944783056	0.5517262854767293	0.2917838273468059	-0.0043673071557922	0.0015174773213744	-1.4490569890288538	-2.9689410725228846	1.0016399215209209	-0.3933131069127044	-0.4506045359335409	-0.1028300992246892	-0.2804375411073371	0.7865786235375597	-0.2922406450431001	-0.1160572883941187	0.1629021912351591	0.0595925652862486	0.2107259213179906	0.0471663693270768	0.07531704911491	-0.0084991855145858	-0.1677138319090176	-0.2886523592884426	-1.0851640980949466	-1.725900033510479	-0.280730504632504	-0.1851707645759743	0.0999026944783056	0.0015174773213744	-1.4490569890288538	-0.3933131069127044	-0.2804375411073371	0.0595925652862486	0.07531704911491	-0.1677138319090176	-1.0851640980949466	-0.3693344984698272	-0.0979883941364051	0.0963113325041293	-1.1387860466769393	-0.3155825806903115	0.0713001457957075
gRNA_CDK7_targ_113	targeting	Subpool1	CBE	0.4289299284794527	0.4481204640400006	-0.6295758515003831	-0.5101698190002238	-1.7232897190565202	-0.1695832110155897	0.2303044065123353	-0.1904684763665118	-0.322638609899314	-2.1431078579501945	-0.9808850941878366	-1.5039828347346398	-3.925213140356505	-1.264828108306753	-0.9049932633178048	-0.6576837468943575	-1.0581646619614544	-1.5524269410391285	0.1509181931087477	-0.6429236076803507	-1.0479955442763855	-1.0031900085375252	-0.4357394679655594	-1.2780711039839674	-0.5994986609038959	-0.4322908544030032	-0.5584197399320247	-2.339076240650742	-4.164358803447242	-2.4230525930457505	0.4289299284794527	-0.5101698190002238	-0.1904684763665118	-1.5039828347346398	-1.264828108306753	-1.0581646619614544	-0.6429236076803507	-1.0031900085375252	-0.5584197399320247	-2.4230525930457505	0.0824915136730234	-0.8010142496907778	-0.0942675599178301	-1.5426585956242238	-2.031678170660354	-1.0894251166316469
gRNA_CDK7_targ_114	targeting	Subpool1	CBE	-0.3038119316828381	-0.2632889563095336	-0.6432071370232683	0.063145994497505	-0.9746866754760856	-0.2729293911652996	-0.3667888782499131	-0.008589859346701	-0.1163776532000968	-1.4852522059280595	-0.7842137383026401	-0.8753552054548565	-2.87629598762632	-2.09304972992668	-0.2393179891192569	-0.1843707227392439	-1.1358332009902274	-0.563000871905107	-0.3786977179537766	-0.4997529240927346	-0.3556154677815699	0.38400275682368	-0.1301745531834487	-0.9242143992500316	-0.982452871599422	-1.9512034403097185	-0.5058000589461691	-0.4730686623731752	-0.645582121129225	-0.7194963489318259	-0.3038119316828381	-0.2729293911652996	-0.1163776532000968	-0.8753552054548565	-2.09304972992668	-0.563000871905107	-0.3786977179537766	-0.1301745531834487	-0.982452871599422	-0.645582121129225	-0.4034360083385467	-0.3948233573812933	-0.163918796932237	-1.048273716561852	-1.7362212355574191	-0.6277349318781927
gRNA_CDK7_targ_115	targeting	Subpool1	CBE	-0.0119832655562507	0.0598599555677906	-1.4728072426776342	-1.660642248587308	-0.9094885620894791	-0.481205900571206	-0.8788392357221742	-0.7012825373034285	-0.1851339361272858	-3.201919685795608	-2.571222824547001	-2.5858814312671803	-2.6387180435263304	-3.309146922083873	-0.8310647868487375	-3.0778676194115606	0.1717874047094929	-1.0532868556316155	-0.8264167851517581	-0.0944265628347248	-0.841988479132544	-0.8340026602782482	-0.7291117069489833	-9.704334449874828e-05	-0.696872654387103	0.1405007749774001	-0.30556793392706	-1.7058248076255595	-4.659040330511913	-1.0844975978194844	-0.0119832655562507	-0.9094885620894791	-0.7012825373034285	-2.5858814312671803	-2.6387180435263304	-1.0532868556316155	-0.8264167851517581	-0.7291117069489833	-0.30556793392706	-1.7058248076255595	-0.474976850888698	-1.0171122370826644	-0.5884185697176295	-2.78634131386993	-2.259643250819647	-1.319789023444561
gRNA_CDK7_targ_116	targeting	Subpool1	CBE	-0.0899944700470163	-0.0550806003981234	-0.5385245447226108	-1.6297698191464691	-0.6504428132097099	-0.8069662541905842	-0.6095095516455256	-0.3993534101712693	-0.747760309797626	-1.740640882363334	-2.197169228662915	-1.5721087304744703	-1.0032530730305966	-1.0219158964280433	-1.2334724730360178	-1.8773697324251224	-0.6001029462320926	-2.3162171992341527	-0.5858223982308477	-1.060131125713684	-0.1789283130315193	-0.2059483554391966	-0.1750423851438499	-0.1928896960602666	-0.7253128638942531	-0.1420083249056873	-0.5206926875986898	-0.9249365059056864	-1.9068842664197423	-1.341171829395426	-0.0899944700470163	-0.8069662541905842	-0.6095095516455256	-1.740640882363334	-1.0219158964280433	-1.8773697324251224	-0.5858223982308477	-0.1928896960602666	-0.5206926875986898	-1.341171829395426	-0.2278665383892502	-1.029059628848921	-0.5855410905381403	-1.8366396138335728	-1.0862138141648858	-1.597896625963789
gRNA_CDK7_targ_117	targeting	Subpool1	CBE	-1.21610781737793	-1.0995920665843366	-3.778198147938492	-2.471697849347776	-2.244131746038649	-2.374738215396804	-1.4951361386036095	-1.2620557312792158	-1.2243530412877477	-5.225763516261505	-2.8748203133665364	-2.5818670358300944	-5.48528825236526	-2.407721558369024	-1.9656845861363348	-1.5519372959230566	-3.419692271574004	-2.315043700730533	-0.0464158495250177	-1.2273345354874674	-1.5385596466514293	-2.7903718527684944	-2.387656860696301	-1.3499350323674202	-1.502518103657975	-1.662604725248687	-1.3886655929595757	-2.764929487199236	-3.169637986711108	-3.304505884331527	-1.21610781737793	-2.374738215396804	-1.2620557312792158	-2.8748203133665364	-2.407721558369024	-2.315043700730533	-1.2273345354874674	-2.387656860696301	-1.502518103657975	-3.169637986711108	-2.03129934396692	-2.3635226035944097	-1.3271816370568577	-3.560816955152712	-3.28623146562354	-2.428891089409198
gRNA_CDK7_targ_118	targeting	Subpool1	CBE	0.1511485610471163	0.2606575405181383	-2.8767335216235264	0.0233573994408195	-0.9779063994362298	-1.3976443503627367	-0.2480076639618427	0.5105009686541739	0.567592558645735	-4.352054561445577	-1.87811245894852	-3.4238637014690125	1.3791081849229665	-2.902397551321576	-0.3912636284823502	0.1019213745135495	-4.345267070018825	-1.00043526696693	-0.2208512676513383	-0.1780519748163986	0.0697488804365568	0.0599453918174102	-0.8850140695299596	-0.4574592888308324	0.1187381708873214	-2.773646195014964	0.690557037500874	-4.364322984395609	-3.0650898666140827	-2.67369326967192	0.1511485610471163	-0.9779063994362298	0.5105009686541739	-3.4238637014690125	-0.3912636284823502	-1.00043526696693	-0.1780519748163986	-0.4574592888308324	0.1187381708873214	-3.0650898666140827	-0.8216424733527572	-0.7840644501193822	0.2766952877793554	-3.218010240621036	-0.6381843316269865	-1.747926987490735
gRNA_CDK7_targ_119	targeting	Subpool1	CBE	-0.1583925988965499	-0.2313369022234446	-0.5829696904227376	0.4217057840292184	0.4386739266120444	-0.4223885383423859	-0.2824474566850906	1.0456615639338669	0.93165979802601	-0.3735450090146951	0.4169363041198637	-0.5098531348485538	0.1063665436623039	1.760705378685281	0.4239037063133938	1.0371430336605605	-1.3495469944562106	-0.0150016089199116	-0.9484879583767593	1.192758679407555	0.6023009120209368	-3.98730005146476	0.8904166058744095	0.9028083707184617	0.6326216078344881	0.0550272666965425	0.790738052526165	-1.9521865567536725	-2.5168661329181745	-1.767274182783071	-0.2313369022234446	0.4217057840292184	0.93165979802601	-0.3735450090146951	0.4239037063133938	-0.0150016089199116	0.6023009120209368	0.8904166058744095	0.6326216078344881	-1.9521865567536725	-0.3242330638475774	0.145997057432959	0.5649579684249287	-0.1554872799144617	0.763658542886993	-0.1091351899051873
gRNA_CDK7_targ_120	targeting	Subpool1	CBE	0.2854389177639395	0.331240833646599	-1.0271222547100591	0.0704743142369919	-0.4254898721663888	0.5108557908619066	-0.558127706785133	0.2457904966195306	-0.0107984885536744	-0.1939532787758786	-1.0915874854447718	0.8883314011246125	-0.4665228560541352	-1.5762175077152578	0.0340043955816252	-0.8107904255283694	-1.7303934442528983	-0.1357926427603837	-0.8893897276139714	-0.3863234879733407	0.0223219106258321	0.3638476163404736	-0.0616312845223554	-0.3260162794454982	-0.0806811660019441	0.1993687030314633	0.7508822571276343	-0.6823742424301985	-2.8793671110482304	-1.5180779631761665	0.2854389177639395	0.0704743142369919	-0.0107984885536744	-0.1939532787758786	-0.4665228560541352	-0.8107904255283694	-0.3863234879733407	-0.0616312845223554	0.1993687030314633	-1.5180779631761665	-0.1368141677665068	0.0519467443108365	-0.1077118995730923	-0.1324031210320126	-0.6695786560625893	-0.8923255041805503
gRNA_CDK7_targ_121	targeting	Subpool1	CBE	-0.4362151032815276	-0.5219238996794721	-0.0360787039601179	0.8298475316978633	0.644157802564734	-0.0081314851659656	-0.4469312037496245	-0.1601619432300794	0.1578354967959273	0.5052791408649033	-0.8971949706105457	-2.8724079168732346	-1.7619273493932273	-2.7693805928724102	0.2394995547114706	-0.3025370929116737	-0.5867098664227902	0.510673388095609	0.0453136949301926	0.6274093022499584	0.2055610680965348	-2.764998140569277	-1.4970536052828458	-0.0681083763871877	-0.2353819710611165	-1.0700022851921498	-0.0888109236184723	0.4684762980925463	-0.5684174132568207	0.5877065280702369	-0.4362151032815276	0.644157802564734	-0.1601619432300794	-0.8971949706105457	-1.7619273493932273	-0.3025370929116737	0.2055610680965348	-1.4970536052828458	-0.2353819710611165	0.4684762980925463	-0.3314059023070392	0.4886246163655438	-0.1497525500612588	-1.0881079155396256	-1.430602795851389	-0.1261911904129516
gRNA_CDK7_targ_122	targeting	Subpool1	CBE	-0.3063351294994527	-0.3072849887243398	-0.0624893006822875	0.0953114645995383	-0.4217156061056836	-0.6033912964907469	0.1328702308382096	-0.028423421389743	0.2240763204515488	-0.8127624444564806	-1.2188849301923612	-1.1664074757637972	-1.3413405252014248	0.3911428916524395	-0.4358010740397731	-0.0201482920786175	0.5016575658458701	-0.7973281509461345	0.0925684273000339	-0.4253341054869598	0.1419748553355926	0.3619722079941037	-0.160612707325123	0.775038447221895	0.2479723961639605	-0.8295522942667284	0.0947039593515113	-0.5044165286034138	-0.0371914923957372	-1.6620320346463917	-0.3063351294994527	-0.4217156061056836	0.1328702308382096	-1.1664074757637972	-0.4358010740397731	-0.0201482920786175	0.0925684273000339	0.3619722079941037	0.0947039593515113	-0.5044165286034138	-0.2253698063020266	-0.3099318126656307	0.1095077099666717	-1.0660182834708796	-0.4619995691962528	-0.1052729590596273
gRNA_CDK7_targ_123	targeting	Subpool1	CBE	-0.2317861074020198	-0.2175926229234499	0.30007173594819	0.3287783150166117	-0.3479165295853263	-0.4291899366284065	-0.068236071234693	0.4191790196281859	0.0920357116112709	-1.7726823917226615	-0.6034380547330153	-0.6010334800055079	-1.1638938041233766	-1.1694687619612338	0.2753454893134926	0.6229305959676714	-0.0004593365898528	-0.2088317500341637	-0.1584993126343342	0.081720770702826	0.6306259767599833	-0.5006847417521048	-0.6670904125236596	0.1035876528931706	0.2499670038435286	0.1792467765981039	-0.0360772938635632	-1.2044024033430292	-2.834937243228349	-1.4719783132194573	-0.2175926229234499	-0.3479165295853263	0.0920357116112709	-0.6034380547330153	-1.1638938041233766	-0.0004593365898528	0.081720770702826	-0.5006847417521048	0.1792467765981039	-1.4719783132194573	-0.0497689981257599	-0.149442717065707	0.1476595533349212	-0.9923846421537282	-0.6860056922570393	0.1378798364478849
gRNA_CDK7_targ_124	targeting	Subpool1	CBE	-0.2569177186040011	-0.2920373458187965	-1.2028038390871465	-0.4679612266936314	-0.0452266392462535	-0.32221760759302	0.3354355216408876	-0.0952877052954051	-0.5831244443833665	-0.9640092679143432	-1.301849781560846	-0.5909491279942047	-0.5273870435662026	-1.5765185725395332	-0.4110616324027238	-1.194392964361414	-1.0216232961145018	-0.5873087879114864	-0.6929295654147992	-0.9915144101811336	-0.2145715617887126	-0.9834119402749792	-0.5584208117027789	-0.2723832847342474	-0.3100611497732506	-0.9079118750582108	0.0010827081778428	-0.8584153864006246	-2.691669477379357	-1.9195926430283003	-0.2920373458187965	-0.32221760759302	-0.0952877052954051	-0.9640092679143432	-0.5273870435662026	-1.0216232961145018	-0.6929295654147992	-0.5584208117027789	-0.3100611497732506	-1.9195926430283003	-0.5839196345033147	-0.278468491177635	-0.1143255426792946	-0.952269392489798	-0.8383224161694866	-0.9344416827958008
gRNA_CDK7_targ_125	targeting	Subpool1	CBE	-0.3666723111105483	-0.4420315445221023	-0.3994393066091276	-0.1948528189135068	-0.4439090448525644	-0.6205178298855023	-0.5604962787765595	-0.3062113475880054	0.1926490497916199	-0.6406513924983235	-1.369741459042832	-1.9963621392536035	-3.6700882234457697	-1.5739256642408608	0.0925530245405939	-1.7329476651643518	0.191485060441932	0.2569481497515505	-0.3054244111744812	-0.5624664067641967	0.2388181078311736	-0.6845792546455045	-0.3875120538960291	-0.4596315591140555	0.239977513773049	-0.6278819981153079	-0.6556175602202038	-0.8625011586745758	-2.03976161595798	-0.8661447433462083	-0.3994393066091276	-0.4439090448525644	-0.3062113475880054	-1.369741459042832	-1.5739256642408608	0.191485060441932	-0.3054244111744812	-0.4596315591140555	-0.6278819981153079	-0.8661447433462083	-0.402714387413926	-0.4197598978838578	-0.2246861921909816	-1.3355849969315865	-1.7171536210486789	-0.4281714849902898
gRNA_CDK7_targ_126	targeting	Subpool1	CBE	-0.3364206259548488	-0.1894479404049864	0.2062602075308049	-0.0432884662796232	-0.1650511419065525	-0.2440293203851229	-0.2381880738665469	0.1315847857139026	0.3755764391850553	-1.1932857652370858	0.4226241081629442	-0.3722750684374323	-0.7433355805615948	1.402887415867231	0.1021578108949452	0.9106178154443856	0.120922723112907	0.0379250273988727	-0.5068619960832754	0.1331911778529427	0.3892324256255685	-0.5161274430498312	-0.236137495995941	0.0082252230934529	-0.6104210002207434	0.1671319347211231	-0.2932645268027946	-0.0164071836512529	-1.0955689180559889	-0.8248381418114442	-0.1894479404049864	-0.1650511419065525	0.1315847857139026	-0.3722750684374323	0.1021578108949452	0.120922723112907	0.1331911778529427	-0.236137495995941	-0.2932645268027946	-0.8248381418114442	-0.1065361196096767	-0.1507896428570996	0.0896577170108036	-0.3809789085038579	0.2539032154001939	0.3564885219853884
gRNA_CDK7_targ_127	targeting	Subpool1	CBE	0.1354097087837262	0.1465853783193787	-0.0631919699105343	0.1459878212391374	0.5413977653685553	-0.0271744629677703	-0.7212592715489986	-0.3392005873224443	-0.0861624437475399	-1.5162008232062325	-1.2334874301602892	-0.2119848054416623	-0.541504761416864	-0.1271230097423683	-0.6872759532006961	0.0986765654088311	0.6852677927165305	-1.29166977980411	-0.3506425575432955	-0.2290949228946956	0.0694224841418004	0.1771517189396308	-0.3186482674086602	-0.8339078421678683	0.4838604064805378	0.2797575549772719	-1.3696878737658271	-0.1511766743060038	-0.8166968079718832	-1.1317691385362325	0.1354097087837262	0.1459878212391374	-0.3392005873224443	-1.2334874301602892	-0.541504761416864	0.0986765654088311	-0.2290949228946956	-0.3186482674086602	0.2797575549772719	-0.8166968079718832	0.0729343723975235	0.2200703745466408	-0.3822074342063276	-0.9872243529360611	-0.4519679081199761	-0.1692418072262494
gRNA_CDK7_targ_128	targeting	Subpool1	CBE	-0.3668785299214602	-0.2970040256313274	-1.302168738031	-1.137280923851189	-0.4146342263689582	-0.7305942637792548	-0.4110288405496167	-0.063252101778081	-0.6358936643759668	-1.771542183597903	-0.1623514435867968	-1.305606301258093	-0.3295171505785717	0.1287872166959398	-0.3853578884528613	-1.763194937010245	-0.9474096993298972	-0.6143110710299445	-0.4913954016813261	-0.5824369065690368	-0.4777962244237348	-2.322896742528868	-0.9441575152460204	-1.1194790595821784	-0.4056207626087946	-1.7022331694777493	-1.3319170621756424	-0.7462225752840635	-1.3680132374761118	-0.4779548341733761	-0.3668785299214602	-0.7305942637792548	-0.4110288405496167	-1.305606301258093	-0.3295171505785717	-0.9474096993298972	-0.4913954016813261	-1.1194790595821784	-1.3319170621756424	-0.7462225752840635	-0.6553504311945959	-0.760836471333134	-0.3700582022345549	-1.079833309480931	-0.1953626074451644	-1.108305235790029
gRNA_CDK7_targ_129	targeting	Subpool1	CBE	-0.2636576026756322	-0.2635034492785802	-1.0778490105960752	-1.1498975958684414	-0.5613971531134636	0.001212874338511	-0.2535725316665461	-0.7945449651527804	-0.4178634020400093	-4.478406314073522	-2.3971162139953632	-4.198553477653383	-1.0559816645704798	-0.86430668324459	-0.8820370262445886	0.14730806811107	-0.7098635633733823	-1.0164980005239663	-0.4971884572208848	-0.8524370226167018	-1.0935758875598822	-0.147904022831675	-0.714841269559515	-1.1629410810108154	-0.2129079512703876	-0.8826500168944833	-1.1978837172609345	-0.1391520939965321	-0.1692281210420676	-2.705619657151272	-0.2636576026756322	-0.5613971531134636	-0.4178634020400093	-4.198553477653383	-0.8820370262445886	-0.7098635633733823	-0.8524370226167018	-0.714841269559515	-0.8826500168944833	-0.1692281210420676	-0.5350033541834293	-0.570027291547798	-0.4886602996197786	-3.6913586685740896	-0.9341084580198862	-0.5263511652620928
gRNA_CDK7_targ_130	targeting	Subpool1	CBE	-0.0460035420107353	0.0457334287896361	-1.2297396207276332	0.1040904836336828	0.0233752561677699	-1.641014404666918	-0.2442456520169409	-0.3923320386631951	0.152307961537639	0.1671622044875228	-1.8734824810810955	-1.3495485069479136	-1.0361367074290375	-2.052184565796614	-0.5309994176205353	-0.6385116528836345	-1.2951977981439615	-0.5703154650084297	-0.5050625183168951	-1.1508477472534453	-0.4193504157859009	0.0766074824343165	0.7308012712364601	-0.7550412542317443	-0.3159473202338989	-0.2131854058328666	-0.7326353718602625	0.569848071984721	-0.2327973382917967	-1.549187775028391	-0.0460035420107353	0.0233752561677699	-0.2442456520169409	-1.3495485069479136	-1.0361367074290375	-0.6385116528836345	-0.5050625183168951	0.0766074824343165	-0.3159473202338989	-0.2327973382917967	-0.4100032446495774	-0.5045162216218217	-0.161423243047499	-1.018622927847162	-1.2064402302820625	-0.8346749720120087
gRNA_CDK7_targ_131	targeting	Subpool1	CBE	-0.687769038736756	-0.6178962455538008	0.1950198079841969	-0.0984641125816596	-0.4907141871950345	-0.1111559331276139	-0.3754260047946802	-0.3669714669806387	-0.3807898804534071	-1.6751956941766628	-1.0499899007098472	-1.7387009795517132	-0.2515087172248507	-0.3650625211560351	-0.1081741794987402	0.4914697474121045	-0.1562387934271503	0.1126925277919793	-1.134168174728678	-0.8175222408460072	-0.2571904279081945	0.7178606413993237	-0.0420003119485699	-0.2418814466764819	-0.4313660015308787	0.0844661476742162	-0.0583347316762022	0.6166257798345827	-0.5705447494174519	-0.5086303805094973	-0.6178962455538008	-0.1111559331276139	-0.3754260047946802	-1.6751956941766628	-0.2515087172248507	0.1126925277919793	-0.8175222408460072	-0.0420003119485699	-0.0583347316762022	-0.5086303805094973	-0.3702151587687866	-0.233444744301436	-0.374395784076242	-1.487962191479408	-0.2415818059598754	0.1493078272589778
gRNA_CDK7_targ_132	targeting	Subpool1	CBE	-1.0904430500560494	-1.0305292058516726	-0.9953852192487048	-0.4088369356899989	-0.7493892247402107	-0.2299333427910385	-0.7554226228672386	-0.5545873062135386	-0.3717950600185104	-0.3047916791240078	-1.4887639156620056	-0.5712529304319908	-1.181461212627635	-0.867388939660364	-0.6098042657342163	-0.7854956614950849	0.3285422933340216	-0.6108993994125993	-1.2437638630756092	-0.3821232237887713	-0.7536940360101615	0.6247150293294861	0.112121034659616	-0.4176309741186653	-1.0040521588975646	-0.1805017992785971	-1.0920985557903955	0.4286449207752467	1.0920011241309155	-1.3602332491228464	-1.0305292058516726	-0.4088369356899989	-0.5545873062135386	-0.5712529304319908	-0.867388939660364	-0.6108993994125993	-0.7536940360101615	0.112121034659616	-1.0040521588975646	0.4286449207752467	-1.0387858250521422	-0.4627198344070827	-0.5606016630330959	-0.7882695084060014	-0.8862181393407385	-0.3559509225245542
gRNA_CDK7_targ_133	targeting	Subpool1	CBE	-0.1130700128137723	-0.0671847049649823	0.5924505604478287	0.3723396282068363	-0.0564190437042806	0.4034441231307074	-0.8941299259429216	-0.5843926798390472	-0.313428860738276	0.7157547135716364	-0.4666078341109869	-2.1733380204607813	-1.0950482425245875	-0.4354630020392259	-0.1531848068875303	-0.2262526406561205	-0.4365343573135051	0.015136507108753	-1.0247353106806705	-0.5168331272583385	-0.4879974958382718	-0.1125062924162717	-0.3238107515012384	-0.8974003973839391	-0.7032945895230758	-0.0635183315090161	-0.4882432482903956	1.5593946587977554	0.3903608892116375	-1.6050342566153557	-0.0671847049649823	0.3723396282068363	-0.5843926798390472	-0.4666078341109869	-0.4354630020392259	-0.2262526406561205	-0.5168331272583385	-0.3238107515012384	-0.4882432482903956	0.3903608892116375	0.1373986142230246	0.2397882358777544	-0.5973171555067484	-0.641397047000044	-0.5612320171504479	-0.2158834969536242
gRNA_CDK7_targ_134	targeting	Subpool1	CBE	-0.0266298805935272	0.0556448406381432	0.2422543685451537	-0.697092124268478	0.3644090054573051	-0.6166902658344015	-0.4540730292890034	-0.2430708203686711	-0.13811072832778	-0.6711258028419486	-0.8549071241898819	-0.5667676756109578	-0.2874733048509693	1.1665862731731214	0.2382590867599901	-0.5965252132569622	-0.2441988075454468	0.556729089625038	0.0038663975896409	-0.5472772854475441	-0.5040716213465026	-0.248560912360762	-0.3342183938031676	0.2250574513274423	0.5812083689862215	-1.1582026674625294	-0.576482407533751	-0.4301252140884891	-1.3796246226771882	-0.2472042716459941	0.0556448406381432	-0.6166902658344015	-0.2430708203686711	-0.6711258028419486	0.2382590867599901	-0.2441988075454468	-0.5040716213465026	-0.248560912360762	-0.576482407533751	-0.4301252140884891	0.0904231095299232	-0.3164577948818581	-0.2784181926618181	-0.6976002008809293	0.3724573516940474	-0.0946649770591236
gRNA_CDK7_targ_135	targeting	Subpool1	CBE	-0.0319392390838477	0.0686637081822229	0.4793262325905562	0.0226879538685493	-0.2662065731823096	0.2326081729769141	-0.3387084844735346	-0.2265151102434826	0.0325696777390316	0.3253834648835227	0.6899032519246734	-0.2467792303737056	0.3278646534533556	0.4463691915628167	0.7239437270486639	0.9935020041416815	0.3908217092273703	1.279490637163377	0.5700914898210808	-0.487041075578901	-0.435456584368874	-1.2670721496548156	-0.2778015934173589	-0.3589374773559337	0.0956837825981062	0.1444988980782983	-0.0067045949430561	1.4021369524249765	1.6004853987673824	-0.6673832315634299	0.0686637081822229	0.0226879538685493	-0.2265151102434826	0.3253834648835227	0.4463691915628167	0.9935020041416815	-0.435456584368874	-0.3589374773559337	0.0956837825981062	1.4021369524249765	0.1720169005629771	-0.0036368154456153	-0.1775513056593285	0.2561691621448301	0.4993925240216121	0.887938116844143
gRNA_CDK7_targ_136	targeting	Subpool1	CBE	-0.401915319006988	-0.3408717555325855	0.3756396537952748	0.0603173591515006	0.2646006659997492	0.7919277138989043	-0.3236410808478509	0.2551038843940053	0.3945184392421596	0.628511096145851	-0.1513353112532497	-1.1585475966277776	-0.6817584774428612	-0.3543458197492325	0.4382766243879948	-0.3332008970153751	0.1625926747136421	0.6655275394813375	-0.1326853288471828	-0.4909634694673166	0.0959319834034099	-1.010456093285982	-0.148094752866104	-0.5239826890939522	-0.2028821081839582	0.7485272190619491	0.0457348942089551	0.9234344537497688	0.7463152177365775	-1.0491644253888417	-0.3408717555325855	0.2646006659997492	0.2551038843940053	-0.1513353112532497	-0.3543458197492325	0.1625926747136421	-0.1326853288471828	-0.5239826890939522	0.0457348942089551	0.7463152177365775	-0.1223824735814328	0.372281913016718	0.1086604142627713	-0.2271239372450587	-0.1992758909346996	0.1649731057265348
gRNA_CDK7_targ_137	targeting	Subpool1	CBE	0.4818837093008569	0.5208357980365773	0.2625780452970601	-0.3738106455433861	-0.082108282209377	0.3874992434186954	-0.3699644728945065	-0.2658208106155644	-0.3965094036434974	0.4562459314023322	-0.6251698151724386	1.4588294136832405	-1.3857848374085973	-1.319296634535477	-0.0606512110558644	0.5820047027797826	0.8446120591665095	0.2570378455604326	-0.0285019933065657	-0.4196270069705798	0.0044246641109634	0.0573813180145586	-0.0659830437199967	-0.382287489315915	-0.0019814143511041	-1.0314353606747002	0.015268178170707	1.287641837717794	0.5197164368714304	0.3452093647209501	0.4818837093008569	-0.082108282209377	-0.3699644728945065	0.4562459314023322	-1.319296634535477	0.5820047027797826	-0.0285019933065657	-0.0659830437199967	-0.0019814143511041	0.5197164368714304	0.4217658508781647	-0.0228065614446892	-0.3440982290511895	0.4299685099710446	-0.9219108943333127	0.5612182025022415
gRNA_CDK7_targ_138	targeting	Subpool1	CBE	-0.7050598423119278	-0.6749389760047456	-0.0468504738921154	-0.2156427913400237	0.5589434927028409	-0.9933315917374064	0.0511911695106504	0.2571304873095622	-0.6371917355724912	-1.0602576955586975	-0.6024376586916722	-0.5948448762411216	-0.3131656757436967	-1.9224045610272704	0.7486827790497373	-0.017759718920471	0.6407357716727075	1.072779601090446	0.1428029247229441	0.1719403352150331	0.2197136561167267	0.0704288644672462	0.6972658485874713	-0.1278219669993131	0.1265580060828666	0.3163871488825084	-0.3448412146829294	-0.4411044850509661	-1.1977978100621711	-0.1600366590061508	-0.6749389760047456	-0.2156427913400237	0.0511911695106504	-0.6024376586916722	-0.3131656757436967	0.6407357716727075	0.1719403352150331	0.0704288644672462	0.1265580060828666	-0.4411044850509661	-0.4756164307362629	-0.2166769634581963	-0.1096233595840928	-0.7525134101638304	-0.4956291525737433	0.5652518846142275
gRNA_CDK7_targ_139	targeting	Subpool1	CBE	0.8448471836099477	0.8764093513565974	0.2446154197861074	-0.7915357456805261	-0.8485572142309731	-0.912272002806016	0.0964846547796213	-0.3016997243765256	-0.174595016444815	-5.626759908665691	-3.894521769196437	0.0731496506123958	-1.191466510387309	-3.956736945037782	-0.4802569999416655	-0.1442687403718428	-0.0209379345236241	-0.72282007484213	-1.26823101062338	-1.5457684296506162	-0.7724031263989309	-0.6741746028061578	0.4255612217032656	-0.6372334157395172	0.4422093035293172	-0.6136525590598279	0.6861537273830328	0.5032989185635315	-0.9240794786794676	-0.9744734855889388	0.8448471836099477	-0.8485572142309731	-0.174595016444815	-3.894521769196437	-1.191466510387309	-0.1442687403718428	-1.26823101062338	-0.6372334157395172	0.4422093035293172	-0.9240794786794676	0.6552906515842175	-0.8507883209058384	-0.1266033620139064	-3.1493773424165767	-1.876153485122252	-0.296008916579199
gRNA_CDK7_targ_140	targeting	Subpool1	CBE	-0.0054755515780979	-0.0144188150314004	-0.5864200871761844	0.7242336880150025	0.03618248894371	-0.3819279063097368	0.1567816551274765	-0.222159911715267	0.4268360664635895	-0.9653175825761708	-1.520176886059193	-1.0178675823725956	-1.7320302212552352	0.1829753575704949	0.3964348691392075	0.6529525898847892	-0.8716408972027155	0.5717149664242132	0.2007598552388707	-0.5330331043736457	-0.0517533178103359	0.3245124362253476	-0.5776431960856387	0.8803326355369618	-0.6930755014794698	-0.2103425210934223	-0.883955609572362	-0.0484250345939829	-1.0805009352673312	-1.7354065924265076	-0.0144188150314004	0.03618248894371	0.1567816551274765	-1.0178675823725956	0.1829753575704949	0.5717149664242132	-0.0517533178103359	0.3245124362253476	-0.6930755014794698	-1.0805009352673312	-0.2021048179285609	0.1261627568829919	0.1204859366252663	-1.1677873503359866	-0.3842066648485109	0.1176755530354289
gRNA_CDK7_targ_141	targeting	Subpool1	CBE	0.1245577876265194	0.1511749027163025	-0.1462088061880924	0.569279123614912	0.3177414989690166	-0.6963094635611516	0.6787469747923384	0.6647036762909572	0.5251029374706958	-1.2896567683000977	0.3895819183287067	-0.17085478449179	0.466160907205437	-0.3048743521194745	-0.1484099256572142	1.0621919264731858	-0.1536463469879049	-0.9604430757630346	-0.7317902243814951	-0.499204074820821	0.2188922738806728	0.9542622856578772	-0.216659081449991	0.3217950152975723	0.1567250414444377	-0.2049601927779165	-0.3929162935508906	0.688259589452632	-2.1859521260769146	-1.707620638933433	0.1245577876265194	0.3177414989690166	0.6647036762909572	-0.17085478449179	-0.1484099256572142	-0.1536463469879049	-0.499204074820821	0.3217950152975723	-0.2049601927779165	-1.707620638933433	0.0431746280515764	0.0635703863409256	0.6228511961846638	-0.3569765448210603	0.0042922098095827	-0.0172991654259178
gRNA_CDK7_targ_142	targeting	Subpool1	CBE	0.3860342246555742	0.4597450991413065	0.7066531887187967	-0.2166952318588546	0.2103406746137855	0.3860036945668466	0.5601830262997473	-0.0268603237307315	0.1398897867130727	-1.6629051101253454	1.3012713197582195	-1.1194248650874274	1.153866007599698	-1.3693315036541271	-0.0958788400567266	-0.4394178324959127	1.0742464723375371	-0.2461683281544414	-0.514977883142235	0.3501960596557405	-0.0867747697718015	-0.0428894950208377	-0.2880723589005332	0.0458607729426648	0.2222523757642797	0.3884247067356245	-0.4968063748140235	0.0123083332095782	-1.1587180751375523	0.399565402542064	0.4597450991413065	0.2103406746137855	0.1398897867130727	-1.1194248650874274	-0.0958788400567266	-0.2461683281544414	-0.0867747697718015	-0.0428894950208377	0.2222523757642797	0.0123083332095782	0.5174775041718925	0.1265497124405925	0.2244041630940295	-0.4936862184848511	-0.1037814453703852	0.129553437229061
gRNA_CDK7_targ_143	targeting	Subpool1	CBE	-0.3530026716975925	-0.2012218502917031	0.8807265628967819	0.7385209416539761	-0.5314091624777161	0.7200559441096208	0.1506185238387863	0.0301578680914418	0.6772737370185752	0.1880858396790098	0.1449539017198062	0.3520703288303873	-0.2821629422524336	-1.6670690274826905	-0.0486773026638761	-0.7741545920789787	0.9335735363999668	-0.2467564903483776	-0.4293268424086601	0.3550821767443652	-0.349839691665638	-0.0641435319991591	0.131635680422737	0.4912665906827309	-0.2229044968722152	0.6780017294798979	0.4088257421374539	0.6064263663965355	-0.2538593317120695	-1.2752126041359997	-0.2012218502917031	0.7200559441096208	0.1506185238387863	0.1880858396790098	-0.2821629422524336	-0.2467564903483776	-0.349839691665638	0.131635680422737	0.4088257421374539	-0.2538593317120695	0.1088340136358287	0.3090559077619603	0.2860167096496011	0.2283700234097344	-0.6659697574663335	-0.0291125153424632
gRNA_CDK7_targ_144	targeting	Subpool1	CBE	-0.4561210542265611	-0.3132424756641284	-2.242970239819665	-0.5706913545315188	-0.4209227573439508	-1.381060666500962	-0.1486276101516161	0.004595674528182	0.0791815927789187	-1.7745531784236546	-2.23094464574099	-1.52623516012032	-0.2965431652054167	-2.805682951997643	-0.4651155950356559	-1.0315040785009746	-0.3797742876815118	-0.7060078631154596	-0.155640472582881	-0.2252120180754441	-0.4634389322208717	-1.108671240787768	0.6750430256623424	-0.2622535257131826	-0.084579174200027	-3.695079470666511	-0.3754269661823888	-2.096588035225537	-4.99918963797324	-1.8777054146794523	-0.4561210542265611	-0.5706913545315188	0.004595674528182	-1.7745531784236546	-0.4651155950356559	-0.7060078631154596	-0.2252120180754441	-0.2622535257131826	-0.3754269661823888	-2.096588035225537	-1.0041112565701182	-0.7908915927921439	-0.0216167809481717	-1.8439109947616548	-1.1891139040795715	-0.7057620764326487
gRNA_CDK7_targ_145	targeting	Subpool1	CBE	-0.0944739010587693	-0.1253120021555016	-0.7570359133842954	-0.7045688049681096	-0.068938911943004	-0.8102496479693715	-0.0556158335644916	0.0418636729368639	-0.1279994909367434	-1.586504844926645	-2.643336468733783	-1.7736809511520504	-0.2115108509918037	-1.246915573708413	-0.0786840212992468	-0.4203346533006669	-1.299707412280879	-0.2696952590509474	0.0465697200983012	-0.2712272315267602	-0.072630591628218	-0.973948364980612	-0.0709295249680309	-0.5440374474134886	-0.7827309535641084	-0.2485287115554217	0.1701984077699734	-1.4443836699255177	-2.0928702499590512	-0.1993679580219238	-0.1253120021555016	-0.7045688049681096	-0.0556158335644916	-1.7736809511520504	-0.2115108509918037	-0.4203346533006669	-0.072630591628218	-0.5440374474134886	-0.2485287115554217	-1.4443836699255177	-0.3256072721995221	-0.5279191216268284	-0.047250550521457	-2.001174088270826	-0.5123701486664879	-0.6632457748774977
gRNA_CDK7_targ_146	targeting	Subpool1	CBE	-0.3258229818737098	-0.3430706827191135	-3.058302753193676	-1.1115493254538389	-2.081218773032342	-2.4596976423241084	-0.1112959638830883	-0.3487097778065419	-1.0222959199916757	-3.849611606468349	-1.061079282286029	-1.855102876451804	-1.9308444170796264	-2.907095146626032	-1.292932800607952	-2.369141993987364	-1.839093123220909	-2.471890848500358	-0.8586593571991354	-2.62919685937578	-0.6978956282062502	-5.398936450443488	-1.114998801821787	-0.7726228228721341	-1.7895929423125776	-2.750720337936858	-0.0538240363899698	-3.772221197325636	-4.946170726986317	-2.7266181710675435	-0.3430706827191135	-2.081218773032342	-0.3487097778065419	-1.855102876451804	-1.9308444170796264	-2.369141993987364	-0.8586593571991354	-1.114998801821787	-1.7895929423125776	-3.772221197325636	-1.2423988059288331	-1.884155246936763	-0.4941005538937686	-2.255264588402061	-2.0436241214378703	-2.22670865523621
gRNA_CDK7_targ_147	targeting	Subpool1	CBE	-0.4323458765102163	-0.3865717623875285	-2.187685216919123	-0.6557244330207804	-0.5420611806449273	-1.4253430538207887	-0.4997840635310074	-0.1734966553521712	-0.2267062549719356	-2.0950519917231016	-2.4738857459143024	-1.67795969930498	-1.5186772337274832	-1.692338264945745	-1.0338054875823874	-1.340730089386045	-1.1435437605559966	-1.789621868129579	-0.5186578470540004	-0.7866947716945704	-0.2282954184769208	-0.906501948852113	-0.7866461814354972	-0.6479796833890702	-0.7683620422572075	-1.4904701420290123	-0.904368410576102	-2.985158989805328	-3.979115993712522	-2.4405090419718114	-0.4323458765102163	-0.6557244330207804	-0.2267062549719356	-2.0950519917231016	-1.5186772337274832	-1.340730089386045	-0.5186578470540004	-0.7866461814354972	-0.904368410576102	-2.985158989805328	-1.002200951938956	-0.8743762224954988	-0.2999956579517047	-2.082299145647461	-1.4149403287518718	-1.4246319060238737
gRNA_CDK7_targ_148	targeting	Subpool1	CBE	-1.288954571169061	-1.2750863895395064	-2.6041578782753305	-0.8738223234913414	-2.8697893711043947	-3.5798642831793788	-0.3925726020899827	-0.7055856555721842	-0.2520690372232774	-5.689939624828124	-6.248578368626269	-1.8711092084465248	-2.0760307351279303	-0.2779823370746226	-0.7616286080092003	-2.291350458282606	-0.7226106151493812	-1.022850466016576	-0.5359828453739961	-0.401081939181583	-0.918385478513614	-2.212667946303383	-1.860632761899344	-0.7545613256990196	-0.6824475782588106	-0.6492468513312285	0.0201406480029552	-5.67283316245558	-5.020974081922931	-2.2713838857408826	-1.288954571169061	-2.8697893711043947	-0.3925726020899827	-5.689939624828124	-0.7616286080092003	-1.022850466016576	-0.5359828453739961	-1.860632761899344	-0.6492468513312285	-5.020974081922931	-1.722732946327966	-2.441158659258372	-0.4500757649618148	-4.603209067300306	-1.038547226737251	-1.3456038464828544
gRNA_CDK7_targ_149	targeting	Subpool1	CBE	-0.7571713545241707	-0.7658485439690482	-2.4200887154976547	-2.322745543976073	-1.525641378712823	-2.769370618525616	-0.4932141877588569	-1.1802926948593744	-1.833506206445804	-2.7552804673619007	-2.9786881990466685	-1.7331295779932907	-3.511669015368101	-3.1647337357014798	-1.707463551803772	-2.988904211971928	-2.070565488791252	-1.7792321671530755	-0.7144713503826517	-1.9972234866833969	-1.6654324044129332	-2.1214515541946937	-0.512325093393169	-1.4667580408417311	-2.532888077773854	-1.105584545001565	-1.241076453417772	-4.757905906942184	-4.29052207843716	-4.121489552020188	-0.7658485439690482	-2.322745543976073	-1.1802926948593744	-2.7552804673619007	-3.1647337357014798	-2.070565488791252	-1.6654324044129332	-1.4667580408417311	-1.241076453417772	-4.29052207843716	-1.314369537996958	-2.205919180404837	-1.169004363021345	-2.4890327481339534	-2.7946221009577843	-2.2795672893054184
gRNA_CDK7_targ_150	targeting	Subpool1	CBE	-0.4069097210153438	-0.3071543153517813	-2.062557769609038	-1.0224881193119548	-1.2485244930425754	-0.5085442041137167	-0.1028101108295369	-0.4543490674275782	-0.1540375679779601	-1.7441426161658742	-2.1715665447150947	-2.828841452030036	-1.477799389298288	-2.3575178559478065	-1.2289438775414248	-2.030640831286795	-1.28898088178424	-1.9880664771908725	-0.6917993147775584	-0.6910422736156144	-0.288838681172484	-0.5033277216954001	-0.8646532935204144	-0.8994232239099444	-0.4393845066981412	-1.1763650122506306	-0.8384631926358204	-2.7833936841075	-5.129144626417382	-2.3109343356672687	-0.4069097210153438	-1.0224881193119548	-0.1540375679779601	-2.1715665447150947	-1.477799389298288	-1.9880664771908725	-0.6910422736156144	-0.8646532935204144	-0.8384631926358204	-2.7833936841075	-0.9255406019920542	-0.926518938822749	-0.2370655820783584	-2.2481835376370016	-1.688087040929173	-1.7692293967539692
gRNA_CDK7_targ_151	targeting	Subpool1	CBE	-0.2834444915548313	-0.1579366983885907	-1.5891048687374545	-1.135031254734136	-0.5755988572044028	-1.940948231507244	-0.1549262538051896	-0.1244284184722402	-0.4105923511532788	-2.521916402273034	-4.281065328585869	-0.3883768633406813	-0.8751024710708961	-2.1088929935829817	-0.4139963051475634	-0.5320185663948291	-0.8992208185245386	-0.6551245238913681	-0.6627798336265526	-0.6953030836166392	-0.855753757700984	-0.3262263166078328	-0.4619563647904314	-0.5470425252063582	-0.3550106924270935	-0.8852588718207438	-0.5521025632236657	-1.921251274244016	-3.2275568669175816	-2.3362188675812643	-0.2834444915548313	-1.135031254734136	-0.1549262538051896	-2.521916402273034	-0.8751024710708961	-0.6551245238913681	-0.6953030836166392	-0.4619563647904314	-0.5521025632236657	-2.3362188675812643	-0.6768286862269589	-1.2171927811485943	-0.2299823411435695	-2.397119531399861	-1.1326639232671472	-0.6954546362702452
gRNA_CDK7_targ_152	targeting	Subpool1	CBE	-0.4133196212421626	-0.3708240118572772	-1.0080481768914742	-0.2680245345541824	-0.3256952379093854	-1.2465609140827725	0.0004946280237966	-0.1168558452485935	-0.205918679555499	-1.9240581604584104	-0.9780729831123522	-0.98920870029387	-1.926431720910435	-3.161770960963523	-0.7119199176307827	-0.5843295065418642	-0.5360301868000078	-1.1593255184694111	0.0067630667943418	-0.3279380942270773	-0.1888026357833472	-2.061090528582316	-1.4833613425029823	-0.2558065305218509	-0.561054934006717	-1.4119291210855769	0.3835125069205166	-2.252693902151802	-2.2695059386344605	-2.4221588184178486	-0.4133196212421626	-0.3256952379093854	-0.1168558452485935	-0.98920870029387	-1.926431720910435	-0.5843295065418642	-0.1888026357833472	-1.4833613425029823	-0.561054934006717	-2.2695059386344605	-0.5973972699969713	-0.6134268955154468	-0.1074266322600986	-1.2971132812882111	-1.9333741998349137	-0.7598950706037609
gRNA_CDK7_targ_153	targeting	Subpool1	CBE	-0.8842534783874598	-0.7664571550117862	-1.99433500316066	-0.846910629190675	-0.5739677304943539	-0.4870230338399571	-0.7024611152397061	-0.2152790406367352	-0.7005624268783285	-2.8598918878914823	-1.77085726012865	-2.29371600060978	-0.6481260535770001	-2.4489809318773714	-0.5064635483024658	0.2690499302562621	-0.5381247814961424	-0.5817934634267452	-0.6496606552985791	-0.6656592754178662	-0.9388384034108654	-2.410007065071495	-0.7368430593678444	-0.8626825418528737	-0.3147637157400329	-1.3886326672645477	-1.3610405110981163	-2.337143120460103	-3.091936862183481	-1.751335345306932	-0.8842534783874598	-0.5739677304943539	-0.7005624268783285	-2.29371600060978	-0.6481260535770001	-0.5381247814961424	-0.6656592754178662	-0.8626825418528737	-1.3610405110981163	-2.337143120460103	-1.215015212186635	-0.6359671311749954	-0.5394341942515899	-2.3081550495433043	-1.2011901779189458	-0.2836227715555418
gRNA_CDK7_targ_154	targeting	Subpool1	CBE	0.2295057864691473	0.2181780038990365	-1.4795972634391026	-1.336091416268839	-0.5034632565978461	-1.3039341704298573	-0.7998588834414	-0.3293191154355449	-0.7296875592243467	-1.061309196253328	0.2156198664991602	-2.5943262171629904	-2.387404080136573	-2.8145650199924064	-1.2679460967245575	-1.199629798593234	-1.4986606178656925	-2.2812178011434963	-1.165390696387298	-1.4713419065732294	-0.3242998090443448	-5.347409998994738	-0.6132488866716896	-0.2213705752788249	-0.1361238063146271	-1.746277715344237	-1.3696412347197464	-3.2040153103900635	-4.555110330601915	-2.76988294016996	0.2181780038990365	-1.3039341704298573	-0.7296875592243467	-1.061309196253328	-2.387404080136573	-1.4986606178656925	-1.165390696387298	-0.6132488866716896	-1.3696412347197464	-3.2040153103900635	-0.3439711576903062	-1.0478296144321808	-0.6196218527004306	-1.1466718489723862	-2.1566383989511797	-1.6598360725341408
gRNA_CDK7_targ_155	targeting	Subpool1	CBE	0.1983001066407498	0.2141915401112473	-0.9151273714430996	-0.7743390768907971	-0.718199900748674	-0.0891091731883439	0.0631652039700314	0.3126140403780332	-0.1588981586158475	-1.1814173387937703	-2.0392997159162447	-1.2177204206452323	-1.241046082912175	-1.4585871842467522	-0.9137318279508242	-1.1105697829082577	-0.7036875116275646	-2.407044387126825	0.1412492303531133	0.3725072726376988	-0.0096274431951771	-0.687519956404929	0.1233345441563651	0.0494308602269574	-0.2480422112927648	-0.5760766579720638	0.5488373789160681	-1.824990437965011	-2.8271416119608674	-1.996876295985884	0.1983001066407498	-0.718199900748674	0.0631652039700314	-1.2177204206452323	-1.241046082912175	-1.1105697829082577	0.1412492303531133	0.0494308602269574	-0.2480422112927648	-1.996876295985884	-0.1675452415637008	-0.5272160502759383	0.0722936952440723	-1.479479158451749	-1.2044550317032503	-1.407100560554216
gRNA_CDK7_targ_156	targeting	Subpool1	CBE	-0.3371689195247613	-0.2638994168636456	-0.6937432630788326	-1.381652899598213	-1.501658349555549	-1.916348470324746	-1.3364453396146738	-0.5789893229022004	-0.2472657892187067	-3.1966476056419832	0.4276283150990566	-2.3287329495422933	-3.307251163273224	-3.095841017458194	-1.3967965240438347	-1.3655133642677508	-0.0816410623716567	-2.029489998812868	-0.759081361620273	-0.492631440955135	-1.2107397342211523	-0.3242613668293764	-1.7195997486809476	-0.5507433829838065	-0.4957457257412665	-0.6442828875290774	0.3359562604729306	-3.427563418058827	-3.602770954712382	-2.9183930857948184	-0.3371689195247613	-1.501658349555549	-0.5789893229022004	-2.3287329495422933	-3.095841017458194	-1.3655133642677508	-0.759081361620273	-0.5507433829838065	-0.4957457257412665	-3.427563418058827	-0.4316038664890798	-1.599886573159503	-0.720900150578527	-1.6992507466950733	-2.5999629015917507	-1.1588814751507586
gRNA_CDK7_targ_157	targeting	Subpool1	CBE	0.1891622971718836	0.2210376635862395	-1.6792492405182329	-0.9034083609862616	-1.625932400882728	-0.762706902228651	-1.3838384473818717	-0.1608728524804555	0.0947640591473085	-2.7898665460308907	-2.92809633030684	-2.4408035065657097	-1.4452079725428106	-1.5997953909119815	-0.5962747585435868	-2.0240366422602296	-2.188826577852713	-0.8310493494203801	-1.2756783247002603	-0.2604367627583014	-0.2485421657559303	-0.7830977140426977	-0.1918565435601377	-0.0519405520838589	-0.8901047456777221	-1.2251761910164412	-0.850612980988189	-2.2027857406270908	-3.711158836106328	-2.3936432406974246	0.1891622971718836	-0.9034083609862616	-0.1608728524804555	-2.7898665460308907	-1.4452079725428106	-2.0240366422602296	-0.2604367627583014	-0.1918565435601377	-0.8901047456777221	-2.3936432406974246	-0.4230164265867032	-1.0973492213658802	-0.4833157469050061	-2.719588794301147	-1.2137593739994597	-1.6813041898444407
gRNA_CDK7_targ_158	targeting	Subpool1	CBE	-0.0740497075804809	-0.1259251174894337	-1.4547959606570229	-0.7725542782823386	-0.8292726615997614	-0.6322782533196286	-0.4010086178075567	0.1118450472766627	0.1799251696571747	-2.1349635353347667	-2.796535246858644	-1.5476332878595305	-1.4176080860544724	-2.02824323855722	-0.0073332602646613	-0.2685039597530474	-1.6579391350485213	-0.0325610216526748	-0.5297677857365395	-0.0250264069079372	0.1224462787455945	-3.339101555192705	-0.5904338770091213	-1.0373467140386805	-0.4109250556657823	-1.278131314035686	-0.2877658278162016	-2.78482524511208	-4.5249269159499255	-2.38995519583337	-0.1259251174894337	-0.7725542782823386	0.1118450472766627	-2.1349635353347667	-1.4176080860544724	-0.2685039597530474	-0.0250264069079372	-1.0373467140386805	-0.4109250556657823	-2.78482524511208	-0.5515902619089792	-0.7447017310672429	-0.0364128002912397	-2.1597106900176466	-1.1510615282921175	-0.6530013721514145
gRNA_CDK7_targ_159	targeting	Subpool1	CBE	0.2997516328438497	0.3540021332822882	-1.660518313929881	-2.078797611412911	-1.17889325876434	0.4361507967205972	-0.9514593045672568	0.3038884762304025	-0.3488416109487357	-0.8194935425482271	-1.385060790209545	-1.2644353337691527	-3.184897416570229	-1.098953779864489	-0.0798706864587395	-0.990495884273368	-3.3567409908213213	-0.4760907685284581	-0.4595496916786627	-0.6558243014427666	-0.7964951966939865	0.3456572318711008	-0.412381859180295	0.4156323803522256	-0.1867520275185152	-0.7275108950858943	-0.0097834301251298	-1.5225760717782166	-3.002568589126452	-2.155397429809871	0.2997516328438497	-1.17889325876434	-0.3488416109487357	-1.2644353337691527	-1.098953779864489	-0.990495884273368	-0.6558243014427666	0.3456572318711008	-0.1867520275185152	-2.155397429809871	-0.3355881826012477	-0.9405133578188848	-0.3321374797618633	-1.1563298888423084	-1.4545739609644857	-1.6077758812077156
gRNA_CDK7_targ_160	targeting	Subpool1	CBE	-0.3293513302581948	-0.2980332763021605	0.0944948306328822	-1.5138592143545873	-1.0656823762653085	-0.5116026116293279	-0.2602102535530701	-0.6727294598870583	-0.2230747136315672	-2.0095640180342302	-0.5524234414237065	-0.979889619778849	-2.226776126620995	-0.8881412663162734	-1.4330234730549989	-0.8651629594772257	-0.2147110452998019	-2.056443155670438	-0.7829387897358353	-0.3633789604180257	-0.1362068923608625	-2.2135961882238746	-0.2458915546290468	0.1096034545180425	-0.440225616855898	-2.061893055604361	0.1490433894266323	-1.284934374446865	-3.4703636210991338	0.0395738097846495	-0.2980332763021605	-1.0656823762653085	-0.2602102535530701	-0.979889619778849	-1.4330234730549989	-0.8651629594772257	-0.3633789604180257	-0.2458915546290468	-0.440225616855898	-1.284934374446865	-0.1776299253091577	-1.0303814007497414	-0.3853381423572319	-1.1806256930789287	-1.5159802886640892	-1.0454390534824884
gRNA_CDK7_targ_161	targeting	Subpool1	CBE	0.3560584910082374	0.3534389364645541	-0.2006177406990069	-0.1256721955495108	0.0291905229058726	0.0243227704407481	-0.3169451408074362	-0.3207992470371221	0.2934144752234943	-1.378431446528401	-0.378554839290296	1.3389271466783654	-1.2856392037456543	-1.5150225871685532	-0.5222587500079152	0.4523793823961002	0.0630899917317383	-0.6915600047681373	-0.3022772012015864	-0.245973902284993	0.0840335856158423	-0.1893523663977133	-0.2169973677420417	-0.3308678128946065	-0.1524139646836533	-0.497342311388991	-0.3137492608939944	-0.5736601728874356	-0.9802668080200336	0.0028852132444972	0.3534389364645541	0.0243227704407481	-0.3169451408074362	-0.378554839290296	-1.2856392037456543	0.0630899917317383	-0.245973902284993	-0.2169973677420417	-0.3137492608939944	-0.5736601728874356	0.1696265622579282	-0.0240529674009633	-0.1147766375403546	-0.1393530463801105	-1.1076401803073743	-0.0586968768800995
gRNA_CDK7_targ_162	targeting	Subpool1	CBE	0.7151396393526268	0.7494326472786474	-0.301804301490654	0.1367456574739741	-0.2440336534513777	0.1043493272466931	0.1522249737454605	0.4604933236867636	0.27653579359849	-0.7020371806060137	-0.5852347743583085	-1.650609972903043	-2.371323223420374	-0.6421989775909571	-0.2408738335070113	0.9625986983798313	-0.3881827105360917	-0.7849906769733237	-0.3586999996443651	-0.7303981737946128	-0.1202801143660814	-0.8292487548567108	-0.2527908586587258	-0.488462474508019	0.1031593438490469	-0.5405670777641696	-0.6574615131338447	-0.9833350280897628	-2.605559910125369	-1.1838109462227409	0.7151396393526268	0.1043493272466931	0.27653579359849	-0.7020371806060137	-0.6421989775909571	-0.3881827105360917	-0.3586999996443651	-0.488462474508019	-0.5405670777641696	-1.1838109462227409	0.3875893283802067	-0.0009795562435701	0.2964180303435714	-0.9792939759557884	-1.084798678172781	-0.0701915630431947
gRNA_CDK7_targ_163	targeting	Subpool1	CBE	-0.072981448864598	0.0656564215159796	-0.6017628536419957	-0.2551028523265123	0.5869224753822743	0.1822125271799415	-1.411661076015129	-0.6284336416027454	0.0805387304196396	0.6247893338504188	-1.24121357054113	-2.14489131786662	-2.780966125380894	-3.856322178703347	0.0330449026807678	-1.2834908466184944	-0.5547559564632396	0.3921139409202109	-0.5901269220268983	-0.3939806080390013	0.7278709814836731	0.5468233513562837	0.92790582323684	0.2756019199582247	-0.8022650540467089	-0.3263871632926201	-0.4058044840498642	-1.9331865297932331	-1.4054781095077082	-1.4405811295674869	-0.072981448864598	0.1822125271799415	-0.6284336416027454	-1.24121357054113	-2.780966125380894	-0.5547559564632396	-0.3939806080390013	0.5468233513562837	-0.4058044840498642	-1.4405811295674869	-0.203029293663538	0.1713440500785678	-0.6531853290660782	-0.9204385181857768	-2.201414467134491	-0.4820442873871743
gRNA_CDK7_targ_164	targeting	Subpool1	CBE	-0.1507651689956171	-0.145630046006	-0.8088908911684802	-1.401860083522344	0.1904761727799357	-0.3245764254259604	-0.2453711254849006	0.1122619691433755	-0.0688539012461067	-1.0034653041041504	-2.9866366441594967	-0.7597244925195249	0.6983587800568267	-3.3222888571636155	-0.7265982679040218	-0.7091834166700526	-1.2137609274909045	-1.4529345907448696	0.5203941685433305	0.3379750424393126	0.3991444665676594	-0.9089912770680704	0.6588337199406806	0.583448981766735	-0.1282041392097397	-0.6042096374374386	-0.0311913099239474	-0.7675235043823476	-2.2731625846784773	-2.458567022268676	-0.1507651689956171	-0.3245764254259604	-0.0688539012461067	-1.0034653041041504	-0.7265982679040218	-1.2137609274909045	0.3991444665676594	0.583448981766735	-0.1282041392097397	-2.2731625846784773	-0.3684287020566991	-0.5119867787227895	-0.0673210191958772	-1.5832754802610574	-1.1168427816702702	-1.1252929783019423
gRNA_CDK7_targ_165	targeting	Subpool1	CBE	0.2366574751992851	0.2649401493173242	0.9578665814006496	0.2192368784170364	0.227413813647623	0.717277841329138	-0.1321553312174908	0.182522348913505	-0.0129164299475268	0.1086316065347178	-1.7327603475026836	-0.9127079761942258	1.334837573071194	-0.9983141060764568	-0.2960192593557276	0.24419828090565	-0.5466879873005871	-0.5038261100369358	0.0062704387211487	0.127731941253345	0.3561540963022885	0.524912608671652	0.835429136632585	0.4143716319420834	0.2769957009939613	0.1565619792018363	0.6291353512932654	1.1728283186277988	0.7579034047691873	-0.4005740526956413	0.2649401493173242	0.227413813647623	-0.0129164299475268	-0.9127079761942258	-0.2960192593557276	-0.5038261100369358	0.127731941253345	0.524912608671652	0.2769957009939613	0.7579034047691873	0.4864880686390863	0.3879761777979325	0.0124835292494957	-0.845612239054064	0.0135014025463366	-0.2687719388106243
gRNA_CDK7_targ_166	targeting	Subpool1	CBE	0.1692790184920397	0.1837590894873309	-0.0775262114586006	0.1052078214748793	0.06449219626306	0.6396646825222797	-0.3054793954321922	-0.0167993871198636	0.0063076274569106	0.1838660591564812	0.2913347585296424	-1.1385030667853957	-0.6377067138256771	-1.7510152488471993	-0.069132676927143	-0.233892645670121	0.2036738208442245	0.0218975886215128	-0.313603081450844	-0.5172563681750131	0.1624205610626452	-0.8316650048882188	-0.272754976972028	-0.2872930467077317	-0.3760906839807966	0.4716633252512566	0.1164294839294695	0.4529383337825353	0.2856239260860863	1.944823003971692	0.1692790184920397	0.1052078214748793	-0.0167993871198636	0.1838660591564812	-0.6377067138256771	0.0218975886215128	-0.313603081450844	-0.2872930467077317	0.1164294839294695	0.4529383337825353	0.0918372988402566	0.269788233420073	-0.1053237183650484	-0.2211007496997573	-0.8192848798666731	-0.0027737454014612
gRNA_CDK7_targ_167	targeting	Subpool1	CBE	-0.1041807256298325	-0.0374959779104043	0.3564602782490935	0.3173894847452013	-0.1781192603213569	0.0101147935131944	-0.0726542044221747	0.5604714295662208	0.0263987678847569	0.5223279896880404	-1.095186805953484	0.3827509242569881	-1.2196912254230463	-0.5316869758978172	0.4310263370811433	0.46246329304277	0.1142152231670151	0.5008788484600191	0.8768738435695248	0.111846096577388	-0.1186411887165282	0.524527256874614	0.5842969447689393	-0.3667489558782623	0.2646732541119497	1.0063209783818052	0.3518394716265842	0.6912118044209705	0.0810882522553905	-0.033265814449504	-0.0374959779104043	0.0101147935131944	0.0263987678847569	0.3827509242569881	-0.5316869758978172	0.46246329304277	0.111846096577388	0.524527256874614	0.3518394716265842	0.0810882522553905	0.0715945249029522	0.0497950059790129	0.171405331009601	-0.0633692973361518	-0.4401172880799067	0.3591857882232681
gRNA_CDK7_targ_168	targeting	Subpool1	CBE	0.707703659208566	0.735502820104699	-0.1793372316827924	0.2903334081933069	0.2500598853763151	0.3929429558492718	0.5469776673387609	0.3073571937810578	0.3960626454324021	-0.4622934211747755	-0.2885494582747722	-0.6568317249474452	-0.4411008478665287	-0.4389873479242573	0.4410276805985063	0.720810994337211	0.8694866584238087	0.714483018475466	0.4549348486979852	-0.0638133764553403	-0.1835718277295285	-0.520006138320178	0.1914419681625245	-0.2223397497975408	0.4631859109355591	0.7066258529843529	0.3961658515669712	0.4557945819048591	-0.7541298732876243	0.0404679732858534	0.707703659208566	0.2903334081933069	0.3960626454324021	-0.4622934211747755	-0.4389873479242573	0.720810994337211	-0.0638133764553403	-0.2223397497975408	0.4631859109355591	0.0404679732858534	0.4212897492101575	0.3111120831396313	0.4167991688507402	-0.469224868132331	-0.1463535050640932	0.7682602237454952
gRNA_CDK7_targ_169	targeting	Subpool1	CBE	-1.4877339916676582	-1.4002544471885778	-1.1296130471298889	0.140933462738697	0.561878539130124	-0.3263577929157571	-0.1385178405091397	-0.2774103368548606	-0.2305647751699444	-0.7377526994768997	0.8634552106585964	2.89509027697009	0.2194828154497061	-1.7413788705991855	-0.4321245608342129	-0.0036851038048924	-0.478998533623524	-0.3386879634710724	-0.3704173960205928	-0.6098770413902991	-0.6399163184951221	-2.3982698819811823	-0.1020900741558863	-0.196219914657723	-0.0511498596124288	-0.6453110564743988	0.1283820188520779	-0.8892113750368144	-1.5505592884375496	0.0839645573715903	-1.4002544471885778	0.140933462738697	-0.2305647751699444	0.8634552106585964	-0.4321245608342129	-0.3386879634710724	-0.6098770413902991	-0.196219914657723	-0.0511498596124288	-0.8892113750368144	-1.3392004953287084	0.1254847363176879	-0.2154976508446482	1.0069309293839288	-0.6513402053278975	-0.2737905336331629
gRNA_CDK7_targ_170	targeting	Subpool1	CBE	-0.2048188709488742	-0.0731845788278631	0.1597806174182309	0.1704288886312844	-0.0128379885806861	0.3636224077618238	-0.2871616934722359	0.0585042557966136	0.0862597995849839	-0.8565242874100297	0.5997485958813243	-0.8405663039074758	-0.7991735875980446	-1.2613356576945298	0.4728543940559233	-0.6127817389162479	-0.0764113144733942	0.6441988646748019	-1.010501028373049	0.5177465202995832	-0.3209724861740423	-0.4447119614608542	-0.4161118985536869	-0.7593276876554955	-0.4485828618582215	-0.4850316284452036	-0.4085472964068008	-0.1346065732415988	-1.9416036557067	-0.3157668512297288	-0.0731845788278631	0.1704288886312844	0.0585042557966136	-0.8405663039074758	-0.7991735875980446	-0.0764113144733942	-0.3209724861740423	-0.4447119614608542	-0.4485828618582215	-0.3157668512297288	-0.0394076107861688	0.1737377692708074	-0.0474658793635461	-0.3657806651453937	-0.5292182837455504	-0.0149980629049467
gRNA_CDK7_targ_171	targeting	Subpool1	CBE	-0.5811747041929985	-0.456597184042553	-2.657227905513117	-2.738909975108514	-2.023543625036039	-1.9197639269704097	-1.1946759488117673	-2.628526740999144	-0.1032045115812174	-3.055844257054435	-3.8629684708904	-2.4929086400201634	-3.277903645723777	-1.0949442010622168	-2.048874741423862	-1.4352570222972862	-0.5355302270016092	-1.865627539609296	1.0399946295414295	-0.9181977957490414	-0.3179873932808462	-2.356807961209896	-2.8223054477782865	-1.3824911044973094	-0.8296258229030515	-3.9870139184306006	-2.1176678529125126	-3.758208017245588	-5.350828879708953	-4.061120286630579	-0.5811747041929985	-2.023543625036039	-1.1946759488117673	-3.055844257054435	-2.048874741423862	-1.4352570222972862	-0.3179873932808462	-2.356807961209896	-2.1176678529125126	-4.061120286630579	-1.231666597916223	-2.2274058423716543	-1.308802400464043	-3.137240455988333	-2.140574196069952	-1.2788049296360635
gRNA_CDK7_targ_172	targeting	Subpool1	CBE	-0.3166581443386814	-0.3342099261813138	-2.1370408405395165	-1.1780674105829514	-0.9350665016091636	-1.5196893101458722	-0.3507970621056921	-0.8403536013892735	-0.9330199431881084	-5.960858947291813	-2.2857827159243014	-2.6568083224777275	-5.095145404200683	-0.1956917273348097	-0.906348612380208	-1.2117200437826818	-2.0224208511734347	-0.8767000732645605	-0.694222343675221	-0.7015854697547176	-1.1900288125397305	-3.436985805193547	-0.3547911435000448	-0.4377205505783638	-1.0678836304861974	-0.5083473109952928	-1.024505236308069	-2.917499321326988	-3.8691684505664736	-2.5699572077995065	-0.3342099261813138	-1.1780674105829514	-0.8403536013892735	-2.6568083224777275	-0.906348612380208	-1.2117200437826818	-0.7015854697547176	-0.4377205505783638	-1.024505236308069	-2.917499321326988	-0.9293029703531706	-1.2109410741126625	-0.7080568688943579	-3.6344833285646136	-2.0657285813052337	-1.3702803227402256
gRNA_CDK7_targ_173	targeting	Subpool1	CBE	0.0004017060282165	0.1115331499039936	-0.6469726599621508	-0.4471118676762088	-0.5273149265121533	-0.2858883363030828	-0.1583173214840738	-0.5496209990615817	0.2735459168339032	-2.584781686121529	-1.364002530829628	-0.9332024525650712	-2.62008814395928	-2.180920069476431	-0.3724361068062699	-0.8331309352858679	-0.934988902644748	-0.3061477189542185	0.3187464399570425	-0.5609305777766259	-0.3218671283838855	-0.7001429393909737	-0.1635382555840108	-0.1896145320898602	-0.0658985606456312	-0.5565827787928485	0.2025088517342717	-1.811316060832641	-2.637023611615724	-2.064113780742069	0.0004017060282165	-0.4471118676762088	-0.1583173214840738	-1.364002530829628	-2.180920069476431	-0.8331309352858679	-0.3218671283838855	-0.1896145320898602	-0.0658985606456312	-2.064113780742069	-0.1783459346766468	-0.4201050434971483	-0.1447974679039174	-1.6273288898387426	-1.72448144008066	-0.6914225189616116
gRNA_CDK7_targ_174	targeting	Subpool1	CBE	-0.3075747120993907	-0.2853876550836418	-0.2430116719848662	-0.4698636897282742	-0.0249988581704981	0.2758938711271466	0.1326140831105937	0.0543785999822781	0.0593728464517033	-1.0177353188966125	-1.7020927484615962	-2.618772015000236	-1.302072894187283	0.8012923912029952	-0.1779198075855404	-0.5873384791366826	-0.5223760278418955	-0.4168080906804868	-0.1731492993029315	0.2492668183182175	0.1980187485704082	0.0999843298772702	-0.7505622045964888	-0.2747855004423374	-0.312738845703947	-0.7043510579854024	-1.890041495463564	-0.7493315252386845	-1.742921858970325	-1.2130333583261823	-0.2853876550836418	-0.0249988581704981	0.0593728464517033	-1.7020927484615962	-0.1779198075855404	-0.5223760278418955	0.1980187485704082	-0.2747855004423374	-0.7043510579854024	-1.2130333583261823	-0.2786580130559662	-0.0729895589238752	0.0821218431815251	-1.779533360786148	-0.2262334368566094	-0.5088408658863549
gRNA_CDK7_targ_175	targeting	Subpool1	CBE	-1.0287278649156313	-0.9990473960148202	-1.8991408278442807	-0.0565989594794806	-0.3459907940341835	-1.387134418501645	-0.0233460592933461	0.510004932672274	-0.5444257098123093	-1.6969854518904206	-2.7847016138537954	-2.24291527729464	-1.278661402057171	-2.101162596681996	-0.2961006345186172	-0.845057381728912	-1.1330224512252711	-0.9692381126170458	-0.4609230938608836	-0.7254048605274427	-0.1170418436086955	-0.2120091272711006	-0.2262411925715025	-0.080344422992507	-0.3159842869004703	-0.5786710564039796	-1.0691547203461742	-1.8407111095852928	-3.565165242874077	-2.430137210697631	-1.0287278649156313	-0.3459907940341835	-0.0233460592933461	-2.24291527729464	-1.278661402057171	-0.9692381126170458	-0.4609230938608836	-0.2120091272711006	-0.5786710564039796	-2.430137210697631	-1.3089720295915777	-0.596574724005103	-0.0192556121444604	-2.241534114346285	-1.225308211085928	-0.9824393151904096
gRNA_CDK7_targ_176	targeting	Subpool1	CBE	-0.8211377443058915	-0.7443060750691447	-1.6479941132860134	-1.057830459264134	-0.7900163696346852	-0.8874970148957487	-0.6198044511050864	-0.2356037530121513	-0.5790811022043012	-0.3949786096909569	-3.476547679249184	-1.4132598366105111	-1.4144764032943944	-2.023003580894286	-1.054160935634488	0.5814534118283747	-1.7226020292089788	-2.150775323563618	-1.7920807971732473	-0.9759350481726586	-1.0465141374386118	-1.6177514701599798	-0.670984982271885	-0.603348592720081	-0.7678488085220696	-1.4081401603812038	-0.6242107726334093	-3.143000675222295	-4.98757014846908	-2.9331504529270607	-0.8211377443058915	-0.8874970148957487	-0.5790811022043012	-1.4132598366105111	-1.4144764032943944	-1.7226020292089788	-1.0465141374386118	-0.670984982271885	-0.7678488085220696	-3.143000675222295	-1.0711459775536831	-0.911781281264856	-0.4781631021071796	-1.7615953751835507	-1.4972136399410565	-1.0973079803147403
gRNA_CDK7_targ_177	targeting	Subpool1	CBE	-0.5783092431523196	-0.4700082025869549	-1.6817882432653373	-4.134022746604006	-2.602012465547937	-1.5305798504102108	-0.794978736485124	-0.6012151727739002	-1.0520945942726403	-2.3587775622315315	-1.4470684746793274	-2.051637078308867	-2.8151231812238007	-2.4157798005896853	-1.4557165514374422	-4.178698001248147	-2.2654504550292565	-2.298139547720404	-2.3224832122719663	-0.603313550833781	-1.7308815797337656	-1.4150454692069914	-1.6779902713280743	-0.92377295021621	-1.1697501393854204	-1.2486424429284166	-0.6343834136175626	-4.345604663202959	-4.285007576614743	-2.804444604572202	-0.5783092431523196	-2.602012465547937	-0.794978736485124	-2.051637078308867	-2.4157798005896853	-2.298139547720404	-1.7308815797337656	-1.4150454692069914	-1.1697501393854204	-4.285007576614743	-0.9100352296682038	-2.755538354187385	-0.8160961678438882	-1.9524943717399088	-2.228873177750309	-2.9140960013326023
gRNA_CDK7_targ_178	targeting	Subpool1	CBE	0.3458281719356218	0.3826760911447792	-1.6144038814008363	-0.7595253925843783	0.1638055035637731	-0.1008319386665508	-0.1234474224732765	0.500059566419972	0.0708403275183433	-1.4393932280270867	-1.4829984894462522	-2.0421658751516536	-1.4943721266823176	0.8869341800429748	-0.4745918547290949	-0.2887637433274493	-1.1322083629941968	-1.5520656450813612	-0.6010842374014262	-0.6112751460399426	-1.520146037870929	-0.7521397171084163	-1.5146277747280272	-0.7768059061890358	-0.142691546080044	0.2668549215338778	0.4173594565393463	-0.925557738151659	-3.3280207926969663	-1.836853554386668	0.3458281719356218	-0.1008319386665508	0.0708403275183433	-1.4829984894462522	-0.4745918547290949	-1.1322083629941968	-0.6112751460399426	-0.7768059061890358	0.2668549215338778	-1.836853554386668	-0.2952998727734784	-0.2321839425623853	0.1491508238216795	-1.6548525308749973	-0.3606766004561459	-0.9910125838010024
gRNA_CDK7_targ_179	targeting	Subpool1	CBE	0.1320471515510428	0.1267907220967616	-0.5210430232343922	-0.4461366435987262	-0.1154390237663698	-0.2651056690758044	-0.5475544183106956	-0.1969041999437222	-0.1647969440231892	-0.8591935707788081	-1.5719177441500245	-0.9445830554637132	-0.403594058792657	-1.813433275755179	0.3558907170948474	-0.392956286976878	0.1890871429678605	0.5959513114657509	-0.2346958849433706	-0.7471695710362195	0.0525048683421768	0.0203068121253692	-0.208573806887923	-0.3109104569467162	-0.4941550864144751	-0.0034029753432751	-0.4401033154994124	-0.2330186356180754	-1.9398538435344808	-1.1680226805310288	0.1267907220967616	-0.2651056690758044	-0.1969041999437222	-0.9445830554637132	-0.403594058792657	0.1890871429678605	-0.2346958849433706	-0.208573806887923	-0.4401033154994124	-1.1680226805310288	-0.0874017165288626	-0.2755604454803002	-0.303085187425869	-1.1252314567975157	-0.6203788724843295	0.1306940558189111
gRNA_CDK7_targ_180	targeting	Subpool1	CBE	-0.4017330829106421	-0.3520609540691251	0.1323672624686866	-0.4352585805218366	-0.159003057543259	0.0348925291607883	-0.1135589485575629	0.1234647956510762	0.2451298250725847	-0.5967777416623997	-0.20656136082046	0.5671387403522915	-0.4194845265879962	-0.1575094980720751	-0.431681644916002	0.3614955443878871	-0.7675686967105543	-0.58465773208606	-0.385473772851541	-0.4682347810833414	-0.1860188721756609	-1.4375453787098669	-0.47597598437759	0.0651496685150082	-0.4467178127111548	-0.2913786205871894	0.1848895223751945	-0.1245541247300291	-0.5822439194346527	0.0223825934388635	-0.3520609540691251	-0.159003057543259	0.1234647956510762	-0.20656136082046	-0.4194845265879962	-0.58465773208606	-0.385473772851541	-0.47597598437759	-0.2913786205871894	-0.1245541247300291	-0.2071422581703602	-0.186456369634769	0.0850118907220326	-0.0787334540435227	-0.3362252231920244	-0.3302436281362423
gRNA_CDK7_targ_181	targeting	Subpool1	CBE	-0.2210706437323449	-0.3300957628941601	-2.2910007718525462	-0.9371347439795416	-0.3699088405654483	-1.5216734033208	-0.1094485940174953	-0.1826449875361603	-0.0615691438738855	-2.557322424056236	-3.3401361242475818	-2.230157272727828	-1.834840403209979	-0.3931097532431563	-1.285344935235731	-2.0615942832544434	-1.092299413095256	-2.3781138618462268	-0.7916714332566588	-0.8506632426470409	-0.7359606438692039	-5.859133678375711	-0.4679822859060997	-1.1031857673673404	-0.2195097244583113	-2.3634776413733247	-0.581417041897773	-3.547766129009734	-4.9694069146582684	-2.4608546524463684	-0.3300957628941601	-0.9371347439795416	-0.1094485940174953	-2.557322424056236	-1.285344935235731	-2.0615942832544434	-0.7916714332566588	-1.1031857673673404	-0.581417041897773	-3.547766129009734	-0.9473890594930172	-0.94290566262193	-0.1178875751425137	-2.709205273677215	-1.1710983638962886	-1.844002519398642
gRNA_CDK7_targ_182	targeting	Subpool1	CBE	0.1864590453815915	0.2684872488172738	-2.258833476022456	-0.9366484329257546	-1.2153129110916585	-0.3622779309640044	0.2015501986829608	-0.6532164474003687	-0.1259418119238672	-3.425393144826191	3.092918033703116	1.6900321900460211	0.9898170951524168	1.4323911471826	-1.87988618957435	-0.7810052337722364	-2.256696892305853	-5.19522917231031	-1.3692281500085126	-1.356756045766489	-0.953163855494083	-0.1679721519135999	-1.0922748881092048	-1.9794513880890452	-1.0336613646814772	-1.6902045044791971	0.3438393450896528	-2.9321018354625488	-4.7951624567821245	-1.889414449289332	0.1864590453815915	-0.9366484329257546	-0.1259418119238672	1.6900321900460211	0.9898170951524168	-2.256696892305853	-1.356756045766489	-1.0922748881092048	-1.0336613646814772	-2.9321018354625488	-0.6012957272745302	-0.838079758327139	-0.1925360202137583	0.4525190263076486	0.1807740175868889	-2.7443104327961336
gRNA_CDK7_targ_183	targeting	Subpool1	CBE	-0.2750638639700868	-0.2279862912396917	-0.0756110759821596	-0.4934178319311275	-0.3748079971373523	0.125098419657384	-1.2971889753598012	-0.0981517906340727	-0.1394878127719417	-1.293322545043836	-1.9585838021215007	1.440996551071395	-1.4947550009271011	0.0970846219599906	-0.4633208841337139	-1.648778839072926	-0.215967374141275	-0.6009598759773026	-1.445365001683579	-0.1683755837929095	-0.0044969142339009	-1.0433302894379854	-0.6299662566218559	-0.4722330622842177	-0.6511065134205573	-0.3498189573218963	-0.1731142583979832	-1.093363978510739	-2.3589700699969227	-1.2718407094848423	-0.2279862912396917	-0.3748079971373523	-0.1394878127719417	-1.293322545043836	-0.4633208841337139	-0.6009598759773026	-0.1683755837929095	-0.6299662566218559	-0.3498189573218963	-1.2718407094848423	-0.1928870770639794	-0.2477091364703652	-0.5116095262552719	-0.6036365986979805	-0.6203304210336082	-0.8219020297305013
gRNA_CDK7_targ_184	targeting	Subpool1	CBE	-0.6548851293832644	-0.6607088289525671	-2.00009542317783	-0.9355723304728756	-0.9797682796430623	-0.5076694380480673	-0.4691012779765066	-0.2726208232343774	-0.5640314665095432	-1.8914137361803445	-2.4038981923486693	-1.400657073064987	-3.138623310983578	-2.053090221197739	-0.9631019685010072	-1.2198008121703274	-1.72041450593234	-1.6967234842584482	-0.4377785520117337	-0.3672349647099538	-0.4890512915794221	-1.1012883249697527	-0.3607492779094814	0.0423319070167426	-0.6192767869320029	-1.580688473318085	-0.6349120309706607	-1.644816715612552	-3.793426513985549	-2.065972386590715	-0.6607088289525671	-0.9355723304728756	-0.4691012779765066	-1.8914137361803445	-2.053090221197739	-1.6967234842584482	-0.4377785520117337	-0.3607492779094814	-0.6349120309706607	-2.065972386590715	-1.1052297938378872	-0.8076700160546685	-0.4352511892401424	-1.8986563338646667	-2.051605166894108	-1.545646267453705
gRNA_CDK7_targ_185	targeting	Subpool1	CBE	-0.4619066293337852	-0.3015906544528561	-3.2024687855126337	-2.461550392749057	-1.878854009103068	-1.5559978190142825	-1.4887950513831818	-0.7706061850570574	-0.3502690013570895	-2.6230649885050847	-1.606253065796611	-0.2114822015724523	-1.119384896049654	-2.6999772723828763	-1.4886428938429948	-3.1041390622975658	-1.9614212284337404	-1.9161430482717952	-0.2517443739756123	-0.5392724615455564	-1.065798605592532	-3.4485992666526406	-0.4813828509707288	-0.5844222530544743	-1.4706355871505534	-1.1243186941221357	-0.3312583963118947	-3.0104703678994604	-3.598444884489439	-3.3173450973371708	-0.4619066293337852	-1.878854009103068	-0.7706061850570574	-1.606253065796611	-1.4886428938429948	-1.9614212284337404	-0.5392724615455564	-0.5844222530544743	-1.1243186941221357	-3.3173450973371708	-1.321988689766425	-1.9654674069554692	-0.8698900792657763	-1.4802667519580492	-1.7693350207585083	-2.327234446334367
gRNA_CDK7_targ_186	targeting	Subpool1	CBE	0.3795626753073504	0.4573500423865729	0.4782827538409872	0.2961821597537639	0.0962484311960973	0.4155307762006172	0.2956869863149791	0.3607306799884176	-0.2370528902778775	-0.1467934749051312	-1.0661857396109344	-0.370996479621891	-2.606491848393287	-1.2024415313545136	0.2922416063477929	-0.9799674432620424	0.6227033281302883	0.366491647137738	0.3254258773941872	0.2619560638407926	0.8721777360003028	-0.496011911105096	-0.2335528664119294	0.1923545393284262	0.1746827168704567	-1.0149688133888983	0.3003638832636836	0.1021348109169511	0.0910795021522153	-1.1625741521800652	0.4573500423865729	0.2961821597537639	0.2956869863149791	-0.370996479621891	-1.2024415313545136	0.366491647137738	0.3254258773941872	-0.2335528664119294	0.1746827168704567	0.0910795021522153	0.4383984905116369	0.2693204557168261	0.139788258675173	-0.5279918980459856	-1.1722305911333355	0.0030758440019946
gRNA_CDK7_targ_187	targeting	Subpool1	CBE	0.5019653583589365	0.5371278320016316	-0.3145918142791855	0.6761835316159998	0.1160114294093509	0.6493807464906393	0.5917559731359636	0.5988323224234957	0.9011380557758044	0.9874457647270716	0.2794668418957556	-0.0187213252163985	-0.7231199937801714	0.7744886251135017	0.131109119916123	0.0962130906633956	1.1072218328373704	-0.0105010969367023	0.1386740600588716	-0.2310007021983492	0.4065754640144557	0.2848163825197983	0.2908365720145008	0.3203960446721217	0.2637007783222885	0.0239296468474252	0.3655007495554698	1.0116689727369963	-0.1045976368137055	0.7430362781808538	0.5019653583589365	0.6493807464906393	0.5988323224234957	0.2794668418957556	0.131109119916123	0.0962130906633956	0.1386740600588716	0.2908365720145008	0.2637007783222885	0.7430362781808538	0.2415004586937942	0.4805252358386633	0.6972421171117545	0.4160637604688095	0.0608259170831511	0.3976446088546879
gRNA_CDK7_targ_188	targeting	Subpool1	CBE	0.749422512995121	0.8675966224699863	-0.8445439311161922	0.2365979414143936	0.4431707281359237	-0.1702989018388676	-0.0919496888971654	0.4751706626932823	0.1326964252701599	-0.8413236490515673	-2.861563929439192	-3.2953450901026797	-0.132458190993831	-0.7720732586015194	-0.0890575752814187	-1.1755664388852811	0.1406906891753687	-0.6297949079121626	0.2850321538473361	0.2291697888648366	0.2921108459429529	-0.2059731656048875	0.4758192764829068	0.3372945041474919	-0.0468460180660277	-0.6643975150135281	-0.0160505518429847	0.052628213390559	-0.9623376291001244	-1.3599537855326234	0.749422512995121	0.2365979414143936	0.1326964252701599	-2.861563929439192	-0.132458190993831	-0.6297949079121626	0.2850321538473361	0.3372945041474919	-0.0468460180660277	-0.9623376291001244	0.2574917347829716	0.1698232559038165	0.1719724663554256	-2.3327442228644792	-0.3311963416255897	-0.5548902192073584
gRNA_CDK7_targ_189	targeting	Subpool1	CBE	0.6636315775753981	0.7610139038258797	0.6459452403025665	-0.0423984739503668	0.2859456400817571	-0.5022882891576652	0.428819869181641	0.241457249080922	0.8373247072595955	-0.1985114650112411	0.0297969407570659	-0.90317405966961	-0.9143545704622016	-0.2102623211235678	-0.1205762133808712	0.3126859694094451	0.0633057358023381	-0.2954060204494385	0.7412940644911764	-0.3099043843737235	0.6307155600121828	-0.7327011050268841	0.4263854876298936	-0.2289180115244669	0.1132543843227331	0.0820386514827327	-0.2115442574215179	-0.3351135725073054	-1.9619800528640448	-0.1849691981850129	0.6636315775753981	-0.0423984739503668	0.428819869181641	-0.1985114650112411	-0.2102623211235678	0.0633057358023381	0.6307155600121828	-0.2289180115244669	0.0820386514827327	-0.3351135725073054	0.6901969072346148	-0.0862470410087583	0.5025339418407195	-0.3572961946412618	-0.4150643683222135	0.0268618949207815
gRNA_CDK7_targ_190	targeting	Subpool1	CBE	-0.5114520914641862	-0.381247766402957	-2.3486285051260154	0.4286179068450555	-0.580463294674086	-1.386274108032231	0.4012148357688784	-0.5322028602787757	0.2909462373345362	-1.4722383927407494	-1.4043834274362177	-2.5807443125478287	-0.586114328645566	-0.8943997780652598	-1.252498333375675	-0.3023419013419949	-2.4896492295680623	-2.2781641153996968	-0.6478781876530902	0.1086089178432793	-1.4657853336775046	-0.612906136176897	-0.5121307482711043	-0.2710276824091264	-1.140132419603156	-1.3706650025585292	0.2032810053989194	-2.953629131899273	-3.5065171398985537	-2.377107455015626	-0.5114520914641862	-0.580463294674086	0.2909462373345362	-1.4722383927407494	-0.8943997780652598	-2.2781641153996968	-0.6478781876530902	-0.5121307482711043	-1.140132419603156	-2.953629131899273	-1.080442787664386	-0.5127064986204205	0.0533194042748796	-1.8191220442415983	-0.9110041466955004	-1.6900517487699185
gRNA_CDK7_targ_191	targeting	Subpool1	CBE	0.1456885781732186	0.1559436343889264	-3.358880524455901	-1.0984024308482947	-1.201760637607111	-2.1340123488796894	-0.732357207135601	-0.6750451232835484	-0.7270232712580014	-5.517323174169328	-5.636023372279243	-1.8719265527967972	-3.350261048182529	-1.6112881106521075	-0.7022346144160617	0.1832010459358269	-4.073198000747355	-0.6860656152334782	-0.0633224235589345	-0.8053700325249211	-0.2977849111644029	-2.05939074845575	-1.0009511551795265	-0.5595591222864732	-1.034136462821016	-1.6297296002242705	-0.7562827872002966	-3.837089219082265	-6.244262691296071	-2.7065167519447986	0.1456885781732186	-1.201760637607111	-0.7270232712580014	-5.517323174169328	-1.6112881106521075	-0.6860656152334782	-0.2977849111644029	-1.0009511551795265	-1.034136462821016	-3.837089219082265	-1.0190827706312522	-1.4780584724450316	-0.7114752005590503	-4.341757699748456	-1.8879279244168992	-1.525354190015002
gRNA_CDK7_targ_192	targeting	Subpool1	CBE	-0.2089650944886582	-0.1936832960071265	-1.4628908788297	0.2281105163824995	0.1340280063428306	0.1795627790267492	0.0438686390963857	-0.2184174799275555	-0.2668477090841289	-0.9405445167140716	-0.3541981098315847	0.1528818950513535	1.8339205540084849	-0.5094304529018845	-0.6141625359895185	-0.7759350204418005	-0.9832848715318276	-0.9097299618753816	0.2284296078499529	-0.5435426905605868	0.1907189186166666	-0.6507943824255357	-0.2479589527677563	0.1411786198376633	-0.057923599347421	-0.2664015080663805	-0.0617821380944874	-0.843219691934302	-1.7009769947561189	-0.9629817826453562	-0.2089650944886582	0.1795627790267492	-0.2184174799275555	-0.3541981098315847	-0.5094304529018845	-0.9097299618753816	0.1907189186166666	-0.2479589527677563	-0.0617821380944874	-0.9629817826453562	-0.6218464231084949	0.1805671005840264	-0.1471321833050995	-0.3806202438314343	0.2367758550390272	-0.8896499512830033
gRNA_CDK7_targ_193	targeting	Subpool1	CBE	-0.0096355570881319	0.0413192497382722	-1.093244052793059	-0.451895782963689	-0.2454218622245038	-0.287869805365595	0.1937196193360208	-0.3786532202500824	0.1178532446577036	-2.739563762919371	-3.933876334484399	-1.879220231982685	-1.993605054509463	-0.9696885671544806	-0.4062522465028062	-1.0119700871678057	-1.0149563023529082	-0.5673459412854396	-0.2619636576591184	-0.5208274131316568	-0.4044068698546771	-0.0243654729178368	-0.4398462471378132	0.1779319110378313	-0.2505787811901536	-0.0344587257928523	-0.0271259445825673	-0.5152312784319341	-1.3439997154763292	-0.939089844065458	-0.0096355570881319	-0.287869805365595	0.1178532446577036	-2.739563762919371	-0.9696885671544806	-1.0119700871678057	-0.4044068698546771	-0.0243654729178368	-0.0344587257928523	-0.939089844065458	-0.3538534533809728	-0.3283958168512626	-0.0223601187521193	-2.850886776462152	-1.1231819560555831	-0.8647574436020511
gRNA_CDK7_targ_194	targeting	Subpool1	CBE	-0.0410522783290486	-0.0299453695703223	-0.5958566442098404	-0.3133111682989851	0.1520556955283133	0.0260364501137363	0.2076356336205607	-0.2590534326089092	-0.1923594880005383	0.1923615823435714	-0.6083146113485232	-1.7990150678201753	0.3591442509845284	-0.5844379534073092	-0.1650352050794426	-0.5826945539325846	-0.3519661207597124	-0.1352693755910086	-0.3272327270077156	-0.1773564117460102	-0.1041289047337934	-1.380702833044787	-0.8716545599086526	-0.1377518593051226	-0.004263956035827	-0.5394026948109858	-0.2816851461951842	-1.47421620949509	-2.403418001472041	-0.4466198835821755	-0.0410522783290486	0.0260364501137363	-0.1923594880005383	-0.6083146113485232	-0.1650352050794426	-0.3519661207597124	-0.1773564117460102	-0.8716545599086526	-0.2816851461951842	-1.47421620949509	-0.2222847640364038	-0.0450730075523118	-0.0812590956629622	-0.738322698941709	-0.1301096358340744	-0.3566433500944352
gRNA_CDK7_targ_195	targeting	Subpool1	CBE	-1.1723994361526844	-1.1013240166954794	-2.287984350175827	-1.1270457213743132	-0.9827506953003596	-0.358098728044981	-0.5695593134716949	-0.0744132234141467	-0.1694707140463867	-0.5598074586908252	-3.0548899065701782	-1.3187902512475145	-2.1728392945397013	1.6476646846482887	-0.7782707107791402	-0.782440486674702	-0.742570406160121	-1.6168360294870336	-0.3595845855116471	-0.8604495876314864	-0.3804308812012072	-1.6990723924538045	-0.6552875187072065	-1.3377642187791212	-0.1969620202537185	-0.2297558443922197	-0.8329418202259491	-2.651460609334493	-2.956849195380453	-1.10687546011587	-1.1723994361526844	-0.9827506953003596	-0.1694707140463867	-1.3187902512475145	-0.7782707107791402	-0.782440486674702	-0.3804308812012072	-1.3377642187791212	-0.2297558443922197	-2.651460609334493	-1.5205692676746636	-0.8226317149065512	-0.2711477503107428	-1.6444958721695058	-0.4344817735568509	-1.0472823074406188
gRNA_CDK7_targ_196	targeting	Subpool1	CBE	-0.3062710791546096	-0.3186553828312181	-0.0498523295242963	-0.9258535753613856	-0.4055694738733333	-0.8496523486244894	-0.1449157790587877	-0.0016110203393938	0.1187226805488307	-1.070901809655339	-1.325908982177107	-3.1800104372946487	2.3441664022523643	-1.758710166037599	-0.3976443399853704	-1.0385088083986287	-2.1388244941077312	-0.8003107704640227	-0.9689284423757188	-0.8738722206531016	-0.7987531367179241	0.3522393208076939	-1.61981110254591	-0.1084085280486559	-0.377856173900318	-0.3721639831000499	0.4819366819157558	-1.1128674366983684	-2.411846493150908	-2.2191449709167266	-0.3062710791546096	-0.8496523486244894	-0.0016110203393938	-1.325908982177107	-0.3976443399853704	-1.0385088083986287	-0.8738722206531016	-0.1084085280486559	-0.3721639831000499	-2.2191449709167266	-0.224926263836708	-0.7270251326197362	-0.0092680396164503	-1.858940409709032	0.0626039654097982	-1.325881357656794
gRNA_CDK7_targ_197	targeting	Subpool1	CBE	0.9506584005469216	1.0694818414195657	1.1303575286406495	0.9644014610020682	1.1905300026262926	1.5340186674588387	0.6535552742572069	1.1929202152100429	1.071530521231287	1.5958859675888404	1.012524150395421	0.3227705683093449	0.1290805921603035	0.0244691553071299	0.751309075711956	0.884112432595895	2.0274326227333868	0.5696802651123778	0.1021078192661938	0.7214220837225149	0.8962348958226585	0.8666032427173749	1.176229149122301	0.228977355039509	0.8179354471248418	1.4633456728967895	0.989976036278157	1.7483412829358236	1.3321688543781602	0.8489939538890537	1.0694818414195657	1.1905300026262926	1.071530521231287	1.012524150395421	0.1290805921603035	0.884112432595895	0.7214220837225149	0.8666032427173749	0.989976036278157	1.3321688543781602	1.0501659235357124	1.2296500436957334	0.9726686702328454	0.9770602287645356	0.3016196077264632	1.16040844014722
gRNA_CDK7_targ_198	targeting	Subpool1	CBE	0.4026842235387773	0.5052072856309731	0.2341798711045463	0.401924075713556	0.6182088502095706	0.0729319605804209	0.4957188878645888	0.722625964234898	0.8737882994609641	0.6037291223034653	-0.1597096572275952	0.3063356567463931	-0.7370933816829615	-0.5011681230704499	0.3689621886293771	-1.1496136819211125	0.6823926496602181	0.2204789396042878	0.523012183555742	0.423436674417948	-0.4178981083825919	0.3078734189002295	0.1987072042938161	-0.6144347592507555	0.0404668088114062	0.3832525747336768	0.6168838501837978	0.7483378918737706	-0.5707114423034677	-1.761236373953162	0.4026842235387773	0.401924075713556	0.722625964234898	0.3063356567463931	-0.5011681230704499	0.2204789396042878	0.423436674417948	0.1987072042938161	0.3832525747336768	-0.5707114423034677	0.3806904600914322	0.3643549621678492	0.697377717186817	0.2501183739407544	-0.2897664387080114	-0.0822473642188688
gRNA_CDK7_targ_199	targeting	Subpool1	CBE	0.3747211558089786	0.3015110719786329	0.4051194857587007	0.7315612420615188	0.1733586407201197	0.6966924171195276	0.5436466626608677	0.5191070416713529	0.1640847397373459	-1.122920378834967	-0.0916665405753845	0.3518327727237157	0.1641635060372928	-1.9320096921540004	0.604082615952583	0.3861583216908699	0.0712500300549391	0.873796774423546	0.9675122017203088	0.3480250526183969	0.4080521581654692	0.3624623897421533	0.4743656233472392	0.7687724054030018	0.4258144723530992	0.6569848960985097	0.8243510791208228	-0.2241423283268199	-0.704009177311861	1.3003858182919332	0.3747211558089786	0.6966924171195276	0.5191070416713529	-0.0916665405753845	0.1641635060372928	0.3861583216908699	0.4080521581654692	0.4743656233472392	0.6569848960985097	-0.2241423283268199	0.3604505711821041	0.533870766633722	0.4089461480231888	-0.287584715562212	-0.3879211900547082	0.4437350420564517
gRNA_CDK7_targ_200	targeting	Subpool1	CBE	-0.0644966125375329	-0.1104237806842007	0.017861904723872	0.3905947962575569	0.2763978131454386	0.0471602756862321	0.4338924224094189	-0.0800545131450913	-0.027728610120542	0.6023773388364553	-0.18555859272491	0.6732445775515196	1.2812673214205923	-0.0983255165365496	-0.2925198654126414	0.2264974125668186	0.133133367007957	-0.2949984453669262	0.5303697328295341	-0.3163942092227363	-0.5394994612400875	-0.3929188029726642	-0.4851112667770306	0.1850914592531988	-0.050310733906313	0.144288652258121	-0.1355084291581166	-0.9814758262455222	-0.3150163471257227	-0.0706835826220381	-0.0644966125375329	0.2763978131454386	-0.027728610120542	0.6023773388364553	-0.0983255165365496	0.133133367007957	-0.3163942092227363	-0.3929188029726642	-0.050310733906313	-0.3150163471257227	-0.0523528294992871	0.2380509616964091	0.1087030997145951	0.3633544412210216	0.2968073131571337	0.0215441114026164
gRNA_CDK7_targ_201	targeting	Subpool1	CBE	-0.8854000929179369	-0.8419374061626329	-0.7333563196004317	0.1237129938520065	-0.9520356947480902	-0.3483773152888954	0.1666296886059467	-0.4315197788784281	-0.5037583560952509	-2.119544378466854	-2.142728259523406	-1.9035547593129447	-3.118251396351674	-1.385481815856615	-0.8486432344922764	-0.8294226031885795	-1.0065667497738746	-0.9530442431438416	-0.5515127875599048	-0.6520032543526493	0.3224373609092522	0.2441881900908883	-1.5307695163256014	-0.4414230730799103	-0.6458847129180255	-1.025106963647268	-0.032933985273183	-1.111885664517106	-1.9612490776576177	-2.458351712322295	-0.8419374061626329	-0.3483773152888954	-0.4315197788784281	-2.119544378466854	-1.385481815856615	-0.9530442431438416	-0.5515127875599048	-0.4414230730799103	-0.6458847129180255	-1.9612490776576177	-0.820231272893667	-0.3922333387283263	-0.2562161487892441	-2.0552757991010684	-1.7841254822335215	-0.9296778653687652
gRNA_CDK7_targ_202	targeting	Subpool1	CBE	0.4074098517421928	0.3950998999497243	0.7733793113179934	0.7160665202760873	0.9972015952703298	0.8195739023822235	0.2016761180740939	0.2829727019503042	0.0758594724937942	-0.0378747487498024	-0.6183326351750528	0.5896149845739502	-0.0215032545248526	-2.3910455854779764	0.2348345082609127	0.5606788411842722	0.7077178835859181	0.5704458374594054	0.0254813521655136	-0.0021205458350041	-0.4148127092495264	0.3603784226430164	0.3864015091553288	0.2055857191084187	0.763175478984549	0.7110472542340305	0.2256643301316948	0.5825171634034166	-0.6582119730124317	1.64473855413385	0.4074098517421928	0.8195739023822235	0.2016761180740939	-0.0378747487498024	-0.0215032545248526	0.5704458374594054	-0.0021205458350041	0.3603784226430164	0.7110472542340305	0.5825171634034166	0.5252963543366368	0.8442806726428801	0.1868360975060641	-0.0221974664503016	-0.7259047772473055	0.6129475207431986
gRNA_CDK7_targ_203	targeting	Subpool1	CBE	0.3396983753598713	0.3546074722255036	-0.7771661886638751	-0.0221606580193298	0.4411199487814609	-1.2675821032720134	0.5964939278640478	0.365850012253824	0.389307840523479	-1.321093802955267	-2.6794298474431537	0.0331744419078437	1.5779853773623744	0.3364835009402036	-0.325919729653284	-1.1196108421799835	-0.8686666755052374	-0.6987604370338198	-0.0056969069225092	0.3500407519916647	0.2031516418111785	-0.6590229996024232	0.1507913340848212	-0.2295292791483374	-0.5611092674135768	-1.2016663105281602	-0.5018131218895622	0.3759642127249696	0.9002195349985193	-1.601584346017837	0.3396983753598713	-0.0221606580193298	0.389307840523479	-1.321093802955267	0.3364835009402036	-0.8686666755052374	0.2031516418111785	-0.2295292791483374	-0.5611092674135768	0.3759642127249696	-0.0276201136928333	-0.2828742708366274	0.4505505935471169	-1.3224497361635257	0.529516382883098	-0.8956793182396803
gRNA_CDK7_targ_204	targeting	Subpool1	CBE	0.1621600838456138	0.1962844243691674	0.6032970185548171	-0.0884763491248495	-0.1178502934109549	0.309767172200512	0.379730312413623	0.2736421411589052	0.2575643541355906	0.1259301786900135	1.8971315826379327	-0.3311962825026893	0.1097054339597335	-0.1102076727496291	0.5241887541994323	0.4642121994788603	0.0398694478948124	0.6611463698387771	0.0150717256000428	-0.1127443976946747	0.3951260678085385	0.4944782214002324	-0.2678503984451207	0.0285666645789934	-0.1677686934077007	0.2939112297874177	0.2230149443458757	0.4180537595408681	-0.6430111158721137	0.3030327078165494	0.1962844243691674	-0.0884763491248495	0.2736421411589052	0.1259301786900135	0.1097054339597335	0.4642121994788603	0.0150717256000428	0.0285666645789934	0.2230149443458757	0.3030327078165494	0.3205805089231994	0.0344801765549024	0.3036456025693729	0.563955159608419	0.1745621718031789	0.3884093390708166
gRNA_CDK7_targ_205	targeting	Subpool1	CBE	0.6063381215482156	0.5856802479519895	-0.4143223966362594	0.0078585883422561	0.5119168259984185	0.2836041777575707	0.2228098238517625	0.1067161655650179	0.3506025575298873	-0.8791793017182328	-0.4446343158679984	0.5800323270356812	0.4392348004947188	-0.9006235990622746	-0.0449448768691573	0.1944434219963762	0.0907044543952907	-0.1016568388620744	0.188828850608225	-0.1263804222013918	0.1156399185738811	-0.12171456167901	-0.2037253460495031	0.1016805628515984	-0.1309572949613189	0.0811155016549093	0.5030827756399381	-1.2031122311551206	-1.772865003525878	1.652644989143578	0.5856802479519895	0.2836041777575707	0.2228098238517625	-0.4446343158679984	-0.0449448768691573	0.0907044543952907	0.1156399185738811	-0.12171456167901	0.0811155016549093	-1.2031122311551206	0.2592319909546485	0.2677931973660818	0.2267095156488892	-0.2479270968501833	-0.1687778918122377	0.0611636791765308
gRNA_CDK7_targ_206	targeting	Subpool1	CBE	0.1129658934632323	0.0877564062704479	-1.1281549505924908	-0.8694718107109582	-0.9509078917854772	-0.787256705217069	-0.3255421829126662	0.0312837386997316	-1.4446014283044532e-05	-1.6240612229834517	-1.756783674840469	-1.1054363009536547	-3.06851488235062	-0.7096971731251009	-0.5136121454849849	-0.028396600044803	-0.7217030282469076	-0.8612466031869154	-0.5964616085614817	-0.7308917754832209	-1.2509765769697725	-1.4824565639490384	-0.6178627575497101	-0.2244245606560251	-0.4254785553299295	-1.6079883224388911	-0.3018501561009563	-1.5632638773939889	-3.639234178139413	-1.263329736226426	0.0877564062704479	-0.8694718107109582	-1.4446014283044532e-05	-1.6240612229834517	-0.7096971731251009	-0.7217030282469076	-0.7308917754832209	-0.6178627575497101	-0.4254785553299295	-1.5632638773939889	-0.3091442169529368	-0.8692121359045015	-0.0980909634090725	-1.495427066259192	-1.430608066986902	-0.5371154104928754
gRNA_CDK7_targ_207	targeting	Subpool1	CBE	-1.1491862416849778	-1.1260824426575196	-2.910687450853617	-1.4116298707447772	-1.5001493131372765	-2.176875150974345	-0.3945038761553054	-0.9295181367746904	-1.1494636688277398	-3.290861814828454	-4.814917443592436	-0.7505288774402025	-2.846055826123178	-3.5695484527950807	-1.8569838547715904	-1.706349371741931	-3.3787502275015164	-2.4479657341646064	-0.3170495213320831	-0.93779424568944	-0.7018022824971	-4.62457219756536	-1.247447056747062	-0.6403938558749268	-0.2529916009800071	-3.433800184665024	-1.2836062004993414	-4.451832188771455	-5.8843562385138855	-3.607057909215472	-1.1491862416849778	-1.5001493131372765	-0.9295181367746904	-3.290861814828454	-2.846055826123178	-2.4479657341646064	-0.7018022824971	-1.247447056747062	-1.2836062004993414	-4.451832188771455	-1.7286520450653715	-1.6962181116187995	-0.8244952272525786	-2.9521027119536978	-2.757529377896617	-2.5110217778026844
gRNA_CDK7_targ_208	targeting	Subpool1	CBE	-0.2211884725505701	-0.2054250394030893	-2.4707404778687674	-1.7431912842700183	-1.0827697749882044	-1.2427092234633712	-0.3193864018623009	-0.5379772979382837	-0.6507248232914136	-2.990952264731492	-1.8030645402366312	-2.0842402282178507	-2.2842642163270166	-1.0926448514825964	-1.520610058939269	-1.9770068261588516	-1.5020179720176614	-2.5891676596683277	-1.5490889017276883	-0.1560270415009507	-0.2991215096268277	-3.7973385966927022	-0.440665771851967	-0.6427989731801161	-0.7151737453251411	-1.9417106988869903	-0.3402895844626715	-3.2996961444254014	-2.878688078757432	-2.3644018374498543	-0.2211884725505701	-1.2427092234633712	-0.5379772979382837	-2.0842402282178507	-1.520610058939269	-1.9770068261588516	-0.2991215096268277	-0.6427989731801161	-0.7151737453251411	-2.878688078757432	-0.965784663274142	-1.3562234275738645	-0.5026961743639994	-2.292752344395325	-1.6325063755829607	-2.0227308192816134
gRNA_CDK7_targ_209	targeting	Subpool1	CBE	-0.4982870134748083	-0.4966024901653403	-1.29661674099774	-0.9095572180098817	-0.7764655821173991	-0.9687165487634196	-0.2162199427272625	-0.3522226874101711	-0.1501126696330189	-2.082310762048483	-3.238070597848749	-2.4861057830041706	-2.858483969854216	0.7750824778262497	-0.5676265303110022	-1.7528564286060564	-0.9304733326418988	-0.7270317064994636	-0.1588914522351096	-0.6179376099925776	-0.5913057361535307	-0.3975596608960519	0.0737300628241106	-0.4360718279125504	-0.1648907582740192	-1.097998405819346	-0.4416491822937001	-2.042298678631556	-1.089510886409329	-1.7662747463627693	-0.4982870134748083	-0.9095572180098817	-0.2162199427272625	-2.4861057830041706	-0.5676265303110022	-0.9304733326418988	-0.5913057361535307	-0.3975596608960519	-0.4416491822937001	-1.7662747463627693	-0.7638354148792962	-0.8849131162969002	-0.2395184332568175	-2.6021623809671346	-0.8836760074463227	-1.1367871559158065
gRNA_CDK7_targ_210	targeting	Subpool1	CBE	-0.3272040500857373	-0.3141033939610325	-2.822361309872501	-1.0671184147015795	-0.3045850580855289	-1.95044199264662	-1.0841448885853864	0.0057408039191045	-1.333610135496825	-1.7953953477244056	-2.287184721215056	-2.293456517128315	-1.6006224523848902	-1.6175218017008155	-1.0971596664974992	-1.5495441772151335	-2.8761193595479133	-2.404217447007716	-0.5527284770188775	-1.208447888584293	-0.5062746298665958	-2.794603704330848	-0.9117724849704552	-0.8324270763425949	-1.1344327889175605	-2.4295875579126296	-1.434817157818362	-3.550765351512965	-5.302126155206025	-3.504536619904281	-0.3272040500857373	-1.0671184147015795	-1.0841448885853864	-2.287184721215056	-1.6006224523848902	-2.404217447007716	-0.5527284770188775	-0.9117724849704552	-1.434817157818362	-3.550765351512965	-1.1545562513064236	-1.1073818218112428	-0.804004740054369	-2.125345528689259	-1.4384346401944017	-2.276626994590254
gRNA_CDK7_targ_211	targeting	Subpool1	CBE	-1.452239949931439	-1.440900467695147	-5.162897595383033	-3.064391032981956	-3.010433701735044	-2.1135733001061943	-1.7854746410623286	-1.5062050881520752	-0.6939772897406502	-6.687155736687909	-3.736108969856944	-2.7304966497370757	-4.580328645940208	-1.9587950434136636	-2.61402212046254	-2.5676467565515724	-5.214185520938098	-3.941498938696184	-2.13066848349826	-1.6281668812906165	-1.4335590712768287	-4.284263101202007	-3.7817066215504487	-1.1502530116035552	-1.6529803378652468	-4.05935615432128	-1.4598944248992465	-6.173075487323168	-6.532660746153517	-3.48226530250984	-1.452239949931439	-3.010433701735044	-1.5062050881520752	-3.736108969856944	-2.61402212046254	-3.941498938696184	-1.6281668812906165	-3.7817066215504487	-1.6529803378652468	-6.173075487323168	-2.68534600433654	-2.729466011607732	-1.3285523396516847	-4.384587118760643	-3.0510486032721365	-3.907777072061952
gRNA_CDK7_targ_212	targeting	Subpool1	CBE	0.0730218354403976	0.0304249488377908	-2.166169720103395	-0.8692706384067069	-0.460600171734532	-0.7713874291991814	0.0535755236200471	-0.3773083377813903	0.0953884637041864	-4.014350153483426	-2.794787015492772	-2.180336332243954	-2.5511249863474545	-2.951600891723777	-1.205298482781665	-0.9297038812569272	-1.5617851914265366	-2.040376333521537	-0.292022056250823	-0.4308043630958626	-0.6080481561794644	-2.4501956162163347	-1.014964673684329	-0.4988016224365278	-0.9037719839333364	-1.2578227567436937	-0.3531920368112194	-2.569288886378561	-4.417953422519175	-2.4074295155065197	0.0304249488377908	-0.7713874291991814	0.0535755236200471	-2.794787015492772	-2.5511249863474545	-1.5617851914265366	-0.4308043630958626	-1.014964673684329	-0.9037719839333364	-2.569288886378561	-0.6875743119417356	-0.7004194131134733	-0.0761147834857189	-2.996491167073384	-2.236008120284299	-1.5106218020683333
gRNA_CDK7_targ_213	targeting	Subpool1	CBE	0.270482685215264	0.2567397950688368	-2.031379209418188	-1.16025718510574	-0.43790583739674	-1.1103867033608927	0.3093036411330626	0.0625982347086333	-0.4516524964934318	-1.812920379461947	-0.9063955725857722	-4.598322399322569	-0.6489517184243857	-2.35700409331936	-0.611855036934551	-1.4165943881723124	-1.008966580439431	-1.2343502014809724	-0.2535008672169092	0.1632827021327302	-0.7254081189898961	-0.7943138181725129	-0.0639151786541721	-0.1057594469830718	-0.6560780402323481	-1.314071979836584	-0.4059243634779914	-2.359421545273183	-4.385595383016894	-2.152147601353513	0.2567397950688368	-1.1103867033608927	0.0625982347086333	-1.812920379461947	-0.6489517184243857	-1.2343502014809724	-0.2535008672169092	-0.1057594469830718	-0.6560780402323481	-2.359421545273183	-0.501385576378029	-0.9028499086211242	-0.0265835402172452	-2.439212783790096	-1.2059369495594323	-1.2199703900309051
gRNA_CDK7_targ_214	targeting	Subpool1	CBE	-1.2095500155925727	-1.3484625957871454	-3.5555992599084147	-1.8262187013930269	-0.8334404976597667	-2.1876982989511813	-0.1526726662917099	-0.0637813440760041	-0.0667661410960194	-3.434507095403768	-2.08794111627194	-4.000105603992703	-0.4077437410532047	0.0282556843813958	-1.2460983442823867	-1.7209717665773574	-2.1982175397985104	-2.519750135002424	-0.7055325947270403	-0.506688066381925	-0.5696726511135661	-1.5628783415559409	-0.9398146764241976	-0.7947882615073765	-0.2955162334941822	-2.0248277687577017	-0.6028559670371559	-3.452652798184213	-5.274517040487277	-1.886607333737456	-1.3484625957871454	-1.8262187013930269	-0.0667661410960194	-3.434507095403768	-0.4077437410532047	-2.1982175397985104	-0.5696726511135661	-0.9398146764241976	-0.6028559670371559	-3.452652798184213	-2.037870623762711	-1.6157858326679917	-0.0944067171545778	-3.1741846052228038	-0.5418621336513986	-2.146313147126097
gRNA_CDK7_targ_215	targeting	Subpool1	CBE	-0.5070069127339021	-0.5472140827690611	-1.964392201990244	-0.635220188448623	-0.930364718299723	-0.2262410039557255	-0.3152591890563234	0.1772796317471198	-0.350800808299984	-0.6919733821063747	-2.151951830432921	0.0339894525018318	0.1539552195341479	-2.621501405213699	-0.4885214360091139	-0.7311717925200215	-0.2096735492073755	-1.076859840830684	-2.733808647010894	-0.6390939353500253	-0.456285990056243	-0.6644956974795954	-0.9826578322239504	-0.0320449142549362	-0.7643306513684853	-1.356227496582839	-0.4261668546857577	-1.8176252172932852	-3.502059877329444	-1.6262036353706548	-0.5472140827690611	-0.635220188448623	-0.3152591890563234	-0.6919733821063747	-0.4885214360091139	-0.7311717925200215	-0.6390939353500253	-0.6644956974795954	-0.7643306513684853	-1.8176252172932852	-1.0062043991644023	-0.5972753035680238	-0.1629267885363959	-0.9366452533458216	-0.9853558738962216	-0.672568394186027
gRNA_CDK7_targ_216	targeting	Subpool1	CBE	-0.4382827924892869	-0.4513664870133539	-3.51431353916932	-1.5348028620729834	-1.1465636242070094	-2.921614933280067	-0.6258059794916341	-0.7499158833983638	-0.2631922458102365	-3.270229767259444	-3.3476304741604	-3.918394880394504	-2.526836014782654	0.5903749721597464	-1.78091940933617	-1.447941114558718	-3.245092414239311	-2.9326588842600274	-0.5663873546671342	-1.5105343735945196	0.109724808206185	-3.3967584236031896	-0.3328752589022606	-0.7430864463766693	-0.3115066048537257	-2.532140411804717	-0.3197845788552325	-4.511562595028006	-5.315347510781006	-2.906842211987938	-0.4513664870133539	-1.5348028620729834	-0.6258059794916341	-3.3476304741604	-1.78091940933617	-2.9326588842600274	-0.5663873546671342	-0.7430864463766693	-0.3197845788552325	-4.511562595028006	-1.4679876062239867	-1.8676604731866864	-0.5463047029000782	-3.5120850406047825	-1.2391268173196923	-2.541897471019352
gRNA_CDK7_targ_217	targeting	Subpool1	CBE	-0.516722638058654	-0.561325872426085	-2.903299142853654	-1.1953105661248895	-0.7692752437643394	-2.221831167235555	-0.5790063120092418	-0.2125341063926496	-0.7862346488177241	-2.8413380481628123	-1.6921385626189642	-1.7064620372814092	-1.515874687742402	-0.4776850412101711	-1.2041690855074134	-0.4554590161186451	-1.4397148075107302	-2.234806584542039	-0.3173355999574771	-0.3112247455690304	-0.3296147467358003	-2.091084565323033	-0.5223785182806487	-0.4850960583955102	-0.4953729432968022	-2.1954830423699105	-0.7812074011586535	-2.513842191604073	-4.528176705080885	-2.5300468475188507	-0.561325872426085	-1.1953105661248895	-0.5790063120092418	-1.7064620372814092	-1.2041690855074134	-1.4397148075107302	-0.3173355999574771	-0.5223785182806487	-0.7812074011586535	-2.5300468475188507	-1.3271158844461308	-1.3954723257082613	-0.5259250224065385	-2.079979549354395	-1.0659096048199956	-1.3766601360571382
gRNA_CDK7_targ_218	targeting	Subpool1	CBE	0.1099100248195088	0.0853301428843033	-3.622636745202658	-1.711484806777304	-1.059485307366614	-1.9940708094965829	-0.2335655835772033	-0.4620431801968673	-0.8288533555673808	-3.2836712899301004	-1.0435427701956816	-3.345931699027423	-2.46728029127678	-1.4577167675607352	-1.491961264392488	-1.8390677098741897	-1.9685074880872928	-2.5454582352614867	-1.894835985795019	-1.054409185992896	-0.7778629847880416	-2.590105997910237	-1.1355744564669306	-0.3375874650985644	-0.4823670365672981	-2.379588242646389	-0.2700122576771228	-4.438429544651191	-5.422899118930248	-3.3408728926008164	0.0853301428843033	-1.711484806777304	-0.4620431801968673	-3.2836712899301004	-1.491961264392488	-1.9685074880872928	-1.054409185992896	-1.1355744564669306	-0.4823670365672981	-4.438429544651191	-1.1424655258329488	-1.5883469745468335	-0.5081540397804839	-2.5577152530510685	-1.805652774410001	-2.117677811074323
gRNA_CDK7_targ_219	targeting	Subpool1	CBE	-0.158823670956158	-0.1986381528795275	-1.5911423431869334	-0.8495582374801732	-0.1679357272774162	-0.9377827274463538	0.6698325891887235	0.1500392079140883	0.0162951619319023	-1.171649642973548	-2.5033969573078485	-2.4043612330121213	-0.0428054659216576	-0.1590583694896553	-0.5376829409284437	-0.4231697296508411	-0.8734852730206847	-1.039527510992168	-0.2380605937270866	-0.9516958821328848	0.2310417162271566	-0.7011707604906823	-0.8283281910363338	-0.5997602659109761	-0.4160440752859101	-0.3750989015747487	0.4301614580677968	-1.893645557193525	-4.39527534968776	-1.868906874308188	-0.1986381528795275	-0.8495582374801732	0.1500392079140883	-2.4043612330121213	-0.1590583694896553	-0.8734852730206847	-0.2380605937270866	-0.7011707604906823	-0.3750989015747487	-1.893645557193525	-0.6495347223408731	-0.6517588974013143	0.278722319678238	-2.0264692777645057	-0.2465155921132522	-0.7787275045545646
gRNA_CDK7_targ_220	targeting	Subpool1	CBE	-0.393695408608143	-0.4444861037640505	-2.000453711970676	-2.088718006024726	-1.936950988790558	-3.480988403988592	0.0849433705670739	-0.883096362881492	-0.5423237792798954	0.2886306342655118	2.135979950369048	-2.275697744269099	-2.8720911385456	-1.094056008277381	-1.684342238014537	-0.5513543889097015	-0.8331883771421805	-2.5877009342777866	-0.5913737814920269	-0.5483177402230981	-1.7112235070988049	-0.6663974241854042	-2.031257561252674	-1.025045055123947	-1.216732237958092	-2.449704364213856	-0.3706878017489897	-2.7426227721224468	-4.046377479615442	-2.7087498216846657	-0.4444861037640505	-2.088718006024726	-0.5423237792798954	0.2886306342655118	-1.684342238014537	-0.8331883771421805	-0.5913737814920269	-1.025045055123947	-1.216732237958092	-2.7426227721224468	-0.9462117414476232	-2.5022191329346253	-0.4468255905314378	0.0496376134551536	-1.8834964616125056	-1.3240812334432228
gRNA_CDK7_targ_221	targeting	Subpool1	CBE	0.1443023394661321	0.2457921820879187	0.4228587053819954	0.0688470498816209	0.0546854997727817	-0.2859082220874637	0.5110036361405885	0.241438141843101	0.5865912090242305	-1.7116826535963328	-1.108623515679321	-0.8659300013109342	-1.892310776996448	-0.9261728418641946	0.5837271335653906	0.4942248281975097	0.4678595192717409	0.7165823650448642	-0.417606097395669	0.6321502364875533	0.1564771571911749	-0.6042882631952937	0.3043844139467873	-0.9247010230156484	0.2214007316852402	-0.0044798978830819	0.8740396237699385	-0.1783717662937565	-2.012332570032185	-0.9660402973331484	0.2457921820879187	0.0546854997727817	0.5110036361405885	-1.108623515679321	-0.9261728418641946	0.4942248281975097	0.1564771571911749	-0.6042882631952937	0.2214007316852402	-0.9660402973331484	0.2709844089786821	-0.0541252241443536	0.4463443290026399	-1.2287453901955292	-0.7449188284317506	0.5595555708380383
gRNA_CDK7_targ_222	targeting	Subpool1	CBE	-0.3274724785294757	-0.3290525398604267	-1.528080762959789	-0.8554577492543037	-0.149373409215152	-0.6933483775434215	-0.4239919630425094	-0.3953352500027774	0.065325508649851	-2.430980452279795	-2.0641610206065857	-1.2042560495420915	-1.7150112403366342	-3.0278171925423827	-0.6377488231342822	-0.8649926118536487	-0.8925026233865646	-0.9033643559759	-0.3258102509200699	-0.3151377043527842	-0.4768498561976283	-0.9270209339600712	-0.1775217105052129	-0.9486973548516632	-0.7367466899234768	-1.3536163792069231	-0.3082027052671272	-1.725287135654754	-3.4140492274018714	-2.028510159891097	-0.3290525398604267	-0.6933483775434215	-0.3953352500027774	-2.0641610206065857	-1.7150112403366342	-0.8925026233865646	-0.3258102509200699	-0.9270209339600712	-0.7367466899234768	-2.028510159891097	-0.7282019271165638	-0.5660598453376258	-0.2513339014651453	-1.899799174142824	-1.793525752004433	-0.8869531970720378
gRNA_CDK7_targ_223	targeting	Subpool1	CBE	-1.155795875333693	-0.9967742274218008	-3.4900230481694683	-1.1974833794118478	-2.305030477084536	-1.857066096351887	-0.1725567261432596	-0.476734187863773	0.0187056978102085	-4.070996896358071	-5.695838145474281	-1.9971428046039967	-4.474569000115858	0.9097848329531024	-1.6898119783634824	-2.208041232713703	-2.049793581164784	-4.87515122160114	0.449910220248705	-0.1518363836382032	0.0678116471082227	-4.960374074496307	-0.0162754634691734	-1.1387611192906275	-0.5918823793153468	-2.9151753962313185	-1.6106600998141765	-5.125166705743169	-3.438550048139175	-3.2051811257198763	-1.155795875333693	-1.857066096351887	-0.1725567261432596	-4.070996896358071	-1.6898119783634824	-2.208041232713703	0.0678116471082227	-1.1387611192906275	-1.6106600998141765	-3.438550048139175	-1.880864383641654	-1.7865266509494238	-0.210195072065608	-3.921325948812117	-1.7515320485087462	-3.044328678493209
gRNA_CDK7_targ_224	targeting	Subpool1	CBE	-0.3355314483797231	-0.2128004793166275	-3.190760451086333	-2.1223870246435013	-1.495476002252721	-1.0167557378406331	-1.4146587191499898	-0.2881583012119728	-2.601710653610532	-5.618761205277931	-4.699302975318721	-2.732710057180988	-3.9805342867882594	-4.18510085239995	-1.6128825947768042	-2.633085068135956	-4.247748087013686	-3.925701259211375	-1.005125558765526	-1.2612345488389376	-0.8515390935561358	-1.9231947705077004	-0.7003749591648436	-1.307471189934917	-0.8983357917855207	-1.958012041703564	-0.2703719593494369	-4.1381816313907045	-5.931866285039511	-3.2345329481428293	-0.3355314483797231	-1.495476002252721	-1.4146587191499898	-4.699302975318721	-3.9805342867882594	-3.925701259211375	-1.005125558765526	-1.307471189934917	-0.8983357917855207	-4.1381816313907045	-1.2463641262608949	-1.5448729215789516	-1.4348425579908313	-4.350258079259214	-3.259505911321672	-3.6021781381203386
gRNA_CDK7_targ_225	targeting	Subpool1	CBE	-0.9640798013510928	-0.918518741982176	-4.776626861795933	-2.236525789394865	-1.7874514153892758	-2.984833520115163	-0.668203296238384	-0.6755137155902801	-0.4866940748037283	-5.9107208974826815	-5.331748507592558	-3.349934053232747	-3.5531081789567645	-1.8813882993940167	-1.9409846851187744	-2.28136214241264	-3.303256592717493	-3.7580238879377306	-0.40371938493856	-0.7613919992924226	-0.3021310112354388	-3.516444200469768	-1.2958846818655072	-0.1611333878321325	-2.148263185645072	-3.9074054293684446	-2.140339288308335	-4.7887115955598505	-6.267850970528336	-3.4508152535999423	-0.9640798013510928	-2.236525789394865	-0.668203296238384	-5.331748507592558	-1.9409846851187744	-3.303256592717493	-0.40371938493856	-1.2958846818655072	-2.148263185645072	-4.7887115955598505	-2.2197418017097337	-2.3362702416331014	-0.6101370288774641	-4.864134486102663	-2.4584937211565188	-3.114214207689288
gRNA_CDK7_targ_226	targeting	Subpool1	CBE	-0.9764806606499332	-0.944951030115436	-3.267912129631605	-2.080131762759527	-2.029003669194878	-2.093184225784778	-1.661743015806895	-0.5329839368297814	-0.6407225111856205	-3.253272795641938	-1.8925514908277088	-4.4273680314601735	-3.4748589039330677	-2.189745254367001	-1.7321859302001323	-1.6973946658481676	-2.555129794479849	-3.1188028721097805	-1.5340751906940846	0.0548755564684016	-1.1147826869358586	-3.167809008757363	-1.4443454991077564	-0.7753125029400499	-0.5866546297360563	-1.579259167899677	-1.1867166061440866	-5.577997435079317	-4.653707813975528	-2.998146454987132	-0.9764806606499332	-2.080131762759527	-0.6407225111856205	-3.253272795641938	-2.189745254367001	-2.555129794479849	-1.1147826869358586	-1.4443454991077564	-1.1867166061440866	-4.653707813975528	-1.729781273465658	-2.067439885913061	-0.9451498212740992	-3.1910641059766065	-2.4655966961667337	-2.457109110812599
gRNA_CDK7_targ_227	targeting	Subpool1	CBE	0.0506338009914734	-0.0199686398183264	-0.8978084402688424	-0.588833696691656	-0.3446350782010144	-0.4623391980940008	-0.4256564719971154	-0.3927968349861491	-0.5213936005617632	-1.8749527334907743	-1.3243723145208637	-1.4349018522475854	-0.5687927507254388	-1.2101755108211865	-0.6930877228946788	-0.6476369889275096	0.0710500266789041	-1.030285377164388	0.1818816938108065	0.0895504199054817	-0.1921204696515068	-1.0447793716517122	-0.5855898129250688	0.4539132411873204	0.0539018709376194	-1.0623789715594103	-0.1977525384157294	-1.0541023622204375	-2.009659767940793	-1.109634656949765	-0.0199686398183264	-0.4623391980940008	-0.4256564719971154	-1.4349018522475854	-0.6930877228946788	-0.6476369889275096	0.0895504199054817	-0.5855898129250688	-0.1977525384157294	-1.109634656949765	-0.2890477596985651	-0.4652693243288904	-0.4466156358483426	-1.5447423000864078	-0.8240186614804346	-0.5356241131376646
gRNA_CDK7_targ_228	targeting	Subpool1	CBE	0.1105865689153084	-0.0113984245397945	0.848060324386289	-0.0574121109243239	0.4347722629657409	0.4369833583930484	0.1675085672189915	0.2272167232109229	0.0491230176610436	-0.4497324220595856	-0.6034184041936371	1.856613529490234	-1.0046956979426331	-0.0497246441711868	0.6815701869981721	0.0430541739319031	0.7192985085946698	0.6716615212959985	-0.1614357475180306	0.2946694106044427	-0.2730028786324663	0.0161008338222795	-0.2093239320384185	0.324261266784898	0.2712065219758513	1.0889081218917989	0.1685868940913958	-0.0726735377790151	0.4289951179405936	-1.5253308332354238	0.1105865689153084	0.4347722629657409	0.1675085672189915	-0.4497324220595856	-0.0497246441711868	0.6716615212959985	-0.1614357475180306	0.0161008338222795	0.2712065219758513	-0.0726735377790151	0.3157494895872676	0.2714478368114885	0.1479494360303193	0.2678209010790037	-0.1242833850385492	0.4780047346075238
gRNA_CDK7_targ_229	targeting	Subpool1	CBE	0.1840852419598603	0.093192406720232	-0.3674248385903544	0.0613493849596578	0.2064331423409472	-0.354421046112662	0.383160207826377	0.190515598220068	0.2199847198815465	-0.4102073777303551	-1.4164562533454326	-1.0030815822816073	-1.2375190698858904	-0.0345039139140034	0.4922699803089656	0.3664091415054605	-0.138548138996112	0.6026919134781571	0.5001178501315016	0.6713868032056313	0.6713819246792919	0.8301422865987782	-0.2117656446519137	0.1303229114670363	0.3561055586799281	-0.0657875958445678	0.1304658069605243	0.294089390437903	0.6784682797408037	-0.902163737995462	0.093192406720232	0.0613493849596578	0.2199847198815465	-1.0030815822816073	-0.0345039139140034	0.3664091415054605	0.6713819246792919	0.1303229114670363	0.1304658069605243	0.294089390437903	-0.0300490633034207	-0.0288795062706856	0.2645535086426638	-0.9432484044524648	-0.2599176678303094	0.2768509719958352
gRNA_CDK7_targ_230	targeting	Subpool1	CBE	-0.0779625267613988	-0.0567149078748982	-0.093022819218446	0.1338671732688953	0.6933317183970296	0.5930335705157772	0.4852188087124479	0.5729839174820951	0.0157668735957935	0.2816265697558383	-1.123581409867272	-1.2823790869208749	-1.1783056579800746	-2.5084565967920898	0.4629713936823657	0.2090748998257842	-0.048999981484733	0.7807685957321288	0.4876752439672683	0.7167822189155547	0.0974209733858639	-1.3213339263537915	0.2471859329259017	-0.0335477767006451	0.1777567369348745	-0.079606120402518	-0.1503276946318255	-0.1639859036505996	-0.7935083578332742	0.0350067675893943	-0.0779625267613988	0.5930335705157772	0.4852188087124479	-1.123581409867272	-1.1783056579800746	0.2090748998257842	0.4876752439672683	-0.0335477767006451	-0.079606120402518	-0.1639859036505996	-0.0759000846182477	0.473410820727234	0.3579898665967789	-0.7081113090107695	-1.0745969536965994	0.3136145046910599
gRNA_CDK7_targ_231	targeting	Subpool1	CBE	-0.0983774033823296	-0.1559824828438596	-0.6710527095050468	0.145975587100324	0.3900265069066931	-0.1262543172368185	0.170546122044065	-0.1288843748592667	-0.2510533437917341	-0.639166847470206	0.4742550415059068	-0.8050791017276776	-1.5215455787294478	-0.0694547512633679	-0.7226050251013006	-0.1134578166603374	-0.9214023768908164	-1.015152616114536	0.5602483846997444	0.2802632230573607	0.1797947860842604	-3.1095803653937413	-0.1012132733600865	-0.1982813795562999	0.2324489236952391	-0.3853297070705843	0.269570788343652	-2.4443291941484286	-2.460557672032572	-1.8573602827084477	-0.1559824828438596	0.145975587100324	-0.1288843748592667	-0.639166847470206	-0.7226050251013006	-0.9214023768908164	0.2802632230573607	-0.1982813795562999	0.2324489236952391	-2.4443291941484286	-0.3084708652437454	0.1365825922567328	-0.0697971988689786	-0.3233303025639922	-0.771201785031372	-0.6833376032218966
gRNA_CDK7_targ_232	targeting	Subpool1	CBE	0.1499796610910092	0.2606054001659876	-0.3291930106308298	0.4221790066164784	0.2335468394760896	0.1647280288836319	0.3477479918217653	0.3706872561380783	-0.1660293090164014	-0.5939446638723871	-0.4477096219192325	-0.3857997027793521	0.1591988109557546	-0.3770415315507626	0.2285415204895597	-0.1655158330999751	-0.118726793580359	0.2549484335074736	-0.0745357933337441	-0.2119730579377619	-0.7377044085298183	-0.4980955038116412	0.087081990821974	-0.3008138335337882	-0.1348545163271456	-0.6215135514850997	-0.307496425408822	0.1169616184436088	-1.403826113528683	-0.5941908901767698	0.1499796610910092	0.2335468394760896	0.3477479918217653	-0.4477096219192325	0.1591988109557546	-0.118726793580359	-0.2119730579377619	-0.3008138335337882	-0.307496425408822	-0.5941908901767698	0.0271306835420556	0.2734846249920666	0.1841353129811474	-0.4758179961903239	0.0035662666315172	-0.0097647310576201
gRNA_CDK7_targ_233	targeting	Subpool1	CBE	0.085171969267629	0.092855267103624	-0.1060162063939584	0.3571454278186319	0.2592013638384643	-0.1513144042219253	-0.3516845826217639	-0.3226923399700505	-0.3697361975704069	0.0646507229579792	0.8724132948886391	-0.5584953499503889	-0.4497458721839713	-0.9454813537437222	-0.0153568350525728	0.0752887937787709	0.628102687663119	0.3615571935597775	-0.4603297334625891	-0.0748238744436627	-0.717959954356259	0.2485430744747116	0.2124773409873829	-0.0387133277568482	0.0489939006504198	0.5650894704195191	-0.6719417002559988	0.9626947310959728	0.1941377928626901	0.5503373589601205	0.085171969267629	0.2592013638384643	-0.3516845826217639	0.0646507229579792	-0.4497458721839713	0.3615571935597775	-0.4603297334625891	0.2124773409873829	0.0489939006504198	0.5503373589601205	0.0240036766590981	0.1550107958117237	-0.3480377067207404	0.1261895559654098	-0.4701946869934221	0.3549828916672224
gRNA_CDK7_targ_234	targeting	Subpool1	CBE	-0.1836732867735384	-0.1724666060143379	-0.4956986844335176	-0.4371682790353779	-0.3022519586665071	0.3658562215506377	-0.1468600810752795	-0.4012155034665968	-0.6223141907704702	-1.0239912289281647	-1.481785698018006	0.3641877908771377	-0.8257218911731742	-1.313321924052466	-0.4825155319831178	0.4588465902886954	-0.1275367704899772	-0.2606345272652423	-0.3221967569107269	-0.1157772940022045	-0.6924328107440949	-0.9399458629645816	0.0846767361161069	-0.0634231468689863	-0.4596510992018113	-0.2488205642344147	-0.4264802759734038	0.0387456574398724	-0.7963835775390884	-1.361294008769913	-0.1836732867735384	-0.3022519586665071	-0.4012155034665968	-1.0239912289281647	-0.8257218911731742	-0.1275367704899772	-0.3221967569107269	-0.0634231468689863	-0.4264802759734038	-0.7963835775390884	-0.2839461924071313	-0.1245213387170824	-0.3901299251041155	-0.7138630453563443	-0.8738531157362527	0.0235584308444919
gRNA_CDK7_targ_235	targeting	Subpool1	CBE	-0.9382030967542978	-0.9112540819963004	0.4378879881448457	-0.1580336209935382	-0.43374295842412	0.3796992195710516	0.0821084829320665	-0.5729713039723683	-0.4887609802577348	-0.3050593833340461	-1.0404403846561605	-1.2770240853981345	0.4760003975373484	1.709287517732912	0.1170273373995028	-0.4915562796862601	-0.0269411169918157	0.4569262809223319	-0.1602315648455863	-1.424692019285386	0.2363517536087402	1.1617783082789173	-0.0304861978700222	0.2909360520307	0.108075327966866	0.383729225846748	-0.583712715447211	0.4806241419885211	0.3540763735037522	0.5003300519082134	-0.9112540819963004	-0.1580336209935382	-0.4887609802577348	-1.0404403846561605	0.4760003975373484	-0.0269411169918157	-0.1602315648455863	0.2909360520307	0.108075327966866	0.4806241419885211	-0.4705230635352507	-0.0706924532822022	-0.3265412670993455	-0.8741746177961135	0.7674384175565877	-0.0205237052519146
gRNA_CDK7_targ_236	targeting	Subpool1	CBE	0.0768515588778246	0.1213262827085906	-1.736952519516953	-0.5238142819612356	-0.172372593878104	-0.5152478297251613	-0.434054013054029	-0.1931483558126566	-0.3988950585626843	-0.72396456593951	-1.1493638050457404	-1.1352097577216815	-0.4176934022377658	-2.071199057053893	-0.730391897862036	-0.3983295539761699	-0.1884803735592091	-1.1101658877778982	-0.4854296300243985	-0.5063476149568594	-0.4822089038270429	-0.692536126209798	-0.1807249358605925	-0.0292279883324357	0.0532253038069164	-0.405762962972421	-0.0789871578668024	-0.7054484781953126	-2.3727601357129227	-1.2203811598427807	0.0768515588778246	-0.5152478297251613	-0.3988950585626843	-1.1352097577216815	-0.730391897862036	-0.3983295539761699	-0.4854296300243985	-0.1807249358605925	-0.0789871578668024	-1.2203811598427807	-0.5129248926435126	-0.4038115685215003	-0.3420324758097899	-1.0028460429023107	-1.0730947857178983	-0.5656586051044258
gRNA_CDK7_targ_237	targeting	Subpool1	CBE	-0.1277798847587488	-0.0526992704618464	-1.8501846456284008	-0.5836350846336636	-0.5309691465386432	-0.8149829626750144	-0.392075291909655	-0.3484441654862161	-0.5341614802008676	-2.259241444414654	-2.407150255712995	-1.1079998259502155	-2.188454429677552	-1.420524330318376	-0.9628443235218784	-0.9169463975142836	-1.5885924834713592	-1.414535853165929	-0.908117036201374	-0.7438966486208282	-0.1691902488586182	-0.4434779985680866	-0.8377383347661165	-0.5054684572147932	-1.0889359789771649	-0.5503965955088265	-0.4469314298513124	-1.5017245179005851	-3.5295915927195383	-2.235933288034904	-0.1277798847587488	-0.5836350846336636	-0.392075291909655	-2.259241444414654	-1.420524330318376	-1.414535853165929	-0.7438966486208282	-0.5054684572147932	-0.5503965955088265	-2.235933288034904	-0.6768879336163321	-0.6431957312824405	-0.4248936458655796	-1.9247971753592883	-1.5239410278392689	-1.306691578050524
gRNA_CDK7_targ_238	targeting	Subpool1	CBE	-1.4442846361018575	-1.5644777754998027	0.0976026880200934	-0.5130045656561498	0.0435485160300282	-1.562163003753498	-0.8773298960415087	-0.5583417838358685	-1.0502441239315172	-0.4371042678534374	-1.6509474092457876	-2.322668000636685	-2.7586571712425383	-0.6373990999333132	-1.273702515322556	-1.8164542395307104	0.09240460367563	-1.9830235467871409	-0.7758455791240716	0.3574869095743986	-0.3694653902181898	-0.9890629551605988	-0.4272961751598109	-0.5506430276707944	-1.0929376497661667	-3.762214596396684	0.0832069668755033	-1.3863660460175742	-2.425672184736049	-1.3232667459374194	-1.4442846361018575	-0.5130045656561498	-0.8773298960415087	-1.6509474092457876	-1.273702515322556	-1.8164542395307104	-0.3694653902181898	-0.5506430276707944	-1.0929376497661667	-1.3863660460175742	-0.9703865745271888	-0.6772063511265398	-0.8286386012696315	-1.4702398925786369	-1.556586262166136	-1.2356910608807403
gRNA_CDK7_targ_239	targeting	Subpool1	CBE	-1.0488116835722618	-0.975667816631425	-1.172972981792353	-0.9990482771053628	-1.3717681452396109	-1.0522588034191664	-0.8301605651055571	-1.3232864135190934	-0.857476473224828	-3.596932507603165	-2.431478173273454	-2.1664065458002577	-1.8561697536930064	-1.660185816647996	-1.5082447266082144	-1.0960018416426651	-1.4493076811514165	-1.5447904671399535	-1.1474748837780504	-0.9330600692846917	-1.4774122271355348	-1.2077775489646965	-0.6912608926147594	-0.6645723369072903	-1.1618434366258432	-1.8460375866201568	-0.6649321920687405	-0.3794686548303161	-1.7394649124673185	0.1899219119278313	-1.0488116835722618	-1.0522588034191664	-0.857476473224828	-2.431478173273454	-1.660185816647996	-1.4493076811514165	-1.1474748837780504	-0.6912608926147594	-1.1618434366258432	-0.3794686548303161	-1.06581749399868	-1.1410250752547133	-1.0036411506164928	-2.731605742225625	-1.674866765649739	-1.3633666633113453
gRNA_CDK7_targ_240	targeting	Subpool1	CBE	-0.8921184157352221	-0.8571209679461129	-0.1763134052266756	0.0053598122388265	-0.5656495792221194	-0.6156261277678317	0.0475414713684159	-0.5301189455826654	-0.2562300686940253	-0.9858806828042692	-0.1076535208051503	-1.4108052478073254	-1.4643923104030618	1.2169865003589566	-0.3653576065682076	-0.5260870862407758	-0.4008847801244108	-0.1957078054917959	-0.7829844212960623	0.3324837572243937	0.0420209358425533	0.7923555083444072	-0.9194184383926712	-0.2229168011578334	-0.3427546263720747	-0.5840618965470423	-0.563883512929919	0.2797580214926322	-0.3208696042169889	0.3411969542308158	-0.8571209679461129	-0.5656495792221194	-0.2562300686940253	-0.9858806828042692	-0.3653576065682076	-0.4008847801244108	0.0420209358425533	-0.2229168011578334	-0.563883512929919	0.2797580214926322	-0.6418509296360035	-0.3919719649170415	-0.2462691809694249	-0.8347798171389149	-0.2042544722041042	-0.3742265572856609
gRNA_CDK7_targ_241	targeting	Subpool1	CBE	-0.3285717626416853	-0.1808491497956556	-1.547133540141533	-1.4523939498807314	-0.8705592085123385	-0.6357435856425376	-0.6019626372675584	-0.2811712011436724	-0.2854087411804928	-0.9410789919030936	-0.9154170751088764	-2.070274987937771	0.1151561616559883	-3.447535621268484	-0.6011061958276128	0.469786423764277	-1.0371879744582415	-1.0831879825116713	-0.2903586298451218	-0.3042324633356486	-0.4129059405292354	-2.692134465942157	-0.3419938768403896	-0.130737554881678	-0.3975882038938949	-0.0054257984894885	0.2591065703843587	0.3547109950779904	-2.5845310480316104	-0.5738652697899015	-0.3285717626416853	-0.8705592085123385	-0.2854087411804928	-0.9410789919030936	-0.6011061958276128	-1.0371879744582415	-0.3042324633356486	-0.3419938768403896	-0.0054257984894885	-0.5738652697899015	-0.6855181508596248	-0.9862322480118692	-0.3895141931972412	-1.308923684983247	-1.3111618851467028	-0.5501965110685453
gRNA_CDK7_targ_242	targeting	Subpool1	CBE	0.4334153595349789	0.5598202636052343	-3.2770085044470343	-1.70890127240191	-1.5214313642194128	-1.9155971357872563	-1.4172969571483895	-0.2429555923145583	-0.3613263441581719	-2.6483447785153644	-4.157029017801477	-1.5932985568732938	-4.7654383994084295	-1.3337501509867502	-1.2101097704922443	-2.0574338114011432	-2.983622591723861	-2.41696413767576	0.0303403222957941	-0.2322446710219257	-0.7031340692571726	-2.786171475634976	-0.947359228353422	-0.1852706122242356	0.2840904694635876	-2.109585892431473	-1.117520391025818	-3.726805983880411	-5.295451703562388	-3.290125907042924	0.4334153595349789	-1.70890127240191	-0.3613263441581719	-2.6483447785153644	-1.3337501509867502	-2.41696413767576	-0.2322446710219257	-0.947359228353422	-1.117520391025818	-3.726805983880411	-0.7612576271022737	-1.715309924136193	-0.6738596312070398	-2.7995574510633783	-2.4364327736291416	-2.4860068469335883
gRNA_CDK7_targ_243	targeting	Subpool1	CBE	0.0462388763769867	0.1013979818458705	-2.6987081872378997	-1.4536893950781793	-0.8599220555273656	-2.1103745564193312	-0.1777108927501166	-0.9998213491058208	0.2127712244344667	-3.3553808837986616	-2.913703780927853	-1.308509823309735	-0.5850678109689682	-1.4035666182588262	-1.5067649917663182	-1.1806614852650454	-2.5781885428067164	-1.8467986342157792	0.1371239692056506	-0.2526109157066204	-0.2532190479272693	-1.7028554461721248	-1.516833482636599	-0.8152473964312523	-0.4164211944209948	-1.5991365500144936	-0.9138124905510538	-4.964902175189853	-5.056817146281482	-2.715111577891596	0.0462388763769867	-1.4536893950781793	-0.1777108927501166	-2.913703780927853	-1.4035666182588262	-1.8467986342157792	-0.2526109157066204	-1.516833482636599	-0.9138124905510538	-4.964902175189853	-0.8503571096716808	-1.4746620023416253	-0.3215870058071569	-2.5258648293454167	-1.1651331403313707	-1.868549554095847
gRNA_CDK7_targ_244	targeting	Subpool1	CBE	-0.421613572713396	-0.3780635546279174	-1.7954467811136956	-0.5035799848031863	-0.0575923122320414	-1.7568626226769537	-0.0674760721168875	-0.5646795330504536	-0.7856929745613792	-1.994847755185131	-1.116649119459416	-0.7457767686146327	-1.503810886988347	-2.740201555308082	-1.1433297986188355	-1.4083624595666364	-0.8080073695783874	-1.4465001989265318	-0.063224732546432	-0.5217450726345992	-0.6614281458028626	-1.1354133042496548	-0.6682380483142667	-0.7158504816126664	-0.7315950740221657	-1.8151653728561616	-0.2105507265402058	-2.6216208768476554	-3.952059298548402	-2.177992472198652	-0.421613572713396	-0.5035799848031863	-0.5646795330504536	-1.116649119459416	-1.503810886988347	-1.4083624595666364	-0.5217450726345992	-0.7158504816126664	-0.7315950740221657	-2.6216208768476554	-0.8650413028183364	-0.772678306570727	-0.4726161932429067	-1.2857578810863932	-1.795780746971755	-1.220956676023852
gRNA_CDK7_targ_245	targeting	Subpool1	CBE	0.234987540273927	0.2694680451389155	-0.0654794736567883	-0.2899366882687312	-0.2444283900998505	0.3843810587139757	0.433613586632666	-0.2687785671950469	-0.3133042191885186	-0.4028580097421971	-0.8270074892712608	-1.4859453686655917	1.3495855752532406	-0.8221254916165001	-0.6215414627636567	0.3659129396402621	-1.0552464299246107	-0.9223528142773488	-0.1269267654220672	-0.3592108721869388	0.5211620924472192	0.3505475200235228	0.3273504562561331	0.1541382791671708	0.2947682986063818	0.2146986258120936	0.0618464157910823	-0.7140578884416962	-1.3606735745696192	-1.6580639175322354	0.234987540273927	-0.2444283900998505	-0.2687785671950469	-0.8270074892712608	-0.6215414627636567	-0.9223528142773488	-0.1269267654220672	0.3273504562561331	0.2146986258120936	-1.3606735745696192	0.1463253705853514	-0.049994673218202	-0.0494897332502998	-0.90527028922635	-0.031360459708972	-0.5372287681872324
gRNA_CDK7_targ_246	targeting	Subpool1	CBE	-0.1212973439586285	-0.1174427409862108	0.1940548178888957	-0.1570558069644085	-0.6984965801523075	-0.8475689663703856	-0.20874826653573	-0.7411701736653085	-0.7308694771568459	-0.744429973765848	-2.7518914156471688	0.4744572124987359	-2.575951136138065	-0.3455464136319387	-0.9853230299528456	0.0298336807973446	0.8339794650087387	-1.3959674916451208	-0.0436784197877398	-0.994282040020974	-0.628939298280791	-3.779691196010986	0.0579567612862358	-0.0122045267941624	0.4048380920499381	-1.6569205421102935	0.0461488360381708	-0.5633763730481703	-2.675695433456779	-1.662930145168196	-0.1174427409862108	-0.6984965801523075	-0.7308694771568459	-0.744429973765848	-0.9853230299528456	0.0298336807973446	-0.628939298280791	-0.0122045267941624	0.0461488360381708	-1.662930145168196	-0.0148950890186478	-0.5677071178290339	-0.5602626391192947	-1.0072880589714268	-1.302273526574283	-0.1773847819463458
gRNA_CDK7_targ_247	targeting	Subpool1	CBE	-0.3178923689241276	-0.2561897407977069	0.3811445771345648	-0.0042783493324418	-0.3622731652162772	-0.3965781386334061	0.4500733173358465	-0.1131887042810621	0.2967763398962225	-0.0866111495384815	-1.2008691110968166	-0.8611515795104704	0.2490834680926839	-1.8088387364446303	0.2863583388374379	0.1164506992478445	-0.4935346745517558	0.4531263736181417	0.460157388250243	0.2088481883770142	-0.6206006875931785	1.6154833951821004	0.4332169895444543	0.3642840024738559	0.1033388854032165	0.5515431404511373	-0.0486728372304221	0.5613002263541318	0.1905995612687336	-0.0607662456547337	-0.2561897407977069	-0.3622731652162772	0.2967763398962225	-0.8611515795104704	0.2490834680926839	0.1164506992478445	0.2088481883770142	0.4332169895444543	0.1033388854032165	0.1905995612687336	-0.0643125108624232	-0.2543765510607084	0.2112203176503356	-0.7162106133819228	-0.4244656431715028	0.0253474661047434
gRNA_CDK7_targ_248	targeting	Subpool1	CBE	-0.668842012227988	-0.5712041783866022	-0.619325238471089	-0.812911642963902	-1.1864693159558892	-1.4065197340152862	-0.5523491939674268	-0.3106035463440764	-0.6908834634863658	-2.11910096374255	-2.9415338856953	-1.2648297904790842	1.4431825159237497	-0.5927691986532986	-0.5325992941871163	-0.3703245924085706	-1.4445516419196354	-0.5385059444903671	-0.990004763448264	-1.205812914109254	-1.085994100651578	-2.813585441115104	-1.217372597916896	-1.1743368171224482	-0.6059615974519902	-0.8995193536091862	-1.2495537465550768	-0.7798975836217138	-2.938109396637451	-2.9369352330936405	-0.619325238471089	-1.1864693159558892	-0.5523491939674268	-2.11910096374255	-0.5325992941871163	-0.5385059444903671	-1.085994100651578	-1.217372597916896	-0.8995193536091862	-2.9369352330936405	-0.6197904763618931	-1.135300230978359	-0.5179454012659562	-2.1084882133056446	0.1059380076944449	-0.7844607262728577
gRNA_CDK7_targ_249	targeting	Subpool1	CBE	-0.3913782375113035	-0.4150749655591579	-1.454332152444011	-0.6598445626455797	-0.4613122689682656	-2.941194514771599	-0.6630916481969948	-0.1636342815953495	-0.3619620935578513	-2.0582445710510435	-2.8744528456466103	-1.5476548691943597	1.274778700045196	-2.2119034866330214	-0.8383374433384291	-1.1389900554198231	-1.2586858562301655	-1.4780069462656926	-0.6082010872729254	-0.400653021188278	-1.098001877896693	-1.2951136539834638	-0.308194302633308	-0.6140935104482762	-0.2771845651600145	-1.4856206191807708	-0.4820791881594811	-1.77972452203403	-2.1376644760560537	-2.8487481298445334	-0.4150749655591579	-0.6598445626455797	-0.3619620935578513	-2.0582445710510435	-0.8383374433384291	-1.2586858562301655	-0.6082010872729254	-0.6140935104482762	-0.4820791881594811	-2.1376644760560537	-0.7535951185048241	-1.3541171154618148	-0.3962293411167319	-2.160117428630671	-0.5918207433087516	-1.2918942859718938
gRNA_CDK7_targ_250	targeting	Subpool1	CBE	-0.6649489317023288	-0.7873059405337989	-2.457184138440968	-1.4182987618167469	-0.929499737337518	-1.7107510377110966	-1.1193269301711957	-0.0145968669655212	-1.4971671447140107	-4.401230475675763	-1.7965238369275724	-2.759128209104358	-1.965456944810201	-2.188249479347521	-1.016013215159457	-0.9696427372982164	-1.0676620787847046	-2.263519554356362	-1.113361988030198	-0.4853835630311565	-0.2494140224916469	-1.8633905254715504	-0.9277878455021106	-1.6009593134979987	-1.1558137037776384	-1.7141164809800966	-1.404724360766573	-3.313889471132917	-3.404094032706523	-2.8644361884932192	-0.7873059405337989	-1.4182987618167469	-1.1193269301711957	-2.759128209104358	-1.965456944810201	-1.0676620787847046	-0.4853835630311565	-1.6009593134979987	-1.404724360766573	-3.313889471132917	-1.3031463368923653	-1.352849845621787	-0.8770303139502426	-2.9856275072358973	-1.7232398797723931	-1.433608123479761
gRNA_CDK7_targ_251	targeting	Subpool1	CBE	-0.366213167565883	-0.3059878800717859	-1.6172151675367663	-0.3062881651077604	-0.5106981365474318	-1.9423346537978736	-0.0124086398122135	-0.9103889138013198	-0.6576890257693097	-2.339933001890181	-1.5789201855865511	-1.3949824263648207	-1.2682222003237844	-1.9153328525727076	-1.3244795585900977	-0.3279133878123579	-1.4449987729443896	-1.604426632017695	-0.5419912491110844	-1.474752320432881	0.1402539653078302	-0.8723321505117145	-0.1785034116242998	-0.2078215752432119	-1.1946394591383362	-0.8244568425711601	-0.1411490279088559	-1.6995289119028747	-2.8044672099214383	-2.392450645654475	-0.366213167565883	-0.5106981365474318	-0.6576890257693097	-1.5789201855865511	-1.3244795585900977	-1.4449987729443896	-0.5419912491110844	-0.2078215752432119	-0.8244568425711601	-2.392450645654475	-0.7631387383914786	-0.9197736518176886	-0.5268288597942811	-1.7712785379471845	-1.5026782038288633	-1.1257795975914808
gRNA_CDK7_targ_252	targeting	Subpool1	CBE	-0.276802389707381	-0.2011704143418416	0.1896752987565699	-0.5505230240275939	-0.7731448734812014	0.1017179693219296	-0.838688700975756	-0.5061944121418858	0.0366381571064215	0.4993685692445497	-1.5560338330488486	-1.3114517072394412	-2.308449069009441	-2.313659100148994	-0.4131891099876137	-2.0723765690624774	0.0923113019008617	-0.4118667037946462	-0.1036995942914451	0.0250419861642835	0.0241970015571039	-3.416303641508352	0.0972808771877908	-0.5800213376130738	-0.1159719758931039	-0.5634530537018744	0.1168373376769195	0.4703881763192518	-0.3296726153522092	0.2411699567549875	-0.2011704143418416	-0.5505230240275939	-0.5061944121418858	-1.3114517072394412	-2.308449069009441	-0.4118667037946462	0.0241970015571039	-0.5800213376130738	-0.1159719758931039	0.2411699567549875	-0.0960991684308842	-0.4073166427289552	-0.43608165200374	-0.7893723236812468	-1.6784324263820165	-0.7973106569854207
gRNA_CDK7_targ_253	targeting	Subpool1	CBE	0.2713062239545809	0.2991771362790569	-0.4442238694143627	-0.5476915566538536	-0.0493500712720675	0.2311688004984662	-0.8872670288921795	0.0691728683420863	0.5713902022562696	-1.028847836895879	-1.3782274745009448	-1.7426789999704422	0.3164548201543642	-3.4235940046602877	-0.2745732118139889	-0.655629021610227	-0.783319024599845	-0.4810353622329069	-0.2647248282533732	-0.2331361029059964	-0.0694050239090154	-1.981897861403484	0.4106784215436277	-0.1063160300569616	-0.0669562013428666	-0.5049391351833113	-1.110913090611478	-1.5714479302194693	-3.1449527032668603	-1.073914224853654	0.2713062239545809	-0.0493500712720675	0.0691728683420863	-1.3782274745009448	-0.2745732118139889	-0.655629021610227	-0.2331361029059964	-0.1063160300569616	-0.5049391351833113	-1.5714479302194693	0.0420864969397583	-0.1219576091424849	-0.0822346527646078	-1.383251437122422	-1.1272374654399708	-0.639994469480993
gRNA_CDK7_targ_254	targeting	Subpool1	CBE	0.3149565993597892	0.3223600121648336	-0.1587888554090797	-0.6773836294119734	0.1710541899546515	0.3032963090501482	0.7980829629595294	-0.1666607319335946	0.4399762449493437	-0.3452096836080073	2.7546213867175022	-0.2266369948244604	-1.2062587489257015	0.4675093290101058	-0.5296876113605664	0.4408772689753005	-0.5266820005086696	-0.745140888008489	0.0125789214467427	0.0451095381997844	0.1655131496768031	-0.2556283777073148	0.4331549558654872	-0.6727115543470191	-1.4372722287540072	0.6381484014871202	-0.2612463871156891	-1.1752401202041576	-0.1242351090304275	-1.1329296416597914	0.3149565993597892	0.1710541899546515	0.4399762449493437	-0.2266369948244604	-0.5296876113605664	-0.5266820005086696	0.0451095381997844	-0.2556283777073148	-0.2612463871156891	-1.1329296416597914	0.1595092520385144	-0.0676777101357245	0.3571328253250928	0.7275915694283448	-0.4228123437587208	-0.2769818731806193
gRNA_CDK7_targ_255	targeting	Subpool1	CBE	-0.2697671762930421	-0.3297698014415799	-1.0177875023779572	-1.0171413253058466	-0.326594092967637	-1.080341255741635	-0.622127329699025	-0.5387023054608508	-0.0746550222690498	0.2071635363388786	-1.8613574670211368	-1.3929752515245326	-0.3952589946434305	-1.816053397938708	-0.5314418583962641	-0.8947097940403079	-0.8902669332982175	-0.4987004386451804	-0.7270899346504879	-0.7472585992485038	-0.6891995040156591	-1.4808565131342806	-0.9556460068806104	-1.7913974676707385	-0.5474494854835537	-0.4856528891016078	0.2178331915021935	-0.7737040524521116	-1.4867211002611809	-0.5851797205764027	-0.3297698014415799	-1.0171413253058466	-0.5387023054608508	-1.3929752515245326	-0.5314418583962641	-0.8902669332982175	-0.7270899346504879	-1.4808565131342806	-0.4856528891016078	-0.7737040524521116	-0.5391081600375265	-0.8080255580050396	-0.4118282191429752	-1.015723060735597	-0.914251416992801	-0.7612257219945686
gRNA_CDK7_targ_256	targeting	Subpool1	CBE	-0.0767917010320511	-0.0342366025145509	-1.9075519424396885	-0.8057459545926399	-1.7824203502509155	-0.7724738331139525	0.1277136915651993	-0.0253090798358682	-0.2475769942327184	-3.345908098305689	-2.399702149740044	-3.370478316682346	-0.066364912802369	-0.4374742278250547	-0.1975485984051057	-0.6904071486517852	-0.7427213413443384	-0.4166647958231461	0.1420763095185576	-1.0072431898739609	-1.1410042654099648	-0.0500869688620515	-1.162247209483149	-0.2655364734090703	-0.6037789426875444	-1.1661988265767995	-0.9882681031808418	-1.9301469912479103	-3.089134185541862	-2.194951064395273	-0.0767917010320511	-0.8057459545926399	-0.0253090798358682	-3.345908098305689	-0.1975485984051057	-0.6904071486517852	-1.0072431898739609	-0.2655364734090703	-0.9882681031808418	-2.194951064395273	-0.6728600819954301	-1.120213379319169	-0.0483907941677957	-3.038696188242693	-0.2337959130108431	-0.6165977619397566
gRNA_CDK7_targ_257	targeting	Subpool1	CBE	0.5868099304933362	0.6212479940627764	-1.7321824586405328	-0.9323930159944344	-1.378520711593122	-0.410342008314573	-0.3753784224943721	-0.6256950718822121	-0.6749327703402609	-2.8877448545844886	-2.2518760459767853	-1.617270582165066	-1.347199843425425	-2.817601559905732	-1.291878671297188	-1.959367742621456	-3.7174372398871913	-1.9045390005259428	-1.776612645446801	-1.0400871753191914	-1.1705012123608014	-4.023426441076394	-0.62106930155157	-0.6615860247620371	-2.127837029165904	-1.0200411861542429	-1.9463758472761936	-3.1502181210189844	-3.5928265646186417	-2.790076487479832	0.5868099304933362	-0.9323930159944344	-0.6256950718822121	-2.2518760459767853	-1.347199843425425	-1.959367742621456	-1.1705012123608014	-0.6615860247620371	-1.9463758472761936	-3.1502181210189844	-0.17470817802814	-0.9070852453007098	-0.558668754905615	-2.25229716090878	-1.818893358209448	-2.52711466101153
gRNA_CDK7_targ_258	targeting	Subpool1	CBE	-0.6551063388771171	-0.6870711201026612	-1.806900818298676	-1.0129645041597353	-0.7766756584272653	-0.950480976924518	-0.4483013242980739	-0.6874181096661802	-0.7715967996687748	-1.638383319536522	-0.6575878533728429	-1.3785024630646765	-3.498453195886945	-4.097015109315864	-1.515624541396184	-1.8827557784797453	-2.5867188625862494	-1.8857375094184443	-1.906123905431076	-0.5837509328551717	-0.8195861059078141	-1.3596722378626986	-0.4803954781754558	-0.3887660844869863	-0.5188067001083824	-1.1790423384466586	0.0043327879235249	-2.17986446508391	-5.036969995424123	-1.1516916283771887	-0.6870711201026612	-0.950480976924518	-0.6874181096661802	-1.3785024630646765	-3.498453195886945	-1.8857375094184443	-0.8195861059078141	-0.4803954781754558	-0.5188067001083824	-2.17986446508391	-1.0496927590928182	-0.9133737131705062	-0.6357720778776764	-1.2248245453246804	-3.037030948866331	-2.11840405016148
gRNA_CDK7_targ_259	targeting	Subpool1	CBE	0.3253338949879445	0.3175224216979035	-0.5563030419228023	-1.1409652565301522	-0.501668538264737	-0.6231686670294208	-0.3558221270846722	0.0366748040579315	-0.248690232946875	-1.5482817305943468	-0.1562657244546168	-0.3194261251328558	-2.3778148630660936	2.1369893139766405	-0.3053995616685391	-0.1047127031895756	-0.0205407755548451	-0.5638494312022445	-0.2905771699154955	-0.3812449855966703	-0.0694224885556178	-0.5520154034969446	-0.0308728911030206	-0.2229326306297508	-0.2615344154913315	-0.8441696696399212	-0.4490639414682199	-0.6382651688781696	-1.8614593141928	-0.8530564507292643	0.3175224216979035	-0.6231686670294208	-0.248690232946875	-0.3194261251328558	-0.3053995616685391	-0.1047127031895756	-0.2905771699154955	-0.2229326306297508	-0.4490639414682199	-0.8530564507292643	0.0288510915876819	-0.7552674872747701	-0.1892791853245385	-0.6746578600606065	-0.1820750369193307	-0.2297009699822217
gRNA_CDK7_targ_260	targeting	Subpool1	CBE	0.0980232076193424	0.164499284671758	-0.4201428912914441	0.0102650356352434	-0.1574589048608448	0.1404836260715249	-0.626472791845418	-0.2815142553328676	0.062992326590502	-1.345320128402398	-1.676129845459356	-2.141226440990918	-1.3528815216928312	-0.0719664429611239	-0.1518845958537684	-0.6777004727741726	-0.6010378754131123	-0.0938453013967581	-0.9810868750031376	-0.5897700688675294	-0.1003561340885574	-0.6764646275539252	-0.1349871411839932	-0.1298342465149852	-0.9196541866372792	0.0104531870139279	0.0714522809937448	-0.4838488561429929	-0.6633373601854908	-1.4430230519347802	0.0980232076193424	0.0102650356352434	-0.2815142553328676	-1.676129845459356	-0.1518845958537684	-0.6010378754131123	-0.5897700688675294	-0.1349871411839932	0.0104531870139279	-0.6633373601854908	-0.0525401330001145	-0.0022367477180254	-0.2816649068625945	-1.7208921382842242	-0.5255775201692412	-0.457527883194681
gRNA_CDK7_targ_261	targeting	Subpool1	CBE	0.385349262134137	0.3345603950730227	-1.1430924316476752	-0.5582157785779045	-1.1509373188309064	-1.4619790941957007	0.143852322307021	-0.5106388303108295	-1.0880195043999266	-2.6583562196833146	-2.25203343115282	-2.476229088693353	-3.831462977680887	1.4572915291911672	-1.3030220166965436	-0.5305446971846909	-0.4472303912768007	-1.959225547608197	-0.3432826234764345	-0.3459822851224128	-0.5594241308288522	-2.1795710905867973	-0.6462825327301719	-0.259690964963744	-1.1383511776010338	-0.6006048597440447	-0.5303379611858812	-2.406774581357682	-3.05403081802072	-1.689717590930225	0.3345603950730227	-1.1509373188309064	-0.5106388303108295	-2.476229088693353	-1.3030220166965436	-0.5305446971846909	-0.3459822851224128	-0.6462825327301719	-0.6006048597440447	-2.406774581357682	-0.1410609248135051	-1.0570440638681706	-0.4849353374679117	-2.462206246509829	-1.2257311550620875	-0.9790002120232296
gRNA_CDK7_targ_262	targeting	Subpool1	CBE	-0.277076069354768	-0.3695530279397617	-0.827938495860022	-1.4437868469511976	-1.3677193367611442	-0.3079182228523692	-0.6713254398429133	0.2193761092381986	0.1968318397675924	-2.1386942287591424	-0.3557174796075316	-1.461942217238157	-1.912150421910855	0.8512318343270189	0.145127696981536	-1.49589547323228	-0.3396311363028347	0.1231887785092998	-0.2981380979037693	-1.032804487492626	-0.0896082061528288	-0.3063485789264107	-0.2378737268718344	-0.418177285058158	0.2285454118151089	0.1930077953117629	-0.4083933686657866	-1.3034186407614627	-1.607424889502267	-0.5196222788318295	-0.3695530279397617	-1.3677193367611442	0.1968318397675924	-1.461942217238157	0.145127696981536	-0.3396311363028347	-0.2981380979037693	-0.3063485789264107	0.1930077953117629	-1.3034186407614627	-0.4915225310515172	-1.0398081355215705	-0.085039163612374	-1.3187846418682772	-0.3052636302007667	-0.570779277008605
gRNA_CDK7_targ_263	targeting	Subpool1	CBE	0.5459854724804906	0.5936346438565441	-1.6875266558165338	-0.7273502041576603	-1.3275258312958818	-1.8772338510201447	-0.0386640620083436	0.3596681243650849	0.3817304653600677	-2.4706047617324693	1.05644312639885	-1.4312915477007766	-1.9273553666543808	-0.363251210007169	-0.3016553221351716	-1.349233329921311	-0.3849948441678308	-0.6096437126964573	0.0205060530411644	0.1715217745664237	0.327643825026883	-3.1829343659470557	-0.0947388233921139	-0.2410884385830259	-0.4718035696680352	-0.8201682287405248	0.0955556697025274	-1.8565929990915917	-3.4926423760116854	-2.0899479647324264	0.5459854724804906	-1.3275258312958818	0.3596681243650849	-1.4312915477007766	-0.363251210007169	-0.6096437126964573	0.1715217745664237	-0.2410884385830259	-0.4718035696680352	-2.0899479647324264	-0.1826355131598331	-1.310703295491229	0.2342448425722696	-0.9484843943447988	-0.8640872995989071	-0.7812906289285331
gRNA_CDK7_targ_264	targeting	Subpool1	CBE	0.7143361547169855	0.7725706215850312	-0.1964231033598494	0.6188447012807317	0.3506957664682189	-0.1892162250685408	0.6137710717451671	0.1009549728974833	0.4532680253464559	-0.971874151423223	-0.5355632627962871	-1.0985327370741542	-0.7773926534235398	0.0837057255233265	0.0431547545695204	-1.0058954757252812	0.5080715824231307	0.087963201068462	0.2960714432823577	-0.0254941392840262	-0.6347002535778121	-0.370302234740337	0.893097441666248	0.3847842284898238	-0.0332514122067558	0.5241579471310867	0.5544518122980432	0.3448387442401243	-1.347771171946535	-0.3082835385415564	0.7143361547169855	0.3506957664682189	0.4532680253464559	-0.971874151423223	0.0431547545695204	0.087963201068462	-0.0254941392840262	0.3847842284898238	0.5241579471310867	-0.3082835385415564	0.4301612243140558	0.2601080808934699	0.3893313566630354	-0.8686567170978882	-0.2168440577768976	-0.1366202307445628
gRNA_CDK7_targ_265	targeting	Subpool1	CBE	0.0772500366674432	0.1544342115320558	-2.6354682152386397	-0.6732017258339782	-4.13691354855616	-1.7061383580487697	-1.882684849421415	-0.6431230648345694	-0.7051192538630542	-2.300363241103245	-4.170955817521111	-4.625352203710469	-2.647961759573592	-6.108416282431003	-1.7757951911982222	-4.887665273175986	-6.07395231992	-3.2306298851913064	-0.6362903682721982	-0.5415436252865562	-0.1620706773029407	-2.608239830898098	-2.14043946467266	-0.2901040308903035	-1.4363981686540517	-4.046454441164003	-0.9278798574050235	-6.071485306400059	-5.891863560953641	-3.56993523248856	0.0772500366674432	-1.7061383580487697	-0.7051192538630542	-4.170955817521111	-2.647961759573592	-4.887665273175986	-0.5415436252865562	-2.14043946467266	-1.4363981686540517	-5.891863560953641	-0.80126132234638	-2.1720845441463026	-1.076975722706346	-3.698890420778275	-3.510724411067606	-4.730749159429098
gRNA_CDK7_targ_266	targeting	Subpool1	CBE	-0.4298567827781367	-0.3836112185246945	-4.409568548897716	-1.6597233434535184	-2.9269509425980664	-4.673474421720973	-2.569290983811305	-1.0420801275493463	-0.873558253913568	-1.755038362654702	-4.221260960613346	-2.1065145512904917	-4.280429126628523	-3.3731157011201414	-2.2216949179126866	-3.834327638733969	-4.842080012040851	-4.05366862688511	-0.5785581625910288	-1.819846556404006	-2.001699228316768	-5.147830494593772	-1.7855854159419142	-3.2836438417087543	-0.7201276454356231	-4.740052730678479	-1.6791886574604944	-5.233066644403902	-5.135725995757537	-3.861583134554688	-0.4298567827781367	-2.9269509425980664	-1.0420801275493463	-2.1065145512904917	-3.3731157011201414	-4.05366862688511	-1.819846556404006	-3.2836438417087543	-1.6791886574604944	-5.135725995757537	-1.7410121834001824	-3.086716235924186	-1.4949764550914064	-2.694271291519513	-3.291746581887117	-4.243358759219976
gRNA_CDK7_targ_267	targeting	Subpool1	CBE	-0.1468116726262554	-0.1635477022241316	-3.997247717348418	-1.8133939909101664	-2.431658504972779	-2.032869469842612	-0.4080436529726661	-1.828558786325343	0.4102710005438514	-2.924190369604328	-4.61167033918391	-3.111058433551207	-4.074057596163057	-2.580075239560961	-2.092985756150955	-2.7013468186025458	-4.011161124854673	-2.3040976460044136	-1.4747208290883498	-1.6683417121228956	-0.5802424606720606	-1.8326636049703249	-3.173282912194704	-0.6542323698441647	-0.4937881556925113	-3.3437216528245486	0.2468488929655929	-4.900878343891383	-4.92763223308134	-2.780405506005189	-0.1635477022241316	-2.032869469842612	-0.4080436529726661	-3.111058433551207	-2.580075239560961	-2.7013468186025458	-1.4747208290883498	-1.8326636049703249	-0.4937881556925113	-4.900878343891383	-1.4358690307329354	-2.0926406552418526	-0.6087771462513859	-3.548973047446481	-2.9157061972916574	-3.0055351964872106
gRNA_CDK7_targ_268	targeting	Subpool1	CBE	0.27435233209887	0.3555561137869773	-3.7339484077666567	-1.1443302831774915	-1.9593790010349723	-0.9812987007962544	-1.7040229053411344	0.2200174166050409	-0.8205714542333384	-3.556327510094945	-3.671045132886612	-5.99896223878512	-3.2405001849433672	-2.9877623029817406	-0.7604233642807199	-3.2699795354674195	-4.506885963932303	-2.481484536553101	-5.308993327242701	-0.4412067211939707	-1.634709470572855	-3.11504628434815	-0.7325456085902768	-1.3442840133539924	-0.9643666275702985	-2.42346650698444	-0.3490806368899845	-4.564035129862214	-6.288623805886143	-3.287531126220948	0.27435233209887	-1.1443302831774915	-0.8205714542333384	-3.671045132886612	-2.9877623029817406	-3.2699795354674195	-1.634709470572855	-1.3442840133539924	-0.9643666275702985	-4.564035129862214	-1.0346799872936032	-1.361669328336239	-0.768192314323144	-4.408778293922226	-2.329561950735276	-3.4194500119842743
gRNA_CDK7_targ_269	targeting	Subpool1	CBE	-2.013255771100997	-2.072376422810634	-2.8987023342918	-1.2812804015612236	-0.7706071765915733	-3.84179886722888	-1.1455392736136294	-1.3152260772468516	0.0088697054366896	-4.86565781093217	-3.284967239592804	-4.521196335514233	-0.6151529163519631	-5.217819197516953	-2.6704964889524883	-2.3210206021662065	-3.158512156887621	-5.798174679097987	-1.3228904723829271	-0.2767058749501525	-0.0947681703363467	-5.679820975363457	-1.3178375348852398	-0.4432788734885464	-2.451126624178058	-2.8532967297848657	-1.719061471496962	-5.55850028628944	-5.456220319570751	-3.488737034024463	-2.072376422810634	-1.2812804015612236	-1.1455392736136294	-4.521196335514233	-2.6704964889524883	-3.158512156887621	-0.2767058749501525	-1.3178375348852398	-2.451126624178058	-5.456220319570751	-2.3281115094011438	-1.964562148460559	-0.817298548474597	-4.223940462013069	-2.834489534273801	-3.759235812717272
gRNA_CDK7_targ_270	targeting	Subpool1	CBE	-0.95342883681359	-0.8537603263776725	-2.7229788446524203	-1.35663738484349	-1.5830937201777049	-2.6100297261632885	-1.219097472550991	-1.123901879236834	-1.2487334479558476	-5.968743462195357	-2.922364767189701	-1.949178699013562	-2.3514458304195998	-3.040799532741473	-1.6547871203310534	-2.4929028211144244	-1.7741870080235762	-1.8739247984399543	-2.0781985317883978	-1.9383665913183	-2.119028178075751	-2.550382953596474	-2.8959287687528765	-1.2348214485259106	-1.2378591811474708	-2.182214578947345	-0.4217401020539386	-4.987312210824148	-5.470601615201361	-3.61640930705416	-0.95342883681359	-1.5830937201777049	-1.219097472550991	-2.922364767189701	-2.3514458304195998	-1.8739247984399543	-2.0781985317883978	-2.550382953596474	-1.2378591811474708	-4.987312210824148	-1.5100560026145609	-1.8499202770614944	-1.1972442665812244	-3.613428976132873	-2.349010827830708	-2.0470048758593182
gRNA_CDK7_targ_271	targeting	Subpool1	CBE	-0.0898790220352112	0.0895416958812207	-3.357147288457669	-1.8960683858638916	-0.960806493272104	-3.3445674139563737	-0.1895211959549134	0.1934276717970629	0.3881940689206327	-2.305355397022882	-2.725472667839587	-0.7712850393410786	-5.301780853578243	-5.374600266619791	-0.3842223235249956	-0.9496314990385386	-3.157296334888947	-0.846957944531585	-0.7794474438717925	-0.0511791235703232	-0.4648933487520814	-5.068637955340858	-0.1191313104309401	-0.2425363500090707	-0.8087664877759173	-1.5198718737704138	-0.2269091735252985	-2.548490041453684	-5.090062243743604	-2.597752771370254	-0.0898790220352112	-1.8960683858638916	0.1934276717970629	-2.305355397022882	-5.301780853578243	-0.9496314990385386	-0.4648933487520814	-0.2425363500090707	-0.8087664877759173	-2.597752771370254	-1.1191615382038866	-2.0671474310307896	0.130700181587594	-1.9340377014011825	-3.686867814574344	-1.651295259486357
gRNA_CDK7_targ_272	targeting	Subpool1	CBE	-0.4376472181484859	-0.3377544450438535	-3.4585061113216056	-1.590505439158957	-1.7910616413487472	-1.3160140295804146	0.1698765977740722	0.1376689971852812	-0.612150175726553	-2.2368552167473386	-4.16172719719988	-2.944057451062158	1.6929669347837757	-6.016337183484092	-0.8382949543159581	-2.5896763870428967	-1.627355823033175	-1.9732692657139537	-2.7418196057277093	-0.4727435495852237	-0.8558057398583561	-1.5579487893421962	-2.096627479781376	-0.5351932972967535	-1.0347576881736804	-2.078070306048078	-0.8571642101083223	-3.8645237058101207	-4.433491263786489	-3.0312663290183237	-0.4376472181484859	-1.590505439158957	0.1376689971852812	-2.944057451062158	-0.8382949543159581	-1.9732692657139537	-0.8558057398583561	-1.5579487893421962	-1.0347576881736804	-3.8645237058101207	-1.4113025915046482	-1.565860370029373	-0.1015348602557331	-3.1142132883364595	-1.720555067672091	-2.063433825263342
gRNA_CDK7_targ_273	targeting	Subpool1	CBE	0.0115318769341444	0.1270208818736267	-2.123347808753953	-0.3037281289106925	-0.2862234741959357	-1.1114545263392628	-0.6017481906605421	-0.0819120086725341	-0.3109570473871533	-2.726697647662879	-0.2137670886039357	-0.7809336396773517	-1.6402857473248744	-1.131175899943666	-0.5338888504455851	-1.130942821407366	-0.5074417003256295	-0.8330266497454819	-0.4493098607344483	-0.6852408586831158	-0.5667117413525292	-2.911205167085973	-0.1093961295375621	-0.7050791564012111	0.1275687477700182	-2.607532985640688	-0.460060187450843	-2.069140269758352	-2.74765545909497	-1.5160242269914803	0.0115318769341444	-0.3037281289106925	-0.3109570473871533	-0.7809336396773517	-1.131175899943666	-0.8330266497454819	-0.5667117413525292	-0.7050791564012111	-0.460060187450843	-2.069140269758352	-0.6615983499820606	-0.5671353764819637	-0.3315390822400765	-1.240466125314722	-1.101783499238042	-0.8238037238261592
gRNA_CDK7_targ_274	targeting	Subpool1	CBE	0.3982129883508705	0.4275503942501538	-2.4139438544221004	-0.323463860877326	-0.7494499288001194	-1.4687220589460486	-0.3374495737963299	0.1816264698284486	-0.1521624105105251	-2.9389703223421733	-1.3874131150087166	-1.9321852593082305	-1.9287918317381831	-1.3327700612140223	-0.6884739316247799	-0.4999152101362951	-0.1400045056116992	-1.6570761990434033	-1.3490062390505746	-0.2645158417275596	-0.5814256720562614	-0.455130593392791	-0.0188204349362674	-0.2158860726176762	-0.210840636077614	-0.8167276959753486	-0.4298512839917943	-1.6578290751401954	-1.1193345630003548	-1.5722925006828152	0.3982129883508705	-0.7494499288001194	-0.1521624105105251	-1.9321852593082305	-1.3327700612140223	-0.4999152101362951	-0.5814256720562614	-0.2158860726176762	-0.4298512839917943	-1.5722925006828152	-0.5293934906070253	-0.8472119495411646	-0.1026618381594687	-2.08618956555304	-1.3166786081923283	-0.7656653049304659
gRNA_CDK7_targ_275	targeting	Subpool1	CBE	-0.9724771340041196	-1.0064859422712171	-3.7913566921224	-1.5658152968733694	-2.778463472159476	-1.564930017074679	-0.5508962173587744	-0.4565872269024413	-0.9979712561822396	-3.1697027344289843	-5.219124723368078	-4.22995326806362	-3.872461911758025	-3.813235409123613	-2.030046925478827	-2.989913058202635	-2.28535492725033	-5.5963285223992845	-0.930272650574472	-0.8666659121526825	-2.0316436524389463	-2.4264492394839534	-0.4554807432518732	-0.374173346173451	-1.58851692160403	-4.784247576827382	-0.9596095720008092	-5.383247448257969	-4.727878585672103	-2.9084493829179605	-1.0064859422712171	-1.5658152968733694	-0.5508962173587744	-4.22995326806362	-3.813235409123613	-2.989913058202635	-0.930272650574472	-0.4554807432518732	-1.58851692160403	-4.727878585672103	-1.9234399227992456	-1.9697362620358412	-0.6684849001478184	-4.2062602419535615	-3.238581415453488	-3.623865502617417
gRNA_CDK7_targ_276	targeting	Subpool1	CBE	-0.2258469532427118	-0.1996204633093773	-2.752050446082808	-1.3461926608383692	-1.8368872117085853	-0.810232289085036	-0.2042181549382708	0.0120313249516759	-0.2083682011715701	-3.72393201267924	0.347698384841907	-1.6839185023691583	-4.12054506320978	-0.8638501424385746	-1.042980064626993	-1.7207467522360322	-1.3610806325434774	-2.3080746804808823	-0.1285030861628617	-0.1661846913909282	-0.163187084931095	-2.4058060773578624	-0.5470988867868575	0.0513184604156299	-1.2558814895678123	-1.827322773687441	-1.0831875927850638	-4.222523479661485	-4.698873985783038	-2.348551008150563	-0.2258469532427118	-1.3461926608383692	-0.2042181549382708	-1.6839185023691583	-1.042980064626993	-1.7207467522360322	-0.163187084931095	-0.5470988867868575	-1.2558814895678123	-4.222523479661485	-1.059172620878299	-1.3311040538773302	-0.1335183437193883	-1.6867173767354968	-2.0091250900917825	-1.796634021753464
gRNA_CDK7_targ_277	targeting	Subpool1	CBE	0.4501292283243528	0.4462784045856194	-2.5895668720104137	-1.078901679166837	-1.2243150392407691	-1.796816457159666	-0.7225133790952599	-0.8902117386129078	-0.5694780347869469	-4.419740314614144	-4.518771152823706	-1.5537198986410394	-0.8261593606414316	-3.1177335364006438	-1.9007594477868588	-3.037813994938743	-2.7796931231672093	-2.7112953685579706	0.0554438862604577	-1.3682282608158314	-1.0012207486078637	-1.3646769635201343	-1.233107833179218	-0.8795782678567684	-2.000121612560012	-2.91283378306972	-0.5750392035341549	-3.5560061007491384	-5.01904223947825	-2.8202370507414467	0.4462784045856194	-1.2243150392407691	-0.7225133790952599	-4.419740314614144	-1.9007594477868588	-2.7796931231672093	-1.0012207486078637	-1.233107833179218	-2.000121612560012	-3.5560061007491384	-0.5643864130334805	-1.366677725189091	-0.7274010508317049	-3.497410455359629	-1.948217448276311	-2.842934162221308
gRNA_CDK7_targ_278	targeting	Subpool1	CBE	-0.7200514218567712	-0.685188573829338	-4.222475873852757	-3.742485017812732	-1.3819911542959935	-3.2181510136023226	-2.4432267273720587	-0.5364058485188752	-0.6256480846797872	-5.29097329320498	-2.059612047004797	-3.591748292112946	-6.301455505832416	-6.657337045681478	-1.4654870296942313	-2.3994096868410613	-2.2667848462605384	-2.446548771393924	-0.5909944371662843	-0.5759219080275287	-0.5459963786461172	-3.213704353919114	-1.168928307853874	-1.2400376908720363	-1.23156114915651	-1.4158792457728009	-0.4688408278776682	-3.3320325329872205	-5.081021772049252	-2.721471452686715	-0.7200514218567712	-3.2181510136023226	-0.6256480846797872	-3.591748292112946	-6.301455505832416	-2.3994096868410613	-0.5759219080275287	-1.2400376908720363	-1.23156114915651	-3.3320325329872205	-1.875905289846289	-2.7808757285703494	-1.2017602201902402	-3.647444544107574	-4.808093193736042	-2.370914434831841
gRNA_CDK7_targ_279	targeting	Subpool1	CBE	-1.2716790045210344	-1.1899762665799771	-2.6824786142954515	-1.5045254134814288	-1.461340744410262	-2.6787960886042503	-1.17318558924782	-0.5392040524958028	-0.89756417552346	-4.851703334030339	-3.486916264601108	-3.692418267977401	-3.2391794765498574	-3.60210249234016	-1.5292505916789287	-2.57855806393486	-3.6563376229468414	-2.194675741689672	-0.6826745336444671	-1.3041531608178734	-0.8489071454210424	-3.653886472170944	-0.9242614763974704	-0.2798589130576145	-0.8291464152811198	-1.694862615616411	-1.402212278923811	-4.11637253529099	-4.967061945736303	-2.930308171413103	-1.2716790045210344	-1.5045254134814288	-0.89756417552346	-3.692418267977401	-3.2391794765498574	-2.57855806393486	-0.8489071454210424	-0.9242614763974704	-1.402212278923811	-4.11637253529099	-1.7147112951321546	-1.8815540821653136	-0.8699846057556943	-4.010345955536283	-2.790177520189649	-2.8098571428571244
gRNA_CDK7_targ_280	targeting	Subpool1	CBE	-0.2280530242618194	-0.3553039292571448	-2.2521123830881837	-1.8205776982012207	-1.2613117927071418	-1.0968522684973343	-0.941356349263997	-0.5263464476525525	-0.0839532863160958	-2.1395964041998146	-4.154780862335898	-1.317924708087897	-4.330844775716113	-1.5352579363450374	-1.4674511753020392	-0.7523649903593346	-1.2328452033769952	-2.5873364251498177	0.3405020736725597	-1.207821235490555	-0.5041539390582639	-5.328715664120471	-0.7566770216800014	-0.9359757002137018	-0.9486956313040378	-2.404211741530842	-0.7584071527344186	-2.177090108161217	-4.546361833312186	-1.7382121007859366	-0.3553039292571448	-1.2613117927071418	-0.5263464476525525	-2.1395964041998146	-1.5352579363450374	-1.2328452033769952	-0.5041539390582639	-0.9359757002137018	-0.9486956313040378	-2.177090108161217	-0.9451564455357158	-1.3929139198018987	-0.5172186944108818	-2.5374339915412034	-2.4445179624543965	-1.5241822062953825
gRNA_CDK7_targ_281	targeting	Subpool1	CBE	-0.2797673310142493	-0.2347192327711674	-2.651220150603093	-1.1131233049422131	-0.4038862828175008	-1.4034869262959235	-0.417379822638255	-0.1583392562855995	-0.4588869475459314	-1.7433890443825606	-2.309749066209638	-2.787170471571312	-3.441422407999708	-4.311115344731477	-1.0900779046476563	-0.8177331294567473	-2.874929763768627	-2.136141915667575	-0.585441582746032	-0.4125214877012161	-0.0480664152515826	-3.222357799532214	-2.5098790448033728	-1.410165965772745	-1.2292068580767774	-2.01605843349779	-0.2418272073493742	-4.0998920478482335	-4.798676494110192	-3.183105079625644	-0.2797673310142493	-1.1131233049422131	-0.417379822638255	-2.309749066209638	-3.441422407999708	-2.136141915667575	-0.4125214877012161	-2.5098790448033728	-1.2292068580767774	-4.0998920478482335	-1.0552355714628363	-0.973498838018546	-0.3448686754899286	-2.28010286072117	-2.947538552459614	-1.9429349362976496
gRNA_CDK7_targ_282	targeting	Subpool1	CBE	-1.1537743396587847	-1.0630548733710194	-0.9632643445129128	-0.598546487533368	-0.3687011993963093	-1.8715831529342224	-0.1367078078659837	-0.3837391304569324	-1.4674027965850969	-1.8617917738026344	-0.7649355366772299	-0.6599193730560982	-2.423726141770808	1.6005567834476382	-1.19971170894765	0.2211804708047388	-1.371140136372976	-2.1239972692187115	-1.6663796183797002	-1.862082241586261	-0.4275577969666025	-0.1037139390187026	-2.3286146535190326	-0.8737100363386011	-0.8610821496944813	-1.457660062144791	-1.2102621673076566	-3.732131794058281	-5.30968652368725	-1.4250967897055409	-1.0630548733710194	-0.598546487533368	-0.3837391304569324	-0.7649355366772299	-1.19971170894765	-1.371140136372976	-1.6663796183797002	-0.8737100363386011	-1.2102621673076566	-3.732131794058281	-1.0600311858475724	-0.9462769466213	-0.6626165783026711	-1.0955488945119871	-0.674293689090273	-1.091318978262316
gRNA_CDK7_targ_283	targeting	Subpool1	CBE	-0.1146380210451963	-0.2276513912525678	-3.921763501697932	-1.0490258787833115	-1.9264221838684727	-1.0980806589474637	-0.1341720531777947	-0.2590136984148568	-0.1170335101992874	-0.9788297019185472	-3.2066007816697093	-4.2725196749097005	-2.7726912258207763	-2.2008710358733974	-0.6889535990395818	0.5444788611938891	-1.2966634754995583	-1.0398999527819717	-0.2902945509437004	-0.6186937830896443	-1.3076289810102817	-1.6015102785545423	0.2041285799835433	-0.4236248052980208	-1.013194412790549	-1.2884337510466606	-0.4601964559143684	-3.313861713799971	-3.222867069267113	-2.4957806267525084	-0.2276513912525678	-1.0980806589474637	-0.1341720531777947	-3.2066007816697093	-2.2008710358733974	-1.0398999527819717	-0.6186937830896443	-0.4236248052980208	-1.013194412790549	-3.222867069267113	-1.4213509713318986	-1.357842907199749	-0.1700730872639796	-2.8193167194993194	-1.887505286911252	-0.5973615223625469
gRNA_CDK7_targ_284	targeting	Subpool1	CBE	-0.4977981944168046	-0.6168036326656272	-2.0575415277866536	-2.496957694373019	-2.0524251253484835	-1.1045566020269793	-1.401280088773992	-0.5390449822676906	-0.317903085286022	-3.679846964637107	-3.872479348160657	-2.2538265660476755	-0.9454489031821136	-2.0647135025129058	-1.4487282956150251	0.7009155597738421	-0.5668527612666522	-2.365797104514371	-0.2394839356285596	-0.6605269661098148	-1.2669105548307658	-1.5683058803186494	-1.987221805200928	-0.3338929195362952	-0.8610143611594113	-1.6536031814936305	-0.611734893497985	-4.5105463591776696	-3.4356389989177782	-3.1291244086124173	-0.6168036326656272	-2.0524251253484835	-0.5390449822676906	-3.679846964637107	-1.4487282956150251	-0.5668527612666522	-0.6605269661098148	-1.5683058803186494	-0.8610143611594113	-3.4356389989177782	-1.057381118289695	-1.8846464739161608	-0.7527427187759015	-3.2687176262818127	-1.4862969004366815	-0.7439114353357271
gRNA_CDK7_targ_285	targeting	Subpool1	CBE	-0.0452500868045203	-0.0707758772646832	-1.998015754398748	-0.782706318520502	-0.7797030452569746	-0.6988475211699423	0.0891286244174962	-0.0907585105753123	-0.2000941939923608	0.0134218997795957	-3.059520286850686	-0.9604670566809768	0.5342865082506218	-0.5145985006146896	-0.4059449309999429	-0.2609810447007286	-1.1406427808138595	-0.7654453304872091	-0.4604152754561847	-0.7543738472176995	-0.3970910202855824	-1.646036888085867	-0.6407407962225192	-0.925036852736672	-0.8987382886631841	-1.2292042844229825	-0.181299432486948	-2.3100942334869017	-3.4763299381390835	-2.780924210647182	-0.0707758772646832	-0.7797030452569746	-0.0907585105753123	-0.9604670566809768	-0.4059449309999429	-0.7654453304872091	-0.4604152754561847	-0.925036852736672	-0.8987382886631841	-2.780924210647182	-0.7046805728226504	-0.753752294982473	-0.0672413600500589	-1.3355218145840224	-0.1287523077880035	-0.7223563853339324
gRNA_CDK7_targ_286	targeting	Subpool1	CBE	-0.0675498176149163	0.0447539842262888	-2.3930995427331285	-1.8962578995207493	-0.8589045362039662	-1.804043404522535	-0.3104634104538903	-0.3207524632777634	0.4452072180242781	-3.5356584302222185	-4.1739815132774325	-3.49331391179728	-2.391695284876928	-2.6640083416014297	-0.9675056503164896	-1.8122674552051927	-4.697900396527388	-1.6314437722721815	-0.9532878596420016	-0.5620602320615474	-0.0800572591646188	-2.779873645296015	-2.359628856586497	0.2470042428170067	-0.6175173527203953	-3.1526608177049167	-1.3314080421864962	-5.163055559515806	-1.1231699744078212	-3.57913818111198	-0.0675498176149163	-1.804043404522535	-0.3104634104538903	-3.5356584302222185	-2.391695284876928	-1.8122674552051927	-0.5620602320615474	-2.359628856586497	-1.3314080421864962	-3.57913818111198	-0.8052984587072519	-1.5197352800824169	-0.0620028852357918	-3.734317951765644	-2.0077364255982824	-2.7138705413349204
gRNA_CDK7_targ_287	targeting	Subpool1	CBE	-1.608342976719671	-1.5790533928451989	-4.401178019496889	-2.331973181732599	-2.1988820317713103	-5.203035610508237	-1.6031496812374737	-0.1457197859781405	-0.4616346802769698	-1.0533996431766155	-5.496588636520748	-3.7092672850575097	-4.612413813610937	-4.594453781587152	-1.2802813771173789	-3.901423248175441	-3.134035414394506	-3.043075553474617	-1.655056753663618	-2.8462366936610546	-0.6624853610714353	-5.997013335998007	-1.2673394834725245	-0.9305546142816948	-0.8074656884633963	-2.64233381867779	-2.2266229593369062	-5.768969056853824	-5.262356934568754	-3.800437283482156	-1.608342976719671	-2.331973181732599	-0.4616346802769698	-3.7092672850575097	-4.594453781587152	-3.134035414394506	-1.655056753663618	-1.2673394834725245	-2.2266229593369062	-5.262356934568754	-2.52952479635392	-3.2446302746707154	-0.7368347158308614	-3.419751854918291	-3.4957163241051554	-3.3595114053481883
gRNA_CDK7_targ_288	targeting	Subpool1	CBE	-0.5518868739823631	-0.392915910756309	-3.427915013641761	-2.0029141381107523	-0.489619714657303	-1.1184276354704878	-0.2023186374185965	-0.9537670877438889	0.2397665986270124	-4.394326686428466	-2.338355373273761	-2.507452000440528	-2.8122044137435944	-1.1565158259192616	-2.114975140601925	-1.3869730840942889	-2.522201449726365	-5.0244143579964655	-0.8491855618774152	0.3137343351199362	0.2955006601581863	-5.217731659520526	-1.5080405986453478	-0.7968023419339949	-0.4072560596640086	-0.97079526171792	-0.2700386168315881	-1.9534779097082455	-5.612621363343472	-2.804760689656588	-0.5518868739823631	-1.1184276354704878	-0.2023186374185965	-2.507452000440528	-2.114975140601925	-2.522201449726365	0.2955006601581863	-1.5080405986453478	-0.4072560596640086	-2.804760689656588	-1.4575725994601445	-1.2036538294128476	-0.3054397088451576	-3.0800446867142512	-2.027898460088261	-2.97786296393904
gRNA_CDK7_targ_289	targeting	Subpool1	CBE	0.2626738743371391	0.3395336656247655	0.2230184393654187	-0.3773981622161553	-0.0651929334069674	0.348933716767685	-0.0873021671329596	-0.1535615220781673	0.3219667256784055	-0.924594768202484	-1.1538164667442912	-1.281533882882993	-1.605393870624793	-0.9457454913758334	-0.8115142057160741	-0.4032212707412839	0.578632726789371	-1.1334583116550974	-0.3745415807920162	-0.480467103770461	-0.4591146142492053	0.5560184582109698	0.2493754009853016	-0.3022982075123995	0.4300494061423265	-0.7077354965362371	0.320236827168644	0.06228021133075	-1.4361220346522312	-1.0200014891960023	0.2626738743371391	-0.0651929334069674	-0.0873021671329596	-1.1538164667442912	-0.9457454913758334	-0.4032212707412839	-0.4591146142492053	0.2493754009853016	0.320236827168644	-1.0200014891960023	0.2750753264424411	-0.0312191262851459	0.0270343454890928	-1.119981705943256	-1.1208845225722337	-0.3193489518690034
gRNA_CDK7_targ_290	targeting	Subpool1	CBE	0.1805156030323019	0.2629819565993713	1.0624844305990908	-0.8941642953929653	-0.4161091631099157	-0.094346213098843	-0.1672368843950825	-0.0265154907761063	-0.0158428906905635	-0.9936129356803842	-1.5852968792132902	-0.828791749973147	-1.5258520220187055	-1.389827500769802	0.5223568484668373	0.2093194801761884	0.1066560137489543	0.7921566075991006	-0.2611602944267992	-0.19327413789796	-0.1938096414512177	-1.4015082004374746	-0.2345612659984342	-0.4268717808306861	-0.1359658805750268	-0.3971943100009696	0.5272802665607608	1.0825511582888176	-0.7340895157263911	-0.4542395361002214	0.2629819565993713	-0.4161091631099157	-0.0265154907761063	-0.9936129356803842	-1.389827500769802	0.2093194801761884	-0.1938096414512177	-0.4268717808306861	-0.1359658805750268	-0.4542395361002214	0.501993996743588	-0.4682065572005747	-0.0698650886205841	-1.135900521622274	-0.79777422477389	0.3693773671747478
gRNA_CDK7_targ_291	targeting	Subpool1	CBE	-0.090077918792719	-0.0329915797185596	-0.3591338704862631	-0.1734649713803096	-0.2552516902012118	0.1557116789692019	-0.3633791810811819	0.1840228278050305	0.2081890023012244	-0.6136457335432723	-1.1954524304912617	-0.7259687273716311	-1.937056068713093	-0.7042152604719648	-0.1491896478222696	0.4381957326406714	0.3552263746909752	-0.2783217633170866	-0.0609812527903527	-0.4806212263987611	0.0823067973746922	-0.19123958053765	0.1219576673619014	-0.2580423351173252	-0.2382042608411932	0.7074108421469627	-0.0015210125817807	-0.2208564083642915	-0.7786587614532976	0.1069441841747112	-0.090077918792719	-0.1734649713803096	0.1840228278050305	-0.7259687273716311	-0.7042152604719648	0.3552263746909752	-0.0609812527903527	-0.19123958053765	-0.0015210125817807	-0.2208564083642915	-0.1607344563325139	-0.0910016608707731	0.0096108830083576	-0.8450222971353885	-0.9301536590024428	0.17170011467152
gRNA_CDK7_targ_292	targeting	Subpool1	CBE	-0.2739516253796771	-0.214315196773634	0.3895324334390962	0.3167890089277592	0.00098497730166	0.4514430256855812	-0.3568344323384904	-0.5345961536592508	-0.2381439902178392	2.1209995113991265	0.4868735971475869	-1.6579777010546928	-0.2071340731908927	-1.1678038207984975	0.2737194604075273	0.6110877863091398	1.2467072219814956	0.6272909363448123	-0.0742704912112887	-0.6518477638581934	-0.3359555532007038	0.4720672248038062	-0.3499091811829599	-0.9695098319341604	-0.3380892967690889	-0.0530567231442264	-0.3668087356034131	1.0091835794965958	-0.264123954112529	0.5554335296976434	-0.214315196773634	0.3167890089277592	-0.3568344323384904	0.4868735971475869	-0.2071340731908927	0.6272909363448123	-0.3359555532007038	-0.3499091811829599	-0.3380892967690889	0.5554335296976434	-0.0329114629047383	0.2564056706383334	-0.3765248587385268	0.3166318024973402	-0.3670728111939542	0.8283619815451493
gRNA_CDK7_targ_293	targeting	Subpool1	CBE	-0.3019340858628381	-0.2646948279545167	0.5441270610402611	-0.6636293706409542	-0.8616003179090042	-0.3645392453804341	-0.093921084099445	-0.1033746205246853	-0.367463787655457	1.120842024984381	-0.2489355694296965	-1.213044692251339	-0.8773264152548542	-1.1186475286648685	0.1955974744989192	-0.4795595024104121	0.2747853013943775	0.4194262261088355	-0.365556258755117	-0.7187991555016524	-0.8908912296148209	-0.6841138310492395	-0.0786306292976181	-0.7130989792576393	-0.7513838854033698	0.5973362783246967	-0.2199349819039844	0.7521587520501677	0.540791424081463	1.4542071763825368	-0.2646948279545167	-0.6636293706409542	-0.1033746205246853	-0.2489355694296965	-0.8773264152548542	0.2747853013943775	-0.7187991555016524	-0.6841138310492395	-0.2199349819039844	0.7521587520501677	-0.0075006175923646	-0.6299229779767975	-0.1882531640931958	-0.1137127455655516	-0.6001254898069345	0.0715506750309336
gRNA_CDK7_targ_294	targeting	Subpool1	CBE	0.0356099072140448	0.074290739437673	-0.3544894437600318	0.4301114842166691	-0.1270483004490344	-0.0854310694934826	-0.5483023337547779	-0.196846186120843	-0.583422069483402	-0.1486343014189508	0.3444025646463024	-1.4286209047188292	-1.512255755626814	-3.277043309185172	0.4982854258307606	-0.0105972946128511	0.4455481892203612	0.8602057981628779	-0.8603930278972424	-0.4225136312883585	0.1304027716745468	-2.0229061886549307	0.4157722294278142	-0.1178310939792535	-0.3705205054484503	-0.3868569867014816	-0.951483794738506	0.6951929279179342	0.0076687639862962	-1.497249657776973	0.0356099072140448	-0.0854310694934826	-0.5483023337547779	-0.1486343014189508	-1.512255755626814	0.4455481892203612	-0.4225136312883585	-0.1178310939792535	-0.3868569867014816	0.0076687639862962	-0.0815295990361046	0.072544038091384	-0.4428568631196743	-0.4109508804971591	-1.4303378796604085	0.4317188975901293
gRNA_CDK7_targ_295	targeting	Subpool1	CBE	-0.5412567350038652	-0.4256828753955517	0.4751845076011329	0.5288754138417695	-0.4562880079648636	-0.4515198819082018	-0.6347637415687849	-0.0025774109805534	-0.9691857618540096	-0.5766736884538494	-0.7966816879097656	-1.7792967049457271	-0.3540782308185057	-0.8635468425514617	0.4006457616954862	0.7197304662205817	0.0881465411207559	0.5754166748219188	-1.619669942409676	-0.2998878737829977	-0.9541302620793164	0.0683881737546068	0.1307749922976035	-0.2378302123054665	-0.4174856721133889	0.0334624141132513	-0.4472287183722335	0.8554996245117386	0.6500495564260145	0.3201852095665171	-0.4256828753955517	-0.4515198819082018	-0.6347637415687849	-0.7966816879097656	-0.3540782308185057	0.5754166748219188	-0.9541302620793164	0.0683881737546068	-0.4174856721133889	0.6500495564260145	-0.163918367599428	-0.1263108253437653	-0.5355089714677826	-1.050884027103114	-0.2723264372248271	0.4610978940544188
gRNA_CDK7_targ_296	targeting	Subpool1	CBE	0.4521686033458724	0.4970956046844288	0.6850895988366724	0.147289408013731	0.2251046222212658	0.4323494690581273	0.2399742520527784	0.4210201245660972	0.5230577811316197	-0.2589310078867028	1.2938876139463868	-0.4320049719317279	1.6375972816626088	-0.617143899946652	0.0424646842179968	0.7389091455494305	0.7523663987538649	-0.1907041224006945	0.1706289113617854	-0.2602888757340241	-0.0482975063412626	1.2747784719321231	0.2945878556396777	0.624383211209722	0.2953614752944014	0.7999688542606661	0.6763246308800481	1.2244859214384372	-0.7350565840666666	-0.45729450146604	0.4970956046844288	0.2251046222212658	0.4210201245660972	-0.2589310078867028	0.0424646842179968	0.7389091455494305	-0.0482975063412626	0.624383211209722	0.6763246308800481	-0.45729450146604	0.5447846022889912	0.268247833097708	0.3946840525834984	0.200983878042652	0.3543060219779845	0.433523807300867
gRNA_CDK7_targ_297	targeting	Subpool1	CBE	-0.4661347729674776	-0.2654170570437432	-0.2597508012957002	-0.1088852551809498	-0.5683185301032799	0.1075846560021504	-0.7751412658607447	-0.2983985688750133	0.1053613984687049	-0.4674186904030244	-1.6700333349876766	-0.6880489965832618	-1.2945573178634928	-0.6387062602012001	-0.4357638596836319	-0.4785701014348214	-0.4697582084840663	-0.4644256984378093	-1.094652174522608	-0.9145195570616204	-0.1645312252258138	-1.1982241153950908	-0.2575588705731862	-0.2551899128876739	-0.8227347439162567	-0.5064604718021828	-0.3014097240124512	-0.1917677604185117	-1.7227544913189248	1.6875264349764885	-0.2654170570437432	-0.1088852551809498	-0.2983985688750133	-0.6880489965832618	-0.6387062602012001	-0.4697582084840663	-0.9145195570616204	-0.2575588705731862	-0.5064604718021828	-0.1917677604185117	-0.3304342104356403	-0.1898730430940264	-0.322726145422351	-0.9418336739913208	-0.7896758125827749	-0.4709180027855657
gRNA_CDK7_targ_298	targeting	Subpool1	CBE	0.3137337768948613	0.4019010621740285	-0.9875336517802304	-0.3943992651955649	-0.4222051308770201	-1.551778442695253	-0.1042578843526584	-0.2686919665947752	-0.0001435023011142	-1.5562258265164246	-1.183096815216609	-0.8660888538770114	-0.8819233514207158	0.2746693218898669	-0.9472536674953932	-0.2954221635481338	-0.2814979018430136	-1.8572142395256044	0.0850789032587646	-0.1484556935644797	-0.1889592618226404	-0.7028532406231508	0.019491617844176	-0.282427756910132	0.0540623416762658	-0.8668729221912731	-0.0884007360424129	-0.9128346723836588	-1.5893522860087783	-1.7482072700688986	0.3137337768948613	-0.4222051308770201	-0.1042578843526584	-1.183096815216609	-0.8819233514207158	-0.2954221635481338	-0.1484556935644797	-0.282427756910132	-0.0884007360424129	-1.5893522860087783	-0.0906329375704468	-0.789460946255946	-0.1243644510828493	-1.2018038318700148	-0.5181692323420807	-0.8113781016389172
gRNA_CDK7_targ_299	targeting	Subpool1	CBE	0.0994020120514659	0.2176656916098198	-1.7058924671374371	-0.9562441397218048	-0.422445533885064	-0.1700478236993944	-0.7762072272517597	0.0386442907007785	-0.5207177741099742	-1.308673902773641	-0.6562197402867919	0.991452400804292	-2.482549718733917	-2.621018383406704	-0.1753019655633362	-2.008533786477468	-1.9383963693223312	-0.2068022386487865	-0.7067542172970463	-0.1400935779340879	-0.8679452363553272	-1.5228244645824331	-0.3741409880906193	-0.3024402948861412	-0.7433158693273827	-1.446461606932076	-0.937711542404722	-0.652916073660732	-2.2228194708352174	-2.948810439069673	0.0994020120514659	-0.422445533885064	-0.5207177741099742	-0.6562197402867919	-2.482549718733917	-1.9383963693223312	-0.7067542172970463	-0.3741409880906193	-0.937711542404722	-2.2228194708352174	-0.4629415878253837	-0.5162458324354211	-0.4194269035536518	-0.3244804140853803	-1.7596233559013188	-1.3845774648161953
gRNA_CDK7_targ_300	targeting	Subpool1	CBE	-0.4567119231784349	-0.4170401330887425	-1.9799241434424104	-2.010541658618481	-1.6532583707354915	-1.6224739710288696	-0.4484786450080048	-0.7492977644514801	-0.9146317003412212	-2.018716306412135	-1.7733152334728308	-1.5710424139723114	-4.076677979497708	-1.1747464646531642	-1.5356447373236193	-1.869697687553986	-1.3251570953977756	-2.2646386693077787	-1.5701220054486351	-1.2166078251027803	-0.3506465925354525	-1.4211238903044472	-1.9777337613783004	-0.9441204806356068	-0.7951465094351445	-2.304573699911681	-1.224729438773578	-2.068063590602865	-3.587064772429001	-1.1538213425405783	-0.4567119231784349	-1.6532583707354915	-0.7492977644514801	-1.7733152334728308	-1.5356447373236193	-1.869697687553986	-1.2166078251027803	-1.4211238903044472	-1.224729438773578	-2.068063590602865	-0.951225399903196	-1.7620913334609476	-0.7041360366002354	-1.787691317952426	-2.2623563938248306	-1.81983115075318
gRNA_CDK7_targ_301	targeting	Subpool1	CBE	-0.489864003392275	-0.4936937297503613	-2.1820715770225703	-1.7288084899749556	-1.3131807750018436	-2.189714542414146	-0.2334175261354953	0.1124384994894354	-0.5098306064473025	-0.8802866263127325	1.7835578319321843	-3.2086936945525077	-2.4276347843075032	-1.1703100726029685	-1.0314270759248594	-1.124599732938223	-0.6088396802095738	-1.8841986273088496	-0.5152774105497842	-0.8805689156044845	0.1720582252520228	-1.024624012335925	-0.4382012185672942	0.0819219009241709	-0.2969939894414156	-2.2272530239425814	-0.9958728249745789	-4.09814724811585	-3.084450637340974	-2.2562591899657938	-0.4936937297503613	-1.7288084899749556	-0.2334175261354953	-0.8802866263127325	-1.1703100726029685	-1.124599732938223	-0.5152774105497842	-0.4382012185672942	-0.9958728249745789	-3.084450637340974	-1.0552097700550689	-1.7439012691303148	-0.2102698776977875	-0.7684741629776851	-1.5431239776117769	-1.2058793468188822
gRNA_CDK7_targ_302	targeting	Subpool1	CBE	-1.1295360943942183	-1.1322606208521506	-1.788308593365288	-0.7588632536621037	-1.8479693315822925	-0.1111466770763803	-0.4973404036525196	-0.2036965728612816	0.1151212290101228	-1.7559719607498387	-3.2787503440605352	-2.022237499193037	0.7705443324539816	-3.430926722525604	-0.2888595912086686	-1.0675000514324222	-1.4931082734631704	-0.2130167312581317	-0.9641764925645312	-1.279380814299673	-0.7316830706379284	-3.5546402660791885	0.1449204651404443	-0.693365483453704	-1.0034548500750349	-2.016883721390036	-0.0468722438793463	-2.4029979284701724	-1.8700097866796304	-2.9818977293695705	-1.1322606208521506	-0.7588632536621037	-0.2036965728612816	-2.022237499193037	-0.2888595912086686	-1.0675000514324222	-0.9641764925645312	-0.693365483453704	-1.0034548500750349	-2.4029979284701724	-1.3500351028705524	-0.905993087440259	-0.1953052491678927	-2.352319934667804	-0.9830806604267636	-0.9245416853845748
gRNA_CDK7_targ_303	targeting	Subpool1	CBE	-1.302005301971191	-1.274940731812215	-3.5503193506095605	-2.680686875978052	-1.958967332938155	-1.8014720073469448	-0.8506418162049245	-0.8205585337361024	0.6905551860183733	-3.0468397209968785	-1.3698543271710435	-4.787590740682692	-3.6803386440956416	-0.0731868524208963	-1.6444761593302342	-1.5084460804059296	-3.40170203983765	-2.3574181332412563	-0.6580672071653093	-0.9925836266444134	-0.7821642920130629	-3.4958978526143434	-1.2484375182155272	-0.5314475495096231	-0.7285031939501561	-0.8746199769951875	0.0378981635399606	-2.5382603140349773	-5.303053283771957	-3.023727617773233	-1.302005301971191	-1.958967332938155	-0.8205585337361024	-3.0468397209968785	-1.6444761593302342	-2.3574181332412563	-0.7821642920130629	-1.2484375182155272	-0.7285031939501561	-3.023727617773233	-2.042421794797656	-2.147042072087717	-0.3268817213075513	-3.068094929616872	-1.7993338852822574	-2.422522084494945
gRNA_CDK7_targ_304	targeting	Subpool1	CBE	0.2274902360563235	0.2781513143871613	-0.4771147845984952	-0.3322811427405406	0.3780068227624716	0.1518864716913888	0.1307523534727344	-0.0274253378827915	0.0820131127830644	-0.9732241797736546	-0.0303342874402212	-0.9653420182615096	-1.056939447817406	-3.048344503326824	-0.2717256560807831	0.8099609349546629	-0.2991946665934372	-0.4236594779741784	-0.8147395132704534	-0.1546647825889853	-0.3141307178608639	-1.0915678456276845	-0.5086615107474065	-0.4130489225238822	0.281686277929964	0.2374974568724261	0.534578386763404	-0.6436410220223766	-1.610287014121096	-2.0331443470391486	0.2274902360563235	0.1518864716913888	0.0820131127830644	-0.9653420182615096	-1.056939447817406	-0.2991946665934372	-0.3141307178608639	-0.5086615107474065	0.281686277929964	-1.610287014121096	0.0095089219483298	0.0658707172377732	0.0617800427910024	-0.6563001618251284	-1.459003202408338	0.0290355967956824
gRNA_CDK7_targ_305	targeting	Subpool1	CBE	-0.4554604234955123	-0.3776259016560243	-1.3867648939979669	-0.4159158655954525	-0.713693999201456	-2.596728151457348	-0.2772835142135662	-0.1629176067414215	-1.846872700243534	-3.020081250934401	-5.903628092131314	-1.362554377003946	-1.322813420518606	-1.494669434768924	-1.173446121194604	-5.287146755980252	-1.3199883715147964	-1.943605196470436	-0.18434071843166	-1.6248564717081624	-0.8985356315257802	-4.526205807891929	-2.8739818212947026	-0.8245140614544607	-0.8607851191800868	-1.9545978271003748	-0.7854803299028312	-4.82549356450978	-2.389928996423953	-3.340863447733817	-0.4554604234955123	-0.713693999201456	-0.2772835142135662	-3.020081250934401	-1.322813420518606	-1.943605196470436	-0.8985356315257802	-2.8739818212947026	-0.8607851191800868	-3.340863447733817	-0.7399504063831678	-1.2421126720847522	-0.7623579403995072	-3.428754573356553	-1.330309658827378	-2.8502467746551616
gRNA_CDK7_targ_306	targeting	Subpool1	CBE	-1.950442177420184	-1.8535836670229329	-4.368736646941968	-2.0171607133677494	-2.4271911048589847	-3.2520385380751136	-0.5520407778012704	-1.519254819480887	-2.681351652892709	-3.751634244604356	-6.8308219018557965	-3.859802857910356	-2.5535771739488604	-2.584348494341219	-2.6646400217357398	-1.8922658641816887	-1.2097504978241491	-4.509199858967579	-1.514434160208982	-2.354556389570296	-1.454237137968895	-1.3789223810072924	-2.537048006257947	-0.9841079580209002	-1.4032814293935254	-3.0607554205590635	-2.0277320713963416	-4.623673514003577	-5.06612300071705	-3.769889902623552	-1.950442177420184	-2.4271911048589847	-1.519254819480887	-3.859802857910356	-2.584348494341219	-1.8922658641816887	-1.514434160208982	-1.3789223810072924	-2.0277320713963416	-4.623673514003577	-2.724254163795028	-2.565463452100616	-1.5842157500582887	-4.8140863347901695	-2.6008552300086065	-2.537072073657806
gRNA_CDK7_targ_307	targeting	Subpool1	CBE	-1.4243362970931193	-1.4297047441618462	-4.045894349740419	-0.7597378110864267	-3.229745372839481	-2.757122486033184	-0.8948600575068062	-0.7595283371002022	-1.4534459972004774	-4.842608343761173	-2.014017837103336	-4.549626736714717	-0.5316741112272936	-5.418363559926629	-0.1820641297520553	-3.186605893807973	-1.897326807672308	0.0661040493466051	-0.1571362667435582	-1.7591424390288433	-0.0804676363840818	-1.9503276853494536	-0.8204519676461545	-1.8938350150168823	-0.5377186792771732	-1.4646832711024425	-1.3736945420707851	-3.521966921937385	-5.583751721566866	-2.9302727121064374	-1.4297047441618462	-2.757122486033184	-0.8948600575068062	-4.549626736714717	-0.5316741112272936	-1.897326807672308	-0.1571362667435582	-1.8938350150168823	-1.3736945420707851	-3.521966921937385	-2.2999784636651284	-2.24886855665303	-1.0359447972691618	-3.8020843058597418	-2.044033933635326	-1.6726095507112253
gRNA_CDK7_targ_308	targeting	Subpool1	CBE	-0.3579481144348518	-0.2917532224453107	-2.5834867746223336	-0.2329634978697145	-0.4997315627032069	-0.9893016052094882	-0.342664194340683	-0.1530840909450429	0.3808727826115469	-4.7337713275186015	-2.1196483575547505	-2.22041743496071	-0.9293907919869772	-1.099139081226466	-0.915136006344719	-0.8202846437673038	-1.757203704813438	-1.8001360772798836	-0.5963573567108083	-0.2894546631228526	-0.3140233849180374	-2.588377031286197	-0.8268314768927925	-0.4998942692442993	0.2503776616957211	-1.186279018048367	-0.3244808746310194	-3.3425543558823936	-4.276391906825143	-2.528365277825307	-0.3579481144348518	-0.4997315627032069	-0.1530840909450429	-2.22041743496071	-0.9293907919869772	-1.757203704813438	-0.3140233849180374	-0.8268314768927925	-0.3244808746310194	-3.3425543558823936	-1.0777293705008322	-0.5739988885941365	-0.0382918342247263	-3.0246123733446875	-0.9812219598527208	-1.459208141953542
gRNA_CDK7_targ_309	targeting	Subpool1	CBE	-0.9273576399766597	-0.9335737548255671	-2.4078307497181384	-0.8228209996017161	-2.46644649181008	0.0217437911296077	-1.2452272035297485	-0.4081998252122837	-1.0249629228604864	-3.698576067644822	-1.7413152589150858	-0.9393269549347047	-3.759957114793665	-1.0499222964035215	-1.429345523313524	-3.2014289088313803	-1.557545572952545	-2.965063389544286	-0.774219293098102	-0.0690751121434414	0.1420508298405148	-2.611759200605563	-1.7925553698439731	-0.2142855324461251	-0.5692815359881308	-5.402624578933599	-0.0167578581099775	-4.748879881331582	-4.061070936507139	-2.7213782510630766	-0.9335737548255671	-0.8228209996017161	-1.0249629228604864	-1.7413152589150858	-1.429345523313524	-2.965063389544286	-0.0690751121434414	-1.7925553698439731	-0.5692815359881308	-4.061070936507139	-1.4229207148401215	-1.0891745667607295	-0.8927966505341729	-2.126406093831537	-2.079741644836904	-2.5746792904427367
gRNA_CDK7_targ_310	targeting	Subpool1	CBE	-0.58877917252076	-0.6313906077611962	-2.241070246771947	-0.5705466492327076	-1.7292558406362106	-1.001240127661233	-0.4713619013730885	-0.1426243073133022	-0.2878980701220859	-1.8491943525494037	-2.343544736848491	-2.721019453281126	-4.385587201210404	-3.167006603832476	-0.5189326187025964	-0.5768427363265565	-1.9778725866343625	-0.6436683404117398	-0.8059703091470644	-0.3975956724650816	-0.3193516448783754	0.4412284268133129	-1.5977825462252442	-1.01928143693719	-1.3496014393043716	-0.0584895529666514	-0.3465136269202171	-1.6540466152852793	-2.1996266243184346	-2.560790545055912	-0.6313906077611962	-1.001240127661233	-0.2878980701220859	-2.343544736848491	-3.167006603832476	-0.6436683404117398	-0.3975956724650816	-1.01928143693719	-0.3465136269202171	-2.1996266243184346	-1.1537466756846344	-1.100347539176717	-0.3006280929361589	-2.3045861808930077	-2.6905088079151587	-1.0661278877908862
gRNA_CDK7_targ_311	targeting	Subpool1	CBE	-0.2215020455325235	-0.3087768894238372	-0.9150604536971768	-0.2287731467917442	-0.5743056076983662	-2.177846785063798	-1.0744387936531288	-0.2757983568506124	-0.6659921995240459	-1.334127322985846	-2.8327691454115773	-1.5515526714476664	2.777531389886486	-0.4804971957430554	-0.7698291569957192	-1.437448385443007	-1.1023228838161738	-1.1484685947830096	-0.8550054369188345	-0.9793281577581056	-1.1038269555478293	-1.4331562455753095	-0.2899743232314627	-0.8203530913779332	-0.7785737970650768	-1.912877914549687	-1.6480387480120833	-2.895383400884453	-1.7154238306019578	-1.7978812495553935	-0.3087768894238372	-0.5743056076983662	-0.6659921995240459	-1.5515526714476664	-0.4804971957430554	-1.1484685947830096	-0.9793281577581056	-0.8203530913779332	-1.6480387480120833	-1.7978812495553935	-0.4817797962178458	-0.9936418465179696	-0.6720764500092624	-1.9061497132816967	0.5090683457159039	-1.2294132880140634
gRNA_CDK7_targ_312	targeting	Subpool1	CBE	-0.6045111736393296	-0.5306181830109505	-1.711975909489295	-0.93849731429219	-0.5936628447007034	-0.2065274102412886	-0.5839779807622593	-0.2634068387568462	-0.3393291131433535	-3.4101469875131865	-1.2319846656324622	-3.231301680991468	-2.8441720968465574	-1.9881830166728056	-0.5995577961778028	-0.6251852624540174	-1.3160162196357903	-0.7908436748747372	-0.696298704052016	0.0069337790395003	-0.1063842088807953	-2.209273988684459	-0.5707324226407717	-0.614385259903343	-0.4357361916790953	-1.2404540098198658	-0.4785402249396947	-0.958850557373134	-5.047110690258769	-0.8981112208910927	-0.6045111736393296	-0.5936628447007034	-0.3393291131433535	-3.231301680991468	-1.9881830166728056	-0.7908436748747372	-0.1063842088807953	-0.614385259903343	-0.4785402249396947	-0.958850557373134	-0.9490350887131918	-0.5795625230780607	-0.3955713108874863	-2.6244777780457054	-1.8106376365657215	-0.9106817189881816
gRNA_CDK7_targ_313	targeting	Subpool1	CBE	-0.2457263334840292	-0.1811521518920631	-2.6011516649710145	-0.4269841126991954	-0.4789963005865739	-0.8897040382941724	-0.7040920091805905	-0.3300246588150622	-0.5402071598388849	-1.4061536288085676	-3.7308200657473214	-2.2732298347059694	-2.3124014074925827	-2.2168161595806826	-0.5730155555576053	-2.033453023319616	-1.3000013290229675	-0.6056831661626664	-0.7973421902866533	-1.4272811304418629	-0.140132611465361	-4.176181313350265	-0.6483233708677228	-1.1933170886596982	-0.8474448231615186	-2.022561704751099	-0.6438047049262595	-2.843394037066944	-3.0032789157612325	-3.282244180707317	-0.2457263334840292	-0.4789963005865739	-0.5402071598388849	-2.2732298347059694	-2.2168161595806826	-1.3000013290229675	-0.7973421902866533	-1.1933170886596982	-0.8474448231615186	-3.0032789157612325	-1.0093433834490355	-0.5985614838599806	-0.5247746092781792	-2.470067843087286	-1.7007443742102903	-1.31304583950175
gRNA_CDK7_targ_314	targeting	Subpool1	CBE	0.2992987428717755	0.3618898518095789	-0.3361543348668393	-0.567970776372828	-0.1424846385933356	-0.1585917956060493	0.0078153364589295	0.3867147855332291	0.0394554393583377	-0.4151541289636037	-2.759993187845525	1.0334446535039588	1.6219472509956665	-0.4132677421377844	-0.0107215568476743	-0.7285108348729797	-0.7917480595403888	-0.3059064428432401	-0.4667467766973776	0.0845192588790581	0.4818133057612445	-3.4669599664164656	-0.6841781175203658	0.2551718180770108	-0.0343294176536213	-0.618732142410691	0.0194775059752538	-0.3825258477526994	-1.4954709911332515	-1.468078572342752	0.2992987428717755	-0.1585917956060493	0.0394554393583377	-0.4151541289636037	-0.0107215568476743	-0.7285108348729797	0.0845192588790581	-0.6841781175203658	-0.0343294176536213	-1.468078572342752	0.108344753271505	-0.289682403524071	0.1446618537834988	-0.7139008877683901	0.3993193173367358	-0.6087217790855363
gRNA_CDK7_targ_315	targeting	Subpool1	CBE	-0.328021296546987	-0.2937388210936607	-1.695065261158733	-1.353906214356286	-0.3358123516828504	-0.9329916997209388	-1.4594374612008676	-0.8619844462442302	-0.1550496589522148	-1.6649851991167932	0.0252317233378633	1.690712943028993	-2.8078710507843283	-0.6600306699759212	-1.247136969282786	-1.0630336320553255	-1.099557453065852	-1.4899257271234403	-1.3232124368376958	-0.3427579694954893	-0.7026228456374947	-1.623318812774058	-0.7356196367551434	-0.1380685739623297	-0.6548456003666152	-0.915220082548906	-0.4338609551044976	-1.056758593863288	-4.248831183082197	-1.881136770258769	-0.328021296546987	-0.9329916997209388	-0.8619844462442302	0.0252317233378633	-1.247136969282786	-1.099557453065852	-0.7026228456374947	-0.7356196367551434	-0.6548456003666152	-1.881136770258769	-0.7722751262664601	-0.8742367552533583	-0.8254905221324376	0.0169864890833545	-1.5716795633476786	-1.2175056040815393
gRNA_CDK7_targ_316	targeting	Subpool1	CBE	-1.017067348667573	-1.0130324894366067	-2.744324306595586	-1.4379112474166262	-1.2377560711244582	-2.6255091988700308	-0.6960267772521072	-0.9903161893094278	-0.5179115417215139	-4.487196833380028	-6.446425219131478	-2.8444939198996124	-2.679339134912191	-3.8214617333933	-1.140205749655557	-2.086009381867137	-1.10638943345308	-1.4912713565245994	-1.094794069529747	-0.366481606271241	-0.9584784229365568	-3.5247132356205317	-1.6866280607361877	-0.7605342945473618	-0.866814085681966	-2.047017352671438	-2.2837460629907973	-2.752975683606952	-4.2731540080628205	-3.610692050324919	-1.017067348667573	-1.4379112474166262	-0.6960267772521072	-4.487196833380028	-2.679339134912191	-1.4912713565245994	-0.9584784229365568	-1.6866280607361877	-2.047017352671438	-3.610692050324919	-1.591474714899922	-1.7670588391370383	-0.7347515027610164	-4.59270532413704	-2.5470022059870163	-1.5612233906149386
gRNA_CDK7_targ_317	targeting	Subpool1	CBE	-0.433054041754433	-0.4699984830310413	-1.7133448324902172	-2.244526692721559	-2.0530594228181114	-1.9880960128194507	-0.7554411449434635	-0.3223445949605553	-0.3178752808870091	-2.7451408281816203	-2.801558056876964	-2.727219978931099	-2.6912358221095083	-0.3879660933728894	-1.2416422955709776	-0.6438456584119197	-1.691551953855163	-2.309740439346545	-0.053443203732887	-0.9700592967237712	-0.6995945770404064	-2.2590412569533926	-1.0083883876334565	-0.9935829435652996	-1.0953809664929652	-1.5328327821870822	-0.839029185101265	-3.0413223174281647	-4.861260062388308	-2.3446543045710206	-0.4699984830310413	-2.0530594228181114	-0.3223445949605553	-2.7451408281816203	-1.2416422955709776	-1.691551953855163	-0.6995945770404064	-1.0083883876334565	-1.0953809664929652	-3.0413223174281647	-0.8721324524252306	-2.095227376119707	-0.465220340263676	-2.757972954663228	-1.4402814036844582	-1.548379350537876
gRNA_CDK7_targ_318	targeting	Subpool1	CBE	0.926142672202082	0.9734720703717972	-2.0898846411032634	-0.4554600489026648	-0.0130337454958393	0.427845200301008	-0.3904831096253781	0.9439830657986332	-0.2088260377345869	-1.377340388663663	-2.352584944236072	-4.136114251042827	-3.928322451721417	-0.7268070373573757	-0.0847335939592111	0.7338792621814588	-3.6497808312132327	-0.9327641013797036	-0.4842720629565884	0.903090514917031	-0.0966327723069147	-4.465571203092083	-0.9894620887811406	-0.3221833719741929	-0.3905848678364824	-0.8843794652573744	0.1960952208499189	-3.871948674977959	-4.5363391848922685	-3.519698899447151	0.926142672202082	-0.0130337454958393	-0.2088260377345869	-2.352584944236072	-0.7268070373573757	-0.9327641013797036	-0.0966327723069147	-0.9894620887811406	-0.3905848678364824	-3.871948674977959	-0.0634232995097946	-0.013549531365832	0.1148913061462227	-2.6220131946475207	-1.5799543610126685	-1.2828885568038255
gRNA_CDK7_targ_319	targeting	Subpool1	CBE	0.0027492026233456	0.0591055870870841	-1.5156077075761298	-0.4087050959430433	-0.202930040235509	-0.7197427388989821	-0.0652370320153737	-0.7326700150337165	-0.2073955208551048	-3.34889798730462	-0.7888406920149107	-1.7475650845716428	-1.2903883882374307	-2.6980196612854885	-1.1607034659110365	-1.3138151144400834	-1.7115573903725612	-1.180305837692717	-0.2398387019239535	-0.0479594164199666	-0.4459559262725966	-2.0805681520945543	-0.5597757398785058	0.054148798568718	-0.4120163281867278	-1.572529634795852	-0.7019692231247558	-3.433495799637761	-4.416250500318696	-2.2740995302555347	0.0027492026233456	-0.4087050959430433	-0.2073955208551048	-1.7475650845716428	-1.2903883882374307	-1.3138151144400834	-0.2398387019239535	-0.5597757398785058	-0.7019692231247558	-3.433495799637761	-0.4845843059552333	-0.4437926250258448	-0.335100855968065	-1.961767921297058	-1.7163705051446518	-1.4018927808351205
gRNA_CDK7_targ_320	targeting	Subpool1	CBE	-0.6909611148477747	-0.624160174646984	-2.5853500411815635	-0.9965134300013574	-1.3706867652577657	-1.7509048719602307	-0.2167539430166453	-0.2598615320365232	-0.5555377829241885	-2.3693775174261926	-2.6667657074297937	-2.851438188266888	-2.1181910758978115	-1.1363460320340864	-0.9655607640143612	-1.002099327052726	-2.079456769085805	-1.4879187488968189	-0.6421547419207001	-1.1834882170509202	-0.574572855532777	-3.007655250333419	-0.7499755621189166	-1.3329477120347455	-0.5448973651133366	-1.1672987125540868	-1.2309983224183862	-2.948847712862196	-6.065714794612614	-1.9664471792723248	-0.6909611148477747	-1.3706867652577657	-0.2598615320365232	-2.6667657074297937	-1.1363460320340864	-1.4879187488968189	-0.6421547419207001	-1.3329477120347455	-1.1672987125540868	-2.948847712862196	-1.3001571102254408	-1.3727016890731178	-0.3440510859924524	-2.6291938043742915	-1.406699290648753	-1.52315828167845
gRNA_CDK7_targ_321	targeting	Subpool1	CBE	0.2298449341100787	0.2831105278037485	-1.851895535439484	-0.558307855803525	-0.2573073388511084	-1.3867237362859648	-1.260310190364573	0.4645190104013008	-0.0863553286004667	-1.8195211676655128	-1.3190255031119908	-1.286577417093647	-2.0972775516805817	-2.8855811555991333	-0.3578916997456041	-0.6809224753198445	-1.7543457968362592	-1.3045853469824351	-0.2304269492752989	0.2332853754716494	0.1584490297578607	-1.5664525839278232	-1.260913081216475	0.3451120534198256	-0.7110438802495402	-1.934815280509144	0.3813062877979579	-2.040325823902301	-3.474814493589278	-2.4803983433830123	0.2298449341100787	-0.558307855803525	-0.0863553286004667	-1.3190255031119908	-2.0972775516805817	-1.3045853469824351	0.1584490297578607	-1.260913081216475	-0.7110438802495402	-2.4803983433830123	-0.4463133578418856	-0.7341129769801995	-0.294048836187913	-1.4750413626237169	-1.7802501356751064	-1.2466178730461797
gRNA_CDK7_targ_322	targeting	Subpool1	CBE	-0.1218426858694646	-0.1160168803931813	-1.4130765812064463	-0.1489206169061083	-0.3765003304601104	-0.1731728224587769	-0.0528285505069897	0.4044065234688014	0.0990776763571657	-2.031323607925964	-1.0431014947734991	2.3972447510580133	-2.3684512089552774	-2.744359700798557	-0.5898460710242599	0.064935176086603	-1.1052773777748213	-1.6733905687065953	0.3634311505681415	-0.3482309697352128	-0.0855166007447386	-1.93752450538289	-0.263069252791441	-0.2106338238633891	0.0277202775984097	-1.2739609375716334	-0.1369362519023012	-3.6422508731776944	-4.274428407886959	-2.552826224880456	-0.1218426858694646	-0.1731728224587769	0.0990776763571657	-1.0431014947734991	-2.3684512089552774	-1.1052773777748213	-0.0855166007447386	-0.263069252791441	-0.1369362519023012	-3.6422508731776944	-0.5503120491563641	-0.2328645899416652	0.1502185497729924	-0.2257267838804832	-1.900885660259365	-0.9045775901316044
gRNA_CDK7_targ_323	targeting	Subpool1	CBE	-0.2464007291203393	-0.1718901064819332	-2.0709078193938466	-0.8362528700097593	-0.6707822349070244	-0.994781991902041	-0.1197951215571449	-0.44090509243669	-0.3668962849137693	-1.3415152826689165	-2.25780490907566	-1.135382298305105	-1.3344761608036313	-1.843705410201462	-1.021205876612456	-1.259235365499805	-1.6689139291162178	-1.4018633490542716	-0.4189886858230417	-0.3710789681379476	-0.3358081797386881	-1.97257957306824	-0.2638394585179314	-0.467381762575885	-0.5592811348137399	-1.30278154736596	-0.5257314421049429	-3.373883969761025	-4.168777333494787	-1.7632174036576616	-0.2464007291203393	-0.8362528700097593	-0.3668962849137693	-1.3415152826689165	-1.3344761608036313	-1.4018633490542716	-0.3710789681379476	-0.467381762575885	-0.5592811348137399	-3.373883969761025	-0.8297328849987063	-0.8339390322729416	-0.3091988329692014	-1.5782341633498935	-1.3997958158725163	-1.443337547890098
gRNA_CDK7_targ_324	targeting	Subpool1	CBE	-0.7661960598710278	-0.642266942360215	-1.978569575663992	-1.859332010067199	-1.139122749855116	-2.816716873392954	-0.3259305165638358	-0.4227143328798366	-0.2887560852608039	-2.4426127666810755	-3.4342409622379235	-1.7097058999421564	-0.0948607090764762	-2.057700776803509	-1.105680080221353	-0.642537916207039	-1.2573798596877417	-1.6614399499389991	-0.1587547988444773	-1.6396643017004633	-0.0255789701117418	0.1861848658740316	-0.82518591737154	-1.006297787685672	-0.3879140201730189	-1.4324303938064944	-0.4631598285720922	-3.146235514306753	-3.699835301096325	-3.0761155278327466	-0.7661960598710278	-1.859332010067199	-0.3259305165638358	-2.4426127666810755	-1.105680080221353	-1.2573798596877417	-0.1587547988444773	-0.82518591737154	-0.4631598285720922	-3.146235514306753	-1.1290108592984114	-1.938390544438423	-0.3458003115681587	-2.528853209620385	-1.0860805220337797	-1.1871192419445933
gRNA_CDK7_targ_325	targeting	Subpool1	CBE	-0.5492293451943265	-0.4910935137288674	-1.5778669754924737	-0.5370623091836308	-0.5815041139459665	-1.057671861191559	-0.1629716377140938	-0.0115222603546697	0.290013481851642	-0.8858810113207947	-1.7219201387638088	-2.4636145877570748	-1.6424485837153922	-1.4388707598087946	-0.8494596074019056	-0.375715863019112	-0.1423102783761999	-1.8382477370850367	-0.2344769830506699	-0.4720940429342707	0.3221099966113719	-1.1720185445657525	0.2939914110878927	-0.1647108194688389	0.0221690260588709	-0.728647634983391	0.0365107613408867	-1.3663751795891566	-3.346872688738845	-1.8907217475119409	-0.5492293451943265	-0.5815041139459665	-0.0115222603546697	-1.7219201387638088	-1.4388707598087946	-0.375715863019112	-0.2344769830506699	-0.1647108194688389	0.0221690260588709	-1.8907217475119409	-0.8727299448052225	-0.7254127614403855	0.0385065279276261	-1.6904719126138927	-1.3102596503086974	-0.7854246261601164
gRNA_CDK7_targ_326	targeting	Subpool1	CBE	0.2472086415709993	0.2652801160725914	-0.8442726443185757	-0.0887122537400006	-0.5703441552946186	-0.885976733865154	-0.3824762774688159	-0.0297915003274764	0.1215992199464378	-1.9294397130170544	-1.8572362990952316	-0.7925841984197037	-1.2833929648527762	-1.9562661320407488	-0.8260929349265131	-1.3938565764176991	-0.3184769736016243	-1.72799806786189	-0.6542089285765604	0.1659162796784704	0.2117915178469634	-1.4237666458578135	0.0643213724573363	0.0106128410174896	-0.5747198819369707	-0.5387228291259083	-0.1546030359328352	-2.853924620041223	-3.0402516539285536	-1.164892480137165	0.2472086415709993	-0.5703441552946186	-0.0297915003274764	-1.8572362990952316	-1.2833929648527762	-1.3938565764176991	0.1659162796784704	0.0106128410174896	-0.5387228291259083	-2.853924620041223	-0.1105946288916616	-0.5150110476332577	-0.0968895192832848	-1.5264200701773298	-1.355250677273346	-1.1467772059604044
gRNA_CDK7_targ_327	targeting	Subpool1	CBE	0.3539142548037136	0.3637929835348723	-1.320154776375599	-1.2763984552684091	-0.7794849665715575	-1.7365877265720544	-0.5701319690771263	-0.1571835494760677	-0.143090417452231	-0.6146240615226681	-1.738001303064142	-2.3174839317311187	-0.0263703026947607	-1.2157162271579538	-0.8326593384582008	-0.2910055882946831	-0.4734114481984223	-1.6877076596402316	-0.775749552922357	-0.8615585852657311	0.0813314830021834	-2.813268196379274	-0.5775707448061715	-1.0441818062555617	-0.3215454889635523	-0.4689962573654003	-1.1906110462726311	-2.971529904049014	-5.012555752389637	-2.393016390949948	0.3539142548037136	-1.2763984552684091	-0.1571835494760677	-1.738001303064142	-0.8326593384582008	-0.4734114481984223	-0.775749552922357	-1.0441818062555617	-0.4689962573654003	-2.971529904049014	-0.2008158460123376	-1.2641570494706738	-0.2901353120018083	-1.556703098772643	-0.6915819561036386	-0.8173748987111124
gRNA_CDK7_targ_328	targeting	Subpool1	CBE	-0.1550933231655653	-0.1391958119317996	-1.4322520427687608	-0.0778197728596717	-0.4608808353374228	-1.661494759378806	-0.8048562482916521	-0.1439303481772634	-0.6518976563125902	-1.959549477726564	-2.121558549484171	-1.4448481844227747	-1.3210222673605505	-0.4953834094846226	-0.4344177886969714	-1.402804067475515	-0.9159668933492624	-0.669893171039537	-0.1862550148777551	-0.7005115971248879	-0.5203306449962546	-2.0696601244499995	-1.566595745766341	-1.749729491072854	-0.7475843211183811	-2.345482863847397	-1.0778487510432808	-1.135973961387304	-2.8102217516337653	-1.7871243198265965	-0.1550933231655653	-0.4608808353374228	-0.6518976563125902	-1.959549477726564	-0.4953834094846226	-0.9159668933492624	-0.5203306449962546	-1.749729491072854	-1.0778487510432808	-1.7871243198265965	-0.5755137259553753	-0.7333984558586334	-0.5335614175938352	-1.8419854038778365	-0.7502744885140481	-0.9962213772881048
gRNA_CDK7_targ_329	targeting	Subpool1	CBE	-0.3799461431884801	-0.3476141625326841	-0.4820817449115946	-0.4028772129018836	0.1793017115447021	-0.9198902001976896	0.3166832341614722	-0.5295573169596842	0.0417644121699184	-1.6593939630674577	0.3466291711312086	-1.3296877260918003	0.7945976869768807	-1.2756099054407803	0.1003266630038083	-0.4981316571363852	-0.3220981719076387	0.3890576634115905	-0.8186425975427485	-0.2797472208894206	-0.330881751605155	-0.8335694829620522	0.2873350365053668	-0.3453519089173927	-0.3045794426907015	-0.4074210866923818	-0.2241231159796909	-1.3433969603852762	-1.2497076137862813	-0.9803404582778265	-0.3799461431884801	-0.4028772129018836	0.0417644121699184	-1.3296877260918003	0.1003266630038083	-0.3220981719076387	-0.330881751605155	-0.3453519089173927	-0.3045794426907015	-1.2497076137862813	-0.4032140168775862	-0.3811552338516237	-0.0570365568760978	-0.8808175060093498	-0.1268951851533637	-0.1437240552108111
gRNA_CDK7_targ_330	targeting	Subpool1	CBE	-1.2573940264469077	-1.08312758014508	-2.62920545331496	-0.7265154036284573	-1.5341120915987627	0.0676983425371985	-0.9865895083179488	-1.1277108196590482	-0.8024054758852067	-2.279678480232507	-3.2523550192159565	-3.702411952391138	-1.971476083219374	0.1474670317218141	-1.3321313886050523	-2.666459834462757	-0.7634263047351865	-1.4150033327856384	-0.4156367072100806	-0.922479293882006	-2.1990923842319527	-0.8272182840747108	-0.2931515857357055	-0.4437414882356598	-0.4216851902573582	-1.4854448796997572	-1.3590043879029865	-1.0575935176446014	-1.692712011764916	-1.527041839033899	-1.2573940264469077	-0.7265154036284573	-0.9865895083179488	-3.2523550192159565	-1.3321313886050523	-1.4150033327856384	-0.922479293882006	-0.4437414882356598	-1.3590043879029865	-1.527041839033899	-1.6565756866356491	-0.7309763842300071	-0.972235267954068	-3.0781484839465336	-1.0520468133675374	-1.6149631573278604
gRNA_CDK7_targ_331	targeting	Subpool1	CBE	-0.8235073572517222	-0.6570600459636721	-2.5219842671228685	-1.1903781168145693	-1.4311524469054326	-1.076478818735888	-0.8085926823177256	-0.6269316351914496	-1.1653981594363088	-2.5763848313231827	-5.688885891707046	-3.0255734023024208	-3.685478142921416	-1.3611932426345184	-1.4956160947130537	-1.2497258953508297	-1.5359258627245658	-3.067155611001935	-1.1631141225367585	-1.0517277902488065	-1.5630355586773903	-2.9723828836276507	-1.920954202887276	-0.3613047093953612	-2.7226777947797625	-1.370083554418623	-0.752532915161607	-0.2792087349989506	-1.4450297408251125	-3.394681367354112	-0.8235073572517222	-1.1903781168145693	-0.8085926823177256	-3.0255734023024208	-1.4956160947130537	-1.5359258627245658	-1.1631141225367585	-1.920954202887276	-1.370083554418623	-1.4450297408251125	-1.3341838901127543	-1.232669794151963	-0.866974158981828	-3.763614708444216	-2.180762493422996	-1.9509357896924435
gRNA_CDK7_targ_332	targeting	Subpool1	CBE	0.1660230165621716	0.1462256193418534	-1.0347013853272091	-0.6773560916705607	0.4306894307879325	0.5253248082135481	0.2864247676758836	-0.2442113367747125	-0.0302069840267152	-1.4593915780986864	-2.059360404842353	-0.819262729580727	-1.1731373236888898	0.6365709487346316	-0.4175429111676892	-0.2108833954983009	-1.2577180195822424	-0.4202114949229045	-0.0894035598375193	-0.2070415873934926	0.7531393340451157	0.44913800316046	-0.6628894078483234	0.1972427376559857	-0.1534139200391083	-1.089265884392671	0.0574661178010973	-2.469524204704222	-3.014127332551965	-1.355324931804682	0.1462256193418534	0.4306894307879325	-0.0302069840267152	-1.4593915780986864	-0.4175429111676892	-0.4202114949229045	-0.0894035598375193	0.1972427376559857	-0.1534139200391083	-2.469524204704222	-0.2408175831410614	0.0928860491103066	0.0040021489581519	-1.446004904173922	-0.3180364287073158	-0.6296043033344826
gRNA_CDK7_targ_333	targeting	Subpool1	CBE	-0.507934607140244	-0.4036011600157388	-1.9985134054557565	-0.3315024799633119	-1.303420320418255	-2.0518518040649303	1.060074264190167	0.0584937123672157	-0.1597874834068565	-4.190159674813714	-5.618798460535757	-1.4397653962166663	-2.0625418933406823	-1.2382213793130172	-0.3442807167740272	-3.492614501167661	-1.9284342004334392	-0.9176184724388108	-0.7734601396678933	-1.1547232484662882	0.3013103589474865	-2.827668729001463	-0.0433699990132852	0.0644085343094147	-0.6385293104942436	-2.010422928908007	-0.4336964109540143	-3.424869981932533	-4.528279463490772	-2.8312197984924508	-0.507934607140244	-1.303420320418255	0.0584937123672157	-4.190159674813714	-1.2382213793130172	-1.9284342004334392	-0.7734601396678933	-0.0433699990132852	-0.6385293104942436	-3.424869981932533	-0.9700163908705796	-1.2289248681488325	0.3195934977168421	-3.7495745105220455	-1.2150146631425756	-2.1128890580133035
gRNA_CDK7_targ_334	targeting	Subpool1	CBE	-1.164700200252918	-1.12147315610509	-1.7200408481963088	-1.7643822685535366	-1.845109830500616	-1.060264693323474	-0.8573223650534043	-0.9814967967346836	-1.3162315810682477	-3.755637170350703	-2.11586072700781	-2.413632644603377	-2.4070639163491023	-0.7035745576309804	-1.3044543821285337	-1.0168728150925723	-2.203810758662732	-1.4154676042027654	-0.1141638346722708	-0.9435611197557384	-1.0024905150896195	-0.6803141168394123	-1.7267931073185894	-0.84651833677125	-0.6276898221810348	-1.2968511843112591	-0.4650082089680507	-2.2594459394500133	-4.904184966311737	-2.8446161472079496	-1.164700200252918	-1.7643822685535366	-0.9814967967346836	-2.413632644603377	-1.3044543821285337	-1.4154676042027654	-0.9435611197557384	-0.84651833677125	-0.6276898221810348	-2.8446161472079496	-1.3354047348514388	-1.556585597459209	-1.051683580952112	-2.7617101806539632	-1.471697618702872	-1.5453837259860237
gRNA_CDK7_targ_335	targeting	Subpool1	CBE	-0.2738705642179384	-0.1867834359075982	-2.493196230020862	-1.781611650125352	-1.182919506470606	-1.2906292353068425	-0.6215585967261131	-0.6226284205684867	-0.4953128478145036	-3.2198748179687118	-1.3946667653025653	-3.1555032041466773	-2.19419353132868	-0.6172759941776866	-1.6964861460251217	-1.8334984380557564	-1.8515603810377763	-2.819462036195323	-0.1842357590000668	-0.9341173610560826	-0.970631010622278	-1.6461674435459284	-0.8280455831460011	-0.3370067260219031	-0.7575393208579192	-1.699092518817616	0.1014779579759532	-3.3357266931956557	-4.153830792899095	-2.687797426490741	-0.2738705642179384	-1.2906292353068425	-0.6215585967261131	-3.1555032041466773	-1.6964861460251217	-1.8515603810377763	-0.9341173610560826	-0.8280455831460011	-0.7575393208579192	-3.3357266931956557	-0.984616743382133	-1.4183867973009334	-0.5798332883697012	-2.590014929139318	-1.5026518905104955	-2.1681736184296185
gRNA_CDK7_targ_336	targeting	Subpool1	CBE	-0.3211187623980892	-0.2335779065857003	-2.22304998035448	-0.6977382500133742	-0.7665565219299049	-0.8742292127461658	-0.4418586619976565	-0.511603546756999	-0.4842950363074556	-2.537198995910241	-1.2923348121791816	-2.525908327666129	-3.574576678343655	-2.1352031093627306	-1.1156459327111534	-0.8497343444710445	-1.64355665629721	-1.786835703004088	-0.0042539794496018	-1.035793574751864	0.1245971165406477	-0.2319156191277871	-0.7205765098442732	-0.5230751004973399	-0.4868842781754232	-2.2098644375477923	-1.169099406365321	-2.1587906459661133	-3.5239378472898784	-2.727003124852559	-0.3211187623980892	-0.7665565219299049	-0.4842950363074556	-2.525908327666129	-2.1352031093627306	-1.64355665629721	-0.0042539794496018	-0.5230751004973399	-1.169099406365321	-2.727003124852559	-0.9259155497794233	-0.7795079948964817	-0.4792524150207037	-2.1184807119185174	-2.2751419068058465	-1.4267089012574476
gRNA_CDK7_targ_337	targeting	Subpool1	CBE	-0.4771127533197569	-0.4823346155543196	-0.9833944332414268	-0.6589128190467883	-1.2745238832646029	-0.6633666277349745	-0.5598628951413154	-0.9074707325612388	-1.1402109510961045	-0.8911297909720206	-2.2292749674079424	-1.7819524958967978	-3.1362029833389857	-1.69726687830527	-0.4419249598860357	-1.8838824939789385	-1.9890739453270383	-0.0674990333755299	-0.5309829101961508	-0.626370960525751	-0.50729508590098	-1.186256963068519	-1.0914990356833694	-0.5226530302461023	-0.8183367736895291	-1.2539769898629016	0.0654902378807356	-2.647522114611375	-2.6230350712349755	-2.035584107223352	-0.4823346155543196	-0.6633666277349745	-0.9074707325612388	-1.7819524958967978	-1.69726687830527	-1.8838824939789385	-0.5309829101961508	-1.0914990356833694	-0.8183367736895291	-2.6230350712349755	-0.6476139340385011	-0.8656011100154553	-0.8691815262662196	-1.6341190847589202	-1.7584649405100972	-1.3134851575605022
gRNA_CDK7_targ_338	targeting	Subpool1	CBE	-0.1603318682815766	-0.1555355491868076	-2.027709098993118	-0.9103497929496062	-0.8504914727220616	-2.082490394400064	-0.7155326549837359	-0.633142091779439	0.0664953605240596	-2.2774036720310136	-3.6138640695358495	-3.084474918166686	-3.406185250143765	-3.283087518040092	-1.2823040390231597	-1.667241637869945	-2.056785390978024	-1.752963616679023	-0.9813029586922338	0.2047910804655675	-0.4790639169105376	-1.550841298040523	-0.2449332107496702	-0.0589945478780191	-0.6153429526681108	-1.4428331575502231	0.0372067012546153	-2.351363137961396	-3.2979299213631235	-1.862603315352659	-0.1603318682815766	-0.9103497929496062	-0.633142091779439	-3.084474918166686	-3.283087518040092	-1.752963616679023	-0.4790639169105376	-0.2449332107496702	-0.6153429526681108	-2.351363137961396	-0.7811921721538341	-1.281110553357244	-0.4273931287463717	-2.9919142199111834	-2.657192269069005	-1.8256635485089967
gRNA_CDK7_targ_339	targeting	Subpool1	CBE	0.2316259689028906	0.2450832188859987	-3.943322672975928	-1.6827333157371451	-1.7531325029409446	-2.743005103874032	-5.3020401947253735	0.2899804740527217	-0.1883755540021114	-0.8701879064757179	-5.713383179550243	-0.7808913020898096	-1.4240384475803964	-2.082901367925978	-1.10379686507049	-2.695211333776164	-3.614325725054533	-5.692569425164898	-0.4384344360310846	0.4701391122850757	-1.0893704625235183	-4.686106669543751	-0.4189934473787164	0.4092026890036357	-0.1792201470181794	-0.4040556105142674	0.0802840720378749	-2.675439024204527	-3.0643091977407217	-1.9624525271658333	0.2316259689028906	-1.7531325029409446	-0.1883755540021114	-0.8701879064757179	-1.4240384475803964	-3.614325725054533	-0.4384344360310846	-0.4189934473787164	-0.1792201470181794	-2.675439024204527	-1.1555378283956794	-2.059623640850708	-1.7334784248915878	-2.4548207960385904	-1.5369122268589548	-4.000702161331865
gRNA_CDK7_targ_340	targeting	Subpool1	CBE	-0.3170515935217867	-0.2372792803786738	-1.0507378309905784	-0.165165967575643	0.1498821911928338	-1.2125648122796109	-0.412905303808231	0.2648531619772419	-0.6479394184679398	-1.3504304548558808	-1.4946002136997372	-1.637086876264665	-1.112131051465253	-1.0507116661192346	-0.4021649472797605	-0.669427248140141	-0.6273275742697648	-1.0445379434098403	-0.4858384163168079	-0.4902055614066141	-0.0990267412277648	-0.320852739046313	-0.0689111560444577	-0.3572893751085143	0.102119568265753	-0.2878982113457874	-0.716616854416921	-2.0007491891520166	-2.612372001725896	-1.9943850119268105	-0.3170515935217867	-0.165165967575643	-0.412905303808231	-1.4946002136997372	-1.0507116661192346	-0.669427248140141	-0.4858384163168079	-0.320852739046313	-0.2878982113457874	-2.0007491891520166	-0.5350229016303464	-0.4092828628874732	-0.265330520099643	-1.4940391816067609	-0.8550025549547492	-0.7804309219399155
gRNA_CDK7_targ_341	targeting	Subpool1	CBE	-0.3344325916381315	-0.3381927907406586	-1.3733196313424123	0.0991046007318595	-1.573580271022201	-0.7389869796754479	0.2895553463273821	-0.0102045105383859	-0.2016087334906783	-0.9026515283069748	-1.373283766409466	-1.2206913346737	-1.57941543737404	0.5490116949097272	-0.6050087919030404	-0.4143025744194313	-0.7993625847966288	-1.1466282245775044	-0.5376033354332239	-0.310684515329189	-0.3462071283900007	-1.517214282740862	-0.1666960379072659	-0.4141321810132904	0.0495482128767249	-1.1491846684804636	-0.4273703899354462	-0.5464273451594587	-1.367700261387655	-0.1772480266025764	-0.3381927907406586	-0.7389869796754479	-0.0102045105383859	-1.2206913346737	-0.6050087919030404	-0.7993625847966288	-0.3462071283900007	-0.4141321810132904	-0.4273703899354462	-0.5464273451594587	-0.6819816712404009	-0.7378208833219299	0.0259140340994393	-1.1655422097967136	-0.5451375114557844	-0.7867644612645215
gRNA_CDK7_targ_342	targeting	Subpool1	CBE	-1.1939987456827978	-1.158943192534028	-0.7384485212769525	-0.1718268462860419	-0.943766850493181	-0.5048343631044176	-0.6005600134056704	-0.2541821036101535	-0.2681895835047027	-1.4762826163459728	-1.7375720045586809	0.194626832372648	-0.937344793063228	-6.038134986231835	-0.8280230577368815	-1.5320246472705747	-2.6669268589381274	-1.151369460927412	-0.4520745405391794	-0.950099444425222	0.0656437430065775	0.1513228387659642	0.2239828309063221	-0.2467403137652343	-0.5166261391389648	-0.0453244439337827	-0.3691916935134727	-0.8204797442974342	-3.574625848340646	-3.443494200836928	-1.158943192534028	-0.5048343631044176	-0.2681895835047027	-1.4762826163459728	-0.937344793063228	-1.5320246472705747	-0.4520745405391794	0.1513228387659642	-0.3691916935134727	-3.443494200836928	-1.0304634864979263	-0.5401426866278801	-0.3743105668401755	-1.0064092628440018	-2.601167612343981	-1.7834403223787048
gRNA_CDK7_targ_343	targeting	Subpool1	CBE	-1.9435668923434124	-1.9177814239927105	-2.4703917029439806	-1.8665112537659352	-1.22535102520319	-1.014908428872946	-1.1586659765170038	-1.4413039084086712	-1.3139759635970405	-2.08583598905548	-3.17955703539546	-1.9897734043365356	-2.727518253099557	-2.046021320139604	-1.654807818041555	-0.771502541175006	-0.9860830199431893	-1.777205854135253	-0.8394791271336496	-1.2890900285612956	-0.9671916317770264	-1.009819117214441	-0.906277378555996	-0.8853942836277297	-0.8502027237895302	-1.5953425460146773	-1.4644467574871285	-3.1194041066893425	-3.661163609950184	-2.8300166341404718	-1.9435668923434124	-1.22535102520319	-1.3139759635970405	-2.08583598905548	-2.046021320139604	-0.9860830199431893	-0.9671916317770264	-0.906277378555996	-1.4644467574871285	-3.1194041066893425	-2.110580006426701	-1.3689235692806905	-1.3046486161742383	-2.418388809595825	-2.142782463760239	-1.1782638050844827
gRNA_CDK7_targ_344	targeting	Subpool1	CBE	0.1836001266207238	0.1946317254770055	-1.0123374223884187	0.8944139482213505	0.6972776410876814	-0.1830376385006777	1.0344254238363648	0.4320101320552202	0.191118649029248	-0.5593344529450951	-0.6363384192422198	-0.6241169134478107	-1.1902394578779418	-0.9583984156734124	-0.0454276437242709	0.0264806450779005	0.5188505656954123	-0.5581153819773733	-0.2061070413487728	-0.3960511833348774	0.8736850136767802	0.0016561609674079	-0.3739428978794969	-0.2824373934649933	0.4886405159360467	-0.5560536713426475	0.2764886052862096	-0.9807246987780788	-0.7114868732707677	-0.0739855656453856	0.1836001266207238	0.6972776410876814	0.4320101320552202	-0.6241169134478107	-0.9583984156734124	0.0264806450779005	-0.2061070413487728	-0.2824373934649933	0.2764886052862096	-0.7114868732707677	-0.2113685234302298	0.469551316936118	0.5525180683069443	-0.6065965952117085	-0.7313551724252084	-0.0042613904013535
gRNA_CDK7_targ_345	targeting	Subpool1	CBE	0.2801285265279176	0.3296346108886546	-2.069777108491594	-1.4240090853901275	-0.8232737976457782	-1.1191836652026077	-0.1277716585622639	0.2388897609805766	0.1058602216659746	-3.3611195462945784	-3.37487566014512	-2.8530889493774074	-1.6354006838696862	-0.7178265870089212	-0.4604332577196109	-1.1624434291900214	-0.840334225618586	-1.0417436369586697	-0.0885421472614418	-0.0718867272271662	-0.1399440980584406	-1.5722171517123316	-1.2691024176282404	-0.4032756180934463	0.0798986930773951	-1.388943331255153	0.2522038375726827	-3.295593728201859	-3.96091703014116	-2.672721953375332	0.2801285265279176	-1.1191836652026077	0.1058602216659746	-3.3611195462945784	-0.7178265870089212	-1.0417436369586697	-0.0885421472614418	-1.2691024176282404	0.0798986930773951	-3.295593728201859	-0.4866713236916739	-1.1221555160795045	0.0723261080280958	-3.196361385272368	-0.9378868428660728	-1.0148404305890923
gRNA_CDK7_targ_346	targeting	Subpool1	CBE	-0.2007045743443687	-0.270083410439927	-1.9283503582355943	-1.247859552849068	-0.8785074387280344	-2.0881249700399778	-0.9994565876139712	-1.8134074821722248	0.1688653031530061	-1.1599761386133465	-4.334827022289972	-3.388799352277524	-1.3766917015256148	-1.9889353838384904	-2.38235683088222	-2.2057692009083687	-1.855896092374624	-3.633690906268751	-0.4985747807459488	-0.0070832702864952	-1.1326148533909235	-5.261669706124293	-1.0121117621367683	-0.8536060303699303	-0.6279379702978681	-2.5498059018823565	-0.6838689534530489	-3.255145262763893	-3.493550353462678	-1.791934565676286	-0.270083410439927	-1.247859552849068	-0.9994565876139712	-3.388799352277524	-1.9889353838384904	-2.2057692009083687	-0.4985747807459488	-1.0121117621367683	-0.6838689534530489	-3.255145262763893	-0.79971278100663	-1.40483065387236	-0.8813329222110632	-2.961200837726948	-1.915994638748775	-2.565118733183914
gRNA_CDK7_targ_347	targeting	Subpool1	CBE	-0.2000811388689899	-0.1436102362811448	-1.849451324172388	-0.7694118164460103	-0.5517861593002594	-0.7433408608516282	0.1336564981433551	0.0909955460803694	-0.1603887651914978	-2.1275895173040804	-1.625181564515786	-2.2443873611009986	-0.8881475162272772	0.1840506219963753	-0.6005825697623047	-0.8333550006606051	-1.2019198212615918	-1.1802319303943696	0.3212214109369118	0.3098142875838004	0.4719010495785628	-1.864018253255309	-0.7167132401234166	0.4425069910418043	-0.2351506785716419	-0.8912735685730525	0.2598471400979032	-2.6211303716483987	-3.1746414843730784	-0.7257209513399313	-0.2000811388689899	-0.7433408608516282	0.0909955460803694	-2.1275895173040804	-0.6005825697623047	-1.1802319303943696	0.3212214109369118	-0.7167132401234166	-0.2351506785716419	-2.6211303716483987	-0.731047566440841	-0.6881796121992992	0.0214210930107422	-1.999052814306955	-0.4348931546644022	-1.071835584105522
gRNA_CDK7_targ_348	targeting	Subpool1	CBE	0.8949643744529135	0.8685189553154646	-1.237163746731957	0.3698740238792279	0.3127063782272772	-0.0720583554821884	0.2490024514769545	0.8664442214314952	0.8786364155557604	-2.2473088666211978	-1.6825922429252482	-1.0061004958176782	-0.2409670559811229	1.0590922735741295	-0.0055164924928253	0.7234179104226368	-0.681005325704229	-0.6540367565774369	0.2517641141939943	0.2305165203444425	0.2829898917888851	-0.8104950293941228	1.0424353945161449	0.5003668197073378	0.3823943827807535	-0.503448033426885	0.6520525617279569	-2.1185063429656483	-3.6368983075303754	-1.25711622973163	0.8685189553154646	0.3127063782272772	0.8664442214314952	-1.6825922429252482	-0.0055164924928253	-0.6540367565774369	0.2517641141939943	0.5003668197073378	0.3823943827807535	-2.1185063429656483	0.1754398610121404	0.2035073488747722	0.6646943628214034	-1.645333868454708	0.2708695750333937	-0.2038747239530096
gRNA_CDK7_targ_349	targeting	Subpool1	CBE	0.5305985118697475	0.5301123047128118	-1.3529725339601018	-0.6898031040279924	0.2873765688922943	-0.0142173614320107	0.1421957144953142	0.5821090219623885	0.2658475407008927	-1.0033600644930043	-1.2826550662373006	-1.5069398616949063	-1.209676209344143	0.7547274578660298	0.030871029275508	0.5392467571130473	-0.6905193213917908	-0.3825811438510387	0.1825294351057649	0.33598395536761	0.2591860694258354	-0.2147885794192725	-0.3114331264929688	0.0928832825699717	0.252836043147809	-0.3718582944988965	0.5179559114836418	-1.7901843729628193	-3.4659274939109737	-1.813431807580513	0.5301123047128118	-0.0142173614320107	0.2658475407008927	-1.2826550662373006	0.030871029275508	-0.3825811438510387	0.2591860694258354	-0.2147885794192725	0.252836043147809	-1.813431807580513	-0.0974205724591808	-0.1388812988559029	0.3300507590528651	-1.2643183308084038	-0.1413592407342017	-0.1779512360432607
gRNA_CDK7_targ_350	targeting	Subpool1	CBE	0.3716618172667616	0.4170038595304469	-2.4272648116642044	-0.3731887830831868	-0.5073195568260543	-1.121975772631873	0.1762875926702558	0.2264044003660032	0.1343856585045091	-2.353766149457411	-1.167843456152092	-2.284530055269102	-1.9513247547779529	-1.3808711842924437	-0.6065060176617861	-0.2518269165934922	-0.6940443719866332	-1.472654848359156	-0.2559373768135913	-0.4899398066125943	0.5461440744390076	-1.9292483025513711	-0.6561742496986238	-0.2538603619527555	-0.232071251493182	-2.0204115560374687	-0.2851649687980411	-2.205456112124531	-3.406710844147091	-2.2292128638737028	0.3716618172667616	-0.5073195568260543	0.1762875926702558	-2.284530055269102	-1.3808711842924437	-0.6940443719866332	-0.2559373768135913	-0.6561742496986238	-0.2851649687980411	-2.2292128638737028	-0.5461997116223319	-0.6674947041803714	0.1790258838469227	-1.9353798869595351	-1.312900652244061	-0.8061753789797604
gRNA_CDK7_targ_351	targeting	Subpool1	CBE	-0.2000203882917661	-0.180480488211296	-2.2111185558902102	-1.047659327515572	-1.8346793902176108	-1.2304863484116175	-0.4183937187134021	-0.2862506925126312	0.0724543871338899	-2.0007385538773077	-1.6921208905136194	-3.1950418194156893	-1.63019263965891	-0.9697385377841912	-0.8606060588737606	-1.6054423062622278	-1.585827818289015	-1.371065063425121	-0.6326849642787198	-0.2099261998244231	-0.058137185422142	-1.083134139977616	-0.4992772802639076	-0.5902403132674438	-0.7152453521488019	-0.98178610483046	-0.3726191341951549	-2.711276476192366	-4.421652792080502	-2.8541876956103267	-0.2000203882917661	-1.2304863484116175	-0.2862506925126312	-2.0007385538773077	-0.9697385377841912	-1.585827818289015	-0.2099261998244231	-0.5902403132674438	-0.7152453521488019	-2.8541876956103267	-0.8638731441310908	-1.3709416887149335	-0.2107300080307144	-2.2959670879355385	-1.1535124121056206	-1.5207783959921215
gRNA_CDK7_targ_352	targeting	Subpool1	CBE	0.101448877388113	-0.0056559463154368	-2.4141269802169845	-0.76026011384337	-0.913001685421616	-1.067179767740997	-0.5206206091731381	-0.1819472599034615	0.2082383573902738	-3.346104487821413	-3.085108741062021	-2.0988841866175845	-0.199430170761406	-0.9979859986579496	-1.1165836536858125	-2.23507385695461	-1.5840746583943637	-1.7551472273722115	-0.1621767784522333	-0.4857184723311514	-0.3165418773096143	-2.430017194625229	-1.2254339635250804	0.1496924574486083	-0.7582299821648878	-2.034217189651278	0.0751779601479323	-2.2254753136729613	-3.972573221161588	-1.9307080334178892	-0.0056559463154368	-0.913001685421616	-0.1819472599034615	-3.085108741062021	-0.9979859986579496	-1.7551472273722115	-0.3165418773096143	-1.2254339635250804	-0.7582299821648878	-2.2254753136729613	-0.7727780163814361	-0.9134805223353276	-0.1647765038954419	-2.843365805167006	-0.7713332743683893	-1.8580985809070616
gRNA_CDK7_targ_353	targeting	Subpool1	CBE	-0.4241377678092283	-0.3752478213862342	-2.173581824911248	-1.3509185914156625	-0.0391211796002745	-1.895603064204923	-0.8352089974540725	-0.1142188951710618	-0.3319429010508218	-2.0152786798689	-0.9566304486279864	-3.3790102316757133	-1.7660715622056593	-3.3366849746253333	-0.7723666654322782	-0.7111262268426939	-1.6198863430767283	-1.4076486191657591	-0.0731910588739064	-0.4226236164355278	-0.4413190568963676	-1.455798647309603	-0.8150976657234902	-0.5388634350612433	-0.9990926227026268	-2.5335880387906213	-0.895622550235246	-2.258970479936557	-5.194085932573677	-2.1702018044012514	-0.4241377678092283	-1.3509185914156625	-0.3319429010508218	-2.0152786798689	-1.7660715622056593	-1.4076486191657591	-0.4226236164355278	-0.8150976657234902	-0.9990926227026268	-2.258970479936557	-0.9909891380355704	-1.0952142784069534	-0.4271235978919854	-2.116973120057533	-1.9583744007544237	-1.246220396361727
gRNA_CDK7_targ_354	targeting	Subpool1	CBE	-0.8976448538336766	-0.8344647049256381	-1.2507361987846823	-0.4542279044405083	-0.2162463697013487	-1.5764347531216871	-0.3900033917634299	0.1210575126992605	-0.3399114212180278	-0.83049429824857	-0.9964394130971882	-2.2405294313881634	-2.006126631746133	-1.474574967953684	-0.5654107767505704	-0.1506611546954262	-0.9244239135860732	-1.0734945438589607	-1.7529365507871753	-1.6018418382756647	-0.8792748987511094	-1.5767517155728827	-0.5119002521282262	-1.3288128180002972	-0.2442667467070658	-1.30875668159132	-0.9616258869680572	-0.8365814487803783	-2.186307337865656	-2.662268044015387	-0.8976448538336766	-0.4542279044405083	-0.3399114212180278	-0.9964394130971882	-1.474574967953684	-0.9244239135860732	-1.6018418382756647	-1.3288128180002972	-0.9616258869680572	-2.186307337865656	-0.9942819191813324	-0.7489696757545147	-0.202952433427399	-1.355821047577974	-1.3487041254834624	-0.71619320404682
gRNA_CDK7_targ_355	targeting	Subpool1	CBE	-0.4921275835540829	-0.5015331430107763	-0.3966054035845099	-0.6110231136154697	-0.5531703395637892	-1.1710004880431264	-0.4847233165713354	-0.0422699587342592	-0.3384865688862212	-2.59784038912737	-5.753443842032556	-1.6825013814875602	0.1653869064718479	-5.059101713102288	-1.034076302590323	0.3821481063075234	-0.6302411623602533	-2.223517711992373	0.5220796783974957	-0.4965724345100341	-0.0025029994496459	-0.9224462571228674	0.3823662315627914	-1.3358178122435602	-0.6642100331356434	0.4554304200888225	0.0183012511854182	-2.126489972911833	-2.2458195267483982	1.0885956171902451	-0.4921275835540829	-0.6110231136154697	-0.3384865688862212	-2.59784038912737	-1.034076302590323	-0.6302411623602533	-0.0025029994496459	-0.9224462571228674	0.0183012511854182	-2.126489972911833	-0.4634220433831231	-0.7783979804074619	-0.288493281397272	-3.3445952042158287	-1.9759303697402544	-0.8238702560150343
gRNA_CDK7_targ_356	targeting	Subpool1	CBE	-0.2080761059214302	-0.1184209670138746	-1.4603666812966885	-0.325260971762369	0.0924578894208647	-0.6799148176146791	-0.2486504475386604	-0.3619605617065947	-0.5137987915952688	-1.2748902328254137	-1.3885167737665416	-0.8149908947954412	-1.979854944139288	-4.27362118271438	-0.4010774721766084	-0.0534829318010532	-0.5867237698473822	-0.3810388597701883	-0.3380200995800366	-1.6809231871285113	-0.4383313414350064	-1.1938894484610183	-0.4058314643783908	-1.2283530620328684	-1.285830510169087	-0.2224713421941054	-0.3946886145805382	-1.3155689013092131	-3.484014996936268	-0.0198334026541232	-0.2080761059214302	-0.325260971762369	-0.3619605617065947	-1.2748902328254137	-1.979854944139288	-0.3810388597701883	-0.4383313414350064	-1.1938894484610183	-0.3946886145805382	-1.3155689013092131	-0.5956212514106644	-0.3042392999853944	-0.3748032669468413	-1.159465967129132	-2.218184533010092	-0.3404151871395413
gRNA_CDK7_targ_357	targeting	Subpool1	CBE	-0.6270707157528191	-0.681388611881155	-1.6206057576203448	-1.2388224801989756	-2.2789964614748	-1.725124724997286	-0.0147787540375638	-0.9200515591393162	0.2929161624117583	-1.1469363396528418	-5.845061082939125	-1.938814529492816	-2.27544395239194	-2.2150337482730587	-1.6446166056762217	-1.4545793907817626	-1.3157246897651325	-2.3223908167507408	-1.4529484169258653	-1.1838251727207263	-0.6520750593262421	-1.4339853802850804	-0.0342608942144986	-0.9117701835269928	-2.0924441132344893	-1.7225876209828332	-0.9485674265142108	-3.673374162134998	-5.273518716511882	-2.120723991909794	-0.681388611881155	-1.725124724997286	-0.0147787540375638	-1.938814529492816	-2.2150337482730587	-1.4545793907817626	-1.1838251727207263	-0.9117701835269928	-1.7225876209828332	-3.673374162134998	-0.9763550284181064	-1.747647888890354	-0.2139713835883739	-2.9769373173615943	-2.0450314354470733	-1.6975649657658785
gRNA_CDK7_targ_358	targeting	Subpool1	CBE	0.224237993768778	0.2480690215415579	-0.9241556662371913	-0.7411881250927499	-0.0505698266750432	0.3025393038977157	0.3364776787150352	0.4010590918867734	0.0244387213028109	-0.8741994808337088	-4.814115944799866	-2.848234210432746	-1.6330987504977446	-1.3297126634901697	0.0531422517397501	-1.0840829543295083	0.3423264931847946	-0.1916120857393619	-0.3840508487311134	-0.3497600981078014	0.581966899714766	-2.84300460614624	-0.4279449258818688	0.0590621721642902	0.0632667940271289	-0.9894775099031105	-0.4670538843114978	-1.8760504459030904	-1.469445971629662	-1.8342909626093309	0.224237993768778	-0.0505698266750432	0.3364776787150352	-2.848234210432746	-1.3297126634901697	-0.1916120857393619	-0.3497600981078014	-0.4279449258818688	-0.4670538843114978	-1.8342909626093309	-0.1506162169756184	-0.1630728826233591	0.2539918306348732	-2.8455165453554403	-0.969889720749388	-0.3111228489613585
gRNA_CDK7_targ_359	targeting	Subpool1	CBE	-0.3187655871917902	-0.414915097422936	-1.9177722654078768	-1.650550935795303	-0.4719822206239776	-0.7787964804111274	-0.2325283078974196	-0.0594743514186991	-0.4299959801997083	-1.6047720816260864	-3.0872075157126173	-1.6284755367660533	-1.608723837692513	-6.374425678156564	-0.8423731228685388	-1.4727862987086453	-3.1213176255362054	-1.3814421759353677	-0.673154405751325	-0.2505454582494599	-0.7484075159022469	-2.025595149083151	-0.7230802260255356	-0.522253026356215	-0.3259750450185605	-0.7535447350246146	-1.228842577085142	-1.2382366971124592	-0.934000477559214	-2.123864228625852	-0.414915097422936	-0.7787964804111274	-0.2325283078974196	-1.6284755367660533	-1.608723837692513	-1.4727862987086453	-0.673154405751325	-0.7230802260255356	-0.7535447350246146	-1.2382366971124592	-0.8838176500075342	-0.9671098789434694	-0.2406662131719423	-2.106818378034919	-2.941840879572539	-1.9918487000600729
gRNA_CDK7_targ_360	targeting	Subpool1	CBE	0.5988474726886835	0.5993034756871812	-1.2110492001091346	0.0247477556795724	0.0605876132305236	-1.639836114094101	0.3446844058743134	0.5362234268855578	0.2880872432631342	-0.3449720393202164	-0.3577221684493172	-0.727318976004125	-2.424765290530535	-5.714811608590431	0.0130090738023589	0.1194240975235548	-1.72374712203388	-0.5129897490942528	-0.1914175877413089	0.3212633621963002	-0.6028698013810342	0.0304825005103466	0.2333106709709849	0.10047058015686	0.3426655423396755	-0.6893388911337063	-0.4364968959526975	-1.1603236607055991	-3.035701723321809	-1.646117733405095	0.5988474726886835	0.0247477556795724	0.3446844058743134	-0.3577221684493172	-2.424765290530535	-0.5129897490942528	-0.1914175877413089	0.10047058015686	-0.4364968959526975	-1.646117733405095	-0.0042994172444232	-0.5181669150613349	0.3896650253410018	-0.4766710612578862	-2.7088559417728693	-0.7057709245348592
gRNA_CDK7_targ_361	targeting	Subpool1	CBE	0.8837848906541426	0.9387153160404216	-0.1639211583844095	0.7327244542946493	0.4905326060206527	0.3064464561144581	0.2884149596318747	0.7609037498045521	0.637587117507738	-1.244585330858754	-0.3943932423538854	-0.5490778520999682	-1.640993679603905	-0.6140955340444261	0.2975675568996074	0.7142312834187331	0.8827843170006207	0.0488685698122016	0.5169501661923023	0.6463938375887972	0.6990092164376263	-0.7819066705426255	0.5157789430389024	0.9385212704470692	0.9720006110596704	0.4822781599516417	0.058003630353297	-0.5567673926549874	-2.1219131504421305	-1.026217058775377	0.8837848906541426	0.4905326060206527	0.637587117507738	-0.5490778520999682	-0.6140955340444261	0.7142312834187331	0.6463938375887972	0.5157789430389024	0.4822781599516417	-1.026217058775377	0.5528596827700515	0.5099011721432534	0.5623019423147216	-0.7293521417708693	-0.6525072189162412	0.5486280567438518
gRNA_CDK7_targ_362	targeting	Subpool1	CBE	0.1427798016055587	0.1788616427156687	0.2066932720946385	0.2802646266189974	0.1466470888416584	0.6514626090815462	0.3905615577644379	-0.181117822359078	0.3852050852673642	0.5384530106775293	-0.7573764746410503	-1.665011990089981	0.2903326110891072	-0.1586890886491916	0.0381249199432963	0.4152896507056171	0.3124708682343622	0.3145026544936821	0.0434302828240211	-0.1603560285374865	0.1681948371715571	0.4997604407438351	-0.4252990318299141	-0.0459371373826972	-0.0560363350027219	0.5336010202835878	0.1297887710621824	-0.2177301609085217	-0.7352836055976842	-0.5807086819420428	0.1788616427156687	0.2802646266189974	0.3852050852673642	-0.7573764746410503	0.0381249199432963	0.3145026544936821	0.0434302828240211	-0.0459371373826972	0.1297887710621824	-0.5807086819420428	0.1761115721386219	0.359458108180734	0.1982162735575746	-0.6279784846845007	0.0565894807944039	0.3474210578112204
gRNA_CDK7_targ_363	targeting	Subpool1	CBE	0.0492794692412027	0.0860016089513781	-0.1865322264877591	-0.2838551746206044	-0.1365881433864556	-0.9449023985686068	0.8672480411636635	0.1268492616923664	0.3075266160215067	0.9568623542145008	-0.3668399355721705	-1.2528573068066462	-0.6079499799487404	0.6613483214010611	-0.5374089525579635	0.9624621905068328	-0.5019704372943818	-1.2336108144646074	0.2708136882884702	0.5047826290392063	0.170241122699133	0.8316210466760073	0.2244439163461404	0.5408063988855603	-0.0697077844351937	-0.6179255863772478	0.0501758937989205	0.868070107632744	-0.3936785107658213	-0.7378930279994904	0.0492794692412027	-0.2838551746206044	0.3075266160215067	-0.3668399355721705	-0.5374089525579635	-0.5019704372943818	0.2708136882884702	0.5408063988855603	-0.0697077844351937	-0.3936785107658213	-0.0170837160983927	-0.4551152388585557	0.4338746396258455	-0.2209449627214386	-0.1613368703685476	-0.2577063537507188
gRNA_CDK7_targ_364	targeting	Subpool1	CBE	-0.0863597665092925	-0.0797990699215208	-0.876546367331398	-0.1486974285954133	-0.5849671999831614	0.2688449851143267	-0.8540549778749016	-0.2766473027583909	-0.4113937747012638	-0.5643411770291384	-0.8757018897222271	-1.1126515852359204	1.1900121431712796	0.2138408457338186	-0.5380591300701238	0.0278842895408486	0.1885162370507831	-0.7150812477040541	-0.4656154301945459	-0.4791197469787779	-0.2653768466310814	-0.5707223626006181	-0.25079418115789	-0.2512452148739609	-0.0914816602324747	-0.9251114042309958	-0.6515020371230654	0.1328824200082799	-0.1935478537810669	-0.0508783553397054	-0.0863597665092925	-0.1486974285954133	-0.4113937747012638	-0.8757018897222271	0.2138408457338186	0.0278842895408486	-0.4656154301945459	-0.2512452148739609	-0.6515020371230654	-0.0508783553397054	-0.3475684012540704	-0.1549398811547493	-0.5140320184448521	-0.8508982173290954	0.2885979529449914	-0.1662269070374741
gRNA_CDK7_targ_365	targeting	Subpool1	CBE	-0.2701277384221041	-0.2119509916812547	-0.8431764499442971	-0.4956434415814557	-0.3507208523749683	-0.7080130530126494	0.1547266509753116	-0.7346470551899092	-1.0367685965690627	-2.0854371793128075	-0.9600625838226504	-1.3370460196681966	-2.2398018437577245	-2.077600385776208	-0.701362316667137	-1.5394063025722065	-1.528808048975154	-0.6989478421663158	-0.4676749048863686	-1.153317177758115	-0.4246447431964436	-0.2899079606731874	-0.907487949245776	-0.8378108231934933	0.0526819124714466	-0.3421402714206588	-0.2894172648264891	-1.0243294514793118	-0.7223108756434939	0.0850606373900478	-0.2701277384221041	-0.4956434415814557	-0.7346470551899092	-1.3370460196681966	-2.077600385776208	-1.528808048975154	-0.4676749048863686	-0.8378108231934933	-0.2894172648264891	-0.7223108756434939	-0.4417517266825519	-0.5181257823230244	-0.5388963335945535	-1.4608485942678848	-1.6729215154003565	-1.255720731237892
gRNA_CDK7_targ_366	targeting	Subpool1	CBE	0.3474807264997841	0.4012510059921291	0.9455114659617704	0.8173921648911521	1.1050999742386385	0.823240534493909	0.5830884152486697	0.061151209928542	0.1991489480209378	1.117465452369603	-0.888903688673984	-0.291791948156567	0.1141570439009171	1.2226688332984237	0.7077131902243224	0.5810301092912815	0.6301181593162528	1.1259608807787822	-0.1664370552941917	0.0685190444542176	0.6443018907559922	0.5329942484526194	0.5228776187576266	-0.0205217332277834	0.0464282228436773	1.194180485867733	0.181868701063498	0.9095898048681482	2.253553456298083	1.7590335884306605	0.4012510059921291	0.823240534493909	0.1991489480209378	-0.291791948156567	0.7077131902243224	0.6301181593162528	0.0685190444542176	0.5228776187576266	0.181868701063498	1.7590335884306605	0.5647477328178945	0.9152442245412332	0.2811295243993832	-0.0210767281536493	0.6815130224745545	0.7790363831287722
gRNA_CDK7_targ_367	targeting	Subpool1	CBE	0.4024174886566363	0.4675541554130575	-2.9830395325171195	-1.6894769891042845	-0.3581120431163881	-2.999588424633042	-1.385545489876837	0.7144850504689602	-0.5530808335844261	-2.969568404268037	-3.986864837779677	0.3344940165698331	-3.148169520772419	-2.45920316329324	-0.8522139455720092	-1.4408861907230144	-4.604510011864106	-4.199206132265291	-0.3870424415390556	-0.285160460179488	0.4808967907899846	-4.4050701261865655	-0.2383090125526791	-0.5073705390950028	0.2794990615109706	-2.2650462351448453	-0.2055623309740521	-5.668598922167699	-4.0793703162431	-2.6883869375738865	0.4024174886566363	-1.6894769891042845	-0.5530808335844261	-2.969568404268037	-2.45920316329324	-4.199206132265291	-0.285160460179488	-0.5073705390950028	-0.2055623309740521	-4.0793703162431	-0.7043559628158086	-1.682392485617905	-0.4080470909974343	-2.207313075159293	-2.153195543212556	-3.414867444950804
gRNA_CDK7_targ_368	targeting	Subpool1	CBE	-1.2372577517731889	-1.141185898102853	-1.4285955467551037	-0.7582347513106172	-0.9154417212667028	-1.022572174991923	-0.0541876580293642	-0.6070448971227607	-0.3384221019290421	-2.851291471487835	-1.553068155442018	-1.2238274100026558	-2.443401055574943	-1.5089596299564414	-1.5454198164242614	-1.8809015162546392	-2.4061280184380247	-2.29235065746063	-0.2400817164506319	-0.0664924821121665	-1.0666241273578938	-2.040066806419655	-0.7900776248374916	-0.8018708244547255	-0.5435378575905959	-1.3910222033284527	-0.935972635557716	-3.095714663201739	-3.538332259990993	-2.161987726543537	-1.2372577517731889	-0.9154417212667028	-0.3384221019290421	-1.553068155442018	-1.5454198164242614	-2.29235065746063	-0.2400817164506319	-0.8018708244547255	-0.935972635557716	-3.095714663201739	-1.269013065543715	-0.8987495491897476	-0.3332182190270557	-1.8760623456441696	-1.8325935006518816	-2.1931267307177644
gRNA_CDK7_targ_369	targeting	Subpool1	CBE	-0.0676396084003407	-0.0065588249727498	-1.68509663133649	-0.938709364933332	-1.287611081189974	-0.8753965658995752	-0.34549891932199	-1.4743375167543755	-0.7083147493206761	-4.254288445107664	-0.1081221976980873	-1.2252736007939156	-3.2294997458015624	-2.2309011054492887	-1.783114891788362	-1.8321302579621896	-0.8819749555601477	-2.0215270605722524	-0.1226882599487115	0.1092238495849778	-0.834212599922436	-5.43218931646083	-1.1447010336587562	-1.071785218241592	-0.884690885779608	-0.95955001850625	-0.6040305070510764	-2.879749524494165	-3.288806565964338	-2.085773685116336	-0.0676396084003407	-0.938709364933332	-0.7083147493206761	-1.2252736007939156	-2.2309011054492887	-1.8321302579621896	-0.1226882599487115	-1.1447010336587562	-0.884690885779608	-2.879749524494165	-0.5864316882365268	-1.0339056706742935	-0.842717061799014	-1.8625614145332223	-2.4145052476797377	-1.5785440913648632
gRNA_CDK7_targ_370	targeting	Subpool1	CBE	-0.0219996484084549	0.1461703862540385	0.1787785079460572	-0.2971178112167118	0.3255453771846673	-0.8388746960254532	0.1168719686815738	-0.2213254500016968	-0.0916862540457834	-2.173739878640621	-0.7721229589325345	-1.392493225117453	-0.66557455250735	-2.603050727999883	-0.5063394670185601	-0.8311056326194075	-0.5310454336830536	-0.6037618736612878	-2.00397210962719	0.2795895463703106	-0.5570091026656914	-0.4751060117323273	-0.8068483215435868	-0.4522516472003339	-0.5164917253401183	-2.1275206288761246	-1.004135724083722	-1.9281479353244717	-2.06386795205904	-1.334422402265625	0.1461703862540385	-0.2971178112167118	-0.0916862540457834	-1.392493225117453	-0.66557455250735	-0.6037618736612878	-0.5570091026656914	-0.4751060117323273	-1.004135724083722	-1.9281479353244717	0.1009830819305469	-0.2701490433524992	-0.0653799117886354	-1.4461186875635363	-1.2583215825085976	-0.6553043133212496
gRNA_CDK7_targ_371	targeting	Subpool1	CBE	0.3034995278133906	0.455914170706136	-0.3135328692917213	-1.1281415944652238	-0.0535683371405495	-0.8904591445393392	0.2486878421408617	-0.2112475478276703	0.2376393271210039	-0.9973500100486004	-3.053511792062981	-1.4865366647234135	-0.4539711289326243	-0.9080815032519348	-0.457236801923929	-1.4396270197789036	-0.8976850400234603	-0.5189874271191177	-0.5321766584714516	0.1389483087974582	-0.5621478717551001	-0.9478281598037576	-0.477594838970136	-0.6772300874043387	-0.2011138865656422	-0.4104821399797208	-0.577696681309798	-0.846338400977878	-2.4319659129344395	-1.109028792312568	0.3034995278133906	-0.8904591445393392	0.2376393271210039	-1.4865366647234135	-0.457236801923929	-0.8976850400234603	-0.5321766584714516	-0.6772300874043387	-0.4104821399797208	-1.109028792312568	0.148626943075935	-0.6907230253817042	0.0916932071447317	-1.845799488944998	-0.606429811369496	-0.9520998289738272
gRNA_CDK7_targ_372	targeting	Subpool1	CBE	-0.2029311899511313	-0.1225041285258936	-1.8071486849204663	-1.0468662562304	-0.1252966119748887	-1.8440057805386985	-0.5277090960950355	0.035344966137163	0.0782963109605884	-0.6471689360858073	-1.066345699787176	-1.950717860357892	1.002346526202771	-1.695027402685093	-0.5187548612784357	-1.2569983840273222	-1.0806375805915711	-0.8224384879656614	-0.2282724825194015	-0.4354707547003598	0.99811940641179	-1.906569411655764	-0.1232633267889827	-0.3909982708802536	-1.097738003413724	-0.189465307770778	0.0960423856518321	-1.1286690503715069	-4.121448365145387	-0.3525059687867598	-0.2029311899511313	-1.0468662562304	0.035344966137163	-1.066345699787176	-0.5187548612784357	-1.0806375805915711	-0.2282724825194015	-0.3909982708802536	-0.189465307770778	-1.1286690503715069	-0.7108613344658304	-1.005389549581329	-0.138022606332428	-1.2214108320769583	-0.4038119125869192	-1.0533581508615184
gRNA_CDK7_targ_373	targeting	Subpool1	CBE	-0.0453755923685449	-0.0042715775052838	-1.9924228903030732	-2.1635290212433347	-0.8717203211721454	-0.6519759913413625	-0.827056837097343	-0.7436754596201466	-0.4453205420663528	-2.235313168580986	-1.4360963608050137	-2.245384735812538	0.6239144300063356	0.4937129805066749	-0.4051059265938628	0.1317976753934151	-2.036547474101827	-0.2121053508492918	-0.2800544623914585	-0.4450098356206711	-0.3780932347468235	-0.5556224956319943	-1.2194170882557778	-0.3992265878348082	-1.0571982655606686	-1.1701511296542706	-0.5288775535772683	-2.26625286368247	-2.9894023391294526	-1.8380516689248263	-0.0453755923685449	-0.8717203211721454	-0.7436754596201466	-2.235313168580986	0.4937129805066749	-0.2121053508492918	-0.3780932347468235	-0.5556224956319943	-1.0571982655606686	-2.26625286368247	-0.6806900200589675	-1.2290751112522809	-0.6720176129279475	-1.9722647550661796	0.2375071613063826	-0.7056183831859011
gRNA_CDK7_targ_374	targeting	Subpool1	CBE	0.1460262078024185	0.1968970472623015	-1.908098448009824	-0.825411198483993	-0.6847715021131513	-0.7076050315875744	-0.7033211721305219	-0.6425712926152197	0.1271732385260268	-2.1102481648976927	-2.0697691657855484	-1.967888550415208	-2.8674700360786534	-0.8776482606478984	-0.8398915707784314	-1.4058073467655388	-1.4250171589258906	-0.7659254801388561	-1.1252185365797558	-0.6761045548160667	-0.448148875348036	-0.532075856019093	-0.6826936517593061	-0.6936924778103722	-0.6118408638811904	-0.5191201552234026	-0.4634015090253118	-1.9643575819050796	-2.998834102713189	-1.958816586785694	0.1460262078024185	-0.7076050315875744	-0.6425712926152197	-2.0697691657855484	-0.8776482606478984	-1.4058073467655388	-0.6761045548160667	-0.6826936517593061	-0.5191201552234026	-1.9643575819050796	-0.5217250643150345	-0.7392625773949062	-0.4062397420732382	-2.049301960366149	-1.528336622501661	-1.1989166619434284
gRNA_CDK7_targ_375	targeting	Subpool1	CBE	-0.0543045301677544	0.021660451782701	-1.4770566775633107	-0.5797890486681715	-0.8238499540140289	-1.166217519673714	-0.2977903859233245	0.5331721641667049	-0.6349592489484345	-1.021496105880736	-1.0088614882181322	-0.3153035442286102	-2.988353643033005	-1.6546065354462771	-0.2986285220821429	-0.4259161401604836	-0.4468102373630532	-1.5065633390803312	-0.0246267977056424	-0.1035782465829222	0.3038494160837197	0.2000038395439763	-0.7796792387813273	-0.8306475148170166	0.1658067263548968	-0.8707166915791201	-0.2277446069744922	-0.4479250397853024	-1.7558023704108263	-1.1761657853817309	-0.0543045301677544	-0.8238499540140289	-0.2977903859233245	-1.0088614882181322	-1.6546065354462771	-0.4468102373630532	-0.0246267977056424	-0.7796792387813273	-0.2277446069744922	-1.1761657853817309	-0.5032335853161214	-0.8566188407853049	-0.133192490235018	-0.7818870461091595	-1.647196233520475	-0.7930965722012893
gRNA_CDK7_targ_376	targeting	Subpool1	CBE	0.6794758052024217	0.7144905385910347	0.3909323361664107	0.0303088428993503	0.1537310628597749	-0.0183268185976703	-0.3734240459787838	-0.1520010407115986	-0.0786643742826056	-2.086920441249117	-2.4355884138458688	-0.0145684805977713	-1.5129273616425205	0.8423167613336261	-0.6675546154963276	-1.422136746918817	-0.3651012200601116	-0.9580655384399636	-1.2704175384248175	-0.5579603617181635	0.0705199539448136	-2.53041778725688	-0.5114505892421558	-0.9992955209798232	-0.6597281944564486	0.0970511695874229	-0.7182415160209692	-0.6205139897682056	0.075170478455792	-1.840382023289664	0.6794758052024217	0.0303088428993503	-0.1520010407115986	-2.086920441249117	-0.6675546154963276	-0.9580655384399636	-0.5579603617181635	-0.9992955209798232	-0.6597281944564486	-0.6205139897682056	0.594966226653289	0.0552376957204849	-0.2013631536576627	-1.5123591118975854	-0.446055071935074	-0.915101168472964
gRNA_CDK7_targ_377	targeting	Subpool1	CBE	-0.6553605076048951	-0.6500031765947107	-0.3657250746276429	0.1381164226217434	-0.1244963530668954	-0.1765503825053393	-0.1673733187993927	0.0680741159834172	-0.3170001461541745	-0.2104444386211011	-1.4807051966353628	-1.5752888790118753	-0.8252882351617834	-0.8837731585002649	-0.3015599015429073	0.501372668186035	-0.6042150712481251	-0.5467129011846183	-0.0595062236940398	0.2202878036402907	0.0461143118382276	0.987939410714234	0.030072178820241	-0.4940773587147506	0.0555402008104387	-0.718118181743671	0.1893963642183744	0.1826229150604022	-0.3998775196832268	0.309153153739486	-0.6500031765947107	-0.1244963530668954	-0.1673733187993927	-1.4807051966353628	-0.8252882351617834	-0.5467129011846183	0.0461143118382276	0.030072178820241	0.0555402008104387	0.1826229150604022	-0.5570295862757496	-0.0543101043168304	-0.1387664496567166	-1.0888128380894464	-0.670207098401652	-0.2165184347489028
gRNA_CDK7_targ_378	targeting	Subpool1	CBE	0.1544391604359544	0.158404723136091	-0.0448287041247183	-0.042682932172018	0.861714260052873	0.493432390537518	0.232591963153255	-0.0092611546401509	0.3470939066113397	1.4120135067993085	-1.3969232448878357	-1.5999623781355692	0.4217366665896854	-1.013607919519964	0.0923425097169373	-0.7206303991266862	0.5581974053908393	0.1818968914877318	0.3273130984997414	0.09244127796912	-0.6283204531296764	-1.7262307887115274	0.8985407729942957	-0.2659321845793895	-0.1149061612764629	-0.0656612565957168	-0.1021132404358145	-0.0772915639698619	-1.4888875746345218	-0.0798066752237587	0.1544391604359544	0.493432390537518	0.232591963153255	-1.3969232448878357	0.0923425097169373	0.1818968914877318	0.09244127796912	-0.2659321845793895	-0.1021132404358145	-0.0798066752237587	0.089338393149109	0.4374879061394576	0.1901415717081479	-0.528290705408032	-0.1665095810711137	0.0064879659172949
gRNA_CDK7_targ_379	targeting	Subpool1	CBE	-0.9271422150550812	-0.9889255086331294	-2.2701161578639835	-0.9261220846227418	-0.1882851074609823	-2.451197115395364	0.0445951994848524	-0.3607844597187445	-0.1800782042518189	-4.0105203518435255	-3.547508236232815	-2.4737411430372886	-1.4052327963727105	-2.8561465706700644	-1.271463259035412	-0.0713254540300776	-0.4396117480232717	-2.2456610608340624	-0.1924884681541414	-0.5730084618510914	-0.6204148791737258	-1.864159614295108	-0.208606164978794	-0.9420042853790628	-0.1778143887808055	-1.0163168275310113	-1.3929608955303576	-4.217143195740576	-2.718912939216299	-2.3594463896372475	-0.9889255086331294	-0.9261220846227418	-0.1800782042518189	-3.547508236232815	-1.4052327963727105	-0.4396117480232717	-0.5730084618510914	-0.9420042853790628	-1.0163168275310113	-2.718912939216299	-1.395394627184065	-1.188534769159696	-0.1654224881619036	-3.343923243704543	-1.844280875359396	-0.9188660876291372
gRNA_CDK7_targ_380	targeting	Subpool1	CBE	-1.18948488751425	-1.0744234522192913	-1.7303492145397337	-1.2520714175335592	-0.8419445950977542	-0.8606520705727008	-1.5879773054911666	-0.6912454566220547	-0.0004520636272008	-4.112806750550196	-3.1935485128833307	-3.825828260430404	-6.061715648042596	-1.6247140110210048	-1.079501116375983	-0.2653901161562458	-1.0715371998596648	-1.4850587555227028	-0.7400535582699652	-0.4710144141595941	0.5469453113954121	-1.0715311281729656	-1.774082377962262	-0.91815694205687	-0.87112903414736	-1.175522567046976	-1.1421522189599658	-3.413867961662799	-3.815929404585271	-2.82106799315501	-1.18948488751425	-0.8606520705727008	-0.6912454566220547	-3.825828260430404	-1.6247140110210048	-1.0715371998596648	-0.4710144141595941	-1.0715311281729656	-1.1421522189599658	-3.413867961662799	-1.331419184757758	-0.9848893610680048	-0.7598916085801407	-3.710727841287977	-2.921976925146528	-0.9406620238462045
gRNA_CDK7_targ_381	targeting	Subpool1	CBE	0.2972265365918602	0.2211459625751999	-1.98726380637264	-2.563107352954056	-1.574332919364392	-1.570506274485521	-1.2022977709727076	-0.8821796280130936	-1.009489371767564	-1.3587777824715463	-5.1767671155766015	-3.346704777275572	-2.0627645326493846	-1.042415716843796	-0.942452944132294	-1.8406035022294984	-1.7721412192725623	-1.0000533568186132	-0.3957110124355529	-0.790458262516314	-1.606480775373292	-0.7675650242939357	-0.5122692915005627	-0.6923744103699272	-1.274943337497694	-1.283178430290786	-1.233037662657312	-3.438747091056102	-4.802461561497636	-2.9431199443832714	0.2211459625751999	-1.574332919364392	-1.009489371767564	-3.346704777275572	-1.042415716843796	-1.7721412192725623	-0.790458262516314	-0.6923744103699272	-1.274943337497694	-3.438747091056102	-0.4896304357351931	-1.902648848934656	-1.0313222569177884	-3.294083225107906	-1.3492110645418247	-1.5375993594402246
gRNA_CDK7_targ_382	targeting	Subpool1	CBE	-1.388533921287186	-1.4077786904499905	-2.306536081809601	-0.3487622945939552	-2.031820953925523	-1.5514796157849955	-1.2809821571635638	-0.251911837043735	-0.7739487206148011	-2.841736497086249	-1.5866698786411475	-4.373260348293051	-1.8494504834969248	-2.991439387197695	-0.5083719999046868	-0.7756873383130993	-1.1356558362340177	-0.8954330285295992	-0.5090111841585427	-0.498295915215359	-0.2347502229614487	-1.6350290820330906	-0.5569157962932983	0.1727331481413018	-1.231664771200319	-2.2975126502298098	-1.182481263599887	-1.8383297395466605	-3.9907928227853584	-2.688899138444661	-1.4077786904499905	-1.5514796157849955	-0.7739487206148011	-2.841736497086249	-1.8494504834969248	-0.8954330285295992	-0.498295915215359	-0.5569157962932983	-1.231664771200319	-2.688899138444661	-1.7009495645155923	-1.3106876214348249	-0.7689475716073666	-2.933888908006816	-1.7830872901997683	-0.9355920676922388
gRNA_CDK7_targ_383	targeting	Subpool1	CBE	-0.6251341316864908	-0.6547537389465499	-4.088361976944967	-2.1717790505472734	-1.0850263905320272	-0.968793883212748	-1.3511991104154448	-0.1782537716953328	-1.2684328852361049	-3.098367224397924	-3.646227073063959	-1.461526125013485	-3.385208893087707	-0.5690877671430623	-1.2973232133692332	0.1881908643871662	-3.847423029539905	-2.733800967939488	-1.615405267416481	-0.8486382733427285	0.2955149683185288	-2.1866162038760404	-0.2509835043240319	-0.789500811487312	-0.9556031287870695	-2.5782528957226094	-0.5969513601151033	-3.7617736534239863	-3.701477873319015	-2.800353926217217	-0.6547537389465499	-1.0850263905320272	-1.2684328852361049	-3.098367224397924	-1.2973232133692332	-2.733800967939488	-0.8486382733427285	-0.789500811487312	-0.9556031287870695	-3.701477873319015	-1.789416615859336	-1.408533108097349	-0.9326285891156276	-2.735373474158456	-1.7505399578666674	-2.1310110443640755
gRNA_CDK7_targ_384	targeting	Subpool1	CBE	0.000632525701179	0.0440823307759548	-0.4433094082622311	-1.5239235155209785	-0.3591457308152402	-0.2583121477669028	-0.4508619015978957	-0.5947561877242283	0.2574507502594004	-1.5659147762618388	-1.7609330199943325	-3.5691811829863904	-5.9374365323885705	-2.1409230609408283	-0.2242257171310364	0.1357047113562831	-1.24402552204877	-0.213707437229353	-0.1327600233996884	-0.5300509527874677	0.1659486457457749	-2.836210592071752	-0.7503838224914721	0.0012397421822228	-0.5456004163260786	-0.5408072366009884	-0.3547078319282922	-1.0577405075988704	-5.209094008577334	-0.9564428296420012	0.000632525701179	-0.3591457308152402	-0.4508619015978957	-1.7609330199943325	-2.1409230609408283	-0.213707437229353	-0.1327600233996884	-0.7503838224914721	-0.5408072366009884	-1.0577405075988704	-0.1328648505950324	-0.7137937980343737	-0.2627224463542412	-2.298676326414187	-2.767528436820145	-0.4406760826406133
gRNA_CDK7_targ_385	targeting	Subpool1	CBE	-0.0397669033055397	-0.0625529960504824	0.175159021615738	-0.708072433682974	0.9452572753215424	-0.2935286353828015	0.0473998617381923	0.4463671085726868	0.9970435480718548	-0.2975345807336623	0.3251048746271021	-0.756322223323679	0.3957696272439329	-0.4988249526741188	0.5453063785480494	-0.1671609157965081	-0.5314889140854323	0.6999185868689981	0.0494807789275326	-0.1220953333870431	0.6134223456033261	1.028822247716337	1.205747965920378	0.8240382835768809	0.1919385505259457	0.0794738212553096	0.725812349531987	0.3731654269517114	0.342421825966327	-0.8911074732162556	-0.0397669033055397	-0.2935286353828015	0.4463671085726868	-0.2975345807336623	0.3957696272439329	-0.1671609157965081	0.0494807789275326	1.028822247716337	0.1919385505259457	0.342421825966327	0.0242797074199052	-0.018781264581411	0.4969368394609114	-0.2429173098100797	0.1474170177059545	0.0004229189956858
gRNA_CDK7_targ_386	targeting	Subpool1	CBE	0.748496092591849	0.7005124256496968	-1.0762155620156593	-0.6036816575014621	-0.0587232890243831	-1.2894862262426956	0.6104225881604521	0.6772193276626377	0.3065167311516213	-2.3572708633785404	-0.9696370356060728	-0.2237661273969499	-1.0726975174062114	-0.9217042792688162	-0.1514134892072572	-0.5821231749297203	-2.3102164010550514	-1.0113309328060431	-0.3766003602869096	0.0013163494886631	0.8037732081952577	0.6193038708344188	-0.2367103503091571	0.7795980412594113	0.1278355308796967	0.1496005770513966	0.704867308068987	-2.634187964782099	-4.374640242881742	-2.0473338151196296	0.7005124256496968	-0.6036816575014621	0.6104225881604521	-0.9696370356060728	-0.9217042792688162	-1.0113309328060431	0.0013163494886631	0.6193038708344188	0.1496005770513966	-2.634187964782099	0.1242643187419621	-0.6506303909228469	0.5313862156582371	-1.1835580087938544	-0.7152717619607616	-1.3012235029302717
gRNA_CDK7_targ_387	targeting	Subpool1	CBE	0.0852962993737872	0.1769610842579322	-1.2257647287341913	-0.9932146239744089	-0.3722703230834779	0.4797804001771098	-0.867651618400487	0.0440269184335384	0.4009845976365913	-0.030871313071437	-0.1725502276745794	-1.026192970996339	-0.5823865722172423	-1.1120178896980373	-0.1089111509985416	-0.197434167832167	-1.5759808091507883	-0.2272831314494627	0.4400265852388525	-0.4356219757590452	-0.5770180718106854	0.4860070711037894	-0.1631730643358089	-0.0056389545721767	-0.1545555062245673	-1.4328462568277471	-0.5372799933293833	-0.305886592960168	-3.025633185885487	-1.7936503434482944	0.0852962993737872	-0.3722703230834779	0.0440269184335384	-0.1725502276745794	-0.5823865722172423	-0.2272831314494627	-0.4356219757590452	-0.0056389545721767	-0.5372799933293833	-1.7936503434482944	-0.3211691150341573	-0.295234848960259	-0.1408800341101191	-0.4098715039141185	-0.6011052043046071	-0.6668993694774726
gRNA_CDK7_targ_388	targeting	Subpool1	CBE	-1.6541291409912824	-1.565174413800437	-1.3599654822717413	-0.9684755779205813	-1.6578286104645563	-0.8390108089622402	-1.297597314219137	-0.94993687283995	-1.4604555718416126	-2.446032870809605	-3.3028370547355763	-1.3456990510075038	-2.081436837944277	-2.711801108521842	-1.0255430826658107	-1.215806992168316	-1.4147099276609048	-0.8774939905862738	-0.97092204701012	-1.3596558879809588	-0.8603270289932956	-1.3935665879977497	-1.2993607086303112	-1.002895595938908	-1.8688266043112507	-0.4469828459573539	-1.848579646148644	-2.004090055672363	-1.2383587471603994	-0.0967058691369668	-1.565174413800437	-0.9684755779205813	-1.297597314219137	-2.446032870809605	-2.081436837944277	-1.215806992168316	-0.97092204701012	-1.2993607086303112	-1.848579646148644	-1.2383587471603994	-1.5264230123544869	-1.155104999115793	-1.2359965863002331	-2.3648563255175614	-1.93959367637731	-1.169336970138498
gRNA_CDK7_targ_389	targeting	Subpool1	CBE	-1.0082472053726492	-0.9222562233314204	-1.3617954729279174	0.3835293695807352	-2.3938789496426214	-1.4032767105896773	-1.0322151927484795	-1.22889561891861	-1.253085292484227	-4.096787658123494	-0.1340524261766826	-4.0651581617314685	-2.056109172823192	0.933439241121278	-2.118215266751752	-4.231658430724193	-2.9582349581455496	-3.552443993568496	-4.226643122462733	-0.3849468080728315	-0.5748539683947032	-4.070291965374129	-0.5121182494667189	-1.5975205969120634	0.6224054021743336	-2.5251378995142173	-4.135025351074438	-4.226720471791332	-4.29384379111975	-2.808312334486527	-1.0082472053726492	-1.4032767105896773	-1.22889561891861	-4.0651581617314685	-2.056109172823192	-3.552443993568496	-0.5748539683947032	-1.5975205969120634	-2.5251378995142173	-4.226720471791332	-1.0974329672106622	-1.1378754302171878	-1.171398701383772	-2.7653327486772152	-1.080295066151222	-3.580779127479413
gRNA_CDK7_targ_390	targeting	Subpool1	CBE	-0.503370692524757	-0.4378331852272319	-1.634970008818477	-0.2758879269929787	-1.125479463621345	-0.6430219609687062	-0.6785047372184911	-0.1993631833567882	0.0260610563434558	2.903318190393336	-2.8536254153244838	-1.2087912083304213	0.0303353492474121	-1.8118495107253656	-0.800049601383543	-0.5762319318015633	-0.0013261182648029	-1.4078189355178947	-1.3149813040188318	-1.1005453769831446	-0.0315218737212237	-1.8150447279038748	-0.5849646424809868	-0.8214168234625049	-0.3689066055920748	-1.0265289544887009	-1.1082402556024469	-3.210259615267602	-4.029105530233493	-2.666198730975021	-0.503370692524757	-0.6430219609687062	-0.1993631833567882	-1.2087912083304213	-0.800049601383543	-0.5762319318015633	-1.1005453769831446	-0.8214168234625049	-1.0265289544887009	-3.210259615267602	-0.8587246288568221	-0.6814631171943434	-0.2839356214106078	-0.3863661444205229	-0.8605212542871655	-0.661792328528087
gRNA_CDK7_targ_391	targeting	Subpool1	CBE	-0.5069821785471772	-0.456977975708256	-3.152257043110449	-1.8381097831988045	-1.6647517324993013	-1.7630847410898565	0.2201946956578097	-0.1143561223919718	-1.0214395963877074	-2.014886699605257	-3.553653384662612	-2.996575905056391	-1.85329899815372	-4.205012745189046	-0.8603060714838147	-0.1205298298757057	-2.126783277652673	-1.5351379628743391	-0.8988487458930584	-1.1343897707976005	-1.629459987186682	-3.7810069576628966	-0.7491264353195187	-0.6635549706804909	-0.6494321413407045	-1.0326920272193243	-0.334737573081233	-3.296817359381534	-4.228249149141335	-2.958678641182185	-0.5069821785471772	-1.7630847410898565	-0.1143561223919718	-2.996575905056391	-1.85329899815372	-1.5351379628743391	-1.1343897707976005	-0.7491264353195187	-0.6494321413407045	-3.296817359381534	-1.3720723991219608	-1.7553154189293207	-0.3052003410406232	-2.855038663108086	-2.306205938275528	-1.2608170234675726
gRNA_CDK7_targ_392	targeting	Subpool1	CBE	-0.0172638244949531	-0.0223458927911037	-1.070994656290266	-0.4629697991368744	-0.5777985604259926	-0.8979223597266983	-0.1938687008318484	-0.1817005242396888	0.5846267297928694	0.3765433203781644	-1.6887461910077428	-1.3668320253763586	-1.3710576297771138	-0.7103146218911172	-0.5342800619039332	-0.1445051025113307	-1.0226946851243794	-0.8498204688564848	0.1512388246769284	-0.0218328696130658	-1.9034728345935537	-0.9992014306402432	-0.3849043998548657	-0.4952895263258045	-0.4899694914511451	-0.6520131256509599	-1.0248628026594082	-2.184041763768463	-2.672771098421293	-1.3685417059748926	-0.0223458927911037	-0.5777985604259926	-0.1817005242396888	-1.3668320253763586	-0.7103146218911172	-0.8498204688564848	-0.0218328696130658	-0.4952895263258045	-0.6520131256509599	-2.184041763768463	-0.3702014578587743	-0.6462302397631885	0.0696858349071107	-0.8930116320019789	-0.8718841045240548	-0.6723400854973983
gRNA_CDK7_targ_393	targeting	Subpool1	CBE	0.0120004377347872	0.0638536529661657	-0.5170955252707602	0.3355319723484395	0.0286725863719831	0.7483025509604627	0.3850168487150915	0.4218904209622804	0.3871291876064139	0.056909845317275	-0.8341418047203746	-1.178791659955334	2.2275123954507	-0.4609441136895959	-0.581236296234032	0.0008030402769861	-1.259655497097583	-1.3425741197219856	0.0888064882406073	0.5684299361378167	0.245659705536479	-0.9634589548788732	-0.3657346972617126	0.270747288437292	0.7079041913701863	0.2107231162139294	0.0625272325072204	-0.3781855126838635	-1.83379905158793	-0.4282239429219402	0.0120004377347872	0.3355319723484395	0.3871291876064139	-0.8341418047203746	-0.4609441136895959	-1.259655497097583	0.245659705536479	-0.3657346972617126	0.2107231162139294	-0.4282239429219402	-0.1470804781899357	0.3708357032269618	0.3980121524279287	-0.6520078731194778	0.3951106618423572	-0.8671421921808609
gRNA_CDK7_targ_394	targeting	Subpool1	CBE	-0.0084090560439912	-0.1218596137302771	-0.1444501023690651	0.8216186255421994	0.2084400063537346	0.0223953559625936	0.2978389648685399	0.0922260270361678	-0.1981158914682448	-0.4577791643008265	-0.95216016784476	-1.2003460875367986	-1.324956127644449	0.9856023584063436	-0.0751903559768213	-0.0827982337602723	0.3088836370456686	-0.0400549217421374	0.0966961286957284	0.3006124068686714	0.123068920588902	0.1774853655466426	-0.1040537629355335	-0.0911379850974668	-0.231932698035066	-0.1261969612073261	0.2446558395736874	0.3994033984183134	-0.6950672758311449	-0.048728752564799	-0.1218596137302771	0.2084400063537346	0.0922260270361678	-0.95216016784476	-0.0751903559768213	-0.0400549217421374	0.123068920588902	-0.0911379850974668	-0.1261969612073261	-0.048728752564799	-0.0915729240477778	0.3508179959528426	0.0639830334788209	-0.8700951398941283	-0.1381813750716423	0.0620101605144196
gRNA_CDK7_targ_395	targeting	Subpool1	CBE	0.0814792407601663	0.0708854742358042	1.4902543779404602	1.424543602259424	1.0088486183605654	0.6507658932768946	0.5753403596365503	0.75780044305556	1.109675319129528	1.3925982704542217	0.9340117483535244	-0.1413458788256227	-0.1144959197588273	2.147921015710188	0.8497418067975944	0.672341105227193	1.221859385047952	0.8730050939635787	0.5036963363037467	0.4671309622115822	0.1169184082392618	0.3576735882655086	-0.180731659732621	0.7503684185449994	0.4896346311649427	0.029637246884114	0.8269541112885996	0.4687705743257325	1.0535261717014588	0.500653816176299	0.0814792407601663	1.0088486183605654	0.75780044305556	0.9340117483535244	0.8497418067975944	0.8730050939635787	0.4671309622115822	0.3576735882655086	0.4896346311649427	0.500653816176299	0.5475396976454769	1.0280527046322947	0.8142720406072127	0.7284213799940411	0.9610556342496518	0.922401861412908
gRNA_CDK7_targ_396	targeting	Subpool1	CBE	0.4530905554781427	0.4393645128466246	0.7477792262764291	0.5475759792077926	0.8440448703723755	0.4302014301834699	0.9878424956672264	0.6560784770228032	0.7437739329055029	1.7804456747930175	2.65174566066134	-0.6460675004181377	1.1801768421229522	-0.7158187890815532	0.802687255396905	0.6952540219702745	1.0355764743977658	0.9899612328805932	0.6405576512561801	0.0574580947035398	0.0564576706711514	0.1569928808496929	0.3497417302043624	0.8089163556126583	0.5413029455517051	0.8550267826488994	0.5175065252156527	0.1870870290871296	1.045277298933484	1.1125211527894905	0.4530905554781427	0.5475759792077926	0.7437739329055029	1.7804456747930175	0.802687255396905	0.9899612328805932	0.0574580947035398	0.3497417302043624	0.5413029455517051	1.045277298933484	0.5467447648670655	0.6072740932545461	0.7958983018651775	1.2620412783454065	0.4223484361461013	0.9069305764162112
gRNA_CDK7_targ_397	targeting	Subpool1	CBE	0.4187741403300897	0.3329248190790768	-0.7049941656795261	0.0385379961092957	-0.4080866500600933	0.3216520758039713	-0.2599545059966439	0.1385257050524235	0.1595276806768389	-0.5589180533401168	-0.9101722166367112	-0.4422479827376533	-0.4991100036320442	-0.4598613048448673	-0.3742643345091532	-0.240993439847316	-0.7017891132980091	-0.7540501090394028	-0.3858537021484803	0.2668194429202765	-0.1585321899148057	0.3088881791881591	0.6038191262071235	0.1310716797370946	0.2096492749146912	-0.4065565630748653	0.184389239651627	-0.9651375545365836	-1.9446212965687213	-1.8806318565420368	0.3329248190790768	0.0385379961092957	0.1385257050524235	-0.5589180533401168	-0.4598613048448673	-0.7017891132980091	-0.1585321899148057	0.3088881791881591	0.184389239651627	-1.8806318565420368	0.0155682645765468	-0.015965526048942	0.0126996265775395	-0.6371127509048271	-0.4444118809953549	-0.5656108873949094
gRNA_CDK7_targ_398	targeting	Subpool1	CBE	0.6767931283152742	0.5951781294680619	0.6083628108115071	0.9300761807740344	0.7195007970455652	1.111867915435225	0.3308156367345442	0.7087549626412246	0.5827155919581558	0.8184453514750064	-0.017507360256191	-0.3941062529341618	0.6654842782622808	-0.211115740857989	0.4853096908970333	0.6495342106881409	1.0481043409058637	0.3998000465086919	0.6602820420808199	0.4986354176323812	0.3737619346116539	1.0349562179573994	1.2178769843370527	0.3181753863289637	0.6566736130002583	0.8652441370465273	0.0411371022476232	0.7422330880312433	0.8676104305550252	2.145724379866289	0.6083628108115071	0.9300761807740344	0.5827155919581558	-0.017507360256191	0.4853096908970333	0.6495342106881409	0.4986354176323812	1.0349562179573994	0.6566736130002583	0.8676104305550252	0.6267780228649478	0.9204816310849416	0.5407620637779749	0.1356105794282178	0.3132260761004417	0.6991461993675655
gRNA_CDK7_targ_399	targeting	Subpool1	CBE	-0.9406649242459564	-0.9684540540032638	0.0773680073893466	-0.6617881076333944	0.2220870789002675	0.2394661639711756	0.1742173140271263	-0.1640312670140582	-0.1811509313755791	-0.2519316593149868	-0.0973685059572255	0.3481426668335388	-0.3582785053454015	0.0796440263507322	-0.110983637072915	0.4712009739251802	-0.2759742794629068	0.0796625436464499	-0.490791589226013	-0.2785805756551339	-1.8954428624308923	0.3521843917477796	-0.3790843843613057	0.0558694165995356	0.4890343405626498	0.4534596080935828	0.1090972873657734	-0.3161657247812536	0.1332403490230159	-1.6070569731050186	-0.9406649242459564	0.2220870789002675	-0.1640312670140582	-0.0973685059572255	-0.110983637072915	0.0796625436464499	-0.490791589226013	0.0558694165995356	0.4534596080935828	-0.3161657247812536	-0.6105836569532912	-0.0667449549206504	-0.0569882947875036	-0.0003858328128911	-0.1298727053558614	0.0916297460362411
gRNA_CDK7_targ_400	targeting	Subpool1	CBE	0.6115661682009803	0.7219396147674744	0.9289561410560776	0.9014446922220688	1.4435111883947835	0.8994523899121014	1.0732830936003013	0.9656818683000914	1.2268949896198325	0.9697808273552748	1.2842243296513414	-0.6251391597252964	-0.6299623612058192	2.1118753168190803	1.7354129632125168	1.0938873142252914	1.9837350012867845	2.1183173522188894	0.7289486648490355	0.5354422217894664	0.6300497538073783	1.0282856080468268	0.1867840306789889	-0.1053353631939083	0.7548262086905291	1.1278998407927752	0.6497139383217311	1.7226240873413914	1.602784703408442	1.9096778449031668	0.7219396147674744	0.9014446922220688	1.0732830936003013	0.9697808273552748	1.7354129632125168	1.9837350012867845	0.6300497538073783	0.1867840306789889	0.7548262086905291	1.7226240873413914	0.7541539746748441	1.0814694235096511	1.088619983840075	0.5429553324271065	1.072441972941926	1.7319798892436549
gRNA_CDK7_targ_401	targeting	Subpool1	CBE	0.6730855159642017	0.7239772328019953	1.2294857746606056	-0.1558988713903721	0.9211640955492596	1.536111399532886	1.3378838428810595	0.8193979104800465	0.8738470391253251	1.270075465999826	-0.4047347123885454	0.6255319968053069	0.6784342282053365	1.5925036849980732	1.4102418458778467	1.665560486378361	1.0691924925999905	1.7314472069194018	0.952794062422206	0.3863381770430179	0.4292409635303937	2.152612336755072	1.2618503212714398	0.1178961669580626	0.3184576857069615	1.651170223490726	0.9630680239310688	1.344990089236498	1.881609837288444	3.3088732063962576	0.7239772328019953	0.9211640955492596	0.8738470391253251	0.6255319968053069	1.4102418458778467	1.665560486378361	0.4292409635303937	1.2618503212714398	0.9630680239310688	1.881609837288444	0.8755161744756009	0.7671255412305911	1.010376264162144	0.4969575834721958	1.2270599196937522	1.488733395299251
gRNA_CDK7_targ_402	targeting	Subpool1	CBE	-0.3555474464816952	-0.3266150105218179	-0.0570835368583814	-0.2550891666455078	-0.1394641255324947	-0.2460944712475425	0.1127567050581247	0.0891155187420293	-0.1747222305321323	-1.320141773360983	-0.9948668655049048	-2.104856497982221	-0.2378260239732503	-1.0045894392060872	-0.4286091263930535	0.0849575660118319	-0.2385082678797666	-0.602961510785422	-0.2384602538024455	-0.048283136329098	0.1212542167547535	-0.1620846781755976	0.2313692016469885	-0.2228814862813807	-0.0100623198891231	-0.2865207489295294	0.2458159181438968	-0.0851923416995101	-0.9542657148395206	0.0571735129808628	-0.3266150105218179	-0.2460944712475425	0.0891155187420293	-1.320141773360983	-0.4286091263930535	-0.2385082678797666	-0.048283136329098	-0.1620846781755976	-0.0100623198891231	-0.0851923416995101	-0.2464153312872982	-0.2135492544751817	0.0090499977560072	-1.4732883789493698	-0.5570081965241304	-0.2521707375511189
gRNA_CDK7_targ_403	targeting	Subpool1	CBE	-0.1509732685653045	-0.174685991570318	0.0040149710063173	0.0439171174340127	-0.1477351592127466	0.0100064758123133	-0.1603722026012169	-0.1869788697534036	-0.2289960220228344	-1.1932625752967982	-0.7663050839613479	-0.9923819091213776	-0.5596732543300841	-0.4173802420650961	-0.3992652665788097	0.1482199764338244	-0.3963920222160383	-0.2544754743801127	-0.7392118674034424	-0.1158618187152093	-0.3217531627102208	0.2818448448068206	-0.0564028443323365	-0.2804872561432273	0.0995223065566516	-0.4313985261822842	-0.2363660280626771	0.1821689513582496	-0.2992793680822951	-0.4211116195961147	-0.1509732685653045	0.0100064758123133	-0.1869788697534036	-0.9923819091213776	-0.4173802420650961	-0.2544754743801127	-0.3217531627102208	-0.0564028443323365	-0.2363660280626771	-0.2992793680822951	-0.1072147630431017	-0.0312705219888068	-0.1921156981258183	-0.9839831894598412	-0.45877292099133	-0.1675491733874422
gRNA_CDK7_targ_404	targeting	Subpool1	CBE	-0.3344066257425523	-0.3417264923402459	-0.2432253133832174	-0.3690046004006641	-0.4702634673122875	-0.0932116443437785	-0.4992635464485001	-0.0825120498421909	-0.1781561672554993	-1.2999803489975412	-0.3605556566819598	-1.823223744799448	-1.017028444827973	0.2724420435945061	-0.5070368511634487	-0.1183368010610758	-0.7458994085707328	-0.517810454441824	-0.0113862473791174	-0.2834181084019539	-0.3389728075275223	-0.5549817970626437	-0.4913252856874003	-0.6808410411783229	-0.6157183759380029	-0.3562977510116507	0.3207666609008167	-0.5632385735756037	-1.1321862231656483	-1.5857306017251775	-0.3344066257425523	-0.3690046004006641	-0.1781561672554993	-1.2999803489975412	-0.5070368511634487	-0.517810454441824	-0.2834181084019539	-0.5549817970626437	-0.3562977510116507	-1.1321862231656483	-0.3064528104886719	-0.3108265706855767	-0.2533105878487301	-1.1612532501596498	-0.4172077507989718	-0.4606822213578775
gRNA_CDK7_targ_405	targeting	Subpool1	CBE	0.2864613225313266	0.237595542162817	-0.1777783523684078	0.3248966478523151	-0.0186207833690351	-0.0566292224992064	0.245492586115654	0.2988235686516747	0.4741751635268575	0.7598784908266434	-0.2991088732575094	-1.6092241727970622	-0.2280484540001639	0.7396985935309218	0.3174703155258876	0.6294646386612196	-0.8117904323075845	0.4856911540834633	0.2039678188636549	-0.1359334312784325	-0.1803449697008827	-0.5868161364813295	-0.3339043922735955	0.020297994963818	0.0107946566348498	0.1099403503420527	-0.3036605010302386	-0.9494990372860694	-2.3112407135636244	-1.00201222760751	0.237595542162817	-0.0186207833690351	0.2988235686516747	-0.2991088732575094	0.3174703155258876	0.4856911540834633	-0.1359334312784325	-0.3339043922735955	0.0107946566348498	-1.00201222760751	0.1154261707752453	0.0832155473280245	0.339497106098062	-0.382818185075976	0.2763734850188818	0.1011217868123661
gRNA_CDK7_targ_406	targeting	Subpool1	CBE	-0.1272346723340242	-0.1087327466865029	-0.290912658100055	-0.3574784090144662	0.2521666721806297	0.0290487101760966	-0.1420152373721977	0.0928836440690474	0.1082950070864841	-0.4039733365981333	-0.094737806950772	-0.6404907540314596	-1.8202535467763783	-0.9803191665554096	-0.0550286672475499	0.1840795250155112	0.7729360444527024	-0.2129702844737082	-0.2050740019524414	-0.0607633702909234	0.5810031964581149	0.6482741048557635	-0.0575997703221621	0.0211057707426598	-0.1653719686083621	-0.3186328474168436	0.9773742202238932	0.4660408879019018	-2.4891239468565574	-0.3900471038845804	-0.1272346723340242	0.0290487101760966	0.0928836440690474	-0.4039733365981333	-0.9803191665554096	0.1840795250155112	-0.0607633702909234	0.0211057707426598	-0.1653719686083621	-0.3900471038845804	-0.1756266923735274	-0.0254210088859132	0.0197211379277779	-0.3797339658601217	-0.9518671268597796	0.2480150949981684
gRNA_CDK7_targ_407	targeting	Subpool1	CBE	0.0305941201610711	0.0621949515578211	0.2019561189137998	-0.5963635292782071	-1.0239534515107305	-0.6720308381192494	-0.2438599746421529	-0.2137313369565654	0.0463463765535657	-2.7714259163837998	-1.7356074486971216	-0.7051594159626656	-3.759669306713554	1.035874862639231	0.2385750722371319	0.1847102796007646	-1.83509296167333	0.4691003337978165	-0.2759296420732586	-0.2743910607535045	-0.3490588910611809	-0.4526131991020354	-0.233442744098995	-0.6087321119015863	-0.6263308372548193	-0.5121060101361777	-0.0285438543964056	-1.0057058135335133	-0.9103925611092514	-0.1287414462876602	0.0621949515578211	-0.6720308381192494	-0.2137313369565654	-1.7356074486971216	0.2385750722371319	0.1847102796007646	-0.2759296420732586	-0.4526131991020354	-0.5121060101361777	-0.9103925611092514	0.098248396877564	-0.7641159396360623	-0.1370816450150508	-1.7373975936811954	-0.8284064572790637	-0.3937607827582496
gRNA_CDK7_targ_408	targeting	Subpool1	CBE	-1.6407784863202792	-1.6261708098329797	-4.064086566584894	-0.7722940625610634	-0.6693931362205966	-1.132977173403048	-0.8058808355751816	-0.2879343563866682	-1.770983574946884	-2.5355707952168967	-1.372790879956249	-2.074544428854283	-4.046445450138657	-1.9413712500729476	-1.5658372164722096	-0.5364253248076649	-1.3969539034195813	-3.142894713829108	-0.1517892258645542	-1.2580799613384963	-0.9004278595869146	-2.614016693092442	-0.506309579847364	-1.508061766044909	-1.3210822374215163	-1.2470733114831127	-0.680738483342519	-2.245264568565274	-2.7027044364539408	-3.1735787055866207	-1.6407784863202792	-0.7722940625610634	-0.8058808355751816	-2.074544428854283	-1.9413712500729476	-1.3969539034195813	-0.9004278595869146	-1.508061766044909	-1.2470733114831127	-2.7027044364539408	-2.443678620912717	-0.8582214573949027	-0.9549329223029114	-1.9943020346758091	-2.517884638894605	-1.6920913140187848
gRNA_CDK7_targ_409	targeting	Subpool1	CBE	-0.3607716298064747	-0.3980169749271296	-1.4012050385099892	0.0650399464921122	-0.1045219971795668	-0.1794057460863198	-1.1717982820412336	-0.3435509598305401	-0.6338596425848618	-0.5807289628985048	-2.2137076819129664	-0.7723709847574093	-3.1738542173995588	-6.28975221015481	0.3202353341654446	-2.7398378971714723	-0.1281758030611754	0.4649954837313347	-1.625657163946609	-0.8790894094642573	-1.0043673511125493	-0.7883347893435121	0.3947396157196657	-1.1543784003043889	-0.2448781619632433	-1.2313557797254528	-0.5814240832138746	-2.4072793406765527	-3.8378866755347016	-2.144952295614264	-0.3980169749271296	-0.1045219971795668	-0.6338596425848618	-0.7723709847574093	-3.1738542173995588	-0.1281758030611754	-1.0043673511125493	-0.7883347893435121	-0.5814240832138746	-2.4072793406765527	-0.7199978810811979	-0.0729625989245914	-0.7164029614855453	-1.18893587652296	-3.047790364462975	-0.8010060721671044
gRNA_CDK7_targ_410	targeting	Subpool1	CBE	0.2340850193833744	0.1914998275866289	-1.159185277392485	-1.5298882036603152	0.0073062594248964	-0.1159421630562073	-0.4561141188609595	-0.0370645483952668	0.2529690324272435	-2.200965664897484	-2.0867873530887078	-1.8006502292015285	0.3722136723383781	-1.920472142933726	0.3266469421656349	-0.209720834480377	-0.9554513857840068	0.3853961296367104	-0.3123907840614294	0.3655455167017735	0.3580734100666728	-0.113172171939651	-0.9932595356711628	-0.2521856832320424	-0.96654771803586	-1.9385190097448295	-0.060848876755803	-1.5560975267916	-2.293052149382824	-1.7559317654753848	0.1914998275866289	-0.1159421630562073	-0.0370645483952668	-2.0867873530887078	0.3266469421656349	-0.209720834480377	0.3580734100666728	-0.2521856832320424	-0.96654771803586	-1.7559317654753848	-0.2445334768074937	-0.546174702430542	-0.0800698782763276	-2.0294677490625737	-0.4072038428099042	-0.2599253635425578
gRNA_CDK7_targ_411	targeting	Subpool1	CBE	-0.564223177919774	-0.5305202796815873	-0.3974926040594904	-0.8968314197301573	0.1646466618635347	-0.356900541191375	-0.7520143205241953	-0.2840740761444505	-1.021645716249723	-1.85336502074584	-0.7648381236221475	-1.3473218523786856	1.690808045699298	-1.794942437759406	-0.5674561424778142	-0.797890889955031	-0.4230915443398307	-0.6314035158585477	-0.4684152774714136	-0.9965837556092064	-0.1402730315307166	-0.9131244140642836	-1.1569384525696826	-0.5787634408774166	-1.2426379494851976	-0.8153139977298347	-1.2211022657843946	-1.0404306233676566	-2.8515452958642262	-2.322103598574066	-0.5305202796815873	-0.356900541191375	-0.7520143205241953	-1.3473218523786856	-0.5674561424778142	-0.6314035158585477	-0.4684152774714136	-0.9131244140642836	-1.2211022657843946	-2.322103598574066	-0.4974120205536173	-0.3630284330193325	-0.6859113709727896	-1.3218416655822245	-0.2238635115126407	-0.6174619833844698
gRNA_CDK7_targ_412	targeting	Subpool1	CBE	-0.265367936295972	-0.1457079873825109	-1.3727129101771385	-0.1527908974316828	-0.5280080276087006	-0.3953194141007506	-0.262923661702634	-0.3089702278126241	-0.5047187238024562	-1.9289012204335203	-3.046395163651663	-0.8943127511811041	-1.3787706211529496	-0.2403311655416931	-0.7064900017247581	-0.7561507147037184	-1.1377015037330704	-0.9262637726475602	-0.9132681869474758	-1.4196737423261452	-0.0969566086863128	-1.9044377073607093	-0.6911550182186129	-1.1628944823133611	-0.5497782328350656	-0.9629267867018222	-0.8207707940826666	-1.3548309575759296	-2.085846561867589	-1.934491118093804	-0.265367936295972	-0.3953194141007506	-0.3089702278126241	-1.9289012204335203	-0.7064900017247581	-0.9262637726475602	-0.9132681869474758	-1.1628944823133611	-0.8207707940826666	-1.934491118093804	-0.5945962779518738	-0.3587061130470446	-0.3588708711059047	-1.956536378422096	-0.7751972628064668	-0.9400386636947832
gRNA_CDK7_targ_413	targeting	Subpool1	CBE	-0.8892777197059545	-0.8496390304281477	-3.3226235988627697	-0.4810279940309887	-1.4232805341229928	-0.9869268008365144	-0.2102587263034448	-0.061711660317344	0.1513658280695827	-1.8374310462955517	-3.752833991357425	-1.897128374056592	-6.052495214039184	-1.9811301356816755	-1.0881101105889883	-1.0955795441349208	-1.4656621283215765	-2.041829825209456	-0.9092130528068202	-1.04417919316102	-0.5374271062814614	-2.5570533591113795	-0.6633349305482007	-0.3055516138327638	-1.7062600362997276	-2.1162731935834795	-0.6391646193534565	-4.204361313758787	-4.663395310298604	-2.6568479071160844	-0.8892777197059545	-0.9869268008365144	-0.061711660317344	-1.897128374056592	-1.9811301356816755	-1.4656621283215765	-0.9092130528068202	-0.6633349305482007	-1.7062600362997276	-4.204361313758787	-1.6871801163322904	-0.9637451096634988	-0.0402015195170687	-2.4957978039031894	-3.040578486769949	-1.534357165888651
gRNA_CDK7_targ_414	targeting	Subpool1	CBE	0.5281455722549859	0.5357630491432906	-1.8394596355768729	-0.5903746750078877	-0.7032176988210478	-1.4116299264162078	0.6549549184417323	-0.0703809788044641	0.4409128933357262	-1.3177093274262617	-1.1182654966335916	-3.908188207010052	-0.5864257736997984	-1.923580458412976	-0.4629716873279864	-1.4048880550353704	-1.098476698223447	-0.7426139968834895	0.0715197953249814	-0.4107778285045327	0.0734938688649615	-2.351906429989989	-0.05538236362578	0.1412604103217471	-0.3804336481044758	-1.3251856253259418	0.1608756543067381	-2.7998054361185813	-3.7679753914044327	-1.7001315381565305	0.5281455722549859	-0.7032176988210478	0.4409128933357262	-1.3177093274262617	-0.5864257736997984	-1.098476698223447	0.0715197953249814	-0.05538236362578	-0.3804336481044758	-2.7998054361185813	-0.2585170047261987	-0.9017407667483812	0.3418289443243314	-2.1147210103566354	-0.9909926398135868	-1.0819929167141022
gRNA_CDK7_targ_415	targeting	Subpool1	CBE	-0.2823891053411787	-0.3253184649938522	-2.3831101136220827	-0.4028464786941917	-0.7172282751868247	-1.59634595009761	-0.0796686739490027	0.0233954028598046	0.0502914002503108	-2.2140846148036557	-1.83761424421623	-1.479206596688006	-3.6691570970272607	-2.628305063685969	-0.860377523221837	-1.2598215019276895	-0.8735912197364191	-1.609594492019213	0.0969560618038559	-0.264053652794973	-0.4946482637081082	-1.8341655530608796	-1.0992181805791092	-0.0974463850883626	-0.6496469328498309	-0.9121748498862352	-0.5176725327588828	-2.829535476098005	-3.576277128944044	-2.6573334968050397	-0.3253184649938522	-0.7172282751868247	0.0233954028598046	-1.83761424421623	-2.628305063685969	-1.2598215019276895	-0.264053652794973	-1.0992181805791092	-0.6496469328498309	-2.829535476098005	-0.9969392279857048	-0.9054735679928756	-0.0019939569462957	-1.8436351519026304	-2.3859465613116893	-1.2476690712277738
gRNA_CDK7_targ_416	targeting	Subpool1	CBE	0.2895998356994246	0.3406278782763422	-2.1460500266998976	-1.1031151861489965	-0.7056567657461527	-1.51225111904598	-1.7144474976683577	0.1804292323158817	-0.4318702015700728	-2.9178937033580503	-2.571126482030384	-1.157479347456526	-1.7506559558875154	-3.74107103581636	-0.4264462132181215	-0.7996128675324037	-1.838504690352336	-0.7693349148522809	-0.2311841055638369	-0.001993059444554	-0.7673348982842635	-1.3225913023688312	-0.7619700723929206	-0.986823016128829	-0.3058508372840193	-1.631998207485167	-0.723011169781978	-2.517929484627516	-3.3463750085675668	-2.2212277048743974	0.2895998356994246	-1.1031151861489965	-0.4318702015700728	-2.571126482030384	-1.7506559558875154	-0.7996128675324037	-0.2311841055638369	-0.986823016128829	-0.723011169781978	-2.517929484627516	-0.505274104241377	-1.1070076903137096	-0.6552961556408496	-2.2154998442816534	-1.972724401640665	-1.1358174909123402
gRNA_CDK7_targ_417	targeting	Subpool1	CBE	0.3919568725545161	0.3326093312644137	-2.4096987531543874	-0.7506725466376959	0.226143172237266	-1.7831667429794906	-0.1812358110410337	-0.3115362299269076	-0.2812654633344859	-0.7071613726761935	-1.551949132977949	1.922967616786017	-2.2195325170792843	-1.1239889893615274	-1.3654698566086028	-2.2177202961620472	-0.9760116597444144	-2.517702338843561	0.0741644763728391	-0.3448348658246531	-0.2010232385081482	-1.3336643449533985	-0.9470498678663856	-0.7899672146649699	-0.5323330934336779	-1.140789552059603	-0.604657672158072	-2.7948507705078813	-3.231139058254905	-2.147834709966795	0.3326093312644137	-0.7506725466376959	-0.2812654633344859	-0.7071613726761935	-1.3654698566086028	-2.2177202961620472	-0.2010232385081482	-0.9470498678663856	-0.604657672158072	-2.7948507705078813	-0.5617108497784858	-0.7692320391266402	-0.2580125014341424	-0.1120476296227084	-1.5696637876831383	-1.903811431583341
gRNA_CDK7_targ_418	targeting	Subpool1	CBE	-0.1179389426784853	-0.1472723618507362	-0.1631043458895543	0.0612221873802049	-0.3215537067336911	-0.4211617026185335	0.0585862069790322	-0.8762870148233126	-1.3217113976151675	-4.020792869499237	-2.246290883540801	-3.0363079925130423	0.1892839398192637	-1.4599994767163311	-1.630198095089678	-0.2041935798078042	-1.3835726731208466	-2.632364646048561	-1.134083333162193	-0.6501805833667632	-0.1464821296075434	-0.4620365738573012	-0.8146635136098689	-0.4756184520525073	-1.6860197722668309	-0.3019341040584634	-0.4684961826115977	-1.5335998586072166	-2.455927673680704	-1.2756645450490405	-0.1472723618507362	-0.3215537067336911	-0.8762870148233126	-3.0363079925130423	-1.4599994767163311	-1.3835726731208466	-0.6501805833667632	-0.4756184520525073	-0.4684961826115977	-1.5335998586072166	-0.1427718834729253	-0.2271644073240065	-0.7131374018198159	-3.1011305818510277	-0.9669712106622486	-1.4067102996590706
gRNA_CDK7_targ_419	targeting	Subpool1	CBE	0.8964293736416509	0.955349733985278	-0.0330783253418161	0.4560546793281218	0.0127437316224379	0.9205130365629536	0.6305427186650525	0.812806526604593	1.2589378605804389	-0.0279321081987365	-1.702978198629136	-0.6517529254481719	-0.4926262395496118	-0.2873691954514829	1.1106022216772782	-0.406220371585404	1.885854560667368	1.2545301752352436	0.1872445374288167	0.3305968149069851	0.861504000422889	-0.5771912016594744	0.4660562864314209	0.4976295245921082	0.4954567562801064	0.6795949045781239	0.575815994746501	-0.2314137852509653	0.1518630587472241	-0.0657019755325994	0.8964293736416509	0.4560546793281218	0.812806526604593	-0.6517529254481719	-0.2873691954514829	1.2545301752352436	0.3305968149069851	0.4660562864314209	0.575815994746501	-0.0657019755325994	0.6062335940950375	0.4631038158378378	0.9007623686166948	-0.7942210774253482	0.1102022622253944	0.9113881214390692
[truncated: 43,720 more rows]
[truncated: 366 more columns]
